# Supplementary material for: Construction of a B cell-related gene pairs signature for predicting prognosis and immunotherapeutic response in non-small cell lung cancer
Source: Front Immunol. 2022 Oct 27;13:989968. doi: 10.3389/fimmu.2022.989968 (PMC9647047; doi:10.3389/fimmu.2022.989968)
Supplement: Supplementary file 2 [file DataSheet_2.xlsx]

## Sheet: Sheet1
ID	Description	setSize	enrichmentScore	NES	pvalue	p.adjust	qvalues	rank	leading_edge	core_enrichment
GOBP_ACTIVATION_OF_IMMUNE_RESPONSE	GOBP_ACTIVATION_OF_IMMUNE_RESPONSE	491	-0.685935	-2.08459	1e-10	2.614e-08	2.3618e-08	2936	tags=42%, list=16%, signal=37%	NLRC4/VAV1/ICAM2/WIPF1/TRDC/FYN/SYK/BCL2/CFI/LCP2/TYROBP/CLEC4A/ELMO1/FCN3/MUC15/PRKCQ/MUC1/PAG1/FGR/PIK3R1/LILRB4/RGCC/MNDA/CD4/PRAM1/CMKLR1/FOXP3/LPXN/NFATC2/SLA2/HLA-DQB2/SUSD4/TLR4/SKAP1/FCGR2B/NFAM1/LCK/CTLA4/PLCL2/PTPN22/MUC5B/TRAV19/CD38/HLA-DRB1/HLA-DQA1/CFP/WAS/LILRA2/HLA-DRB5/PLCG2/NCKAP1L/C2/HLA-DRA/IGKV5-2/GRAP2/RFTN1/C5/CD247/HLA-DQB1/FCN1/HLA-DPA1/INPP5D/ZAP70/TRAV29DV5/MEF2C/UBASH3…
GOBP_ADAPTIVE_IMMUNE_RESPONSE_BASED_ON_SOMATIC_RECOMBINATION_OF_IMMUNE_RECEPTORS_BUILT_FROM_IMMUNOGLOBULIN_SUPERFAMILY_DOMAINS	GOBP_ADAPTIVE_IMMUNE_RESPONSE_BASED_ON_SOMATIC_RECOMBINATION_OF_IMMUNE_RECEPTORS_BUILT_FROM_IMMUNOGLOBULIN_SUPERFAMILY_DOMAINS	320	-0.718449	-2.15916	1e-10	2.614e-08	2.3618e-08	1697	tags=46%, list=9%, signal=43%	SUSD4/IL12RB1/LILRB1/TLR4/TBX21/FCGR2B/CD8A/RORA/HLA-DRB1/RORC/WAS/FOXJ1/CD74/TLR8/C2/HLA-DRA/IGKV5-2/RFTN1/C5/HLA-DQB1/INPP5D/GZMM/IL33/MEF2C/CD1D/C4A/SPN/TRBC2/CTSH/C4B/CLU/CR1/IGLV1-47/BTK/PTPRC/SASH3/IGLV3-27/CD28/IGHG4/AGER/IGHG2/LTA/IGHD/IGLV2-23/KLHL6/IGHG3/CD1E/IGKV3-15/IGLC7/TRBC1/IGHV3-21/IGLV1-40/IGHV1-18/IGHV3-53/IGHV6-1/SLAMF6/CCR2/IGLC2/IGHV1-3/IGHV1-69D/CLC/IGLC3/IGHG1/LY9/IGKV1-5/…
GOBP_ANTIGEN_RECEPTOR_MEDIATED_SIGNALING_PATHWAY	GOBP_ANTIGEN_RECEPTOR_MEDIATED_SIGNALING_PATHWAY	286	-0.729084	-2.18424	1e-10	2.614e-08	2.3618e-08	2239	tags=42%, list=12%, signal=38%	PRAM1/FOXP3/LPXN/NFATC2/SLA2/HLA-DQB2/SKAP1/FCGR2B/NFAM1/LCK/CTLA4/PLCL2/PTPN22/TRAV19/CD38/HLA-DRB1/HLA-DQA1/WAS/HLA-DRB5/PLCG2/NCKAP1L/HLA-DRA/GRAP2/RFTN1/CD247/HLA-DQB1/HLA-DPA1/INPP5D/ZAP70/TRAV29DV5/MEF2C/UBASH3A/HLA-DPB1/THEMIS/TRBC2/BTNL9/TRAC/CD3D/CD3E/BTK/PTPRC/CD28/CD3G/HLA-DQA2/TRBV7-9/IGHG4/IGHG2/IGHD/FYB2/ITK/PRKCB/KLHL6/IGHG3/TRAT1/TRAV8-4/IGLC7/TRBC1/IGHV3-21/SH2D1A/IGHV1-18/IGHV3-…
GOBP_B_CELL_ACTIVATION	GOBP_B_CELL_ACTIVATION	271	-0.679119	-2.03121	1e-10	2.614e-08	2.3618e-08	2014	tags=38%, list=11%, signal=35%	TLR4/TBX21/FCGR2B/NFAM1/CTLA4/MFNG/PLCL2/DOCK10/CD38/FOXJ1/CD74/RASGRP1/PLCG2/NCKAP1L/LYL1/INPP5D/ZAP70/MEF2C/TRBC2/CR1/ITM2A/BTK/PTPRC/SASH3/CD28/CD180/IKZF3/IGHG4/IGHG2/POU2AF1/IGHD/TBC1D10C/PRKCB/BANK1/IGHG3/TNFRSF13C/KIT/IGLC7/TRBC1/IGHV3-21/IGHV1-18/IGHV3-53/IGHV6-1/FZD9/IGLC2/IGHV1-3/IGHV1-69D/IGLC3/IGHG1/IGHV3-30/IGHV4-4/IGHV3-23/IGHV7-81/IGHV3-20/IGHV4-39/IGHV2-26/IGHV5-51/IGHV3-48/IGHV3-…
GOBP_B_CELL_MEDIATED_IMMUNITY	GOBP_B_CELL_MEDIATED_IMMUNITY	198	-0.816449	-2.40901	1e-10	2.614e-08	2.3618e-08	1697	tags=60%, list=9%, signal=55%	HLA-DRB1/FOXJ1/CD74/TLR8/C2/IGKV5-2/C5/HLA-DQB1/INPP5D/C4A/TRBC2/C4B/CLU/CR1/IGLV1-47/BTK/PTPRC/IGLV3-27/CD28/IGHG4/IGHG2/LTA/IGHD/IGLV2-23/IGHG3/IGKV3-15/IGLC7/TRBC1/IGHV3-21/IGLV1-40/IGHV1-18/IGHV3-53/IGHV6-1/IGLC2/IGHV1-3/IGHV1-69D/IGLC3/IGHG1/IGKV1-5/IGHV3-30/IGHV4-4/IGHV3-23/IGHV7-81/IGKV2-28/IGLV2-14/IGLV2-11/C8B/IGKV3D-11/IGHV3-20/IGHV4-39/C4BPA/IGLV7-43/IGHV2-26/IGLV3-21/IGHV5-51/IGHV3-48…
GOBP_B_CELL_RECEPTOR_SIGNALING_PATHWAY	GOBP_B_CELL_RECEPTOR_SIGNALING_PATHWAY	116	-0.842907	-2.41841	1e-10	2.614e-08	2.3618e-08	1944	tags=72%, list=11%, signal=64%	FCGR2B/NFAM1/LCK/CTLA4/PLCL2/PTPN22/CD38/PLCG2/NCKAP1L/RFTN1/MEF2C/TRBC2/BTK/PTPRC/IGHG4/IGHG2/IGHD/ITK/PRKCB/KLHL6/IGHG3/IGLC7/TRBC1/IGHV3-21/IGHV1-18/IGHV3-53/IGHV6-1/IGLC2/IGHV1-3/IGHV1-69D/IGLC3/IGHG1/IGHV3-30/IGHV4-4/IGHV3-23/IGHV7-81/IGHV3-20/IGHV4-39/IGHV2-26/IGHV5-51/IGHV3-48/IGHV3-66/IGLL5/IGHV1-24/IGHV3-33/IGKC/IGHV4-61/IGHV2-5/PAX5/IGHV3-11/IGHV4-28/IGHV4-31/IGHM/STAP1/IGHV3-7/IGHV4-34…
GOBP_CELL_RECOGNITION	GOBP_CELL_RECOGNITION	169	-0.716195	-2.09953	1e-10	2.614e-08	2.3618e-08	1626	tags=46%, list=9%, signal=42%	EMB/AMIGO1/CXCR4/OVGP1/DOCK2/FCN1/DOCK8/CRTAM/CADM1/TRBC2/CD6/C4B/SFTPA1/IGHG4/IGHG2/IGHD/FOLR1/CD5/IGHG3/IGLC7/TRBC1/IGHV3-21/IGHV1-18/IGHV3-53/IGHV6-1/FETUB/IGLC2/IGHV1-3/IGHV1-69D/IGLC3/IGHG1/IGHV3-30/IGHV4-4/IGHV3-23/IGHV7-81/IGHV3-20/IGHV4-39/C4BPA/CCR7/IGHV2-26/IGHV5-51/IGHV3-48/IGHV3-66/IGLL5/IGHV1-24/IGHV3-33/NCR3/IGKC/IGHV4-61/IGHV2-5/IGHV3-11/IGHV4-28/IGHV4-31/IGHM/IGHV3-7/IGHV4-34/IGHV…
GOBP_COMPLEMENT_ACTIVATION	GOBP_COMPLEMENT_ACTIVATION	143	-0.864569	-2.51537	1e-10	2.614e-08	2.3618e-08	1472	tags=76%, list=8%, signal=70%	C2/IGKV5-2/C5/FCN1/A2M/C4A/MFAP4/TRBC2/C4B/CLU/CR1/IGLV1-47/IGLV3-27/IGHG4/IGHG2/IGHD/IGLV2-23/IGHG3/IGKV3-15/IGLC7/TRBC1/IGHV3-21/IGLV1-40/IGHV1-18/IGHV3-53/IGHV6-1/IGLC2/IGHV1-3/IGHV1-69D/IGLC3/IGHG1/IGKV1-5/IGHV3-30/IGHV4-4/IGHV3-23/IGHV7-81/IGKV2-28/IGLV2-14/IGLV2-11/C8B/IGKV3D-11/IGHV3-20/IGHV4-39/C4BPA/IGLV7-43/IGHV2-26/IGLV3-21/IGHV5-51/IGHV3-48/IGHV3-66/IGLL5/IGHV1-24/IGHV3-33/IGLV1-44/IG…
GOBP_DEFENSE_RESPONSE_TO_BACTERIUM	GOBP_DEFENSE_RESPONSE_TO_BACTERIUM	220	-0.650248	-1.92794	1e-10	2.614e-08	2.3618e-08	1219	tags=37%, list=7%, signal=35%	WFDC2/NOS2/SPN/LTF/TRBC2/IGHG4/IRF8/IGHG2/LTA/IGHD/IGHG3/SELP/IGLC7/TRBC1/IGHV3-21/IGHV1-18/IGHV3-53/IGHV6-1/LYZ/CTSG/IGLC2/IGHV1-3/IGHV1-69D/TNFSF8/IGLC3/IGHG1/HP/IGHV3-30/IGHV4-4/IGHV3-23/IGHV7-81/IGHV3-20/IGHV4-39/SFTPD/IGHV2-26/IGHV5-51/IGHV3-48/DMBT1/IGHV3-66/IGLL5/IGHV1-24/IGHV3-33/IGKC/IGHV4-61/IGHV2-5/IGHV3-11/IGHV4-28/IGHV4-31/IGHM/IGHV3-7/IGHV4-34/IGHV4-59/BPIFA1/IGHV3-38/IGHV3-73/IGKV3…
GOBP_FC_EPSILON_RECEPTOR_SIGNALING_PATHWAY	GOBP_FC_EPSILON_RECEPTOR_SIGNALING_PATHWAY	161	-0.785078	-2.30054	1e-10	2.614e-08	2.3618e-08	1089	tags=37%, list=6%, signal=35%	PLCG2/IGKV5-2/GRAP2/FCER1A/IGLV1-47/BTK/IGLV3-27/IGLV2-23/ITK/LILRA4/IGKV3-15/IGLC7/IGLV1-40/IGHV3-53/MS4A2/IGLC2/IGLC3/IGKV1-5/IGHV3-30/IGHV3-23/IGKV2-28/IGLV2-14/IGLV2-11/IGKV3D-11/IGHV4-39/IGLV7-43/IGLV3-21/IGHV3-48/IGHV3-33/IGLV1-44/IGKC/IGHV2-5/IGHV3-11/IGHV3-7/IGHV4-34/IGLV3-25/IGHV4-59/IGKV1D-12/IGLV3-1/IGKV3-20/IGLV1-51/IGHV2-70/IGLC6/IGKV1D-39/IGKV4-1/IGLV2-8/IGLV3-19/IGKV2-30/IGKV2D-28/…
GOBP_FC_RECEPTOR_MEDIATED_STIMULATORY_SIGNALING_PATHWAY	GOBP_FC_RECEPTOR_MEDIATED_STIMULATORY_SIGNALING_PATHWAY	138	-0.784593	-2.27537	1e-10	2.614e-08	2.3618e-08	1531	tags=46%, list=8%, signal=43%	PLCG2/NCKAP1L/IGKV5-2/CD247/CYFIP2/IGLV1-47/PTPRC/IGLV3-27/CD3G/IGHG4/IGHG2/IGLV2-23/IGHG3/IGKV3-15/IGLC7/IGLV1-40/IGHV3-53/IGLC2/IGLC3/IGHG1/IGKV1-5/IGHV3-30/IGHV3-23/IGKV2-28/IGLV2-14/IGLV2-11/IGKV3D-11/IGHV4-39/IGLV7-43/IGLV3-21/IGHV3-48/IGHV3-33/IGLV1-44/IGKC/IGHV2-5/IGHV3-11/IGHV3-7/IGHV4-34/IGLV3-25/IGHV4-59/IGKV1D-12/IGLV3-1/IGKV3-20/IGLV1-51/IGHV2-70/IGLC6/IGKV1D-39/IGKV4-1/IGLV2-8/IGLV3-…
GOBP_FC_RECEPTOR_SIGNALING_PATHWAY	GOBP_FC_RECEPTOR_SIGNALING_PATHWAY	229	-0.720062	-2.13573	1e-10	2.614e-08	2.3618e-08	1531	tags=31%, list=8%, signal=29%	PLCG2/NCKAP1L/IGKV5-2/GRAP2/CD247/CYFIP2/FCER1A/IGLV1-47/BTK/PTPRC/IGLV3-27/CD3G/IGHG4/IGHG2/CD200R1/IGLV2-23/ITK/IGHG3/LILRA4/KIT/IGKV3-15/IGLC7/IGLV1-40/IGHV3-53/MS4A2/IGLC2/IGLC3/IGHG1/IGKV1-5/IGHV3-30/IGHV3-23/IGKV2-28/IGLV2-14/IGLV2-11/IGKV3D-11/IGHV4-39/IGLV7-43/IGLV3-21/IGHV3-48/IGHV3-33/IGLV1-44/IGKC/IGHV2-5/IGHV3-11/IGHV3-7/IGHV4-34/IGLV3-25/IGHV4-59/IGKV1D-12/IGLV3-1/IGKV3-20/IGLV1-51/I…
GOBP_HUMORAL_IMMUNE_RESPONSE	GOBP_HUMORAL_IMMUNE_RESPONSE	273	-0.725197	-2.17026	1e-10	2.614e-08	2.3618e-08	1697	tags=52%, list=9%, signal=48%	HLA-DRB1/CXCL6/CFP/SLPI/FOXJ1/ST6GAL1/C2/IGKV5-2/C5/HLA-DQB1/FCN1/MEF2C/WFDC2/POU2F2/A2M/C4A/MFAP4/LTF/TRBC2/C4B/CLU/CR1/IGLV1-47/PTPRC/IGLV3-27/CD28/IGHG4/BPIFB2/IGHG2/POU2AF1/LTA/IGHD/IGLV2-23/IGHG3/IGKV3-15/IGLC7/TRBC1/IGHV3-21/IGLV1-40/SH2D1A/IGHV1-18/IGHV3-53/IGHV6-1/LYZ/CTSG/IGLC2/IGHV1-3/IGHV1-69D/IGLC3/IGHG1/IGKV1-5/IGHV3-30/IGHV4-4/IGHV3-23/IGHV7-81/IGKV2-28/IGLV2-14/IGLV2-11/C8B/IGKV3D-…
GOBP_HUMORAL_IMMUNE_RESPONSE_MEDIATED_BY_CIRCULATING_IMMUNOGLOBULIN	GOBP_HUMORAL_IMMUNE_RESPONSE_MEDIATED_BY_CIRCULATING_IMMUNOGLOBULIN	134	-0.876695	-2.53204	1e-10	2.614e-08	2.3618e-08	1472	tags=80%, list=8%, signal=74%	C2/IGKV5-2/C5/HLA-DQB1/C4A/TRBC2/C4B/CLU/CR1/IGLV1-47/PTPRC/IGLV3-27/IGHG4/IGHG2/LTA/IGHD/IGLV2-23/IGHG3/IGKV3-15/IGLC7/TRBC1/IGHV3-21/IGLV1-40/IGHV1-18/IGHV3-53/IGHV6-1/IGLC2/IGHV1-3/IGHV1-69D/IGLC3/IGHG1/IGKV1-5/IGHV3-30/IGHV4-4/IGHV3-23/IGHV7-81/IGKV2-28/IGLV2-14/IGLV2-11/C8B/IGKV3D-11/IGHV3-20/IGHV4-39/C4BPA/IGLV7-43/IGHV2-26/IGLV3-21/IGHV5-51/IGHV3-48/IGHV3-66/IGLL5/IGHV1-24/IGHV3-33/IGLV1-4…
GOBP_IMMUNE_RESPONSE_REGULATING_SIGNALING_PATHWAY	GOBP_IMMUNE_RESPONSE_REGULATING_SIGNALING_PATHWAY	457	-0.69076	-2.09493	1e-10	2.614e-08	2.3618e-08	2239	tags=40%, list=12%, signal=36%	MUC15/PRKCQ/MUC1/PAG1/FGR/PIK3R1/LILRB4/MNDA/CD33/CD4/PRAM1/CMKLR1/FOXP3/LPXN/NFATC2/SLA2/HLA-DQB2/LILRB1/SKAP1/FCGR2B/NFAM1/LCK/CTLA4/PLCL2/PTPN22/MUC5B/TRAV19/CD38/HLA-DRB1/HLA-DQA1/WAS/LILRA2/HLA-DRB5/PLCG2/NCKAP1L/HLA-DRA/IGKV5-2/GRAP2/RFTN1/CD247/HLA-DQB1/FCN1/HLA-DPA1/INPP5D/ZAP70/TRAV29DV5/MEF2C/UBASH3A/HLA-DPB1/CYFIP2/THEMIS/TRBC2/BTNL9/CTSH/TRAC/FCER1A/CD3D/CD3E/CR1/IGLV1-47/BTK/PTPRC/IG…
GOBP_IMMUNOGLOBULIN_PRODUCTION	GOBP_IMMUNOGLOBULIN_PRODUCTION	168	-0.820287	-2.40458	1e-10	2.614e-08	2.3618e-08	1421	tags=52%, list=8%, signal=48%	TRDV1/IGKV5-2/HLA-DQB1/IL33/IGLV3-22/CR1/IGLV1-47/BTK/PTPRC/SASH3/IGLV3-27/CD28/IGKV1D-13/IGKV6D-21/IGLV5-52/IGLV2-23/IGLV5-45/IGLV1-50/IGKV3-15/IGLV1-40/IGLV2-18/IGLV7-46/IGLV5-48/IGLV4-60/IGKV3-7/IGKV1-5/TRAV9-2/IGKV2-28/IGLV2-14/IGLV2-11/IGKV3D-11/IGLV10-54/IGLV7-43/IGLV3-21/IGKV2D-29/MZB1/GAPT/IGLV1-44/IGKV1-27/IGLV4-69/IGKC/IGLV3-9/IGLV2-33/IGLV3-25/IGKV1-9/IGKV1D-12/IGLV3-1/IGKV3-20/IGLV1-5…
GOBP_LYMPHOCYTE_MEDIATED_IMMUNITY	GOBP_LYMPHOCYTE_MEDIATED_IMMUNITY	302	-0.74048	-2.21941	1e-10	2.614e-08	2.3618e-08	1697	tags=46%, list=9%, signal=43%	HLA-DRB1/WAS/FOXJ1/CD74/TLR8/RASGRP1/C2/HLA-DRA/IGKV5-2/RFTN1/C5/HLA-DQB1/CRTAM/INPP5D/GZMM/CORO1A/CADM1/CD1D/C4A/TRBC2/CTSH/C4B/CLU/CR1/IGLV1-47/BTK/PTPRC/SASH3/IGLV3-27/CD28/IGHG4/AGER/IGHG2/LTA/IGHD/IGLV2-23/SLAMF7/CD96/IGHG3/CD1E/IGKV3-15/IGLC7/TRBC1/IGHV3-21/IGLV1-40/SH2D1A/IGHV1-18/IGHV3-53/IGHV6-1/SLAMF6/CCR2/IGLC2/IGHV1-3/IGHV1-69D/CLC/IGLC3/IGHG1/IGKV1-5/IGHV3-30/IGHV4-4/IGHV3-23/IGHV7-8…
GOBP_MEMBRANE_INVAGINATION	GOBP_MEMBRANE_INVAGINATION	124	-0.79273	-2.28203	1e-10	2.614e-08	2.3618e-08	946	tags=52%, list=5%, signal=49%	ARHGAP25/NCKAP1L/ALOX15/TRBC2/IGHG4/RHOH/IGHG2/IGHD/IGHG3/IGLC7/TRBC1/IGHV3-21/IGHV1-18/IGHV3-53/IGHV6-1/IGLC2/IGHV1-3/IGHV1-69D/IGLC3/IGHG1/IGHV3-30/IGHV4-4/IGHV3-23/IGHV7-81/IGHV3-20/IGHV4-39/IGHV2-26/IGHV5-51/IGHV3-48/IGHV3-66/IGLL5/IGHV1-24/IGHV3-33/IGKC/IGHV4-61/IGHV2-5/IGHV3-11/IGHV4-28/IGHV4-31/IGHM/STAP1/IGHV3-7/IGHV4-34/IGHV4-59/IGHV3-38/IGHV3-73/IGHV2-70/IGLC6/IGHA1/IGHV3-15/IGHV1-58/IG…
GOBP_PHAGOCYTOSIS	GOBP_PHAGOCYTOSIS	337	-0.697357	-2.09459	1e-10	2.614e-08	2.3618e-08	1539	tags=36%, list=8%, signal=34%	ARHGAP25/PLCG2/NCKAP1L/C2/IGKV5-2/DOCK2/CD247/FCN1/ALOX15/SIRPG/CORO1A/C4A/CYFIP2/CEACAM4/TRBC2/C4B/IGLV1-47/PTPRC/SFTPA1/IGLV3-27/CD3G/ITGAL/CD302/IGHG4/RHOH/IRF8/IGHG2/IGHD/IGLV2-23/PLD4/IGHG3/IGKV3-15/IGLC7/TRBC1/IGHV3-21/IGLV1-40/IGHV1-18/IGHV3-53/IGHV6-1/ICAM3/IGLC2/IGHV1-3/IGHV1-69D/IGLC3/IGHG1/IGKV1-5/SLAMF1/IGHV3-30/IGHV4-4/IGHV3-23/IGHV7-81/IGKV2-28/IGLV2-14/IGLV2-11/IGKV3D-11/IGHV3-20/I…
GOBP_PHAGOCYTOSIS_RECOGNITION	GOBP_PHAGOCYTOSIS_RECOGNITION	79	-0.870274	-2.42707	1e-10	2.614e-08	2.3618e-08	1145	tags=78%, list=6%, signal=74%	TRBC2/C4B/SFTPA1/IGHG4/IGHG2/IGHD/IGHG3/IGLC7/TRBC1/IGHV3-21/IGHV1-18/IGHV3-53/IGHV6-1/IGLC2/IGHV1-3/IGHV1-69D/IGLC3/IGHG1/IGHV3-30/IGHV4-4/IGHV3-23/IGHV7-81/IGHV3-20/IGHV4-39/C4BPA/IGHV2-26/IGHV5-51/IGHV3-48/IGHV3-66/IGLL5/IGHV1-24/IGHV3-33/IGKC/IGHV4-61/IGHV2-5/IGHV3-11/IGHV4-28/IGHV4-31/IGHM/IGHV3-7/IGHV4-34/IGHV4-59/IGHV3-38/IGHV3-73/IGHV2-70/IGLC6/IGHA1/IGHV3-15/IGHV1-58/IGHV3-74/IGHV3-35/IG…
GOBP_POSITIVE_REGULATION_OF_B_CELL_ACTIVATION	GOBP_POSITIVE_REGULATION_OF_B_CELL_ACTIVATION	128	-0.802558	-2.31429	1e-10	2.614e-08	2.3618e-08	1319	tags=52%, list=7%, signal=49%	INPP5D/MEF2C/TRBC2/BTK/PTPRC/SASH3/CD28/IGHG4/IGHG2/IGHD/IGHG3/TNFRSF13C/IGLC7/TRBC1/IGHV3-21/IGHV1-18/IGHV3-53/IGHV6-1/IGLC2/IGHV1-3/IGHV1-69D/IGLC3/IGHG1/IGHV3-30/IGHV4-4/IGHV3-23/IGHV7-81/IGHV3-20/IGHV4-39/IGHV2-26/IGHV5-51/IGHV3-48/IGHV3-66/IGLL5/IGHV1-24/IGHV3-33/IGKC/IGHV4-61/IGHV2-5/IGHV3-11/IGHV4-28/IGHV4-31/CD27/IGHM/IGHV3-7/IGHV4-34/IGHV4-59/IGHV3-38/IGHV3-73/IGHV2-70/IGLC6/IGHA1/IGHV3-…
GOBP_POSITIVE_REGULATION_OF_CELL_ACTIVATION	GOBP_POSITIVE_REGULATION_OF_CELL_ACTIVATION	353	-0.592519	-1.78351	1e-10	2.614e-08	2.3618e-08	2887	tags=40%, list=16%, signal=34%	TRDC/EFNB3/FYN/SYK/BCL2/PRKCZ/AIF1/TYROBP/PDCD1/SHH/CD83/PRKCQ/FGR/PIK3R1/ITGB2/PIK3R6/LILRB4/CD4/TNFSF13B/FOXP3/GPR183/SIRPB1/NFATC2/TREM2/IL12RB1/LILRB1/TLR4/HAMP/IL6ST/TBX21/LCK/CTLA4/PTPN22/PLEK/DPP4/CD38/HLA-DRB1/STXBP1/LILRA2/CD74/ICOS/NCKAP1L/TSLP/HLA-DRA/LRRK2/GRAP2/DOCK8/HLA-DPA1/INPP5D/ZAP70/IL33/HLA-DMB/SIRPG/CORO1A/RASAL3/MEF2C/HLA-DPB1/CD1D/CEBPA/TRBC2/CD6/TOX/ZBTB16/CD3E/CR1/BTK/PTP…
GOBP_PRODUCTION_OF_MOLECULAR_MEDIATOR_OF_IMMUNE_RESPONSE	GOBP_PRODUCTION_OF_MOLECULAR_MEDIATOR_OF_IMMUNE_RESPONSE	244	-0.734393	-2.18417	1e-10	2.614e-08	2.3618e-08	1450	tags=40%, list=8%, signal=37%	CD244/TRDV1/IGKV5-2/HLA-DQB1/IL33/IGLV3-22/CR1/SCIMP/IGLV1-47/BTK/PTPRC/SASH3/IGLV3-27/CD28/IGKV1D-13/IGKV6D-21/IGLV5-52/IGLV2-23/IGLV5-45/CD96/IGLV1-50/KIT/IGKV3-15/IGLV1-40/CCR2/IGLV2-18/IGLV7-46/CLC/IGLV5-48/IGLV4-60/IGKV3-7/IGKV1-5/TRAV9-2/IGKV2-28/IGLV2-14/IGLV2-11/IGKV3D-11/IGLV10-54/IGLV7-43/IGLV3-21/IGKV2D-29/MZB1/GAPT/IGLV1-44/IGKV1-27/IGLV4-69/IGKC/IGLV3-9/IGLV2-33/IGLV3-25/IGKV1-9/IGKV…
GOBP_REGULATION_OF_B_CELL_ACTIVATION	GOBP_REGULATION_OF_B_CELL_ACTIVATION	169	-0.753502	-2.20889	1e-10	2.614e-08	2.3618e-08	2254	tags=52%, list=12%, signal=46%	TNFSF13B/FOXP3/GPR183/NFATC2/TLR4/TBX21/FCGR2B/NFAM1/CTLA4/CD38/FOXJ1/CD74/NCKAP1L/INPP5D/MEF2C/TRBC2/CR1/BTK/PTPRC/SASH3/CD28/IKZF3/IGHG4/IGHG2/IGHD/TBC1D10C/BANK1/IGHG3/TNFRSF13C/IGLC7/TRBC1/IGHV3-21/IGHV1-18/IGHV3-53/IGHV6-1/IGLC2/IGHV1-3/IGHV1-69D/IGLC3/IGHG1/IGHV3-30/IGHV4-4/IGHV3-23/IGHV7-81/IGHV3-20/IGHV4-39/IGHV2-26/IGHV5-51/IGHV3-48/IGHV3-66/IGLL5/IGHV1-24/MZB1/IGHV3-33/IGKC/IGHV4-61/IGH…
GOBP_REGULATION_OF_COMPLEMENT_ACTIVATION	GOBP_REGULATION_OF_COMPLEMENT_ACTIVATION	98	-0.850899	-2.4043	1e-10	2.614e-08	2.3618e-08	1472	tags=72%, list=8%, signal=67%	C2/IGKV5-2/C5/A2M/C4A/C4B/CLU/CR1/IGLV1-47/IGLV3-27/IGHG4/IGHG2/IGLV2-23/IGHG3/IGKV3-15/IGLC7/IGLV1-40/IGHV3-53/IGLC2/IGLC3/IGHG1/IGKV1-5/IGHV3-30/IGHV3-23/IGKV2-28/IGLV2-14/IGLV2-11/C8B/IGKV3D-11/IGHV4-39/C4BPA/IGLV7-43/IGLV3-21/IGHV3-48/IGHV3-33/IGLV1-44/IGKC/IGHV2-5/IGHV3-11/C7/IGHV3-7/IGHV4-34/C6/IGLV3-25/IGHV4-59/IGKV1D-12/IGLV3-1/IGKV3-20/IGLV1-51/IGHV2-70/IGLC6/IGKV1D-39/IGKV4-1/IGLV2-8/IG…
GOBP_REGULATION_OF_HUMORAL_IMMUNE_RESPONSE	GOBP_REGULATION_OF_HUMORAL_IMMUNE_RESPONSE	116	-0.812076	-2.32996	1e-10	2.614e-08	2.3618e-08	1472	tags=66%, list=8%, signal=61%	C2/IGKV5-2/C5/A2M/C4A/C4B/CLU/CR1/IGLV1-47/PTPRC/IGLV3-27/IGHG4/IGHG2/LTA/IGLV2-23/IGHG3/IGKV3-15/IGLC7/IGLV1-40/IGHV3-53/IGLC2/IGLC3/IGHG1/IGKV1-5/IGHV3-30/IGHV3-23/IGKV2-28/IGLV2-14/IGLV2-11/C8B/IGKV3D-11/IGHV4-39/C4BPA/CCR7/IGLV7-43/IGLV3-21/IGHV3-48/IGHV3-33/IGLV1-44/IGKC/IGHV2-5/IGHV3-11/C7/IGHV3-7/IGHV4-34/C6/IGLV3-25/IGHV4-59/IGKV1D-12/IGLV3-1/IGKV3-20/IGLV1-51/IGHV2-70/IGLC6/IGKV1D-39/IGK…
GOBP_REGULATION_OF_IMMUNE_EFFECTOR_PROCESS	GOBP_REGULATION_OF_IMMUNE_EFFECTOR_PROCESS	400	-0.618089	-1.8679	1e-10	2.614e-08	2.3618e-08	2059	tags=32%, list=11%, signal=29%	SUSD4/IL12RB1/LILRB1/TLR4/TBX21/FCGR2B/PTPN22/SERPINB4/RNF125/HLA-DRB1/CXCL6/CFP/WAS/FOXJ1/STXBP1/CD74/RASGRP1/DNASE1L3/CD84/C2/CD244/HLA-DRA/IGKV5-2/C5/CRTAM/IL33/HLA-DMB/CADM1/CD1D/FGL2/A2M/NOS2/C4A/C4B/TSPAN32/CLU/CR1/SCIMP/IGLV1-47/BTK/PTPRC/SASH3/IGLV3-27/CD28/IGHG4/AGER/IGHG2/LTA/IGLV2-23/CD96/IGHG3/CD1E/IGKV3-15/IGLC7/IGLV1-40/SH2D1A/IGHV3-53/SLAMF6/CCR2/IGLC2/CLC/IGLC3/IGHG1/IGKV1-5/IGHV3…
GOBP_REGULATION_OF_LYMPHOCYTE_ACTIVATION	GOBP_REGULATION_OF_LYMPHOCYTE_ACTIVATION	443	-0.591974	-1.79625	1e-10	2.614e-08	2.3618e-08	2887	tags=37%, list=16%, signal=32%	TRDC/TCF7/EFNB3/TNFSF18/FYN/SYK/BCL2/PGLYRP3/PRKCZ/AIF1/TYROBP/PDCD1/SHH/CD83/PRKCQ/PAG1/FGR/PIK3R1/PIK3R6/SAMSN1/SPINK5/LILRB4/MNDA/CD4/MAPK8IP1/TNFSF13B/RIPOR2/FOXP3/GPR183/SIRPB1/NFATC2/IL12RB1/LILRB1/TLR4/DTX1/IL6ST/TBX21/FCGR2B/NFAM1/LCK/CTLA4/PTPN22/DPP4/CD38/TNFAIP8L2/HLA-DRB1/FOXJ1/CD74/ICOS/LST1/NCKAP1L/HLA-DRA/TIGIT/GRAP2/DOCK8/CRTAM/HLA-DPA1/INPP5D/ZAP70/HLA-DMB/SIRPG/CORO1A/RASAL3/MEF…
GOBP_SPLICEOSOMAL_TRI_SNRNP_COMPLEX_ASSEMBLY	GOBP_SPLICEOSOMAL_TRI_SNRNP_COMPLEX_ASSEMBLY	22	-0.921268	-2.15887	1e-10	2.614e-08	2.3618e-08	524	tags=41%, list=3%, signal=40%	RNU4ATAC/RNU6ATAC/RNU4-2/RNU5F-1/RNU4-1/RNU5A-1/RNU5B-1/RNU5E-1/RNU5D-1
GOCC_EXTERNAL_SIDE_OF_PLASMA_MEMBRANE	GOCC_EXTERNAL_SIDE_OF_PLASMA_MEMBRANE	321	-0.641884	-1.92862	1e-10	2.614e-08	2.3618e-08	2477	tags=46%, list=13%, signal=41%	ITGB2/NCAM1/GPC4/FCGRT/CXCL12/CD1A/CD33/CD4/IL2RB/TRGC2/FASLG/ENPP3/S1PR1/CLEC14A/IL2RG/KCNJ5/IL12RB1/LIFR/LILRB1/CXCL9/TLR4/ABCC4/IL6ST/FCGR2B/CTLA4/CD8A/P2RY12/CNTFR/CLEC2D/HLA-DRB1/CCR8/CD74/TLR8/F10/SCNN1G/TRGV10/CD69/CXCR4/CD244/CCR5/CXCR3/CXCR6/GPIHBP1/FCN1/ABCB1/SCARA5/CD1D/SPN/TRBC2/CD6/BTNL9/GP1BA/CD3D/SCUBE1/CD3E/PTPRC/CD2/GFRA3/CX3CR1/CD28/CD3G/CD302/IGHG4/FCRL6/IGHG2/CD200R1/IGHD/FOLR…
GOCC_IMMUNOGLOBULIN_COMPLEX	GOCC_IMMUNOGLOBULIN_COMPLEX	142	-0.931697	-2.70834	1e-10	2.614e-08	2.3618e-08	1040	tags=94%, list=6%, signal=89%	IGLV1-47/IGLV3-27/IGKV1D-13/IGHG4/IGKV6D-21/IGLV5-52/IGHG2/IGHD/IGLV2-23/IGLV5-45/IGHG3/IGLV1-50/IGKV3-15/IGLC7/TRBC1/IGHV3-21/IGLV1-40/IGHV1-18/IGHV3-53/IGHV6-1/IGHJ1/IGLV2-18/IGLV7-46/IGLC2/IGHV1-3/IGHV1-69D/IGLC3/IGHG1/IGLV5-48/IGLV4-60/IGKV3-7/IGKV1-5/IGHV3-30/IGHV4-4/IGHV3-23/IGHV7-81/IGKV2-28/IGLV2-14/IGLV2-11/IGKV3D-11/IGHV3-20/IGHV4-39/IGLV10-54/IGLV7-43/IGHV2-26/IGLV3-21/IGHV5-51/IGHV3-4…
GOCC_IMMUNOGLOBULIN_COMPLEX_CIRCULATING	GOCC_IMMUNOGLOBULIN_COMPLEX_CIRCULATING	63	-0.937724	-2.5319	1e-10	2.614e-08	2.3618e-08	946	tags=97%, list=5%, signal=92%	TRBC2/IGHG4/IGHG2/IGHD/IGHG3/IGLC7/TRBC1/IGHV3-21/IGHV1-18/IGHV3-53/IGHV6-1/IGLC2/IGHV1-3/IGHV1-69D/IGLC3/IGHG1/IGHV3-30/IGHV4-4/IGHV3-23/IGHV7-81/IGHV3-20/IGHV4-39/IGHV2-26/IGHV5-51/IGHV3-48/IGHV3-66/IGLL5/IGHV1-24/IGHV3-33/IGKC/IGHV4-61/IGHV2-5/IGHV3-11/IGHV4-28/IGHV4-31/IGHM/IGHV3-7/IGHV4-34/IGHV4-59/IGHV3-38/IGHV3-73/IGKV3-20/IGHV2-70/IGLC6/IGHA1/IGHV3-15/IGHV1-58/IGHV3-74/IGHV3-35/IGHV3-64/I…
GOCC_T_CELL_RECEPTOR_COMPLEX	GOCC_T_CELL_RECEPTOR_COMPLEX	69	-0.840463	-2.30333	1e-10	2.614e-08	2.3618e-08	1992	tags=86%, list=11%, signal=77%	SKAP1/APBB1IP/TRBV7-3/CD8A/TRAV19/TRBV30/TRGV10/TRDV1/CD247/TRAV41/TRBV5-6/ZAP70/TRAV29DV5/TRBV9/CD8B/TRAV13-1/TRAV12-3/TRBC2/CD6/TRAV17/TRAC/TRBV6-5/CD3D/TRBJ2-2/CD3E/TRBJ2-1/TRAV21/CD3G/TRBV4-2/TRBV7-9/TRAV8-6/TRAV12-2/TRAV8-2/TRBJ2-3/TRBV28/TRAV16/TRBJ2-7/TRAV12-1/TRAV8-3/TRAT1/TRBV3-1/TRAV8-4/TRAV4/TRAV3/TRBV10-3/TRBV5-4/TRBC1/TRBV19/TRBV18/TRBV6-6/TRBV11-2/TRBV29-1/TRBV20-1/TRBV6-1/TRAV9-2/T…
GOMF_ANTIGEN_BINDING	GOMF_ANTIGEN_BINDING	138	-0.862045	-2.49998	1e-10	2.614e-08	2.3618e-08	1697	tags=78%, list=9%, signal=71%	HLA-DRB1/HLA-DQA1/LILRA2/HLA-DRB5/HLA-DRA/IGKV5-2/HLA-DQB1/FCN1/HLA-DPA1/TRAV29DV5/HLA-DPB1/CD1D/MFAP4/TRBC2/IGLV1-47/IGLV3-27/TRBV7-9/IGHG4/IGHG2/IGHD/IGLV2-23/IGHG3/TRAV8-4/CD1E/IGKV3-15/IGLC7/TRBC1/IGHV3-21/IGLV1-40/IGHV1-18/IGHV3-53/IGHV6-1/IGLC2/IGHV1-3/IGHV1-69D/IGLC3/IGHG1/CD48/IGKV1-5/SLAMF1/IGHV3-30/IGHV4-4/IGHV3-23/IGHV7-81/CD1B/IGLV2-14/CD1C/IGLV2-11/IGKV3D-11/IGHV3-20/IGHV4-39/IGLV7-4…
GOMF_IMMUNOGLOBULIN_RECEPTOR_BINDING	GOMF_IMMUNOGLOBULIN_RECEPTOR_BINDING	64	-0.924862	-2.49966	1e-10	2.614e-08	2.3618e-08	946	tags=92%, list=5%, signal=88%	TRBC2/IGHG4/IGHG2/IGHD/IGHG3/IGLC7/TRBC1/IGHV3-21/IGHV1-18/IGHV3-53/IGHV6-1/IGLC2/IGHV1-3/IGHV1-69D/IGLC3/IGHG1/IGHV3-30/IGHV4-4/IGHV3-23/IGHV7-81/IGHV3-20/IGHV4-39/IGHV2-26/IGHV5-51/IGHV3-48/IGHV3-66/IGLL5/IGHV1-24/IGHV3-33/IGKC/IGHV4-61/IGHV2-5/IGHV3-11/IGHV4-28/IGHV4-31/IGHM/IGHV3-7/IGHV4-34/IGHV4-59/IGHV3-38/IGHV3-73/IGHV2-70/IGLC6/IGHA1/IGHV3-15/IGHV1-58/IGHV3-74/IGHV3-35/IGHV3-64/IGHV1-69/I…
GOBP_NUCLEAR_CHROMOSOME_SEGREGATION	GOBP_NUCLEAR_CHROMOSOME_SEGREGATION	230	0.489553	2.14018	1.74463e-10	4.43378e-08	4.00602e-08	3372	tags=37%, list=18%, signal=31%	MAEL/UBE2C/DDX11/CENPE/ESPL1/KIF14/CDCA5/KIF18B/KIF4A/CDC20/PLK1/KIF2C/CDC6/DLGAP5/NCAPG/SGO1/KIFC1/KIF23/BUB1B/TRIP13/EME1/SMC1B/SPAG5/AURKB/PRC1/CCNB1/CDT1/BUB1/NCAPH/NEK2/MAD2L1/TACC3/INCENP/P3H4/KIF18A/NDC80/TOP2A/TTK/CENPK/CENPF/HASPIN/NCAPD2/RACGAP1/NDC1/ECT2/FANCD2/KNL1/DSCC1/NCAPG2/CCNE1/ZWINT/FEN1/CDCA8/BRIP1/MAD1L1/CHMP4C/SPDL1/NUSAP1/KPNB1/SIRT7/SGO2/XRCC3/DDX12P/TUBG1/SLF1/NCAPD3/RCC2…
GOBP_SISTER_CHROMATID_SEGREGATION	GOBP_SISTER_CHROMATID_SEGREGATION	184	0.514414	2.12977	4.399e-10	1.08774e-07	9.82798e-08	3182	tags=37%, list=17%, signal=31%	UBE2C/DDX11/CENPE/ESPL1/KIF14/CDCA5/KIF18B/KIF4A/CDC20/PLK1/KIF2C/CDC6/DLGAP5/NCAPG/SGO1/KIFC1/KIF23/BUB1B/TRIP13/SMC1B/SPAG5/AURKB/PRC1/CCNB1/CDT1/BUB1/NCAPH/NEK2/MAD2L1/TACC3/INCENP/KIF18A/NDC80/TOP2A/TTK/CENPK/CENPF/HASPIN/NCAPD2/RACGAP1/DSCC1/NCAPG2/ZWINT/FEN1/CDCA8/MAD1L1/CHMP4C/SPDL1/NUSAP1/KPNB1/SGO2/XRCC3/DDX12P/TUBG1/SLF1/NCAPD3/RAN/RMI2/KNSTRN/RRS1/PSRC1/CDC27/KNTC1/PTTG1/NUF2/CHMP1A/ES…
GOBP_RECEPTOR_MEDIATED_ENDOCYTOSIS	GOBP_RECEPTOR_MEDIATED_ENDOCYTOSIS	283	-0.578833	-1.73491	4.80304e-10	1.1564e-07	1.04483e-07	1158	tags=23%, list=6%, signal=22%	ACHE/CLU/IGLV1-47/IGLV3-27/IGLV2-23/FOLR1/IGKV3-15/IGLC7/IGLV1-40/IGHV3-53/LRP2/IGLC2/IGLC3/HP/HTR2B/IGKV1-5/IGHV3-30/IGHV3-23/IGKV2-28/IGLV2-14/IGLV2-11/IGKV3D-11/IGHV4-39/SFTPD/IGLV7-43/IGLV3-21/IGHV3-48/IGHV3-33/IGLV1-44/IGKC/IGHV2-5/IGHV3-11/IGHV3-7/IGHV4-34/IGLV3-25/IGHV4-59/IGKV1D-12/IGLV3-1/IGKV3-20/IGLV1-51/IGHV2-70/IGLC6/IGKV1D-39/IGKV4-1/IGHA1/IGLV2-8/IGLV3-19/IGKV2-30/IGKV2D-28/IGKV1-1…
GOBP_LEUKOCYTE_MIGRATION	GOBP_LEUKOCYTE_MIGRATION	446	-0.528642	-1.60393	1.93442e-09	4.53796e-07	4.10014e-07	2408	tags=31%, list=13%, signal=28%	CXCL12/SELPLG/ANGPT1/S100A7/APOD/ITGB7/GRB14/CMKLR1/RIPOR2/GPR183/IL34/EDN3/S1PR1/SMPD3/PECAM1/TREM2/CXCL9/EDNRB/TBX21/LCK/CCL23/P2RY12/GYPC/DPP4/JAM2/CAMK1D/XCL2/CXCL6/GPSM3/MCOLN2/FOXJ1/TEK/CD74/NCKAP1L/CD84/THBS4/CXCR4/CD244/CCR5/IGKV5-2/CXCR3/C5/DOCK8/CRTAM/INPP5D/ZAP70/IL33/SIRPG/CORO1A/JAML/SPN/PIK3CG/DAPK2/IGLV1-47/CD2/IGLV3-27/CX3CR1/ITGAL/GP2/AGER/RHOH/CD200R1/IGLV2-23/BMP5/ATP1B2/SELP/I…
GOBP_MITOTIC_SISTER_CHROMATID_SEGREGATION	GOBP_MITOTIC_SISTER_CHROMATID_SEGREGATION	154	0.546475	2.24303	3.89616e-09	8.91149e-07	8.05172e-07	3372	tags=42%, list=18%, signal=34%	UBE2C/CENPE/ESPL1/KIF14/CDCA5/KIF18B/KIF4A/CDC20/PLK1/KIF2C/CDC6/DLGAP5/NCAPG/SGO1/KIFC1/KIF23/BUB1B/TRIP13/SMC1B/SPAG5/AURKB/PRC1/CCNB1/CDT1/BUB1/NCAPH/NEK2/MAD2L1/TACC3/INCENP/KIF18A/NDC80/TTK/CENPK/CENPF/HASPIN/NCAPD2/RACGAP1/DSCC1/NCAPG2/ZWINT/CDCA8/MAD1L1/CHMP4C/SPDL1/NUSAP1/KPNB1/SGO2/XRCC3/TUBG1/SLF1/NCAPD3/RAN/KNSTRN/RRS1/PSRC1/CDC27/KNTC1/PTTG1/NUF2/CHMP1A/NUP62/PHF13/ANAPC1
GOMF_HELICASE_ACTIVITY	GOMF_HELICASE_ACTIVITY	149	0.531149	2.16906	7.06283e-09	1.57604e-06	1.42399e-06	4514	tags=51%, list=24%, signal=39%	DDX43/DDX11/TDRD12/RECQL4/DQX1/DDX3Y/DHX37/RECQL/BLM/DDX54/RAD54L/POLQ/ANXA1/RAD51/MCM8/MCM4/DHX33/MCM3/HELZ2/EIF4A3/DSCC1/MCM7/PIF1/CHTF18/DDX21/TWNK/BRIP1/IGHMBP2/RFC3/MOV10/DHX34/ERCC6L/MCM5/DDX12P/ERCC2/DDX55/DDX56/RUVBL2/DDX10/TTF2/DDX47/ZGRF1/DDX1/RUVBL1/MCM2/DDX27/ASCC3/DDX60L/DDX52/SMARCA1/MCM6/HELLS/DHX38/DDX23/RAD54B/RFC5/XRCC5/DNA2/DDX60/DHX16/IFIH1/SKIV2L/GTF2F2/WRNIP1/G3BP1/DHX15/SNR…
HP_FRAGILE_SKIN	HP_FRAGILE_SKIN	30	0.836217	2.65155	1.17866e-08	2.56751e-06	2.3198e-06	1168	tags=63%, list=6%, signal=59%	LAMA3/LAMC2/COL7A1/COL17A1/MMP1/ITGB4/LAMB3/ITGA3/COL1A1/ITGA6/COL5A2/PLEC/FERMT1/COL5A1/COL3A1/COL1A2/DSP/ADAMTS2/PLOD1
GOBP_MICROTUBULE_CYTOSKELETON_ORGANIZATION_INVOLVED_IN_MITOSIS	GOBP_MICROTUBULE_CYTOSKELETON_ORGANIZATION_INVOLVED_IN_MITOSIS	135	0.548172	2.18554	1.80944e-08	3.8499e-06	3.47846e-06	3499	tags=43%, list=19%, signal=35%	HSPA1A/HSPA1B/MISP/CENPE/ESPL1/KIF4A/AURKA/CDC20/PLK1/DLGAP5/TPX2/KIFC1/KIF23/MYBL2/FLNA/AURKB/ITGB1/PRC1/CCNB1/FSD1/NEK2/MAD2L1/TACC3/INTS13/CENPA/SAPCD2/NDC80/KIF11/TTK/PLK2/NDE1/RACGAP1/RCC1/STIL/SPC25/CHMP4C/WDR62/SPDL1/NUSAP1/BORA/KPNB1/CENPH/GJA1/KIFC2/TUBG1/RAN/MAP4/NDEL1/PSRC1/GPSM2/NUF2/CHMP1A/NUP62/DYNC1H1/CKAP5/NSFL1C/AAAS/GNAI1
GOCC_RECEPTOR_COMPLEX	GOCC_RECEPTOR_COMPLEX	335	-0.543067	-1.62957	3.16299e-08	6.52278e-06	5.89347e-06	3438	tags=41%, list=19%, signal=34%	TRAF5/ITPR2/EBI3/MERTK/CHRNA1/PTK2B/NTRK2/ITGA4/EPHB6/PDGFRA/NR1H3/GABRQ/CALCRL/IL11RA/CSF3R/ITGAX/TM7SF2/TRDC/CSF2RB/SYK/ALCAM/IL18RAP/EPHA3/IL6R/GPRC5C/LEPR/GHR/TRBV4-1/ITGB2/RAMP2/CD4/IL2RB/TRGC2/ITGB7/LY96/PLXNC1/LOXL4/IL2RG/IL12RB1/LIFR/TLR4/SKAP1/NPR1/IL6ST/PTPRB/ROS1/APBB1IP/TLR2/TRBV7-3/CD8A/VIPR1/EPHA7/TRAV19/KDR/CNTFR/PTPRN2/TRBV30/TEK/CD74/RAMP3/TRGV10/NR3C2/GABBR2/TRDV1/CD247/TRAV41/T…
HP_NAIL_DYSPLASIA	HP_NAIL_DYSPLASIA	143	0.52411	2.09253	3.20827e-08	6.52278e-06	5.89347e-06	2274	tags=33%, list=12%, signal=29%	KRT81/WNT7A/LAMA3/LAMC2/KRT14/COL7A1/COL17A1/MMP1/ITGB4/LAMB3/VEGFC/KRT86/FOXN1/KRT17/WNT10A/ITGA6/PLEC/TFAP2A/GLI3/FERMT1/GJB2/ORC1/RECQL4/DSP/FLNA/LRP4/PLOD3/EFNB1/KRT6A/POP1/NFKB2/POC1A/NECTIN1/TRAF3IP2/KRT16/KRT6B/KRT5/DVL1/BMP2/MSX1/SATB2/FGFRL1/BMP4/PORCN/GJA1/NXN/NSD2
HP_NAIL_DYSTROPHY	HP_NAIL_DYSTROPHY	101	0.597988	2.3167	3.57565e-08	7.11165e-06	6.42553e-06	1955	tags=34%, list=11%, signal=30%	KRT81/LAMA3/LAMC2/KRT14/DSG1/COL7A1/COL17A1/MMP1/ITGB4/LAMB3/KRT86/ITGA3/FOXN1/KRT17/WNT10A/ITGA6/PLEC/GJB2/DST/AP1S3/RECQL4/DSP/FLNA/KIF1A/KRT6A/KIF15/NFKB2/LMNA/NECTIN1/KRT16/KRT6B/KRT5/KRAS/JUP
HP_COUGH	HP_COUGH	117	-0.654264	-1.8809	3.9733e-08	7.7344e-06	6.9882e-06	3002	tags=46%, list=16%, signal=39%	ACAT1/MT-CYB/SPEF2/CCDC40/CSF2RB/ARMC4/DNAH5/PIK3R1/LRRC56/LPIN2/DNAH11/IL2RG/CCDC65/CTLA4/PTPN22/MUC5B/CCDC39/DNAH1/HLA-DRB1/HLA-DQA1/RSPH9/FOXJ1/SCNN1G/DNASE1L3/SFTPA2/ABCA3/HLA-DQB1/HLA-DPA1/CCDC114/ATP11A/HLA-DPB1/ZBTB16/CCDC151/SFTPA1/TTC25/DNAJB13/IKZF1/CRLF1/GAS2L2/SCNN1B/RSPH1/CFTR/ZMYND10/RSPH4A/DRC1/DNAAF1/CFAP221/DNAI1/IGHM/DNAI2/SFTPC/IGLL1/CD79A/CD79B
GOBP_MEIOTIC_CELL_CYCLE	GOBP_MEIOTIC_CELL_CYCLE	175	0.484329	1.99011	4.45289e-08	8.35431e-06	7.54829e-06	3030	tags=37%, list=16%, signal=31%	NPPC/EREG/MAEL/HSPA2/TDRD12/ESPL1/DUSP13/EXO1/AURKA/CDC20/PKMYT1/PLK1/OVOL1/SGO1/CDC25C/BUB1B/TRIP13/EME1/SMC1B/OSGIN2/CDC25A/MND1/BUB1/NEK2/MYH9/INCENP/HSF2BP/RAD54L/RAD51/P3H4/KIF18A/TOP2A/STRA8/TTK/NCAPD2/CYP26B1/NDC1/MYBL1/FANCA/CCNB2/FANCD2/NSUN2/XRCC2/CCNE1/CDK2/PSMC3IP/MSX1/BRIP1/NBN/SIRT7/LIF/SGO2/TUBG1/CCNA1/NCAPD3/BRCA2/RAD51AP1/RNF212/STK35/SYCP2/WASHC5/PTTG1/FZR1/NUF2/CDC25B
HP_RECURRENT_BACTERIAL_INFECTIONS	HP_RECURRENT_BACTERIAL_INFECTIONS	151	-0.616506	-1.79465	4.47438e-08	8.35431e-06	7.54829e-06	2873	tags=41%, list=16%, signal=35%	SPEF2/CCDC40/CFI/GFI1/FCN3/ARMC4/DNAH5/PIK3R1/ITGB2/FERMT3/LRRC56/DNAH11/IL2RG/CYBB/IL12RB1/CCDC65/CD8A/CCDC39/DNAH1/RSPH9/WAS/FOXJ1/CIITA/SCNN1G/ICOS/DNASE1L3/CXCR4/C5/NCF1/IL10RA/DOCK8/ZAP70/CCDC114/CARMIL2/CCDC151/BTK/TTC25/DNAJB13/IKZF1/GAS2L2/TNFRSF13C/SCNN1B/RSPH1/CFTR/ZMYND10/C8B/RSPH4A/DRC1/DNAAF1/CFAP221/C7/DNAI1/IGHM/C6/CD40LG/DNAI2/IGLL1/CD79A/CD79B/CD19/CR2/MS4A1
GOCC_PLASMA_MEMBRANE_PROTEIN_COMPLEX	GOCC_PLASMA_MEMBRANE_PROTEIN_COMPLEX	451	-0.515153	-1.56222	4.7741e-08	8.73565e-06	7.89285e-06	2935	tags=35%, list=16%, signal=30%	DUOX1/ITGAX/KCNH2/TRDC/GJA4/CSF2RB/SYK/CASP10/ALCAM/UTRN/VAMP2/IL18RAP/GNGT2/IL6R/TRBV4-1/KCNAB2/LRRC55/ITGB2/RAMP2/KCNAB1/CD4/IL2RB/SNTB1/TRGC2/CATSPERB/ITGB7/ATP1A3/KCNMA1/KCNE4/NCF4/MPP7/HLA-DQB2/KCNJ5/KCNE3/CYBB/IL12RB1/SKAP1/IL6ST/APBB1IP/GNG2/TLR2/TRBV7-3/CD8A/TRAV19/GJB1/ABCC9/SGCG/CNTFR/DUOX2/KCNJ11/TRBV30/HLA-DRB1/HLA-DQA1/AMIGO1/CD74/HLA-DRB5/SCNN1G/RAMP3/TRGV10/KCND3/GABBR2/TRDV1/HLA-D…
GOBP_SPLICEOSOMAL_SNRNP_ASSEMBLY	GOBP_SPLICEOSOMAL_SNRNP_ASSEMBLY	49	-0.775174	-2.03764	5.39376e-08	9.67599e-06	8.74246e-06	524	tags=18%, list=3%, signal=18%	RNU4ATAC/RNU6ATAC/RNU4-2/RNU5F-1/RNU4-1/RNU5A-1/RNU5B-1/RNU5E-1/RNU5D-1
GOBP_KERATINOCYTE_DIFFERENTIATION	GOBP_KERATINOCYTE_DIFFERENTIATION	156	0.50221	2.07343	6.35671e-08	1.11841e-05	1.01051e-05	1822	tags=33%, list=10%, signal=30%	KRT20/KRT81/KLK5/KRT33A/LCE3A/EREG/PKP2/CASP14/KRT14/CYP27B1/DSG1/CDH3/ERRFI1/OPN3/KRT7/TCHH/KRT86/CTSV/ZBED2/LCE1F/EPHA2/CD109/FURIN/KRT18/FOXN1/KRT17/JAG1/CTSL/KRT8/POU3F1/TRIM16/DSG2/FOSL2/KRT80/KRT23/PKP3/DSP/SFN/DSC2/LCE3E/IRF6/KRT19/PI3/ANXA1/KRT6A/KRT16/CYP26B1/KRT6B/KRT5/ADAM9/SPRR2D
HP_ATROPHIC_SCARS	HP_ATROPHIC_SCARS	30	0.816767	2.58987	7.23871e-08	1.24956e-05	1.12901e-05	1935	tags=70%, list=10%, signal=63%	LAMA3/LAMC2/KRT14/COL7A1/COL17A1/MMP1/ITGB4/LAMB3/COL1A1/ITGA6/COL5A2/PLEC/COL5A1/COL3A1/DST/DSE/COL1A2/PLOD1/KRT5/SMAD3/AEBP1
GOCC_CONDENSED_CHROMOSOME	GOCC_CONDENSED_CHROMOSOME	182	0.474382	1.93917	8.14064e-08	1.37924e-05	1.24617e-05	3633	tags=41%, list=20%, signal=33%	HSPA2/DDX11/CENPE/HJURP/PLK1/KIF2C/NCAPG/MKI67/SGO1/BUB1B/SMC1B/SPAG5/AURKB/CHEK1/CCNB1/SKA3/CDT1/BUB1/SKA1/NEK2/CEBPB/MAD2L1/INCENP/BLM/CENPA/RAD51/P3H4/RANGAP1/NDC80/TOP2A/BRCA1/CENPK/CENPF/NDE1/NCAPD2/BIRC5/RCC1/FANCD2/KNL1/CENPO/EID3/ZWINT/ZWILCH/SPC24/MAD1L1/SPC25/SPDL1/CENPH/ERCC6L/HSF1/SGO2/TUBG1/NCAPD3/NUP37/CENPU/BRCA2/KNSTRN/CENPW/RNF212/RRS1/NDEL1/KNTC1/HMGB2/SYCP2/NUF2/CHMP1A/NUP85/BR…
GOBP_CILIUM_MOVEMENT	GOBP_CILIUM_MOVEMENT	94	-0.677404	-1.91883	1.31303e-07	2.17228e-05	1.9627e-05	2873	tags=45%, list=16%, signal=38%	SPEF2/CCDC40/INPP5B/CFAP69/RFX3/ARMC4/DNAH5/CFAP44/DNAH11/CFAP53/CCDC65/CCDC39/DNAH1/SPAG17/TTC21A/RSPH9/RGN/CCDC114/CFAP157/ENKUR/CCDC151/NME5/TTC25/CFAP70/SPEF1/ROPN1L/GAS2L2/TEKT2/AQP4/ZMYND10/CFAP73/ZBBX/CFAP43/RSPH4A/DRC1/DNAAF1/CFAP221/DNAI1/CFAP100/DNAI2/TEKT1/TAC4
HP_ABNORMAL_BRONCHUS_MORPHOLOGY	HP_ABNORMAL_BRONCHUS_MORPHOLOGY	130	-0.638864	-1.84409	1.32963e-07	2.17228e-05	1.9627e-05	2876	tags=43%, list=16%, signal=37%	IL21R/SPEF2/CCDC40/TNFSF12/ARMC4/DNAH5/PIK3R1/LRRC56/DNAH11/IL2RG/IL6ST/CCDC65/CTLA4/CD8A/MUC5B/CCDC39/DNAH1/HLA-DRB1/RSPH9/FOXJ1/SCNN1G/RASGRP1/ICOS/NCKAP1L/SFTPA2/CXCR4/ABCA3/CCDC114/ATP11A/CARMIL2/CCDC151/SFTPA1/TTC25/DNAJB13/IRF8/GAS2L2/TNFRSF13C/SCNN1B/RSPH1/MGP/CFTR/ZMYND10/RSPH4A/DRC1/DNAAF1/CFAP221/DNAI1/IGHM/DNAI2/SFTPC/IGLL1/CD79A/CD79B/CD19/CR2/MS4A1
GOCC_SMALL_NUCLEAR_RIBONUCLEOPROTEIN_COMPLEX	GOCC_SMALL_NUCLEAR_RIBONUCLEOPROTEIN_COMPLEX	80	-0.691906	-1.93037	1.45388e-07	2.33361e-05	2.10847e-05	524	tags=12%, list=3%, signal=12%	RNU4ATAC/RNU6ATAC/RNU4-2/RNVU1-7/RNU5F-1/RNU4-1/RNU5A-1/RNU5B-1/RNU5E-1/RNU5D-1
GOCC_PRERIBOSOME	GOCC_PRERIBOSOME	76	0.627889	2.25496	1.6692e-07	2.63301e-05	2.37898e-05	4542	tags=67%, list=25%, signal=51%	BOP1/TSR1/FAM207A/RRP1/NOP56/NOC2L/BYSL/PDCD11/PES1/NOC4L/RIOK3/WDR3/PRKDC/WDR12/RRP1B/RRP9/FP565260.1/RRS1/NOB1/NIP7/FTSJ3/NOP58/RIOK1/MRTO4/EBNA1BP2/NOP14/BMS1/UTP4/EIF6/NOL10/HEATR1/FBL/UTP14A/FCF1/PPAN/UTP6/XRCC5/KRI1/RPF1/RRP36/IMP4/RRP7A/WDR74/DCAF13/MAK16/RRP7BP/LTV1/WDR36/WDR46/KRR1/RSL1D1
GOCC_PLASMA_MEMBRANE_SIGNALING_RECEPTOR_COMPLEX	GOCC_PLASMA_MEMBRANE_SIGNALING_RECEPTOR_COMPLEX	183	-0.592405	-1.74127	1.86795e-07	2.89659e-05	2.61713e-05	2926	tags=47%, list=16%, signal=40%	ITGAX/TRDC/CSF2RB/SYK/ALCAM/IL18RAP/IL6R/TRBV4-1/ITGB2/RAMP2/CD4/IL2RB/TRGC2/ITGB7/IL12RB1/SKAP1/IL6ST/APBB1IP/TLR2/TRBV7-3/CD8A/TRAV19/CNTFR/TRBV30/RAMP3/TRGV10/GABBR2/TRDV1/CD247/TRAV41/TRBV5-6/ZAP70/ITGA9/TRAV29DV5/TRBV9/CD8B/TRAV13-1/TRAV12-3/TRBC2/CD6/TRAV17/TSPAN32/TRAC/TRBV6-5/CD3D/TRBJ2-2/CD3E/TRBJ2-1/TRAV21/CD3G/TRBV4-2/ITGAL/TRBV7-9/TRAV8-6/TRAV12-2/TRAV8-2/ITGA8/TRBJ2-3/TRBV28/TRAV16/T…
GOBP_REGULATION_OF_MITOTIC_NUCLEAR_DIVISION	GOBP_REGULATION_OF_MITOTIC_NUCLEAR_DIVISION	100	0.560816	2.20079	1.93954e-07	2.95747e-05	2.67214e-05	2304	tags=42%, list=12%, signal=37%	IL1A/EREG/EPGN/SPHK1/PDGFB/CCDC8/ESPL1/AURKA/CDC20/PKMYT1/PLK1/DLGAP5/MKI67/CDC25C/BUB1B/TRIP13/AURKB/CHEK1/IL1B/CAV2/CCNB1/CDT1/BUB1/TGFA/NEK2/MAD2L1/NDC80/KIF20B/TTK/CENPF/DAPK3/RCC1/MTBP/EDN1/PRMT5/ZWINT/MAD1L1/SPDL1/NUSAP1/BORA/BMP4/XRCC3
HP_URETHRAL_STRICTURE	HP_URETHRAL_STRICTURE	13	0.922309	2.35189	2.25237e-07	3.37819e-05	3.05227e-05	1144	tags=77%, list=6%, signal=72%	LAMA3/LAMC2/COL7A1/MMP1/ITGB4/LAMB3/ITGA6/PLEC/FERMT1/CDC45
GOBP_MEIOTIC_CELL_CYCLE_PROCESS	GOBP_MEIOTIC_CELL_CYCLE_PROCESS	131	0.517531	2.05177	2.38572e-07	3.52047e-05	3.18082e-05	3030	tags=41%, list=16%, signal=35%	EREG/MAEL/HSPA2/TDRD12/ESPL1/AURKA/CDC20/PLK1/OVOL1/SGO1/CDC25C/BUB1B/TRIP13/EME1/CDC25A/MND1/BUB1/MYH9/INCENP/HSF2BP/RAD54L/RAD51/P3H4/KIF18A/TOP2A/STRA8/TTK/NCAPD2/CYP26B1/NDC1/MYBL1/FANCA/CCNB2/FANCD2/NSUN2/CCNE1/PSMC3IP/MSX1/BRIP1/SIRT7/LIF/SGO2/TUBG1/CCNA1/NCAPD3/BRCA2/RAD51AP1/RNF212/SYCP2/WASHC5/PTTG1/FZR1/NUF2/CDC25B
GOCC_CILIARY_PLASM	GOCC_CILIARY_PLASM	93	-0.660672	-1.86921	2.87375e-07	4.17332e-05	3.77069e-05	2855	tags=41%, list=15%, signal=35%	CCDC40/CCDC96/ARMC4/DNAH5/IFT140/LCA5/DNAH11/AK8/EFHC2/CCDC65/IFT57/CCDC39/DNAH1/SPAG17/RSPH9/MAK/CCDC114/DRC3/CCDC151/TTC25/CFAP70/SPEF1/DNAJB13/DNALI1/CFAP73/SAXO2/CFAP43/SPAG6/TCTEX1D4/RSPH4A/DRC1/AKAP14/DNAAF1/CFAP221/DNAI1/CFAP100/DNAI2/KIF19
GOCC_SPLICEOSOMAL_TRI_SNRNP_COMPLEX	GOCC_SPLICEOSOMAL_TRI_SNRNP_COMPLEX	40	-0.798103	-2.03372	3.03951e-07	4.34507e-05	3.92586e-05	288	tags=18%, list=2%, signal=17%	RNU4-2/RNU5F-1/RNU4-1/RNU5A-1/RNU5B-1/RNU5E-1/RNU5D-1
GOBP_MITOTIC_SPINDLE_ORGANIZATION	GOBP_MITOTIC_SPINDLE_ORGANIZATION	113	0.548622	2.22927	3.12286e-07	4.39555e-05	3.97147e-05	3499	tags=42%, list=19%, signal=34%	HSPA1A/HSPA1B/MISP/CENPE/KIF4A/AURKA/CDC20/PLK1/DLGAP5/TPX2/KIFC1/KIF23/MYBL2/FLNA/AURKB/PRC1/CCNB1/FSD1/NEK2/TACC3/INTS13/NDC80/KIF11/TTK/PLK2/RACGAP1/RCC1/STIL/SPC25/CHMP4C/WDR62/BORA/KPNB1/CENPH/KIFC2/TUBG1/RAN/MAP4/PSRC1/GPSM2/NUF2/CHMP1A/NUP62/DYNC1H1/CKAP5/AAAS/GNAI1
GOBP_DNA_DEPENDENT_DNA_REPLICATION	GOBP_DNA_DEPENDENT_DNA_REPLICATION	147	0.491393	2.0086	3.42978e-07	4.75441e-05	4.29571e-05	4109	tags=48%, list=22%, signal=38%	HMGA1/DDX11/TONSL/CDC6/ORC1/TICRR/RECQL4/EME1/MCM10/CDC45/CDT1/E2F8/E2F7/RECQL/GINS4/BLM/DBF4B/POLQ/RAD51/MCM4/TRAIP/WDHD1/TIMELESS/MCM3/POLD2/DSCC1/MCM7/ALYREF/CCNE1/POLD1/FEN1/CHTF18/DDX21/TWNK/RFC3/ORC6/NBN/LIG1/SIRT7/MCM5/POLE/CDC34/GINS3/BRCA2/ZPR1/TIPIN/ZGRF1/PRIM1/MCM2/MCM6/MMS22L/WDR18/RFWD3/DDX23/POLD4/POLG/POLE2/RFC5/GINS2/PRIM2/DNA2/POLB/PCNA/GINS1/GMNN/PNKP/MGME1/WRNIP1/DONSON/WIZ/SMA…
HP_PLANTAR_HYPERKERATOSIS	HP_PLANTAR_HYPERKERATOSIS	43	0.716913	2.43803	3.93649e-07	5.37537e-05	4.85676e-05	2236	tags=47%, list=12%, signal=41%	LAMA3/LAMC2/KRT14/COL7A1/COL17A1/ITGB4/LAMB3/KRT17/WNT10A/PLEC/FERMT1/GJB2/RECQL4/DSP/KRT6A/NECTIN1/KRT16/KRT5/RHBDF2/GJA1
HP_RECURRENT_OTITIS_MEDIA	HP_RECURRENT_OTITIS_MEDIA	131	-0.619682	-1.7863	4.57217e-07	6.15159e-05	5.55809e-05	2873	tags=35%, list=16%, signal=30%	SPEF2/CCDC40/CFI/IL6R/ZEB2/ARMC4/DNAH5/IL2RB/LRRC56/DNAH11/IL6ST/CCDC65/CCDC39/ELN/DNAH1/RSPH9/FOXJ1/PLCG2/ICOS/NCKAP1L/CCDC114/ADA2/CD3D/CCDC151/CD3E/TTC25/CD3G/DNAJB13/GAS2L2/TNFRSF13C/RSPH1/MGP/ZMYND10/DLK1/RNU4ATAC/RSPH4A/DRC1/DNAAF1/CFAP221/DNAI1/IGHM/DNAI2/CD79A/CD79B/CD19/CR2
HP_ABNORMALITY_OF_ODONTOID_TISSUE	HP_ABNORMALITY_OF_ODONTOID_TISSUE	154	0.493908	2.02727	5.16205e-07	6.84458e-05	6.18422e-05	2435	tags=29%, list=13%, signal=26%	LAMA3/LAMC2/KRT14/CYP27B1/FGF3/COL7A1/COL17A1/MMP1/ITGB4/LAMB3/COL1A1/ITGA6/PLEC/CCDC8/FERMT1/CENPE/ZNF469/COL1A2/RECQL4/PLK4/FKBP10/CIB2/TBX1/GALNT3/LRP4/SERPINH1/FAM83H/FLNB/NECTIN1/TRAIP/TRAF3IP2/ITGB6/KRT5/FAM20C/TCOF1/CNNM4/USH1C/AMTN/CLDN1/PORCN/GJA1/CLIP2/GALNS/DHCR7/ERCC2
GOBP_EPIDERMAL_CELL_DIFFERENTIATION	GOBP_EPIDERMAL_CELL_DIFFERENTIATION	200	0.447161	1.84273	5.42302e-07	7.08789e-05	6.40406e-05	1682	tags=29%, list=9%, signal=27%	KRT20/KRT81/KLK5/KRT33A/LCE3A/EREG/PKP2/CASP14/KRT14/CYP27B1/DSG1/CDH3/ERRFI1/OPN3/KRT7/TCHH/KRT86/CTSV/ZBED2/FA2H/LCE1F/EPHA2/CD109/FURIN/KRT18/FOXN1/KRT17/JAG1/SULT2B1/CTSL/KRT8/SLITRK6/JAG2/POU3F1/TRIM16/DSG2/FOSL2/KRT80/KRT23/OVOL1/PKP3/DSP/SFN/DSC2/KLF4/LCE3E/DLL1/IRF6/MAFF/KRT19/PI3/ANXA1/KRT6A/KRT16/KLF7/CYP26B1/KRT6B/KRT5
HP_ABNORMAL_PARANASAL_SINUS_MORPHOLOGY	HP_ABNORMAL_PARANASAL_SINUS_MORPHOLOGY	132	-0.620593	-1.79144	5.62578e-07	7.24934e-05	6.54993e-05	3033	tags=42%, list=16%, signal=35%	ACP5/WIPF1/IL21R/SPEF2/CCDC40/CFI/ARMC4/DNAH5/PIK3R1/LRRC56/NCF4/SFRP4/DNAH11/IL2RG/CYBB/CCDC65/CTLA4/PTPN22/FUCA1/CCDC39/DNAH1/RSPH9/WAS/FOXJ1/CIITA/ICOS/CXCR4/NCF1/DOCK8/HLA-DPA1/CCDC114/ADA2/HLA-DPB1/CCDC151/BTK/TTC25/DNAJB13/IRF8/GAS2L2/TNFRSF13C/RSPH1/MGP/ZMYND10/RSPH4A/DRC1/DNAAF1/CFAP221/DNAI1/IGHM/DNAI2/IGLL1/CD79A/CD79B/CD19/CR2
GOCC_U5_SNRNP	GOCC_U5_SNRNP	23	-0.843714	-1.99021	7.25461e-07	9.2184e-05	8.32902e-05	195	tags=30%, list=1%, signal=30%	SNRPGP15/SNRPN/RNU5F-1/RNU5A-1/RNU5B-1/RNU5E-1/RNU5D-1
GOBP_REGULATION_OF_NUCLEAR_DIVISION	GOBP_REGULATION_OF_NUCLEAR_DIVISION	117	0.528192	2.09918	9.53963e-07	0.000119559	0.000108024	2304	tags=38%, list=12%, signal=34%	IL1A/EREG/EPGN/SPHK1/PDGFB/CCDC8/ESPL1/AURKA/CDC20/PKMYT1/PLK1/DLGAP5/MKI67/CDC25C/BUB1B/TRIP13/AURKB/CHEK1/IL1B/CAV2/CCNB1/CDT1/BUB1/TGFA/NEK2/MAD2L1/NDC80/KIF20B/STRA8/TTK/CENPF/DAPK3/RCC1/MTBP/EDN1/PRMT5/ZWINT/MSX1/MAD1L1/SPDL1/NUSAP1/BORA/BMP4/LIF/XRCC3
HP_CHRONIC_OTITIS_MEDIA	HP_CHRONIC_OTITIS_MEDIA	119	-0.620192	-1.78357	1.10893e-06	0.000137103	0.000123876	2924	tags=39%, list=16%, signal=33%	WIPF1/SPEF2/CCDC40/TNFSF12/ARMC4/DNAH5/PIK3R1/LRRC56/DNAH11/CCDC65/CTLA4/PTPN22/CCDC39/ELN/DNAH1/RSPH9/WAS/FOXJ1/ICOS/TBX4/DOCK8/HLA-DPA1/CCDC114/HLA-DPB1/CARMIL2/CCDC151/BTK/TTC25/DNAJB13/GAS2L2/TNFRSF13C/RSPH1/ZMYND10/RSPH4A/DRC1/DNAAF1/CFAP221/DNAI1/IGHM/DNAI2/IGLL1/CD79A/CD79B/CD19/CR2/MS4A1
GOCC_NUCLEAR_CHROMOSOME	GOCC_NUCLEAR_CHROMOSOME	192	0.447728	1.85864	1.24082e-06	0.000151363	0.00013676	4751	tags=48%, list=26%, signal=36%	HMGA2/HSPA2/PLK1/TONSL/ORC1/BUB1B/SMC1B/MCM10/CHEK1/CCNB1/BUB1/GINS4/NEK2/INCENP/BLM/CENPA/RAD51/P3H4/NDC80/TOP2A/MCM4/BRCA1/CENPK/WDHD1/NCAPD2/BIRC5/TIMELESS/MCM3/RCC1/POLD2/CENPO/MCM7/POLD1/LRIF1/ORC6/SIRT7/MCM5/POLE/TUBG1/GINS3/BRCA2/RUVBL2/RNF212/TIPIN/RUVBL1/NUFIP1/RRS1/ZMIZ2/PRIM1/MCM2/HDAC2/SYCP2/NUF2/MCM6/MMS22L/CHMP1A/CSNK2A1/POLD4/BRD4/POLE2/SIN3B/GINS2/PRIM2/SINHCAF/PLRG1/LRPPRC/SUV39H…
GOBP_REGULATION_OF_HAIR_CYCLE	GOBP_REGULATION_OF_HAIR_CYCLE	24	0.8212	2.49966	1.26154e-06	0.000151867	0.000137215	2148	tags=58%, list=12%, signal=52%	DKK4/EPS8L3/CDH3/NGFR/FA2H/FOXN1/KRT17/FERMT1/FST/TNF/TSKU/WNT10B/TGFB2/GAL
GOCC_CONDENSED_CHROMOSOME_CENTROMERIC_REGION	GOCC_CONDENSED_CHROMOSOME_CENTROMERIC_REGION	109	0.519612	2.07321	1.43691e-06	0.000169614	0.00015325	3115	tags=43%, list=17%, signal=36%	CENPE/HJURP/PLK1/KIF2C/NCAPG/SGO1/BUB1B/SPAG5/AURKB/CCNB1/SKA3/CDT1/BUB1/SKA1/NEK2/CEBPB/MAD2L1/INCENP/CENPA/RANGAP1/NDC80/CENPK/CENPF/NDE1/NCAPD2/BIRC5/KNL1/CENPO/ZWINT/ZWILCH/SPC24/MAD1L1/SPC25/SPDL1/CENPH/ERCC6L/HSF1/SGO2/NCAPD3/NUP37/CENPU/KNSTRN/CENPW/NDEL1/KNTC1/NUF2/NUP85
GOBP_PLACENTA_DEVELOPMENT	GOBP_PLACENTA_DEVELOPMENT	117	0.523669	2.0812	1.44605e-06	0.000169614	0.00015325	2493	tags=34%, list=13%, signal=30%	RSPO3/NDP/FOSL1/STC1/PLCD3/CYP27B1/GJB3/CSF2/MME/STC2/MDFI/PDGFB/HSD17B2/SNAI1/ADM/KRT8/GJB2/PHLDA2/SOX15/PLK4/GJB5/E2F8/ADAM19/E2F7/KRT19/PPARD/CEBPB/PLAC1/PPARG/HIF1A/JUNB/CCNF/GJA1/LIF/BIRC2/ITGB8/TRIM28/HSP90AB1/SOCS3/ST14
GOCC_CHROMOSOME_CENTROMERIC_REGION	GOCC_CHROMOSOME_CENTROMERIC_REGION	184	0.441186	1.82659	1.61908e-06	0.000187505	0.000169415	3986	tags=41%, list=22%, signal=32%	SNAI1/CENPE/HJURP/CDCA5/PLK1/KIF2C/NCAPG/SGO1/BUB1B/SMC1B/SPAG5/AURKB/CCNB1/SKA3/CDT1/BUB1/SKA1/NEK2/CEBPB/MAD2L1/CENPI/INCENP/CENPA/RANGAP1/KIF18A/NDC80/TOP2A/TTK/CENPK/CENPF/NDE1/NCAPD2/BIRC5/MIS18A/CLIP1/KNL1/MTBP/CENPO/DSCC1/OIP5/ZWINT/ZWILCH/SPC24/CDCA8/MAD1L1/SPC25/SPDL1/CENPH/ERCC6L/HSF1/SGO2/NCAPD3/RCC2/NUP37/CENPU/KNSTRN/CENPW/NDEL1/KNTC1/NUF2/HELLS/NUP85/ESCO2/PPP1R12A/CKAP5/BUB3/SUV39H…
GOCC_BLOOD_MICROPARTICLE	GOCC_BLOOD_MICROPARTICLE	107	-0.638766	-1.81733	1.7075e-06	0.000195274	0.000176434	1192	tags=37%, list=6%, signal=35%	A2M/C4A/C4B/CLU/IGLV1-47/IGHG4/IGHG2/IGHD/ORM2/IGHG3/IGKV3-15/IGLC2/IGLC3/IGHG1/HP/IGKV1-5/IGHV3-23/IGKV3D-11/C4BPA/IGLV3-21/IGKC/IGHM/IGHV3-7/IGLV3-25/IGKV1D-12/IGKV3-20/IGKV4-1/IGHA1/IGKV2-30/IGKV2D-28/IGKV1-17/IGKV1-39/IGHV3-13/IGHA2/JCHAIN/IGKV1D-33/GC/APOA2/APOA1/AHSG
HP_HYPOPLASIA_OF_TEETH	HP_HYPOPLASIA_OF_TEETH	75	0.611534	2.20928	1.99961e-06	0.000225857	0.000204066	2236	tags=31%, list=12%, signal=27%	LAMA3/LAMC2/KRT14/CYP27B1/COL7A1/COL17A1/MMP1/ITGB4/LAMB3/WNT10A/ITGA6/PLEC/KIF7/ENPP1/GALNT3/FLNB/LMNA/ITGB6/FAM20C/SEC23A/CLDN1/PORCN/GJA1
GOCC_SM_LIKE_PROTEIN_FAMILY_COMPLEX	GOCC_SM_LIKE_PROTEIN_FAMILY_COMPLEX	92	-0.658737	-1.86502	2.03062e-06	0.000226562	0.000204704	524	tags=11%, list=3%, signal=11%	RNU4ATAC/RNU6ATAC/RNU4-2/RNVU1-7/RNU5F-1/RNU4-1/RNU5A-1/RNU5B-1/RNU5E-1/RNU5D-1
HP_ORAL_MUCOSAL_BLISTERS	HP_ORAL_MUCOSAL_BLISTERS	13	0.89493	2.28207	2.33203e-06	0.000257057	0.000232257	1955	tags=100%, list=11%, signal=89%	LAMA3/LAMC2/KRT14/COL7A1/COL17A1/MMP1/ITGB4/LAMB3/ITGA6/PLEC/DSP/KRT5/JUP
HP_SCARRING_ALOPECIA_OF_SCALP	HP_SCARRING_ALOPECIA_OF_SCALP	11	0.920702	2.23525	2.50023e-06	0.000272317	0.000246044	658	tags=64%, list=4%, signal=61%	LAMA3/LAMC2/COL17A1/ITGB4/LAMB3/PLEC/GJB2
HP_DERMAL_ATROPHY	HP_DERMAL_ATROPHY	76	0.592807	2.12897	2.97578e-06	0.000320298	0.000289396	2462	tags=42%, list=13%, signal=37%	LAMA3/LAMC2/KRT14/COL7A1/COL17A1/MMP1/ITGB4/LAMB3/COL1A1/ITGA6/COL5A2/PLEC/TFAP2A/FERMT1/COL5A1/COL3A1/DST/DSE/COL1A2/RECQL4/ENPP1/TWIST2/PLOD1/LMNA/KRT5/SMAD3/POLD1/AEBP1/TGFB2/PORCN/ERCC2/FBN1
GOBP_AXONEME_ASSEMBLY	GOBP_AXONEME_ASSEMBLY	54	-0.709759	-1.87067	3.12459e-06	0.000332406	0.000300336	2873	tags=54%, list=16%, signal=45%	SPEF2/CCDC40/CFAP69/ARMC4/DNAH5/CFAP44/CCDC65/CCDC39/DNAH1/SPAG17/RSPH9/FOXJ1/CCDC114/CFAP157/CCDC151/TTC25/SPEF1/DNAJB13/TEKT2/RSPH1/ZMYND10/CFAP73/CFAP43/RSPH4A/DRC1/DNAAF1/DNAI1/CFAP100/DNAI2
HP_OTITIS_MEDIA	HP_OTITIS_MEDIA	227	-0.545056	-1.61621	3.34916e-06	0.000352201	0.000318221	2924	tags=30%, list=16%, signal=26%	WIPF1/SPEF2/CCDC40/CFI/TNFSF12/IL6R/ZEB2/ARMC4/DNAH5/PIK3R1/IL2RB/LRRC56/NCF4/DNAH11/IL2RG/CYBB/IL6ST/CCDC65/CTLA4/PTPN22/CCDC39/ELN/DNAH1/RSPH9/WAS/FOXJ1/CIITA/PLCG2/ICOS/NCKAP1L/CXCR4/TBX4/CD247/NCF1/DOCK8/HLA-DPA1/CCDC114/ADA2/HLA-DPB1/CARMIL2/CD3D/CCDC151/CD3E/BTK/PTPRC/TTC25/CD3G/DNAJB13/GAS2L2/TNFRSF13C/RSPH1/MGP/ZMYND10/DLK1/RNU4ATAC/RSPH4A/DRC1/DNAAF1/CFAP221/DNAI1/IGHM/DNAI2/IGLL1/CD79A/…
HP_HYPERKERATOSIS	HP_HYPERKERATOSIS	210	0.419426	1.70921	3.67774e-06	0.000382359	0.00034547	1698	tags=22%, list=9%, signal=20%	KRT81/LAMA3/LAMC2/KRT14/DSG1/GJB3/COL7A1/CDH3/COL17A1/ITGB4/LAMB3/VEGFC/GJB4/KRT86/COL12A1/NIPAL4/KRT17/WNT10A/COL6A1/PLEC/SULT2B1/FERMT1/FHL2/COL6A2/CARD14/GJB2/DSG2/TNNI3/TCAP/ASPRV1/RECQL4/TNNT2/DSP/ADAMTS2/ENPP1/DSC2/TMPRSS6/VCL/KRT6A/LMNA/NECTIN1/TRAF3IP2/KRT16/KRT6B/KRT5/COL6A3
GOBP_FORMATION_OF_PRIMARY_GERM_LAYER	GOBP_FORMATION_OF_PRIMARY_GERM_LAYER	95	0.543717	2.03975	5.23219e-06	0.000537857	0.000485965	2527	tags=42%, list=14%, signal=37%	VTN/LAMA3/HMGA2/DKK1/COL7A1/ITGB4/LAMB3/COL11A1/ITGA5/ITGA3/DUSP5/COL12A1/MMP14/EPHA2/INHBA/TXNRD1/FOXC2/COL5A2/COL6A1/FN1/SCX/SNAI1/COL5A1/LAMB1/COL4A2/SOX7/KLF4/ITGB3/ITGB1/ITGA2/ITGAV/SMAD3/MMP2/BMP4/SRF/GJA1/EYA2/FOXC1/WNT3A/DUSP4
HP_ABNORMALITY_OF_HAIR_TEXTURE	HP_ABNORMALITY_OF_HAIR_TEXTURE	146	0.481112	1.95103	5.30383e-06	0.000539164	0.000487146	2676	tags=28%, list=14%, signal=24%	KRT81/HPD/EPS8L3/CDH3/HEPHL1/TCHH/KRT86/ITGA3/PADI3/KRT17/WNT10A/COL3A1/RRAS2/GJB2/TNFSF11/DSP/FLNA/DSC2/TWIST2/PLOD3/EFNB1/NECTIN1/PTPN11/NSUN2/SEC23A/KRAS/JUP/MSX1/ATAD3A/SATB2/HR/NOTCH3/PORCN/GJA1/RRAS/ERCC2/PYCR1/ST14/TRPS1/LZTR1/LIPH
GOCC_MOTILE_CILIUM	GOCC_MOTILE_CILIUM	119	-0.605608	-1.74163	5.64506e-06	0.000567546	0.00051279	2212	tags=32%, list=12%, signal=28%	CFAP44/PACRG/DNAH11/AK8/SPACA9/CCDC65/SPATA6/DNAH1/SPATA6L/SPAG17/AK7/RSPH9/MAK/ENKUR/DRC3/NME5/TTC25/CFAP70/SPEF1/ROPN1L/DNAJB13/CD52/DNALI1/TEKT2/RSPH1/CFAP73/SAXO2/ZBBX/CFAP43/SPAG6/TCTEX1D4/CABCOCO1/RSPH4A/DRC1/CFAP100/CFAP52/DNAI2/TEKT1
HP_URETHRAL_OBSTRUCTION	HP_URETHRAL_OBSTRUCTION	44	0.671038	2.32196	7.13745e-06	0.000709178	0.000640757	1175	tags=30%, list=6%, signal=28%	LAMA3/LAMC2/COL7A1/MMP1/ITGB4/LAMB3/ITGA6/PLEC/FERMT1/FLNA/DACT1/CDC45/TBX1
HP_APLASIA_HYPOPLASIA_OF_THE_SKIN	HP_APLASIA_HYPOPLASIA_OF_THE_SKIN	155	0.448345	1.84034	7.20882e-06	0.000709178	0.000640757	2462	tags=30%, list=13%, signal=26%	LAMA3/LAMC2/MSX2/KRT14/COL7A1/COL17A1/MMP1/ITGB4/LAMB3/COL1A1/ITGA6/COL5A2/PLEC/TFAP2A/FERMT1/COL5A1/COL3A1/DST/DSE/COL1A2/ORC1/RECQL4/DSP/ADAMTS2/ENPP1/FLNA/TWIST2/PLOD1/PROC/SLC2A10/LMNA/PPARG/KRT5/SMAD3/POLD1/AEBP1/KRAS/SATB2/ARL6IP6/TGFB2/FGFRL1/PORCN/NSD2/ERCC2/PYCR1/FBN1
GOBP_HEMIDESMOSOME_ASSEMBLY	GOBP_HEMIDESMOSOME_ASSEMBLY	12	0.902602	2.23616	7.51057e-06	0.000731002	0.000660476	1761	tags=92%, list=10%, signal=83%	LAMA3/LAMC2/KRT14/COL17A1/ITGB4/LAMB3/ITGA6/PLEC/DST/KRT5/LAMC1
HP_PROTRUDING_EAR	HP_PROTRUDING_EAR	152	0.46077	1.90397	8.86148e-06	0.000853407	0.000771071	2641	tags=32%, list=14%, signal=27%	WNT7A/TNNT3/NDP/GJB3/GJB4/EYA1/TNNI2/H19/COL6A1/CCDC8/CLCF1/COL6A2/COL3A1/BMP1/DSE/PLK4/TPM2/FLNA/DHX37/ERF/LRP4/COL4A1/SPEG/BLM/NECTIN1/KIF11/TRAIP/FAM20C/COL6A3/PTPN11/NSUN2/EIF4A3/INTS1/SCARF2/BMP4/MEGF8/EDNRA/GJA1/CLIP2/EXT1/ERCC2/PYCR1/FBN1/KNSTRN/FKRP/TRPS1/DAG1/OTUD6B
HP_CHRONIC_SINUSITIS	HP_CHRONIC_SINUSITIS	48	-0.721695	-1.88215	9.56169e-06	0.000911249	0.000823333	3477	tags=60%, list=19%, signal=49%	BLNK/DNAAF3/CFAP300/SPEF2/CCDC40/ARMC4/DNAH5/LRRC56/DNAH11/CCDC65/CCDC39/DNAH1/RSPH9/FOXJ1/CCDC114/CCDC151/TTC25/DNAJB13/GAS2L2/RSPH1/MGP/ZMYND10/RSPH4A/DRC1/DNAAF1/CFAP221/DNAI1/DNAI2/CD79B
HP_POLYSPLENIA	HP_POLYSPLENIA	49	-0.724363	-1.90408	1.07527e-05	0.00101419	0.000916343	3328	tags=61%, list=18%, signal=50%	DNAAF3/CFAP300/SPEF2/CCDC40/ARMC4/CDON/DNAH5/GPC4/LRRC56/DNAH11/CCDC65/CCDC39/DNAH1/RSPH9/FOXJ1/CCDC114/GPC3/CCDC151/TTC25/DNAJB13/GAS2L2/MYCN/RSPH1/ZMYND10/RSPH4A/DRC1/DNAAF1/CFAP221/DNAI1/DNAI2
GOCC_FIBRILLAR_COLLAGEN_TRIMER	GOCC_FIBRILLAR_COLLAGEN_TRIMER	12	0.898551	2.22613	1.09667e-05	0.00102382	0.000925041	929	tags=75%, list=5%, signal=71%	COL5A3/COL11A2/COL11A1/COL1A1/COL5A2/COL5A1/COL3A1/COL1A2/COL16A1
HP_UNUSUAL_INFECTION_BY_ANATOMICAL_SITE	HP_UNUSUAL_INFECTION_BY_ANATOMICAL_SITE	83	-0.645557	-1.80303	1.12787e-05	0.00104231	0.000941747	2936	tags=45%, list=16%, signal=38%	NLRC4/WIPF1/BCL2/CFI/STAT4/PIK3R1/FOXP3/NCF4/IL2RG/CYBB/TLR4/CTLA4/PTPN22/HLA-DRB1/WAS/CIITA/ICOS/NCKAP1L/DNASE1L3/CXCR4/NCF1/HLA-DPA1/HLA-DPB1/CARMIL2/C4A/C4B/BTK/TNFRSF13C/SH2D1A/C8B/IGHM/CD40LG/IGLL1/CD79A/CD79B/CD19/CR2
HP_ABNORMALITY_OF_THE_PULMONARY_VEINS	HP_ABNORMALITY_OF_THE_PULMONARY_VEINS	61	-0.691436	-1.85915	1.19232e-05	0.00108583	0.000981069	2873	tags=51%, list=16%, signal=43%	DNAAF3/CFAP300/SPEF2/CCDC40/FOXF1/ARMC4/TBX5/DNAH5/LRRC56/MESP2/DNAH11/CCDC65/CCDC39/DNAH1/RSPH9/FOXJ1/CCDC114/CCDC151/TTC25/DNAJB13/GAS2L2/RSPH1/ZMYND10/DLL3/RSPH4A/DRC1/DNAAF1/CFAP221/DNAI1/DNAI2/RSPO2
HP_AIRWAY_OBSTRUCTION	HP_AIRWAY_OBSTRUCTION	81	-0.650269	-1.81471	1.1987e-05	0.00108583	0.000981069	2924	tags=48%, list=16%, signal=41%	WIPF1/SPEF2/CCDC40/ARMC4/DNAH5/LRRC56/NCF4/DNAH11/CYBB/CCDC65/CTLA4/PTPN22/CCDC39/DNAH1/RSPH9/WAS/FOXJ1/SCNN1G/DNASE1L3/NCF1/HLA-DPA1/CCDC114/HLA-DPB1/CARMIL2/CCDC151/TTC25/DNAJB13/GAS2L2/SCNN1B/RSPH1/MGP/CFTR/ZMYND10/RSPH4A/DRC1/DNAAF1/CFAP221/DNAI1/DNAI2
GOCC_MHC_CLASS_II_PROTEIN_COMPLEX	GOCC_MHC_CLASS_II_PROTEIN_COMPLEX	14	-0.889244	-1.91734	1.25354e-05	0.00111752	0.0010097	2062	tags=100%, list=11%, signal=89%	HLA-DRB1/HLA-DQA1/CD74/HLA-DRB5/HLA-DRA/HLA-DQB1/HLA-DPA1/HLA-DMB/HLA-DPB1/HLA-DOA/HLA-DMA/HLA-DQA2/HLA-DOB
HP_MENINGITIS	HP_MENINGITIS	65	-0.676378	-1.83412	1.25811e-05	0.00111752	0.0010097	2936	tags=57%, list=16%, signal=48%	RFXAP/CCR1/BLNK/NLRP3/NLRC4/WIPF1/BCL2/STAT4/PIK3R1/FOXP3/NCF4/CYBB/TLR4/CTLA4/PTPN22/HLA-DRB1/WAS/CIITA/ICOS/DNASE1L3/CXCR4/NCF1/HLA-DPA1/HLA-DPB1/C4A/C4B/BTK/TNFRSF13C/SH2D1A/C8B/IGHM/CD40LG/IGLL1/CD79A/CD79B/CD19/CR2
GOBP_SPINDLE_ORGANIZATION	GOBP_SPINDLE_ORGANIZATION	173	0.436147	1.79391	1.37815e-05	0.00121237	0.00109541	3514	tags=35%, list=19%, signal=29%	HSPA1A/HSPA1B/MISP/CENPE/ESPL1/KIF4A/AURKA/CDC20/PLK1/DLGAP5/TPX2/KIFC1/KIF23/MYBL2/FLNA/SPAG5/AURKB/PRC1/CCNB1/AUNIP/FSD1/NEK2/TACC3/MYH9/INTS13/INCENP/ASPM/NDC80/KIF11/TTK/PLK2/RACGAP1/CCNB2/RCC1/TUBB/STIL/SPC25/CHMP4C/WDR62/BORA/KPNB1/CENPH/KIFC2/TUBG1/RAN/MAP4/KNSTRN/CEP72/LIMK2/PSRC1/WASHC5/GPSM2/NUF2/CHMP1A/NUP62/NTMT1/DYNC1H1/CKAP5/AAAS/GNAI1/CENPJ
GOBP_COLLAGEN_METABOLIC_PROCESS	GOBP_COLLAGEN_METABOLIC_PROCESS	88	0.557674	2.03906	1.42329e-05	0.00124016	0.00112051	2180	tags=45%, list=12%, signal=40%	KLK6/MMP3/PRSS2/NPPC/ERRFI1/MMP1/MMP10/MMP14/FURIN/COL1A1/MMP28/MMP11/SCX/CTSL/COL5A1/MMP13/ADAMTS14/COL1A2/MMP17/FAP/ADAMTS2/COL15A1/ITGB1/RCN3/TMPRSS6/ITGA2/SERPINH1/PLOD3/PPARD/MMP7/P3H4/LARP6/PPARG/HIF1A/MRC2/IL6/MMP2/P3H3/BMP4/P3H1
GOBP_RNA_EXPORT_FROM_NUCLEUS	GOBP_RNA_EXPORT_FROM_NUCLEUS	129	0.472889	1.87818	1.52464e-05	0.00131593	0.00118897	5960	tags=59%, list=32%, signal=40%	AGFG1/NDC1/SYMPK/NSUN2/EIF4A3/EIF5A/ALYREF/XPO5/NUP62CL/NUP37/RAN/RRS1/SSB/NUP153/ABCE1/FIP1L1/SRSF9/NUP85/DHX38/NUP62/CPSF1/EIF6/AAAS/HNRNPA2B1/NUP155/SMG5/EIF4E/RBM15B/CPSF2/SDAD1/NUP188/U2AF2/NPM1/KHDRBS1/CPSF3/NUP107/LTV1/AKAP8L/NUP205/RAE1/NUP54/XPO1/UPF3B/DDX39A/SUPT6H/HNRNPA1/PABPN1/THOC6/CPSF4/DDX19A/NMD3/IWS1/SRSF1/POM121C/XPOT/SRRM1/MAGOH/NOL6/TPR/SEH1L/NUP50/NRDE2/SRSF2/PHAX/CASC3/SMG7…
HP_WHEEZING	HP_WHEEZING	49	-0.718603	-1.88894	1.59328e-05	0.00134984	0.00121961	2873	tags=65%, list=16%, signal=55%	DNAAF3/CFAP300/SPEF2/CCDC40/ARMC4/DNAH5/LRRC56/DNAH11/CCDC65/CCDC39/DNAH1/HLA-DQA1/RSPH9/FOXJ1/SCNN1G/HLA-DQB1/CCDC114/CCDC151/TTC25/DNAJB13/CRLF1/GAS2L2/SCNN1B/RSPH1/CFTR/ZMYND10/RSPH4A/DRC1/DNAAF1/CFAP221/DNAI1/DNAI2
GOBP_B_CELL_PROLIFERATION	GOBP_B_CELL_PROLIFERATION	70	-0.664098	-1.8232	1.59343e-05	0.00134984	0.00121961	2412	tags=43%, list=13%, signal=37%	MNDA/TNFSF13B/GPR183/NFATC2/TLR4/FCGR2B/CTLA4/PLCL2/CD38/CD74/RASGRP1/NCKAP1L/INPP5D/MEF2C/BTK/PTPRC/SASH3/CD180/IKZF3/TNFRSF13C/MZB1/GAPT/CD40LG/CD79A/FCRL3/CD22/BLK/CD19/CR2/MS4A1
HP_HYPOPLASIA_OF_DENTAL_ENAMEL	HP_HYPOPLASIA_OF_DENTAL_ENAMEL	57	0.631191	2.23744	1.65828e-05	0.00139189	0.0012576	2435	tags=33%, list=13%, signal=29%	LAMA3/LAMC2/KRT14/CYP27B1/COL7A1/COL17A1/MMP1/ITGB4/LAMB3/ITGA6/PLEC/GALNT3/FLNB/ITGB6/FAM20C/CLDN1/PORCN/GJA1/ERCC2
GOBP_REGULATION_OF_HAIR_FOLLICLE_DEVELOPMENT	GOBP_REGULATION_OF_HAIR_FOLLICLE_DEVELOPMENT	17	0.833741	2.29475	1.69878e-05	0.00141292	0.00127661	2148	tags=65%, list=12%, signal=57%	DKK4/CDH3/NGFR/FOXN1/KRT17/FERMT1/FST/TNF/WNT10B/TGFB2/GAL
HP_ATELECTASIS	HP_ATELECTASIS	62	-0.682979	-1.83804	1.778e-05	0.00146396	0.00132271	3328	tags=52%, list=18%, signal=42%	DNAAF3/CFAP300/LAMA2/SPEF2/CCDC40/ARMC4/DNAH5/ASAH1/LRRC56/DNAH11/CCDC65/CCDC39/DNAH1/RSPH9/FOXJ1/CXCR4/ABCA3/CCDC114/CCDC151/TTC25/DNAJB13/GAS2L2/SFTPB/RSPH1/ZMYND10/RSPH4A/DRC1/DNAAF1/CFAP221/DNAI1/DNAI2/SFTPC
HP_RECURRENT_MYCOBACTERIAL_INFECTIONS	HP_RECURRENT_MYCOBACTERIAL_INFECTIONS	50	-0.714289	-1.87531	1.79472e-05	0.00146396	0.00132271	3328	tags=58%, list=18%, signal=48%	DNAAF3/CFAP300/SPEF2/CCDC40/ARMC4/DNAH5/LRRC56/DNAH11/CYBB/IL12RB1/CCDC65/CCDC39/DNAH1/RSPH9/FOXJ1/ZAP70/CCDC114/CCDC151/TTC25/DNAJB13/GAS2L2/RSPH1/ZMYND10/RSPH4A/DRC1/DNAAF1/CFAP221/DNAI1/DNAI2
GOMF_DNA_HELICASE_ACTIVITY	GOMF_DNA_HELICASE_ACTIVITY	70	0.581086	2.11711	1.80814e-05	0.00146396	0.00132271	4157	tags=53%, list=22%, signal=41%	DDX11/RECQL4/DQX1/RECQL/BLM/RAD54L/POLQ/ANXA1/RAD51/MCM8/MCM4/MCM3/DSCC1/MCM7/PIF1/CHTF18/TWNK/BRIP1/IGHMBP2/RFC3/ERCC6L/MCM5/DDX12P/ERCC2/RUVBL2/RUVBL1/MCM2/ASCC3/MCM6/RAD54B/RFC5/XRCC5/DNA2/GTF2F2/WRNIP1/G3BP1/CHD4
HP_PRODUCTIVE_COUGH	HP_PRODUCTIVE_COUGH	57	-0.688657	-1.83146	1.8625e-05	0.00149474	0.00135053	2873	tags=53%, list=16%, signal=45%	DNAAF3/CFAP300/SPEF2/CCDC40/ARMC4/DNAH5/LRRC56/DNAH11/CCDC65/CCDC39/DNAH1/RSPH9/FOXJ1/SCNN1G/CCDC114/ZBTB16/CCDC151/TTC25/DNAJB13/GAS2L2/SCNN1B/RSPH1/CFTR/ZMYND10/RSPH4A/DRC1/DNAAF1/CFAP221/DNAI1/DNAI2
HP_NASAL_OBSTRUCTION	HP_NASAL_OBSTRUCTION	46	-0.715169	-1.8625	1.92178e-05	0.0015289	0.0013814	3328	tags=61%, list=18%, signal=50%	DNAAF3/CFAP300/SPEF2/CCDC40/ARMC4/DNAH5/LRRC56/DNAH11/CCDC65/CCDC39/DDC/DNAH1/RSPH9/FOXJ1/CCDC114/CARMIL2/CCDC151/TTC25/DNAJB13/GAS2L2/RSPH1/ZMYND10/RSPH4A/DRC1/DNAAF1/CFAP221/DNAI1/DNAI2
GOCC_KINETOCHORE	GOCC_KINETOCHORE	130	0.468356	1.84919	2.05967e-05	0.00161396	0.00145825	4751	tags=52%, list=26%, signal=39%	CENPE/HJURP/PLK1/KIF2C/SGO1/BUB1B/SPAG5/AURKB/CCNB1/SKA3/CDT1/BUB1/SKA1/NEK2/MAD2L1/CENPI/INCENP/CENPA/RANGAP1/KIF18A/NDC80/TTK/CENPK/CENPF/NDE1/BIRC5/CLIP1/KNL1/MTBP/CENPO/ZWINT/ZWILCH/SPC24/MAD1L1/SPC25/SPDL1/CENPH/ERCC6L/HSF1/SGO2/NUP37/CENPU/KNSTRN/CENPW/NDEL1/KNTC1/NUF2/NUP85/PPP1R12A/CKAP5/BUB3/CFDP1/CENPN/PINX1/CENPM/DYNLL1/AHCTF1/NUP107/KIF22/SPOUT1/XPO1/HNRNPU/ZW10/LRWD1/CENPQ/TP53BP1/CL…
GOCC_INTERMEDIATE_FILAMENT_CYTOSKELETON	GOCC_INTERMEDIATE_FILAMENT_CYTOSKELETON	115	0.478238	1.93867	2.07779e-05	0.00161396	0.00145825	1955	tags=30%, list=11%, signal=27%	KRT20/KRT81/KRT33A/PKP2/CASP14/KRT14/KRT7/KRT86/KRT87P/MMP14/KRT18/KRT17/NEFH/PLEC/KRT8/DST/PHLDB2/KRT80/KRT23/LMNB2/DSP/GPER1/INA/KRT19/FAM83H/LMNB1/KRT6A/LMNA/KRT16/KRT6B/KRT5/CLIP1/NES/EPPK1/JUP
HP_RECURRENT_SINOPULMONARY_INFECTIONS	HP_RECURRENT_SINOPULMONARY_INFECTIONS	53	-0.704206	-1.8637	2.08162e-05	0.00161396	0.00145825	3328	tags=55%, list=18%, signal=45%	DNAAF3/CFAP300/SPEF2/CCDC40/GFI1/ARMC4/DNAH5/LRRC56/DNAH11/CCDC65/CCDC39/DNAH1/RSPH9/FOXJ1/PLCG2/DOCK8/CCDC114/CCDC151/TTC25/DNAJB13/GAS2L2/RSPH1/ZMYND10/RSPH4A/DRC1/DNAAF1/CFAP221/DNAI1/DNAI2
HP_RHINITIS	HP_RHINITIS	65	-0.666382	-1.80702	2.40605e-05	0.00184983	0.00167136	3328	tags=54%, list=18%, signal=44%	DNAAF3/CFAP300/EDA/SPEF2/CCDC40/GFI1/PLA2G7/ARMC4/DNAH5/SPINK5/LRRC56/DNAH11/COX4I2/CCDC65/CCDC39/DNAH1/RSPH9/FOXJ1/CIITA/PLCG2/CCDC114/CARMIL2/CCDC151/TTC25/DNAJB13/GAS2L2/RSPH1/MS4A2/ZMYND10/RSPH4A/DRC1/DNAAF1/CFAP221/DNAI1/DNAI2
GOBP_REGULATION_OF_CELL_CYCLE_G2_M_PHASE_TRANSITION	GOBP_REGULATION_OF_CELL_CYCLE_G2_M_PHASE_TRANSITION	206	0.402853	1.67456	2.43827e-05	0.00185897	0.00167962	4333	tags=41%, list=23%, signal=32%	HMGA2/HSPA2/KIF14/AURKA/PLK1/CDC6/ORC1/TICRR/TUBA4A/TPX2/CLSPN/HMMR/CDC25C/PLK4/CDC25A/AURKB/CHEK1/NEDD1/CCNB1/CDKN1A/NEK2/CSNK1E/WNT10B/BLM/DBF4B/BRCA1/CENPF/NDE1/CCND1/DTL/YWHAG/GTSE1/CDK2/TUBB/AVEN/CHMP4C/NBN/APP/PSMD1/NABP1/CDK4/TUBG1/PSMA1/RCC2/PSMD11/CEP152/CEP72/CEP135/CDK1/PSMD3/ATF5/HSP90AA1/PSMD9/PSME3/FZR1/PSMC1/PSMD7/CDC25B/PSMB5/DYNC1I2/PSMB2/CEP164/BRD4/DYNC1H1/CKAP5/PSMC5/ATAD5/CEP…
HP_MYOCARDIAL_FIBROSIS	HP_MYOCARDIAL_FIBROSIS	11	0.889637	2.15983	2.46404e-05	0.0018631	0.00168335	1280	tags=55%, list=7%, signal=51%	FLNC/SERPINE1/JPH2/TNNI3/TNNT2/KIF20A
GOBP_RESPONSE_TO_ZINC_ION	GOBP_RESPONSE_TO_ZINC_ION	42	0.655471	2.23222	2.52745e-05	0.00189453	0.00171175	1729	tags=31%, list=9%, signal=28%	MT4/APOBEC1/MT1A/CPS1/MT2A/KRT14/MT1M/MT1E/CA2/MT1X/GGH/VCAM1/MT1DP
GOBP_MITOTIC_SPINDLE_ASSEMBLY	GOBP_MITOTIC_SPINDLE_ASSEMBLY	62	0.593295	2.13953	2.54703e-05	0.00189453	0.00171175	2288	tags=32%, list=12%, signal=28%	HSPA1A/HSPA1B/MISP/KIF4A/CDC20/PLK1/TPX2/KIFC1/KIF23/MYBL2/FLNA/AURKB/PRC1/NEK2/KIF11/RACGAP1/RCC1/CHMP4C/KPNB1/KIFC2
HP_PALMAR_HYPERHIDROSIS	HP_PALMAR_HYPERHIDROSIS	15	0.860706	2.30814	2.70834e-05	0.00199827	0.00180548	1674	tags=67%, list=9%, signal=61%	LAMA3/LAMC2/COL17A1/ITGB4/LAMB3/KRT17/WNT10A/KRT6A/KRT16/KRT6B
GOBP_MOLTING_CYCLE	GOBP_MOLTING_CYCLE	86	0.533767	1.95146	2.90334e-05	0.00212501	0.00191999	1811	tags=35%, list=10%, signal=32%	DKK4/EPS8L3/KRT14/EGFR/CDH3/NGFR/FA2H/CD109/INHBA/FOXN1/KRT17/WNT10A/PPP1R13L/APCDD1/FERMT1/SNAI1/FST/LGR5/TNF/LAMA5/FOXQ1/TSKU/SOX9/LRP4/WNT10B/KRT16/PDGFA/LGR4/SOX21/NSUN2
HP_RECURRENT_UPPER_RESPIRATORY_TRACT_INFECTIONS	HP_RECURRENT_UPPER_RESPIRATORY_TRACT_INFECTIONS	115	-0.592755	-1.69951	3.05212e-05	0.00221618	0.00200236	3100	tags=38%, list=17%, signal=32%	IL7R/TBC1D24/ACP5/IL21R/CFI/TNFSF12/IL6R/LEPR/ARMC4/DNAH5/ASAH1/NCF4/IL2RG/CCDC65/CTLA4/PTPN22/WAS/FOXJ1/CIITA/SCNN1G/ICOS/CXCR4/DOCK8/ZAP70/CCDC114/ADA2/CARMIL2/DNAJB13/GAS2L2/TNFRSF13C/SCNN1B/RSPH1/MGP/SH2D1A/ZMYND10/RSPH4A/DNAAF1/IGHM/DNAI2/CD79A/CD79B/CD19/CR2/MS4A1
GOBP_ENDODERM_FORMATION	GOBP_ENDODERM_FORMATION	47	0.659413	2.23487	3.20041e-05	0.00230555	0.00208312	1080	tags=40%, list=6%, signal=38%	VTN/LAMA3/HMGA2/DKK1/COL7A1/LAMB3/COL11A1/ITGA5/DUSP5/COL12A1/MMP14/INHBA/COL5A2/COL6A1/FN1/COL5A1/LAMB1/COL4A2/SOX7
HP_URETHRAL_STENOSIS	HP_URETHRAL_STENOSIS	37	0.692136	2.32998	3.25502e-05	0.00232658	0.00210211	1175	tags=32%, list=6%, signal=30%	LAMA3/LAMC2/COL7A1/MMP1/ITGB4/LAMB3/ITGA6/PLEC/FERMT1/FLNA/CDC45/TBX1
HP_ABNORMAL_ATRIAL_ARRANGEMENT	HP_ABNORMAL_ATRIAL_ARRANGEMENT	40	-0.74045	-1.88681	3.37227e-05	0.0023917	0.00216095	3328	tags=65%, list=18%, signal=53%	DNAAF3/CFAP300/SPEF2/CCDC40/ARMC4/DNAH5/LRRC56/DNAH11/CCDC65/CCDC39/DNAH1/RSPH9/FOXJ1/CCDC114/CCDC151/TTC25/DNAJB13/GAS2L2/RSPH1/ZMYND10/RSPH4A/DRC1/DNAAF1/CFAP221/DNAI1/DNAI2
HP_APLASIA_CUTIS_CONGENITA	HP_APLASIA_CUTIS_CONGENITA	33	0.719925	2.34752	3.4169e-05	0.00240471	0.0021727	981	tags=36%, list=5%, signal=34%	LAMA3/LAMC2/MSX2/COL7A1/COL17A1/MMP1/ITGB4/LAMB3/ITGA6/PLEC/TFAP2A/DSP
HP_ABNORMAL_NASAL_MUCOSA_MORPHOLOGY	HP_ABNORMAL_NASAL_MUCOSA_MORPHOLOGY	50	-0.705226	-1.85152	3.47949e-05	0.00243007	0.00219562	3328	tags=58%, list=18%, signal=48%	DNAAF3/CFAP300/PTGER2/SPEF2/CCDC40/ARMC4/DNAH5/LRRC56/DNAH11/TBX21/CCDC65/CCDC39/DNAH1/HLA-DRB1/RSPH9/FOXJ1/CCDC114/CCDC151/TTC25/DNAJB13/GAS2L2/RSPH1/ZMYND10/RSPH4A/DRC1/DNAAF1/CFAP221/DNAI1/DNAI2
GOBP_COLLAGEN_CATABOLIC_PROCESS	GOBP_COLLAGEN_CATABOLIC_PROCESS	38	0.70173	2.35367	3.66208e-05	0.00252108	0.00227785	1898	tags=55%, list=10%, signal=50%	KLK6/MMP3/PRSS2/MMP1/MMP10/MMP14/FURIN/MMP28/MMP11/CTSL/MMP13/ADAMTS14/MMP17/FAP/ADAMTS2/COL15A1/ITGB1/TMPRSS6/MMP7/MRC2/MMP2
HP_FOLLICULAR_HYPERKERATOSIS	HP_FOLLICULAR_HYPERKERATOSIS	17	0.820427	2.25811	3.66493e-05	0.00252108	0.00227785	1698	tags=59%, list=9%, signal=53%	KRT81/KRT86/COL12A1/KRT17/COL6A1/COL6A2/KRT6A/KRT16/KRT6B/COL6A3
GOCC_CONDENSED_CHROMOSOME_OUTER_KINETOCHORE	GOCC_CONDENSED_CHROMOSOME_OUTER_KINETOCHORE	13	0.858663	2.18959	3.69599e-05	0.00252348	0.00228002	2110	tags=69%, list=11%, signal=61%	PLK1/BUB1B/CCNB1/SKA3/BUB1/SKA1/NDC80/CENPF/SPDL1
GOBP_REGULATION_OF_B_CELL_RECEPTOR_SIGNALING_PATHWAY	GOBP_REGULATION_OF_B_CELL_RECEPTOR_SIGNALING_PATHWAY	24	-0.801411	-1.90255	3.81789e-05	0.0025874	0.00233777	2185	tags=50%, list=12%, signal=44%	LPXN/FCGR2B/NFAM1/PLCL2/PTPN22/PRKCB/PAX5/STAP1/FCRL3/CD22/BLK/CD19
GOBP_RESPONSE_TO_GONADOTROPIN	GOBP_RESPONSE_TO_GONADOTROPIN	18	0.808771	2.27505	4.18495e-05	0.00279982	0.0025297	1331	tags=44%, list=7%, signal=41%	PAX8/SLC5A5/ITGA3/INHBA/GJB2/CCNA2/HMGCS1/SRD5A1
HP_ABNORMALITY_OF_THE_TARSAL_BONES	HP_ABNORMALITY_OF_THE_TARSAL_BONES	94	0.501355	1.88252	4.19254e-05	0.00279982	0.0025297	2260	tags=27%, list=12%, signal=23%	MYBPC1/WNT7A/TNNT3/COL11A2/TNNI2/MMP14/HOXD10/SMOC1/GLI3/CCDC8/KIF14/COL1A2/MEG3/TPM2/FLNA/CLTCL1/FLNB/SLC2A10/DOK7/LMNA/MMP2/AEBP1/SATB2/CHSY1/CANT1
HP_ABNORMAL_TRACHEOBRONCHIAL_MORPHOLOGY	HP_ABNORMAL_TRACHEOBRONCHIAL_MORPHOLOGY	248	-0.515824	-1.53463	4.49797e-05	0.00298202	0.00269432	2879	tags=29%, list=16%, signal=25%	TRIM2/IL21R/SPEF2/CCDC40/TNFSF12/ZEB2/FOXF1/ARMC4/DNAH5/PIK3R1/RALGAPA1/LRRC56/NCF4/DNAH11/IL2RG/CYBB/IL6ST/CCDC65/CTLA4/CD8A/MUC5B/CCDC39/ELN/DNAH1/FAT4/HLA-DRB1/RSPH9/FOXJ1/SCNN1G/RASGRP1/ICOS/NCKAP1L/SFTPA2/CXCR4/ABCA3/NCF1/CCDC114/ATP11A/CARMIL2/CCDC151/SFTPA1/TTC25/DNAJB13/IRF8/ITGA8/GAS2L2/MYCN/TNFRSF13C/SCNN1B/RSPH1/MGP/CFTR/ZMYND10/RSPH4A/DRC1/DNAAF1/CFAP221/DNAI1/IGHM/DNAI2/SFTPC/SLC26A4…
GOBP_RESPONSE_TO_DEXAMETHASONE	GOBP_RESPONSE_TO_DEXAMETHASONE	33	0.716059	2.33491	4.53521e-05	0.00298315	0.00269534	1331	tags=33%, list=7%, signal=31%	MSTN/ABCC2/CPS1/EGFR/ERRFI1/DDIT4/FBXO32/GJB2/DNMT3B/FIBIN/SRD5A1
HP_FRAGILE_NAILS	HP_FRAGILE_NAILS	31	0.72874	2.33993	4.56488e-05	0.00298315	0.00269534	2572	tags=48%, list=14%, signal=42%	LAMA3/LAMC2/KRT14/COL7A1/COL17A1/ITGB4/HEPHL1/LAMB3/DSP/EFNB1/LMNA/MSX1/GJA1/ERCC2/TRPS1
GOBP_SKIN_EPIDERMIS_DEVELOPMENT	GOBP_SKIN_EPIDERMIS_DEVELOPMENT	75	0.550653	1.98933	5.31896e-05	0.00345129	0.00311831	2148	tags=36%, list=12%, signal=32%	DKK4/EGFR/CDH3/NGFR/CD109/INHBA/FOXN1/KRT17/WNT10A/APCDD1/FERMT1/SNAI1/FST/LGR5/TNF/LAMA5/FOXQ1/SOX9/DLL1/LRP4/WNT10B/PDGFA/LGR4/SOX21/NSUN2/TGFB2/GAL
GOBP_GASTRULATION	GOBP_GASTRULATION	149	0.424571	1.73383	5.49907e-05	0.00354303	0.0032012	2527	tags=33%, list=14%, signal=29%	VTN/LAMA3/HNF4A/HMGA2/DKK1/COL7A1/ITGB4/LAMB3/COL11A1/ITGA5/ITGA3/DUSP5/COL12A1/MMP14/EPHA2/INHBA/TXNRD1/FOXC2/COL5A2/COL6A1/FN1/SCX/SNAI1/COL5A1/LAMB1/UGDH/PHLDB2/COL4A2/SOX7/KLF4/ITGB3/ITGB1/ITGA2/APLN/MYADM/ITGAV/DVL1/SMAD3/MMP2/BMP4/SRF/MEGF8/GJA1/EXT1/EYA2/FOXC1/DVL2/WNT3A/DUSP4
HP_ABNORMAL_PULMONARY_INTERSTITIAL_MORPHOLOGY	HP_ABNORMAL_PULMONARY_INTERSTITIAL_MORPHOLOGY	121	-0.575197	-1.65743	5.61821e-05	0.00359447	0.00324768	2873	tags=38%, list=16%, signal=32%	SPEF2/CCDC40/CSF2RB/CASP10/ARMC4/DNAH5/ASAH1/FASLG/LRRC56/FOXP3/DNAH11/CCDC65/CTLA4/PTPN22/MUC5B/CCDC39/DNAH1/HLA-DRB1/RSPH9/FOXJ1/RASGRP1/PLCG2/SFTPA2/ABCA3/HLA-DPA1/CCDC114/ATP11A/HLA-DPB1/CCDC151/SFTPA1/CLCA4/TTC25/DNAJB13/GAS2L2/SFTPB/NKX2-1/RSPH1/CFTR/ZMYND10/RSPH4A/DRC1/DNAAF1/CFAP221/DNAI1/DNAI2/SFTPC
HP_ABNORMAL_PHALANGEAL_JOINT_MORPHOLOGY_OF_THE_HAND	HP_ABNORMAL_PHALANGEAL_JOINT_MORPHOLOGY_OF_THE_HAND	171	0.399089	1.63356	6.33801e-05	0.00402019	0.00363232	2260	tags=26%, list=12%, signal=23%	MYBPC1/TNNT3/L1CAM/LAMA3/LAMC2/COL17A1/COL11A2/ITGB4/LAMB3/TUBB3/COL11A1/CCBE1/FBN2/COL12A1/TNNI2/SMOC1/COL6A1/CLCF1/FERMT1/COL6A2/CDC6/ORC1/SALL4/TPM2/FLNA/TWIST2/HOXD13/CDC45/CDT1/ASPN/EFNB1/DOK7/LMNA/WDR4/COL6A3/DVL1/SMAD3/MMP2/CHST3/IGHMBP2/ORC6/PORCN/GJA1/NXN/CANT1
GOBP_REGULATION_OF_ANTIGEN_RECEPTOR_MEDIATED_SIGNALING_PATHWAY	GOBP_REGULATION_OF_ANTIGEN_RECEPTOR_MEDIATED_SIGNALING_PATHWAY	59	-0.661836	-1.7679	6.37148e-05	0.00402019	0.00363232	2443	tags=36%, list=13%, signal=31%	LILRB4/LPXN/SLA2/FCGR2B/NFAM1/LCK/PLCL2/PTPN22/UBASH3A/PTPRC/PRKCB/TRAT1/SH2D1A/TESPA1/CCR7/PAX5/STAP1/FCRL3/CD22/BLK/CD19
HP_APLASIA_HYPOPLASIA_OF_THE_BLADDER	HP_APLASIA_HYPOPLASIA_OF_THE_BLADDER	11	0.873494	2.12064	6.65306e-05	0.0041691	0.00376687	477	tags=55%, list=3%, signal=53%	LAMA3/LAMC2/ITGB4/LAMB3/ITGA6/PLEC
HP_ABNORMAL_VENA_CAVA_MORPHOLOGY	HP_ABNORMAL_VENA_CAVA_MORPHOLOGY	52	-0.681328	-1.79567	7.08142e-05	0.00438216	0.00395938	3328	tags=50%, list=18%, signal=41%	DNAAF3/CFAP300/SPEF2/CCDC40/ARMC4/DNAH5/LRRC56/DNAH11/CCDC65/CCDC39/DNAH1/RSPH9/FOXJ1/CCDC114/CCDC151/TTC25/DNAJB13/GAS2L2/RSPH1/ZMYND10/RSPH4A/DRC1/DNAAF1/CFAP221/DNAI1/DNAI2
HP_ABNORMAL_SPERM_MOTILITY	HP_ABNORMAL_SPERM_MOTILITY	56	-0.669949	-1.78518	7.08886e-05	0.00438216	0.00395938	3809	tags=57%, list=21%, signal=46%	CFAP410/ARMC2/DNAH2/DNAAF3/CFAP300/SPEF2/CCDC40/CFAP69/ARMC4/DNAH5/LRRC56/DNAH11/CCDC65/CCDC39/DNAH1/RSPH9/FOXJ1/CCDC114/HNF1B/CCDC151/TTC25/CFAP70/DNAJB13/GAS2L2/RSPH1/ZMYND10/RSPH4A/DRC1/DNAAF1/CFAP221/DNAI1/DNAI2
HP_VASCULITIS	HP_VASCULITIS	53	-0.684197	-1.81074	7.27088e-05	0.00442193	0.00399531	3573	tags=58%, list=19%, signal=47%	CCR1/SLC22A4/CD81/SAMHD1/NLRP3/ACP5/WIPF1/CFI/CASP10/TNFSF12/STAT4/FASLG/TLR4/CTLA4/PTPN22/WAS/CIITA/RASGRP1/ICOS/DNASE1L3/CD244/DOCK8/HLA-DPA1/ADA2/HLA-DPB1/C4A/TNFRSF13C/SH2D1A/CD19/CR2/MS4A1
GOBP_ENDODERMAL_CELL_DIFFERENTIATION	GOBP_ENDODERMAL_CELL_DIFFERENTIATION	40	0.656894	2.19782	7.29197e-05	0.00442193	0.00399531	1055	tags=42%, list=6%, signal=40%	VTN/LAMA3/HMGA2/DKK1/COL7A1/LAMB3/COL11A1/ITGA5/COL12A1/MMP14/INHBA/COL5A2/COL6A1/FN1/COL5A1/LAMB1/COL4A2
GOBP_DNA_GEOMETRIC_CHANGE	GOBP_DNA_GEOMETRIC_CHANGE	107	0.485224	1.92323	7.2982e-05	0.00442193	0.00399531	4157	tags=45%, list=22%, signal=35%	HMGA1/DDX11/RECQL4/DQX1/RECQL/BLM/RAD54L/POLQ/ANXA1/RAD51/MCM8/TOP2A/MCM4/MCM3/DSCC1/MCM7/PIF1/CHTF18/TWNK/BRIP1/IGHMBP2/RFC3/NBN/ERCC6L/MCM5/DDX12P/UBC/ERCC2/GTF2H3/RUVBL2/DDX1/RUVBL1/HMGB2/MCM2/ASCC3/SMARCA1/MCM6/RAD54B/RFC5/XRCC5/DNA2/HNRNPA2B1/RAD23B/GTF2F2/WRNIP1/G3BP1/SMARCAL1/CHD4
GOBP_CELL_CYCLE_CHECKPOINT	GOBP_CELL_CYCLE_CHECKPOINT	196	0.401537	1.65404	7.40863e-05	0.00444959	0.0040203	3609	tags=36%, list=20%, signal=29%	HMGA2/AURKA/CDC20/PLK1/GADD45A/CDC6/ORC1/TICRR/CLSPN/CDC25C/BUB1B/TRIP13/EME1/SFN/AURKB/CHEK1/CDC45/CCNB1/CDT1/E2F8/BUB1/CDKN1A/E2F7/MAD2L1/BLM/ARID3A/NDC80/BRCA1/TTK/PML/CENPF/PLK2/CCND1/DTL/GTSE1/PTPN11/TIMELESS/FANCD2/NSUN2/SOX11/BCL2L1/CDK2/ZWINT/ZWILCH/BRIP1/MAD1L1/CHMP4C/SPDL1/NBN/MAP3K20/PRKDC/XRCC3/NABP1/TIPIN/WDR76/TNKS1BP1/CDK1/KNTC1/CNOT3/FZR1/DOT1L/E2F4/RFWD3/PRMT1/PROX1/DNA2/CARM1/BU…
GOBP_KERATINIZATION	GOBP_KERATINIZATION	89	0.508656	1.89445	7.44111e-05	0.00444959	0.0040203	1682	tags=37%, list=9%, signal=34%	KRT20/KRT81/KLK5/KRT33A/LCE3A/PKP2/CASP14/KRT14/DSG1/CDH3/KRT7/TCHH/KRT86/LCE1F/FURIN/KRT18/KRT17/KRT8/DSG2/KRT80/KRT23/PKP3/DSP/SFN/DSC2/LCE3E/KRT19/PI3/KRT6A/KRT16/CYP26B1/KRT6B/KRT5
GOMF_RNA_HELICASE_ACTIVITY	GOMF_RNA_HELICASE_ACTIVITY	72	0.555454	2.03278	7.50388e-05	0.00445799	0.00402789	4886	tags=57%, list=26%, signal=42%	DDX43/TDRD12/DDX3Y/DHX37/DDX54/DHX33/HELZ2/EIF4A3/DDX21/BRIP1/IGHMBP2/MOV10/DHX34/DDX12P/DDX55/DDX56/DDX10/DDX47/DDX1/DDX27/DDX60L/DDX52/DHX38/DDX23/RAD54B/DDX60/DHX16/IFIH1/SKIV2L/G3BP1/DHX15/SNRNP200/DDX51/DDX41/EIF4A1/DHX57/DHX30/DDX39A/DDX58/DHX8/DDX19A
GOCC_INTERMEDIATE_FILAMENT	GOCC_INTERMEDIATE_FILAMENT	78	0.550406	1.9786	8.05503e-05	0.00475455	0.00429584	1955	tags=42%, list=11%, signal=38%	KRT20/KRT81/KRT33A/PKP2/CASP14/KRT14/KRT7/KRT86/KRT87P/KRT18/KRT17/NEFH/PLEC/KRT8/DST/KRT80/KRT23/LMNB2/DSP/GPER1/INA/KRT19/FAM83H/LMNB1/KRT6A/LMNA/KRT16/KRT6B/KRT5/CLIP1/NES/EPPK1/JUP
HP_ABNORMALITY_OF_THE_FOREARM	HP_ABNORMALITY_OF_THE_FOREARM	188	0.407247	1.69483	8.19409e-05	0.00480562	0.00434198	3687	tags=38%, list=20%, signal=31%	WNT7A/TNNT3/COL7A1/COL11A1/GPC6/TNNI2/COL1A1/JAG1/COL5A2/GLI3/CCDC8/COL5A1/TWIST1/MMP13/RRAS2/BMP1/RECQL4/SALL4/FKBP10/TPM2/FLNA/HOXD13/LRP4/FLNB/RAD51/BRCA1/COL10A1/TRIO/CYP26B1/PTPN11/FANCA/FANCD2/XRCC2/EIF4A3/FANCI/CHST3/AEBP1/KRAS/BRIP1/SCARF2/FGFRL1/P3H1/CHSY1/CLIP2/CANT1/NSD2/EXT1/DHCR7/RRAS/FANCE/BRCA2/LZTR1/CHN1/TBX3/CUL7/SAMD9/NRAS/ESCO2/RFWD3/UBE2T/LETM1/COL9A3/CPLX1/ANAPC1/EXOC6B/TGFB1…
HP_ALOPECIA_OF_SCALP	HP_ALOPECIA_OF_SCALP	25	0.767213	2.36838	8.52931e-05	0.00497036	0.00449083	658	tags=36%, list=4%, signal=35%	LAMA3/LAMC2/KRT14/COL17A1/ITGB4/LAMB3/PLEC/COL3A1/GJB2
GOBP_CELLULAR_TRANSITION_METAL_ION_HOMEOSTASIS	GOBP_CELLULAR_TRANSITION_METAL_ION_HOMEOSTASIS	99	0.480352	1.86615	9.65665e-05	0.00559169	0.00505221	1544	tags=18%, list=8%, signal=17%	MT4/MT1A/MT2A/HEPHL1/FTHL17/MYC/TF/MT1M/PRNP/MT1E/TMPRSS6/HEPH/MIR210/CP/TFR2/MT1X/SLC39A14/HIF1A
GOBP_RESPONSE_TO_IONIZING_RADIATION	GOBP_RESPONSE_TO_IONIZING_RADIATION	136	0.436711	1.75724	9.77421e-05	0.00562417	0.00508156	3487	tags=35%, list=19%, signal=29%	GATA3/KRT14/HMGA2/EYA1/MYC/GADD45A/TICRR/DNMT3B/CCL7/CDKN1A/BLM/RAD54L/ANXA1/RAD51/THBD/BRCA1/PML/ITGB6/CCND1/VCAM1/ECT2/FANCD2/XRCC2/IKBIP/MAP3K20/HSF1/YAP1/PRKDC/NABP1/NOX4/AEN/CXCL10/BRCA2/EGR1/RAD51AP1/TNKS1BP1/MTA1/KDM1A/XRCC4/RFWD3/POLG/SFRP2/IFI16/RAD54B/XRCC5/TIGAR/POLB/NET1
GOBP_NUCLEAR_EXPORT	GOBP_NUCLEAR_EXPORT	186	0.387021	1.62745	0.000103948	0.0059439	0.00537044	5960	tags=53%, list=32%, signal=36%	SFN/IL1B/RANGAP1/GTSE1/AGFG1/NDC1/PTPN11/SYMPK/NSUN2/EIF4A3/EIF5A/ALYREF/BAG3/XPO5/SIRT7/NUP62CL/CSE1L/NUP37/XPO6/RAN/SMURF1/RRS1/SSB/NUP153/ABCE1/FIP1L1/SRSF9/NUP85/DHX38/PTPN14/NUP62/CPSF1/EIF6/AAAS/TGFB1/HNRNPA2B1/NUP155/LZTS2/RITA1/SMG5/EIF4E/HSPA9/RBM15B/CPSF2/SDAD1/NUP188/U2AF2/NPM1/YWHAE/KHDRBS1/CPSF3/NUP107/ANP32B/LTV1/AKAP8L/NUP205/RAE1/NUP54/IFI27/XPO1/UPF3B/DDX39A/BARD1/SUPT6H/HNRNPA1/…
GOBP_CELLULAR_RESPONSE_TO_DEXAMETHASONE_STIMULUS	GOBP_CELLULAR_RESPONSE_TO_DEXAMETHASONE_STIMULUS	26	0.734845	2.27867	0.000105192	0.00597765	0.00540093	1331	tags=35%, list=7%, signal=32%	MSTN/ABCC2/EGFR/ERRFI1/DDIT4/FBXO32/GJB2/DNMT3B/SRD5A1
HP_CHRONIC_RHINITIS	HP_CHRONIC_RHINITIS	46	-0.687169	-1.78958	0.000107145	0.00605104	0.00546724	3328	tags=57%, list=18%, signal=46%	DNAAF3/CFAP300/SPEF2/CCDC40/ARMC4/DNAH5/LRRC56/DNAH11/CCDC65/CCDC39/DNAH1/RSPH9/FOXJ1/CCDC114/CCDC151/TTC25/DNAJB13/GAS2L2/RSPH1/ZMYND10/RSPH4A/DRC1/DNAAF1/CFAP221/DNAI1/DNAI2
GOBP_COLLAGEN_FIBRIL_ORGANIZATION	GOBP_COLLAGEN_FIBRIL_ORGANIZATION	51	0.616528	2.14528	0.000109524	0.00614746	0.00555436	2364	tags=53%, list=13%, signal=46%	LOXL2/COL5A3/COL11A2/COL11A1/COL12A1/FOXC2/COL1A1/COL5A2/MMP11/SCX/COL5A1/COL3A1/GREM1/ADAMTS14/COL1A2/ADAMTS2/FKBP10/LOX/SERPINH1/PXDN/PLOD3/P3H4/COLGALT1/AEBP1/TGFB2/EXT1/FOXC1
GOBP_CELLULAR_RESPONSE_TO_CORTICOSTEROID_STIMULUS	GOBP_CELLULAR_RESPONSE_TO_CORTICOSTEROID_STIMULUS	48	0.612024	2.12296	0.000111149	0.0062006	0.00560237	1424	tags=27%, list=8%, signal=25%	MSTN/ABCC2/SSTR2/STC1/EGFR/ERRFI1/DDIT4/FBXO32/GJB2/DNMT3B/GPER1/SRD5A1/ANXA1
GOBP_CHROMOSOME_LOCALIZATION	GOBP_CHROMOSOME_LOCALIZATION	71	0.550652	2.02615	0.000115609	0.00641036	0.0057919	3308	tags=41%, list=18%, signal=34%	CENPE/KIF14/CDCA5/KIF2C/DLGAP5/KIFC1/SPAG5/AURKB/CCNB1/CDT1/INCENP/KIF18A/LMNA/NDC80/CENPF/NDE1/CDCA8/MAD1L1/CHMP4C/SPDL1/KPNB1/RRS1/NDEL1/PSRC1/FAM83D/NUF2/CHMP1A/NUP62/DYNC1H1
GOBP_METAPHASE_PLATE_CONGRESSION	GOBP_METAPHASE_PLATE_CONGRESSION	61	0.580332	2.0788	0.000117081	0.00645287	0.00583031	4630	tags=54%, list=25%, signal=41%	CENPE/KIF14/CDCA5/KIF2C/KIFC1/SPAG5/AURKB/CCNB1/CDT1/INCENP/KIF18A/NDC80/CENPF/CDCA8/MAD1L1/CHMP4C/SPDL1/KPNB1/RRS1/PSRC1/FAM83D/NUF2/CHMP1A/NUP62/DYNC1H1/NUDC/PINX1/TTL/KIF22/RAB11A/HNRNPU/ZW10/CENPQ
GOBP_TELOMERE_ORGANIZATION	GOBP_TELOMERE_ORGANIZATION	138	0.447835	1.78348	0.000118758	0.00650611	0.00587841	4683	tags=48%, list=25%, signal=36%	PKIB/MYC/CCT6A/EXO1/RECQL4/AURKB/NEK2/BLM/RAD51/PML/POLD2/CCT5/PIF1/CCNE1/POLD1/FEN1/LTO1/RFC3/NBN/PRKDC/POLE/XRCC3/GAR1/HSP90AB1/BRCA2/SRC/CCT3/TNKS1BP1/PRIM1/ACD/HNRNPD/HSP90AA1/DKC1/DOT1L/POLD4/CCT7/TCP1/POLE2/RFC5/PRIM2/NAT10/XRCC5/DNA2/HNRNPA2B1/CCT4/PCNA/PTGES3/SIRT6/ERCC1/WRAP53/GNL3/PNKP/SMG5/MAP3K4/EXOSC10/PINX1/CCT8/DCLRE1B/SMARCAL1/TFIP11/NABP2/HNRNPC/HNRNPU/HNRNPA1/RPA1/RIF1
GOBP_FEMALE_GAMETE_GENERATION	GOBP_FEMALE_GAMETE_GENERATION	92	0.495744	1.82805	0.0001197	0.00651865	0.00588974	3030	tags=38%, list=16%, signal=32%	FOSL1/NPPC/EREG/INHBA/LGR5/TNFAIP6/PAQR5/BCL2L10/AURKA/PLK1/RGS2/YBX2/TRIP13/CCNB1/PANX1/BNC1/MCM8/TOP2A/STRA8/TTK/SOHLH1/INHBB/IL4R/CCNB2/TDRD5/NRIP1/PTX3/BRCA2/ADAMTS1/SRC/ZP3/SYCP2/WASHC5/PAQR7/CDC25B
HP_ONYCHOGRYPOSIS	HP_ONYCHOGRYPOSIS	22	0.770027	2.2877	0.000131194	0.00710235	0.00641713	1823	tags=50%, list=10%, signal=45%	KRT14/COL7A1/EGFR/KRT17/PLEC/KRT6A/KRT16/KRT6B/KRT5/DVL1/ADAM17
GOBP_ENDODERM_DEVELOPMENT	GOBP_ENDODERM_DEVELOPMENT	66	0.547823	1.99115	0.000132349	0.0071227	0.00643551	2528	tags=41%, list=14%, signal=35%	VTN/LAMA3/HMGA2/DKK1/COL7A1/LAMB3/COL11A1/ITGA5/DUSP5/COL12A1/MMP14/INHBA/COL5A2/COL6A1/FN1/COL5A1/LAMB1/COL4A2/SOX7/ITGAV/LAMC1/SMAD3/MMP2/BMP4/EXT1/DUSP4/PELO
HP_SUPERNUMERARY_SPLEENS	HP_SUPERNUMERARY_SPLEENS	72	-0.627081	-1.73181	0.00013372	0.00715439	0.00646415	3328	tags=43%, list=18%, signal=35%	DNAAF3/CFAP300/TMEM231/SPEF2/CCDC40/ARMC4/CDON/DNAH5/GPC4/LRRC56/DNAH11/CCDC65/CCDC39/DNAH1/RSPH9/FOXJ1/CCDC114/GPC3/CCDC151/TTC25/DNAJB13/GAS2L2/MYCN/RSPH1/ZMYND10/RSPH4A/DRC1/DNAAF1/CFAP221/DNAI1/DNAI2
GOBP_CELLULAR_RESPONSE_TO_CADMIUM_ION	GOBP_CELLULAR_RESPONSE_TO_CADMIUM_ION	34	0.66782	2.17815	0.000139765	0.00741082	0.00669584	1047	tags=18%, list=6%, signal=17%	MT4/MT1A/MT2A/EGFR/MT1M/MT1E
HP_APLASIA_HYPOPLASIA_INVOLVING_FOREARM_BONES	HP_APLASIA_HYPOPLASIA_INVOLVING_FOREARM_BONES	90	0.51183	1.90053	0.000140133	0.00741082	0.00669584	3484	tags=42%, list=19%, signal=34%	WNT7A/TNNT3/TNNI2/JAG1/GLI3/CCDC8/MMP13/RECQL4/SALL4/FKBP10/TPM2/HOXD13/LRP4/FLNB/RAD51/BRCA1/TRIO/FANCA/FANCD2/XRCC2/EIF4A3/FANCI/CHST3/BRIP1/SCARF2/EXT1/DHCR7/FANCE/BRCA2/CHN1/TBX3/CUL7/ESCO2/RFWD3/UBE2T/EXOC6B/TGFB1/FANCB
GOBP_RESPONSE_TO_CORTICOSTEROID	GOBP_RESPONSE_TO_CORTICOSTEROID	115	0.442007	1.7918	0.000142943	0.007516	0.00679086	2098	tags=28%, list=11%, signal=25%	MSTN/ABCC2/FOSL1/CPS1/SSTR2/STC1/EGFR/ERRFI1/DDIT4/COL1A1/ADM/FBXO32/GJB2/TNF/UCN3/DNMT3B/ALDH3A1/FIBIN/CDKN1A/GPER1/CAD/SRD5A1/ANXA1/TYMS/ANXA3/CCND1/EDN1/ADAM9/IL6/KRAS/SPARC/CLDN1
GOBP_MITOTIC_CELL_CYCLE_CHECKPOINT	GOBP_MITOTIC_CELL_CYCLE_CHECKPOINT	151	0.415188	1.72179	0.000146379	0.00765271	0.00691439	3143	tags=36%, list=17%, signal=30%	HMGA2/AURKA/CDC20/PLK1/GADD45A/CDC6/ORC1/TICRR/CLSPN/CDC25C/BUB1B/TRIP13/EME1/SFN/AURKB/CHEK1/CCNB1/CDT1/E2F8/BUB1/CDKN1A/E2F7/MAD2L1/BLM/ARID3A/NDC80/BRCA1/TTK/PML/CENPF/PLK2/CCND1/GTSE1/FANCD2/BCL2L1/CDK2/ZWINT/ZWILCH/MAD1L1/CHMP4C/SPDL1/NBN/MAP3K20/PRKDC/XRCC3/NABP1/TIPIN/TNKS1BP1/CDK1/KNTC1/CNOT3/E2F4/RFWD3/PRMT1
HP_APLASIA_HYPOPLASIA_OF_THE_NAILS	HP_APLASIA_HYPOPLASIA_OF_THE_NAILS	185	0.391013	1.62371	0.000148084	0.00769784	0.00695516	2267	tags=19%, list=12%, signal=17%	WNT7A/LAMA3/LAMC2/HMGA2/COL7A1/COL17A1/COL11A2/MMP1/ITGB4/HEPHL1/LAMB3/COL11A1/WNT10A/ITGA6/PLEC/TFAP2A/SIK1/GJB2/PGAP3/MEG3/DSP/DHX37/LRP4/FLNB/CKAP2L/KIF15/POP1/LMNA/POC1A/NSUN2/SOX11/JUP/MSX1/PORCN/CLIP2/SLC25A22
HP_ABNORMALITY_OF_HUMORAL_IMMUNITY	HP_ABNORMALITY_OF_HUMORAL_IMMUNITY	231	-0.50541	-1.5001	0.000152295	0.00787203	0.00711255	2805	tags=30%, list=15%, signal=26%	CFI/CASP10/PLA2G7/TNFSF12/IL6R/ZEB2/STAT4/PIK3R1/SPINK5/GPC4/IL2RB/FASLG/PSTPIP1/FOXP3/IL2RG/IL12RB1/IL6ST/CTLA4/MUC5B/FAT4/HLA-DRB1/CFP/WAS/CIITA/RASGRP1/PLCG2/ICOS/NCKAP1L/DNASE1L3/SFTPA2/CXCR4/C5/CD247/DOCK8/ZAP70/TNFSF15/ADA2/CARMIL2/C4A/GPC3/C4B/CD3D/CD3E/BTK/CLCA4/CD28/POU2AF1/IKZF1/ITK/TNFRSF13C/SH2D1A/MS4A2/CFTR/C8B/RNU4ATAC/IGKC/C7/CD27/IGHM/C6/CD40LG/SFTPC/IGLL1/CD79A/CD79B/CD19/RMRP/CR…
HP_SQUAMOUS_CELL_CARCINOMA	HP_SQUAMOUS_CELL_CARCINOMA	56	0.573901	1.98577	0.000154839	0.00793073	0.00716558	1682	tags=30%, list=9%, signal=28%	LAMA3/LAMC2/KRT14/COL7A1/MMP1/LAMB3/WNT10A/OCA2/FERMT1/GJB2/MC1R/RECQL4/BLM/LMNA/TNFRSF10B/MVD/KRT5
HP_FEMALE_INFERTILITY	HP_FEMALE_INFERTILITY	46	-0.68149	-1.77479	0.000156031	0.00793073	0.00716558	3328	tags=57%, list=18%, signal=46%	DNAAF3/CFAP300/SPEF2/CCDC40/ARMC4/DNAH5/LRRC56/DNAH11/CCDC65/CCDC39/DNAH1/RSPH9/FOXJ1/CCDC114/CCDC151/TTC25/DNAJB13/GAS2L2/RSPH1/ZMYND10/RSPH4A/DRC1/DNAAF1/CFAP221/DNAI1/DNAI2
HP_RECURRENT_SINUSITIS	HP_RECURRENT_SINUSITIS	46	-0.681062	-1.77368	0.000156031	0.00793073	0.00716558	3033	tags=48%, list=16%, signal=40%	ACP5/IL21R/CFI/ARMC4/DNAH5/NCF4/CCDC65/ICOS/DOCK8/CCDC114/ADA2/DNAJB13/GAS2L2/TNFRSF13C/RSPH1/MGP/ZMYND10/RSPH4A/IGHM/DNAI2/CD19/CR2
GOBP_LEUKOCYTE_PROLIFERATION	GOBP_LEUKOCYTE_PROLIFERATION	258	-0.502358	-1.49816	0.000158845	0.008018	0.00724444	2836	tags=31%, list=15%, signal=27%	TNFSF18/FYN/SYK/BCL2/AIF1/TYROBP/SHH/HHEX/PRKCQ/LILRB4/MNDA/CD4/MAPK8IP1/ENPP3/TNFSF13B/FOXP3/GPR183/IL34/NFATC2/TREM2/IL12RB1/LILRB1/TLR4/IL6ST/FCGR2B/CTLA4/PLCL2/PTPN22/CD38/HLA-DRB1/FOXJ1/CD74/RASGRP1/LST1/NCKAP1L/DOCK2/DOCK8/CRTAM/HLA-DPA1/INPP5D/ZAP70/IL33/HLA-DMB/CORO1A/RASAL3/MEF2C/HLA-DPB1/CD1D/SPN/PIK3CG/CD6/CD3E/CLU/CR1/BTK/PTPRC/SASH3/CD28/CD180/IKZF3/AGER/TNFRSF13C/KIT/CCR2/CLC/TNFSF8…
GOBP_MICROTUBULE_BUNDLE_FORMATION	GOBP_MICROTUBULE_BUNDLE_FORMATION	84	-0.617363	-1.72732	0.000159501	0.008018	0.00724444	2873	tags=40%, list=16%, signal=34%	SPEF2/CCDC40/CFAP69/NCKAP5/ARMC4/TPPP/DNAH5/CAPN6/CFAP44/CCDC65/CCDC39/DNAH1/SPAG17/RSPH9/FOXJ1/CCDC114/CFAP157/CCDC151/TPPP3/TTC25/SPEF1/DNAJB13/GAS2L2/TEKT2/RSPH1/ZMYND10/CFAP73/CFAP43/RSPH4A/DRC1/DNAAF1/DNAI1/CFAP100/DNAI2
GOMF_IMMUNOGLOBULIN_BINDING	GOMF_IMMUNOGLOBULIN_BINDING	20	-0.803412	-1.85745	0.00016498	0.0082481	0.00745233	2520	tags=65%, list=14%, signal=56%	FCGR2C/VWF/FCGRT/CD4/FCGR2B/LILRA2/FCER1A/MS4A2/PIP/JCHAIN/CD22/MS4A1/FCER2
HP_ABNORMAL_RESPIRATORY_MOTILE_CILIUM_PHYSIOLOGY	HP_ABNORMAL_RESPIRATORY_MOTILE_CILIUM_PHYSIOLOGY	28	-0.752731	-1.82717	0.000167653	0.00833617	0.00753191	2855	tags=61%, list=15%, signal=51%	CCDC40/ARMC4/DNAH5/DNAH11/CCDC65/CCDC39/RSPH9/CCDC114/CCDC151/DNAJB13/RSPH1/ZMYND10/RSPH4A/DRC1/DNAAF1/DNAI1/DNAI2
GOBP_RNA_LOCALIZATION	GOBP_RNA_LOCALIZATION	215	0.373301	1.52937	0.00017058	0.00843588	0.00762199	5970	tags=56%, list=32%, signal=39%	IGF2BP1/CCT6A/IGF2BP2/BICD1/AGFG1/NDC1/SYMPK/CCT5/NSUN2/EIF4A3/EIF5A/ALYREF/MEX3D/XPO5/EIF5AL1/HSF1/IGF2BP3/NUP62CL/MYO1C/ZNHIT6/NUP37/RAN/RUVBL2/CCT3/RUVBL1/RRS1/SSB/NUP153/NOP58/KHSRP/ABCE1/FIP1L1/DKC1/SRSF9/NUP85/DHX38/NUP62/CPSF1/EIF6/CCT7/FBL/TCP1/CKAP5/AAAS/HNRNPA2B1/ZC3H3/LRPPRC/CCT4/ZFP36L1/NUP155/WRAP53/SMG5/EIF4E/RBM15B/EXOSC10/CPSF2/SDAD1/CCT8/NUP188/U2AF2/NPM1/NCBP3/KHDRBS1/YBX1/CPSF3…
HP_JOINT_CONTRACTURE_OF_THE_HAND	HP_JOINT_CONTRACTURE_OF_THE_HAND	202	0.38395	1.59111	0.0001731	0.00851447	0.007693	2725	tags=30%, list=15%, signal=26%	MYBPC1/TNNT3/L1CAM/LAMA3/LAMC2/CDH3/COL17A1/COL11A2/ITGB4/LAMB3/TUBB3/COL11A1/CCBE1/FBN2/COL12A1/TNNI2/CAV1/SMOC1/COL6A1/GLI3/CLCF1/FERMT1/COL6A2/CDC6/ORC1/MEG3/TPM2/FLNA/TWIST2/HOXD13/CDC45/CDT1/HACD1/EFNB1/DOK7/LMNA/WDR4/COL6A3/DVL1/SMAD3/MMP2/CHST3/SCARF2/IGHMBP2/ORC6/PLEKHG5/BMP4/PORCN/MAP3K20/GJA1/NXN/CANT1/RAB23/ERCC2/FBN1/TRPS1/HSPG2/ROR2/TBX3/SLC35A2
GOBP_ANAPHASE_PROMOTING_COMPLEX_DEPENDENT_CATABOLIC_PROCESS	GOBP_ANAPHASE_PROMOTING_COMPLEX_DEPENDENT_CATABOLIC_PROCESS	78	0.529083	1.90195	0.000174935	0.0085587	0.00773297	4519	tags=45%, list=24%, signal=34%	UBE2C/AURKA/CDC20/PLK1/BUB1B/AURKB/CCNB1/MAD2L1/CDK2/PSMD1/UBC/PSMA1/PSMD11/CDC27/CDK1/PSMD3/PSMD9/PTTG1/PSME3/FZR1/UBE2S/PSMC1/PSMD7/PSMB5/PSMB2/ANAPC1/PSMC5/BUB3/PSMD14/ANAPC7/PSMB6/PSMD12/UBE2D1/FBXO5/PSMA5
HP_SCARRING	HP_SCARRING	128	0.437229	1.74674	0.000182919	0.00890175	0.00804292	1316	tags=22%, list=7%, signal=20%	LAMA3/LAMC2/KRT14/COL7A1/COL17A1/MMP1/TGFBI/ITGB4/LAMB3/LRAT/COL1A1/ITGA6/COL5A2/PLEC/TFAP2A/FERMT1/COL5A1/COL3A1/GJB2/DST/DSE/ZNF469/CDHR1/COL1A2/ADAMTS2/FLNA/PLOD1/NEK2
HP_TRANSPOSITION_OF_THE_GREAT_ARTERIES	HP_TRANSPOSITION_OF_THE_GREAT_ARTERIES	58	-0.650985	-1.73429	0.000201371	0.00974784	0.00880738	3328	tags=50%, list=18%, signal=41%	DNAAF3/CFAP300/SPEF2/CCDC40/ARMC4/DNAH5/GPC4/LRRC56/DNAH11/CFAP53/CCDC65/CCDC39/DNAH1/RSPH9/FOXJ1/CCDC114/GPC3/CCDC151/TTC25/DNAJB13/GAS2L2/RSPH1/ZMYND10/RSPH4A/DRC1/DNAAF1/CFAP221/DNAI1/DNAI2
GOBP_NEGATIVE_REGULATION_OF_RESPONSE_TO_WOUNDING	GOBP_NEGATIVE_REGULATION_OF_RESPONSE_TO_WOUNDING	74	0.515096	1.88039	0.000206697	0.009953	0.00899275	1893	tags=43%, list=10%, signal=39%	FGA/VTN/PLAU/SERPINE1/KLK8/APOH/CD109/PDGFB/PLAUR/ALOX12/TNF/PHLDB2/FAP/SERPINB2/TSPAN8/THBS1/KIAA0319/FGF2/PROC/THBD/FGG/RTN4R/F12/INPP5F/ADTRP/PDGFA/FGB/UBASH3B/SMAD3/EDN1/EPPK1/PLAT
GOBP_REGULATION_OF_RESPONSE_TO_WOUNDING	GOBP_REGULATION_OF_RESPONSE_TO_WOUNDING	135	0.428941	1.71017	0.000223654	0.0107132	0.00967957	1897	tags=36%, list=10%, signal=32%	FGA/VTN/PLAU/SERPINE1/KLK8/APOH/CD109/EPHB2/CAV1/F3/FOXC2/PDGFB/PLAUR/ALOX12/FERMT1/TNFRSF12A/TNF/ST3GAL4/PHLDB2/FAP/F2RL1/SERPINB2/FLNA/TSPAN8/THBS1/KLF4/KIAA0319/ITGB1/FGF2/PROC/ANXA1/THBD/ACTG1/FGG/RTN4R/F12/INPP5F/ADTRP/PDGFA/FGB/HBEGF/UBASH3B/SMAD3/EDN1/EPPK1/FKBP1B/PLAT/STK24
GOBP_DNA_REPLICATION_INITIATION	GOBP_DNA_REPLICATION_INITIATION	37	0.649949	2.18796	0.000227317	0.0108319	0.00978685	3409	tags=59%, list=18%, signal=49%	CDC6/ORC1/TICRR/MCM10/CDC45/CDT1/MCM4/MCM3/MCM7/CCNE1/ORC6/NBN/MCM5/POLE/CDC34/GINS3/PRIM1/MCM2/MCM6/WDR18/POLE2/PRIM2
HP_BRONCHITIS	HP_BRONCHITIS	53	-0.663903	-1.75704	0.000230003	0.0109031	0.00985118	2096	tags=42%, list=11%, signal=37%	IL2RG/CCDC65/HLA-DQA1/SCNN1G/ICOS/HLA-DQB1/CARMIL2/CCDC151/DNAJB13/CRLF1/TNFRSF13C/SCNN1B/MGP/CFTR/ZMYND10/RSPH4A/DNAAF1/CD79A/CD79B/CD19/CR2/MS4A1
HP_ABNORMAL_PHARYNX_MORPHOLOGY	HP_ABNORMAL_PHARYNX_MORPHOLOGY	135	-0.556238	-1.61009	0.000231657	0.0109249	0.00987087	3100	tags=35%, list=17%, signal=29%	IL7R/TBC1D24/ACP5/IL21R/CFI/GFI1/TNFSF12/IL6R/LEPR/SHH/ARMC4/DNAH5/ASAH1/SETBP1/NCF4/IL2RG/CCDC65/CTLA4/PTPN22/WAS/FOXJ1/CIITA/SCNN1G/ICOS/CXCR4/DOCK8/ZAP70/CCDC114/ADA2/CARMIL2/DNAJB13/GAS2L2/TNFRSF13C/SCNN1B/RSPH1/MGP/SH2D1A/ZMYND10/RSPH4A/DNAAF1/IGHM/DNAI2/CD79A/CD79B/CD19/CR2/MS4A1
GOBP_REGULATION_OF_EXTRINSIC_APOPTOTIC_SIGNALING_PATHWAY	GOBP_REGULATION_OF_EXTRINSIC_APOPTOTIC_SIGNALING_PATHWAY	140	0.418417	1.65437	0.000235208	0.0110355	0.00997077	2967	tags=38%, list=16%, signal=32%	IL1A/FGA/AGT/SERPINE1/CSF2/G0S2/EYA1/HSPA1A/CAV1/INHBA/HSPA1B/ITGA6/SNAI2/EYA4/PMAIP1/TNFRSF12A/TNF/SRPX/TIMP3/THBS1/PF4/IL1B/LTBR/GPER1/FADD/CTTN/FGG/BRCA1/TNFRSF10B/PML/ITGAV/ITPRIP/FGB/BCL10/DAPK3/UNC5B/BCL2L1/TNFRSF10A/BCL2L12/BMP4/YAP1/EYA2/RFFL/FAS/SRC/PPP2R1B/TNFAIP3/NOL3/MIR221/HMGB2/IFI6/TMBIM1/PSME3
GOBP_MITOTIC_METAPHASE_PLATE_CONGRESSION	GOBP_MITOTIC_METAPHASE_PLATE_CONGRESSION	49	0.606144	2.07725	0.000254275	0.0118692	0.0107241	4517	tags=53%, list=24%, signal=40%	CENPE/KIF14/CDCA5/KIF2C/KIFC1/AURKB/CCNB1/CDT1/KIF18A/NDC80/CDCA8/MAD1L1/CHMP4C/SPDL1/KPNB1/RRS1/PSRC1/NUF2/CHMP1A/NUP62/NUDC/PINX1/KIF22/RAB11A/HNRNPU/ZW10
GOCC_BASEMENT_MEMBRANE	GOCC_BASEMENT_MEMBRANE	77	0.523488	1.89786	0.000257568	0.0119619	0.0108078	2720	tags=51%, list=15%, signal=43%	LAMA3/LAMC2/LOXL2/COL7A1/COL17A1/TGFBI/ITGB4/LAMB3/LAMA1/SMOC1/FN1/COL5A1/DST/LAMB1/LAMA5/AGRN/ANXA2/COL4A2/COL15A1/TNC/COL4A1/NID2/NTN1/COL4A5/COL4A6/ANXA2P2/NID1/LAMC1/LAD1/AMTN/SPARC/ENTPD2/ADAMTS1/FBN1/COL8A2/HSPG2/DAG1/P3H2/COL18A1
GOBP_SKELETAL_SYSTEM_MORPHOGENESIS	GOBP_SKELETAL_SYSTEM_MORPHOGENESIS	173	0.39579	1.62792	0.000267474	0.0123592	0.0111668	2364	tags=32%, list=13%, signal=28%	WNT7A/NPPC/STC1/MSX2/COL11A1/FBN2/MMP14/HOXD10/FOXC2/MDFI/COL1A1/TFAP2A/GLI3/SCX/TWIST1/MMP13/HOXD9/GREM1/BMP1/RFLNA/TSKU/HAS2/SHOX2/RARG/MTHFD1L/SOX9/TBX1/HOXA1/SERPINH1/OSR2/WNT10B/BARX2/CHST11/TIPARP/HOXA6/CSGALNACT1/CYP26B1/TCF15/PRRX1/SMAD3/EIF4A3/SOX11/MMP2/NAB2/MSX1/SATB2/HOXA3/HOXB7/BMP4/MEGF8/NAB1/NLE1/CHSY1/EXT1/RAB23/FOXC1
HP_DECREASED_CIRCULATING_ANTIBODY_LEVEL	HP_DECREASED_CIRCULATING_ANTIBODY_LEVEL	145	-0.536731	-1.56271	0.00027567	0.0126473	0.0114271	2797	tags=28%, list=15%, signal=24%	CASP10/TNFSF12/IL6R/ZEB2/PIK3R1/SPINK5/FASLG/IL2RG/CTLA4/FAT4/WAS/CIITA/RASGRP1/PLCG2/ICOS/CXCR4/CD247/ZAP70/ADA2/CARMIL2/CD3D/CD3E/BTK/CLCA4/IKZF1/ITK/TNFRSF13C/SH2D1A/CFTR/RNU4ATAC/CD27/IGHM/CD40LG/IGLL1/CD79A/CD79B/CD19/RMRP/CR2/MS4A1
GOCC_KERATIN_FILAMENT	GOCC_KERATIN_FILAMENT	26	0.710836	2.20422	0.000276475	0.0126473	0.0114271	1849	tags=58%, list=10%, signal=52%	KRT81/CASP14/KRT14/KRT7/KRT86/KRT87P/KRT18/KRT8/KRT80/GPER1/FAM83H/KRT6A/KRT6B/KRT5/EPPK1
GOMF_CADHERIN_BINDING_INVOLVED_IN_CELL_CELL_ADHESION	GOMF_CADHERIN_BINDING_INVOLVED_IN_CELL_CELL_ADHESION	18	0.774801	2.1795	0.000283577	0.0129077	0.0116624	2773	tags=67%, list=15%, signal=57%	KRT18/PKP3/ANXA2/ANXA1/BAIAP2L1/PDLIM5/TMOD3/TRIM29/RAB10/S100A11/PAK4/BAIAP2
GOBP_CILIUM_OR_FLAGELLUM_DEPENDENT_CELL_MOTILITY	GOBP_CILIUM_OR_FLAGELLUM_DEPENDENT_CELL_MOTILITY	67	-0.626906	-1.7063	0.000295976	0.0134054	0.012112	3653	tags=45%, list=20%, signal=36%	DEFB1/ARMC2/DNAH2/EFHC1/SPEF2/CCDC40/INPP5B/CFAP69/RFX3/DNAH5/CFAP44/DNAH11/EFHC2/CCDC65/CCDC39/DNAH1/TTC21A/RSPH9/RGN/CFAP157/ENKUR/ROPN1L/GAS2L2/TEKT2/CFAP43/RSPH4A/DRC1/DNAI1/TEKT1/TAC4
GOBP_T_CELL_ACTIVATION	GOBP_T_CELL_ACTIVATION	406	-0.454362	-1.37425	0.00030334	0.0136253	0.0123107	2871	tags=28%, list=16%, signal=24%	SEMA4A/TCF7/EFNB3/TNFSF18/FYN/SYK/BCL2/PRKCZ/TMEM98/IL6R/AIF1/LEPR/CLEC4A/PDCD1/SHH/CD83/PRKCQ/PAG1/PIK3R1/PIK3R6/SPINK5/LILRB4/CD4/MAPK8IP1/TNFSF13B/RIPOR2/FOXP3/GPR183/SIRPB1/NFATC2/SLA2/IL12RB1/LILRB1/DTX1/IL6ST/TBX21/FCGR2B/APBB1IP/LCK/CTLA4/CD8A/PTPN22/DPP4/RORA/TNFAIP8L2/HLA-DRB1/RORC/WAS/FOXJ1/CD74/RASGRP1/ICOS/NCKAP1L/HLA-DRA/DOCK2/TIGIT/GRAP2/DOCK8/CRTAM/HLA-DPA1/ZAP70/HLA-DMB/SIRPG/CORO…
HP_APLASIA_HYPOPLASIA_OF_THE_SPLEEN	HP_APLASIA_HYPOPLASIA_OF_THE_SPLEEN	69	-0.618072	-1.69386	0.000305259	0.0136253	0.0123107	3328	tags=43%, list=18%, signal=36%	DNAAF3/CFAP300/TMEM231/SPEF2/CCDC40/ZEB2/FOXF1/ARMC4/DNAH5/LRRC56/DNAH11/CCDC65/CCDC39/DNAH1/RSPH9/FOXJ1/CCDC114/CCDC151/TTC25/DNAJB13/GAS2L2/MYCN/RSPH1/ZMYND10/RSPH4A/DRC1/DNAAF1/CFAP221/DNAI1/DNAI2
HP_ABNORMAL_CIRCULATING_AROMATIC_AMINO_ACID_CONCENTRATION	HP_ABNORMAL_CIRCULATING_AROMATIC_AMINO_ACID_CONCENTRATION	11	0.841534	2.04305	0.000306257	0.0136253	0.0123107	189	tags=27%, list=1%, signal=27%	HPD/KYNU/PAH
HP_ABNORMAL_LEVELS_OF_ALPHA_FETOPROTEIN	HP_ABNORMAL_LEVELS_OF_ALPHA_FETOPROTEIN	21	0.736002	2.16041	0.00030772	0.0136253	0.0123107	579	tags=24%, list=3%, signal=23%	AFP/ITGB4/ITGA6/PLEC/MET
GOCC_9PLUS2_MOTILE_CILIUM	GOCC_9PLUS2_MOTILE_CILIUM	64	-0.633287	-1.71161	0.000308278	0.0136253	0.0123107	4953	tags=59%, list=27%, signal=44%	CETN2/IFT88/CABYR/SPA17/SCNN1A/IFT172/VPS13A/RPGR/TSSK4/ATP1B1/DEFB1/DNAH2/SPEF2/CFAP69/DNAH5/PACRG/DNAH11/AK8/SPACA9/SPATA6/DNAH1/SPATA6L/RSPH9/ENKUR/NME5/TTC25/CFAP70/SPEF1/DNAJB13/CD52/DNALI1/RSPH1/SAXO2/CFAP43/SPAG6/TCTEX1D4/CABCOCO1/DNAI2
GOBP_RESPONSE_TO_ACTIVITY	GOBP_RESPONSE_TO_ACTIVITY	53	0.593589	2.07144	0.000316993	0.0139431	0.0125979	2271	tags=36%, list=12%, signal=32%	MSTN/GCG/AGT/POSTN/DNMT3B/COL4A2/NPC1L1/ITGA2/PPARD/SRD5A1/HIF1A/SMTNL1/MTFP1/EDN1/IL6/METRNL/PERM1/HSF1/PRKDC
GOMF_GROWTH_FACTOR_ACTIVITY	GOMF_GROWTH_FACTOR_ACTIVITY	104	0.451254	1.75821	0.000322362	0.0140687	0.0127114	2238	tags=35%, list=12%, signal=31%	MSTN/TFF1/IL11/EREG/INHA/DKK1/FGF3/AGT/AREG/VGF/CSF2/VEGFC/INHBA/EPGN/JAG1/PDGFB/CLCF1/MIA/BMP1/JAG2/VEGFA/OSGIN2/FGF2/PPBP/TGFA/PDGFA/INHBB/HBEGF/IL6/BMP2/PGF/ARTN/TGFB2/GPI/BMP4/LIF
GOBP_TROPHOBLAST_GIANT_CELL_DIFFERENTIATION	GOBP_TROPHOBLAST_GIANT_CELL_DIFFERENTIATION	11	0.840717	2.04107	0.000322924	0.0140687	0.0127114	2428	tags=82%, list=13%, signal=71%	MDFI/SNAI1/SOX15/PLK4/GJB5/E2F8/E2F7/LIF/SOCS3
GOBP_RESPONSE_TO_ESTROGEN	GOBP_RESPONSE_TO_ESTROGEN	60	0.545949	1.9568	0.000325413	0.01411	0.0127487	1710	tags=33%, list=9%, signal=30%	MSTN/WNT7A/ABCC2/GATA3/CYP27B1/PTPRN/CD24/MMP14/CAV1/CITED4/GLI3/CA2/LDHA/KRT19/SRD5A1/SERPINB9/BRCA1/PPARG/CCND1/IL4R
HP_CLUBBING	HP_CLUBBING	118	-0.559503	-1.60979	0.000327873	0.0141496	0.0127844	2873	tags=33%, list=16%, signal=28%	SPEF2/CCDC40/ARMC4/DNAH5/LRRC56/DNAH11/IL6ST/CCDC65/MUC5B/CCDC39/DNAH1/KRT10/HLA-DRB1/RSPH9/FOXJ1/SCNN1G/RASGRP1/NCKAP1L/SFTPA2/ABCA3/CCDC114/ATP11A/CCDC151/SFTPA1/TTC25/DNAJB13/GAS2L2/SFTPB/SCNN1B/RSPH1/CFTR/ZMYND10/RSPH4A/DRC1/DNAAF1/CFAP221/DNAI1/DNAI2/SFTPC
HP_PALMOPLANTAR_KERATODERMA	HP_PALMOPLANTAR_KERATODERMA	122	0.426078	1.69549	0.000331185	0.0142254	0.012853	2236	tags=29%, list=12%, signal=25%	LAMA3/LAMC2/KRT14/DSG1/GJB3/COL17A1/ITGB4/LAMB3/GJB4/NIPAL4/KRT17/WNT10A/FERMT1/FHL2/CARD14/GJB2/DSG2/TNNI3/TCAP/TNNT2/DSP/ENPP1/DSC2/VCL/KRT6A/KRT16/KRT6B/KRT5/KRAS/JUP/BAG3/ABCA12/RHBDF2/TAF1A/GJA1
GOMF_SERINE_TYPE_ENDOPEPTIDASE_INHIBITOR_ACTIVITY	GOMF_SERINE_TYPE_ENDOPEPTIDASE_INHIBITOR_ACTIVITY	63	0.554173	1.96754	0.000345034	0.014751	0.0133279	1698	tags=38%, list=9%, signal=35%	SPINK4/WFDC12/WFDC5/SERPINA4/COL7A1/AGT/SPINK13/SERPINE1/SERPINA5/SPOCK1/CD109/FURIN/SERPINB5/SERPINB11/SERPINB2/ANXA2/TFPI2/SERPINA1/SERPINB1/SERPINH1/PI3/SERPINB9/ITIH2/COL6A3
GOBP_CELL_SUBSTRATE_JUNCTION_ORGANIZATION	GOBP_CELL_SUBSTRATE_JUNCTION_ORGANIZATION	102	0.458036	1.77885	0.000366052	0.0155768	0.0140739	1789	tags=29%, list=10%, signal=27%	LAMA3/LAMC2/KRT14/COL17A1/ITGB4/LAMB3/ITGA5/MMP14/ITGA6/ACTN1/PLEC/FN1/RHOD/GREM1/DST/VEGFA/PHLDB2/COL16A1/AJUBA/THBS1/S100A10/ITGA2/VCL/MAP4K4/CTTN/ACTG1/KRT5/DAPK3/LAMC1/SMAD3
HP_ABNORMAL_FOREARM_BONE_MORPHOLOGY	HP_ABNORMAL_FOREARM_BONE_MORPHOLOGY	83	0.487258	1.78891	0.000375987	0.0159255	0.014389	3484	tags=41%, list=19%, signal=33%	WNT7A/COL11A1/JAG1/GLI3/CCDC8/MMP13/RECQL4/SALL4/FLNA/LRP4/FLNB/RAD51/BRCA1/FANCA/FANCD2/XRCC2/EIF4A3/FANCI/CHST3/BRIP1/SCARF2/P3H1/EXT1/FANCE/BRCA2/CHN1/TBX3/CUL7/SAMD9/ESCO2/RFWD3/UBE2T/EXOC6B/FANCB
GOBP_MUSCLE_ATROPHY	GOBP_MUSCLE_ATROPHY	10	0.858926	2.04361	0.000383764	0.01618	0.014619	3	tags=10%, list=0%, signal=10%	MSTN
GOBP_DETOXIFICATION	GOBP_DETOXIFICATION	106	0.451694	1.79254	0.000402607	0.0168965	0.0152664	426	tags=8%, list=2%, signal=8%	MT4/ALB/MT1A/ABCC2/MT2A/HBE1/PTGES/H19/TXNRD1
GOBP_DNA_STRAND_ELONGATION	GOBP_DNA_STRAND_ELONGATION	24	0.710174	2.16171	0.000409333	0.0169592	0.015323	4036	tags=62%, list=22%, signal=49%	GINS4/MCM4/MCM3/POLD2/MCM7/RFC3/NBN/LIG1/POLE/GINS3/GINS2/DNA2/PCNA/GINS1/DCLRE1B
HP_RECURRENT_PNEUMONIA	HP_RECURRENT_PNEUMONIA	69	-0.613045	-1.68008	0.000409491	0.0169592	0.015323	2096	tags=32%, list=11%, signal=28%	IL2RG/CYBB/ICOS/FMO3/CXCR4/CD247/NCF1/CCDC114/CARMIL2/CD3D/CD3E/BTK/TNFRSF13C/NKX2-1/CFTR/RNU4ATAC/CD27/IGHM/IGLL1/CD79B/CD19/CR2
HP_ABNORMALITY_OF_THE_TALUS	HP_ABNORMALITY_OF_THE_TALUS	47	0.61258	2.07615	0.000409661	0.0169592	0.015323	1498	tags=26%, list=8%, signal=24%	MYBPC1/TNNT3/TNNI2/HOXD10/CCDC8/KIF14/TPM2/FLNA/CLTCL1/SLC2A10/DOK7/LMNA
HP_PATCHY_ALOPECIA	HP_PATCHY_ALOPECIA	17	0.758814	2.08853	0.000414546	0.0170841	0.0154359	2219	tags=53%, list=12%, signal=47%	KRT81/COL17A1/ITGB4/KRT86/PADI3/BLM/LMNA/HR/PORCN
HP_ABNORMALITY_OF_THE_ELBOW	HP_ABNORMALITY_OF_THE_ELBOW	212	0.363238	1.47532	0.000418332	0.0171598	0.0155043	2462	tags=28%, list=13%, signal=25%	WNT7A/COL7A1/HEPHL1/TUBB3/FBN2/GPC6/COL12A1/PLOD2/SMOC1/COL1A1/COL5A2/COL6A1/TFAP2A/CCDC8/CLCF1/COL5A1/COL6A2/MMP13/GJB2/BMP1/TONSL/CDC6/ORC1/RECQL4/ENPP1/SALL4/FKBP10/TPM2/FLNA/CDC45/PLOD1/CDT1/LRP4/PLOD3/FLNB/ERLIN2/HACD1/POP1/LMNA/CSGALNACT1/CYP26B1/COL6A3/PTPN11/DVL1/SOX11/CHST3/AEBP1/KRAS/SCARF2/ORC6/OPA3/MAP3K20/GJA1/NXN/CANT1/GALNS/EXT1/DYSF/PYCR1/FBN1
GOMF_CATALYTIC_ACTIVITY_ACTING_ON_DNA	GOMF_CATALYTIC_ACTIVITY_ACTING_ON_DNA	181	0.372956	1.53599	0.000420133	0.0171598	0.0155043	4157	tags=40%, list=22%, signal=31%	HMGA2/NEIL3/DDX11/EXO1/RECQL4/RAG1/DNMT3B/DQX1/RECQL/BLM/RAD54L/POLQ/ANXA1/RAD51/MCM8/TOP2A/MCM4/PGBD5/MCM3/DSCC1/MCM7/PIF1/POLD1/FEN1/CHTF18/TWNK/BRIP1/IGHMBP2/RFC3/LIG1/ERCC6L/MCM5/POLE/XRCC3/DDX12P/TOP1MT/TDP1/ERCC2/RUVBL2/ZGRF1/DDX1/UNG/RUVBL1/TDG/NME1/MCM2/ASCC3/DKC1/MCM6/POLD4/POLG/POLE2/RAD54B/RFC5/XRCC5/DNA2/ATAD5/POLB/TOP1/RBBP8/PCNA/PTGES3/ERCC1/DNMT3A/GTF2F2/MUS81/MGME1/WRNIP1/TDP2/DCL…
GOMF_DNA_REPLICATION_ORIGIN_BINDING	GOMF_DNA_REPLICATION_ORIGIN_BINDING	22	0.736221	2.18727	0.000439426	0.0178504	0.0161282	3013	tags=64%, list=16%, signal=53%	DDX11/CDC6/ORC1/MCM10/CDC45/MCM8/MCM4/HSPD1/MCM3/MCM7/MCM5/GRWD1/MCM2/MCM6
GOBP_DETOXIFICATION_OF_INORGANIC_COMPOUND	GOBP_DETOXIFICATION_OF_INORGANIC_COMPOUND	14	0.813677	2.12349	0.000440944	0.0178504	0.0161282	1729	tags=57%, list=9%, signal=52%	MT4/MT1A/ABCC2/MT2A/MT1M/MT1E/MT1X/MT1DP
GOBP_ZINC_ION_HOMEOSTASIS	GOBP_ZINC_ION_HOMEOSTASIS	30	0.659005	2.08963	0.000456411	0.0183384	0.0165692	1729	tags=27%, list=9%, signal=24%	MT4/MT1A/MT2A/MT1M/MT1E/MT1X/SLC39A14/MT1DP
GOMF_METALLOENDOPEPTIDASE_ACTIVITY	GOMF_METALLOENDOPEPTIDASE_ACTIVITY	75	0.510947	1.84589	0.000457008	0.0183384	0.0165692	2465	tags=44%, list=13%, signal=38%	MMP3/MMP1/MMP10/MME/MMP14/MMP28/MMP11/ADAMTSL5/ADAMTSL4/MMP13/BMP1/ADAMTS4/ADAMTS14/ADAMTS12/MMP17/ADAMTS2/ADAM8/ADAMTS15/ADAM19/THSD4/MMP7/ADAMTS7/ADAMTS17/ADAM12/ADAM9/ADAM17/ADAMTS5/MMP2/RCE1/THOP1/ADAMTS1/MMP12/ADAM10
HP_ABNORMAL_CAROTID_ARTERY_MORPHOLOGY	HP_ABNORMAL_CAROTID_ARTERY_MORPHOLOGY	61	0.552517	1.97917	0.000495893	0.0198119	0.0179005	2462	tags=39%, list=13%, signal=34%	MFAP5/PCSK9/COL3A1/LDLR/LOX/HOXA1/SLC2A10/RAD51/LMNA/BRCA1/PPARG/NDE1/FANCA/FANCD2/SMAD3/XRCC2/FANCI/AEBP1/BRIP1/TGFB2/CLIP2/FANCE/BRCA2/FBN1
GOBP_CELLULAR_RESPONSE_TO_HEAT	GOBP_CELLULAR_RESPONSE_TO_HEAT	111	0.437202	1.77718	0.000503859	0.0199957	0.0180666	4371	tags=41%, list=24%, signal=31%	HSPA6/IL1A/HSPA1A/HSPA1B/IER5/THBS1/SLC52A3/DNAJB1/BAG2/CDKN1A/FKBP4/NDC1/BAG3/HSF1/NUP37/HSP90AB1/CXCL10/EIF2S1/ATP2A2/RPTOR/NUP153/AKT1S1/HSP90AB2P/FGF1/HDAC2/HSP90AA1/DNAJC2/IRAK1/NUP85/NUP62/CHORDC1/AAAS/HSP90AB3P/PTGES3/NUP155/ANO1/NUP188/YWHAE/CLPB/NUP107/NUP205/RAE1/NUP54/MTOR/BAG5
GOMF_PROTEASE_BINDING	GOMF_PROTEASE_BINDING	118	0.435338	1.72887	0.000504866	0.0199957	0.0180666	2446	tags=36%, list=13%, signal=31%	SERPINE1/CD177/SERPINA5/CCBE1/ITGA3/CD70/FURIN/F3/COL1A1/FN1/MAGEA3/ADAMTSL4/COL3A1/TNF/ADAMTS4/BCL2L10/TIMP3/COL1A2/LDLR/RIPK2/TIMP4/FAP/PRNP/ANXA2/ITGB3/ITGB1/SERPINA1/PANX1/FADD/CDK5R1/SERPINB9/ANXA2P2/ITGAV/BCL10/TIMP2/TWNK/BDKRB2/TNFRSF10A/RIOK3/UBC/RFFL/BRCA2
GOBP_REGULATION_OF_WOUND_HEALING	GOBP_REGULATION_OF_WOUND_HEALING	108	0.434474	1.72614	0.000521695	0.0204975	0.0185199	1893	tags=37%, list=10%, signal=33%	FGA/VTN/PLAU/SERPINE1/APOH/CD109/EPHB2/CAV1/F3/FOXC2/PDGFB/PLAUR/ALOX12/FERMT1/TNFRSF12A/TNF/ST3GAL4/PHLDB2/FAP/F2RL1/SERPINB2/TSPAN8/THBS1/ITGB1/FGF2/PROC/ANXA1/THBD/ACTG1/FGG/F12/ADTRP/PDGFA/FGB/HBEGF/UBASH3B/SMAD3/EDN1/EPPK1/PLAT
GOBP_EXTRACELLULAR_MATRIX_DISASSEMBLY	GOBP_EXTRACELLULAR_MATRIX_DISASSEMBLY	66	0.521392	1.89508	0.000522554	0.0204975	0.0185199	1898	tags=39%, list=10%, signal=35%	KLK5/MMP3/PRSS2/MMP1/MMP10/CTSV/FSCN1/KLK7/MMP14/FURIN/MELTF/MMP11/CTSL/MMP13/BMP1/ADAMTS4/FAP/ADAM8/PRSS1/TMPRSS6/MMP7/TIMP2/LAMC1/ADAMTS5/IL6/MMP2
GOBP_SENSORY_ORGAN_MORPHOGENESIS	GOBP_SENSORY_ORGAN_MORPHOGENESIS	185	0.373303	1.55017	0.000525716	0.0204975	0.0185199	1996	tags=24%, list=11%, signal=22%	FOXI1/MFAP5/GATA3/PAX8/BCAR3/NKD1/COL11A1/EYA1/FBN2/EPHA2/EPHB2/FJX1/JAG1/COL5A2/TFAP2A/TENM3/GLI3/COL5A1/TWIST1/SLITRK6/VEGFA/TCAP/STRA6/TSKU/RARG/RBP4/SOX9/TBX1/DLL1/HOXA1/CTHRC1/OSR2/NTN1/TBX18/ATP6V1B1/NECTIN1/HIF1A/MFAP2/CYP26B1/PRRX1/DVL1/EDN1/SOX11/MSX1/USH1C
GOBP_RESPONSE_TO_MUSCLE_ACTIVITY	GOBP_RESPONSE_TO_MUSCLE_ACTIVITY	17	0.749074	2.06172	0.000526496	0.0204975	0.0185199	2147	tags=59%, list=12%, signal=52%	MSTN/AGT/POSTN/NPC1L1/ITGA2/SRD5A1/HIF1A/MTFP1/METRNL/PERM1
HP_PALMAR_HYPERKERATOSIS	HP_PALMAR_HYPERKERATOSIS	36	0.631224	2.07065	0.000531167	0.0205317	0.0185508	3494	tags=50%, list=19%, signal=41%	KRT14/COL7A1/KRT17/PLEC/FERMT1/GJB2/DSP/KRT6A/NECTIN1/KRT16/KRT6B/KRT5/RHBDF2/GJA1/TGM1/NECTIN4/AAAS/AAGAB
GOCC_90S_PRERIBOSOME	GOCC_90S_PRERIBOSOME	28	0.672543	2.114	0.000533743	0.0205317	0.0185508	4542	tags=71%, list=25%, signal=54%	BOP1/FAM207A/NOC2L/PES1/NOC4L/WDR3/WDR12/FP565260.1/NOP14/BMS1/UTP4/HEATR1/UTP6/KRI1/RRP36/IMP4/RRP7A/RRP7BP/WDR36/RSL1D1
GOBP_REGULATION_OF_ANIMAL_ORGAN_MORPHOGENESIS	GOBP_REGULATION_OF_ANIMAL_ORGAN_MORPHOGENESIS	159	0.396672	1.60446	0.000534107	0.0205317	0.0185508	3169	tags=33%, list=17%, signal=28%	RSPO3/WNT7A/GATA3/PAX8/DKK1/AGT/NKD1/NGFR/SP6/GPC6/WNT10A/CELSR3/TNF/GREM1/VEGFA/DACT1/SOX9/ROBO1/TBX1/CTHRC1/SAPCD2/PDGFA/DVL1/LGR4/EDN1/BMP2/SULF1/MSX1/AP2B1/AP2A1/HOXB7/BMP4/PSMD1/TIAM1/VANGL1/PSMA1/PSMD11/DVL2/CELSR2/WNT3A/TACSTD2/ROR2/SMURF1/PSMD3/FGF1/PSMD9/PSME3/PSMC1/PSMD7/PSMB5/CELSR1/PLEKHA4/PSMB2
HP_SKIN_EROSION	HP_SKIN_EROSION	16	0.777338	2.09673	0.000542503	0.0207672	0.0187636	2066	tags=62%, list=11%, signal=56%	LAMA3/LAMC2/COL7A1/ITGB4/LAMB3/PLEC/DSP/LMNA/JUP/ARL6IP6
GOMF_COLLAGEN_BINDING	GOMF_COLLAGEN_BINDING	63	0.5459	1.93817	0.000552661	0.0210627	0.0190306	2455	tags=52%, list=13%, signal=46%	COL5A3/TGFBI/CCBE1/ITGA3/COL6A1/PDGFB/FN1/CTSL/COL6A2/MMP13/PCOLCE2/LRRC15/THBS1/ITGA11/LOX/ITGB1/ITGA2/SERPINH1/NID2/ASPN/P3H4/MRC2/PDGFA/NID1/SMAD3/ADAM9/AEBP1/SPARC/P3H1/ADGRG6/PCOLCE/ADGRG1/MMP12
GOBP_DNA_PACKAGING	GOBP_DNA_PACKAGING	141	0.422374	1.66511	0.000554827	0.0210627	0.0190306	4285	tags=41%, list=23%, signal=32%	APOBEC1/HMGA2/HMGA1/HJURP/CDCA5/NCAPG/SOX9/CCNB1/NCAPH/GPER1/CENPI/INCENP/CENPA/TOP2A/CENPK/NCAPD2/MIS18A/KNL1/CENPO/NOC2L/NCAPG2/OIP5/CHAF1B/NUSAP1/CHAF1A/CENPH/TRIM28/NCAPD3/CENPU/CDKN2A/IPO4/CENPW/GRWD1/RUVBL1/HMGB2/SRPK1/MCM2/HELLS/ASF1B/CHMP1A/MBD3/PHF13/SET/SART3/SUV39H1/NASP/CENPN/SIRT6/HAT1/DNMT3A/CENPM/NPM1/ACIN1/BAZ2A/MORC2/HP1BP3/ANP32B/AKAP8L
HP_PNEUMONIA	HP_PNEUMONIA	181	-0.504407	-1.48203	0.00057652	0.0217958	0.0196929	3100	tags=30%, list=17%, signal=25%	IL7R/TBC1D24/ACP5/FBLN5/IL21R/GFI1/TNFSF12/SHH/CDON/ASAH1/SETBP1/FOXP3/IL2RG/DISP1/CYBB/SGCG/RNF125/PTCH1/HLA-DQA1/WAS/ICOS/FMO3/CXCR4/NFIX/ABCA3/CD247/HLA-DQB1/NCF1/DOCK8/ZAP70/CCDC114/CARMIL2/CD3D/CD3E/BTK/PTPRC/IRF8/CRLF1/SFTPB/TNFRSF13C/NKX2-1/CFTR/RNU4ATAC/DNAI1/CD27/IGHM/DNAI2/SFTPC/IGLL1/CD79B/CD19/RMRP/CR2/MS4A1
GOBP_TRANSITION_METAL_ION_HOMEOSTASIS	GOBP_TRANSITION_METAL_ION_HOMEOSTASIS	118	0.432525	1.7177	0.000579026	0.0218005	0.0196972	1729	tags=18%, list=9%, signal=16%	MT4/MT1A/MT2A/HEPHL1/FTHL17/MYC/MELTF/TF/MT1M/PRNP/MT1E/TMPRSS6/HEPH/MIR210/CP/TFR2/MT1X/SLC39A14/HIF1A/STEAP1/MT1DP
HP_APLASIA_HYPOPLASIA_OF_THE_RADIUS	HP_APLASIA_HYPOPLASIA_OF_THE_RADIUS	75	0.503868	1.82031	0.000599557	0.0224809	0.020312	3484	tags=41%, list=19%, signal=34%	WNT7A/TNNT3/TNNI2/GLI3/MMP13/RECQL4/SALL4/FKBP10/TPM2/HOXD13/LRP4/FLNB/RAD51/BRCA1/TRIO/FANCA/FANCD2/XRCC2/EIF4A3/FANCI/BRIP1/DHCR7/FANCE/BRCA2/CHN1/TBX3/ESCO2/RFWD3/UBE2T/TGFB1/FANCB
GOBP_REGULATION_OF_COAGULATION	GOBP_REGULATION_OF_COAGULATION	60	0.528725	1.89506	0.000609321	0.0227538	0.0205585	1893	tags=47%, list=10%, signal=42%	FGA/VTN/PLAU/SERPINE1/APOH/EPHB2/CAV1/F3/PDGFB/PLAUR/ALOX12/ST3GAL4/FAP/F2RL1/SERPINB2/TSPAN8/THBS1/PROC/THBD/FGG/F12/ADTRP/PDGFA/FGB/UBASH3B/EDN1/PROCR/PLAT
GOBP_CHROMOSOME_SEPARATION	GOBP_CHROMOSOME_SEPARATION	83	0.478355	1.75622	0.000621169	0.0231019	0.0208731	4517	tags=46%, list=24%, signal=35%	UBE2C/CENPE/ESPL1/CDC20/PLK1/CDC6/DLGAP5/BUB1B/TRIP13/EME1/AURKB/CCNB1/CDT1/BUB1/MAD2L1/TACC3/NDC80/TOP2A/TTK/CENPF/ZWINT/MAD1L1/SPDL1/XRCC3/CDC27/KNTC1/PTTG1/CSNK2A1/ANAPC1/BUB3/CSNK2A2/MUS81/ANAPC7/PLSCR1/MAD2L2/TOP3A/FBXO5/ZW10
GOBP_NEGATIVE_REGULATION_OF_WOUND_HEALING	GOBP_NEGATIVE_REGULATION_OF_WOUND_HEALING	60	0.528072	1.89272	0.000631681	0.0233978	0.0211404	1893	tags=47%, list=10%, signal=42%	FGA/VTN/PLAU/SERPINE1/APOH/CD109/PDGFB/PLAUR/ALOX12/TNF/PHLDB2/FAP/SERPINB2/TSPAN8/THBS1/FGF2/PROC/THBD/FGG/F12/ADTRP/PDGFA/FGB/UBASH3B/SMAD3/EDN1/EPPK1/PLAT
HP_ABNORMALITY_OF_THE_PERIUNGUAL_REGION	HP_ABNORMALITY_OF_THE_PERIUNGUAL_REGION	18	0.757848	2.13181	0.00064184	0.0236782	0.0213938	1823	tags=61%, list=10%, signal=55%	LAMA3/LAMC2/LAMB3/KRT17/KIF1A/BLM/KRT6A/NFKB2/KRT16/KRT6B/ADAM17
GOBP_INTERMEDIATE_FILAMENT_BASED_PROCESS	GOBP_INTERMEDIATE_FILAMENT_BASED_PROCESS	40	0.611155	2.04479	0.000646933	0.0237109	0.0214233	1849	tags=38%, list=10%, signal=34%	KRT20/PKP2/KRT14/TCHH/KRT18/KRT17/NEFH/PLEC/DST/DSP/INA/FAM83H/KRT16/NES/EPPK1
GOBP_MRNA_EXPORT_FROM_NUCLEUS	GOBP_MRNA_EXPORT_FROM_NUCLEUS	104	0.439072	1.71075	0.000647908	0.0237109	0.0214233	5960	tags=56%, list=32%, signal=38%	AGFG1/NDC1/SYMPK/NSUN2/EIF4A3/EIF5A/ALYREF/NUP37/NUP153/FIP1L1/SRSF9/NUP85/DHX38/NUP62/CPSF1/AAAS/HNRNPA2B1/NUP155/SMG5/EIF4E/RBM15B/CPSF2/NUP188/U2AF2/CPSF3/NUP107/AKAP8L/NUP205/RAE1/NUP54/UPF3B/DDX39A/SUPT6H/PABPN1/THOC6/CPSF4/DDX19A/IWS1/SRSF1/POM121C/SRRM1/MAGOH/TPR/SEH1L/NUP50/SRSF2/CASC3/SMG7/RNPS1/RBM8A/NUP88/SLBP/CHTOP/NUP35/NUP43/NUP58/MAGOHB/POM121
GOBP_T_CELL_RECEPTOR_SIGNALING_PATHWAY	GOBP_T_CELL_RECEPTOR_SIGNALING_PATHWAY	185	-0.512562	-1.50895	0.000661563	0.0240208	0.0217033	2552	tags=27%, list=14%, signal=24%	FYN/LCP2/PRKCQ/PAG1/PIK3R1/LILRB4/CD4/PRAM1/FOXP3/SLA2/HLA-DQB2/SKAP1/LCK/CTLA4/PTPN22/TRAV19/HLA-DRB1/HLA-DQA1/WAS/HLA-DRB5/PLCG2/HLA-DRA/GRAP2/RFTN1/CD247/HLA-DQB1/HLA-DPA1/INPP5D/ZAP70/TRAV29DV5/UBASH3A/HLA-DPB1/THEMIS/BTNL9/TRAC/CD3D/CD3E/PTPRC/CD28/CD3G/HLA-DQA2/TRBV7-9/FYB2/ITK/TRAT1/TRAV8-4/TRBC1/SH2D1A/TESPA1/CCR7
GOBP_RESPONSE_TO_STARVATION	GOBP_RESPONSE_TO_STARVATION	171	0.36817	1.507	0.000665286	0.0240208	0.0217033	1973	tags=16%, list=11%, signal=14%	ALB/KRT20/CPS1/SSTR2/PCSK9/ADM/PMAIP1/SIK1/SLC2A1/UCN3/UPP1/SIK1B/ZC3H12A/DSC2/CDKN1A/CAD/SLC38A2/SRD5A1/GAS2L1/PPARG/GCN1/MYBBP1A/INHBB/ULK1/STK24/NUAK1/KLF10
HP_PROMINENT_NASOLABIAL_FOLD	HP_PROMINENT_NASOLABIAL_FOLD	11	0.824526	2.00176	0.000665787	0.0240208	0.0217033	728	tags=27%, list=4%, signal=26%	MYBPC1/TNNI2/DSE
HP_ABNORMAL_FINGERNAIL_MORPHOLOGY	HP_ABNORMAL_FINGERNAIL_MORPHOLOGY	155	0.389937	1.60059	0.00066688	0.0240208	0.0217033	3710	tags=28%, list=20%, signal=22%	KRT14/HMGA2/COL7A1/COL17A1/COL11A2/ITGB4/COL11A1/KRT17/WNT10A/PLEC/TFAP2A/GJB2/KIF1A/LRP4/EFNB1/KRT6A/LMNA/NECTIN1/TRAF3IP2/KRT16/KRT6B/DVL1/NSUN2/SOX11/KRAS/MSX1/GJA1/CLIP2/NXN/ERCC2/ROR2/TBX3/WASHC5/DKC1/EVC2/SMARCD1/PERP/RUNX2/USB1/GTF2IRD1/DVL3/MAP2K1/WRAP53
HP_ABNORMAL_SPUTUM	HP_ABNORMAL_SPUTUM	88	-0.584169	-1.64237	0.000672389	0.0240832	0.0217597	2873	tags=43%, list=16%, signal=37%	SPEF2/CCDC40/ARMC4/DNAH5/STAT4/LRRC56/MYH11/DNAH11/TLR4/CCDC65/CTLA4/PTPN22/CCDC39/ELN/DNAH1/HLA-DRB1/RSPH9/FOXJ1/SCNN1G/DNASE1L3/HLA-DPA1/CCDC114/HLA-DPB1/C4A/CCDC151/TTC25/DNAJB13/GAS2L2/SCNN1B/RSPH1/CFTR/ZMYND10/RSPH4A/DRC1/DNAAF1/CFAP221/DNAI1/DNAI2
GOBP_REGULATION_OF_CHROMOSOME_SEPARATION	GOBP_REGULATION_OF_CHROMOSOME_SEPARATION	66	0.517674	1.88157	0.000673878	0.0240832	0.0217597	3482	tags=42%, list=19%, signal=35%	UBE2C/CENPE/ESPL1/CDC20/PLK1/CDC6/DLGAP5/BUB1B/TRIP13/AURKB/CCNB1/CDT1/BUB1/MAD2L1/TACC3/NDC80/TTK/CENPF/ZWINT/MAD1L1/SPDL1/XRCC3/CDC27/KNTC1/PTTG1/CSNK2A1/ANAPC1/BUB3
HP_ABNORMALITY_OF_THE_PHARYNX	HP_ABNORMALITY_OF_THE_PHARYNX	155	-0.523891	-1.528	0.000687366	0.0244697	0.0221089	3100	tags=30%, list=17%, signal=25%	IL7R/TBC1D24/ACP5/IL21R/CFI/GFI1/TNFSF12/IL6R/LEPR/SHH/ARMC4/DNAH5/ASAH1/SETBP1/NCF4/IL2RG/CCDC65/CTLA4/PTPN22/WAS/FOXJ1/CIITA/SCNN1G/ICOS/CXCR4/DOCK8/ZAP70/CCDC114/ADA2/CARMIL2/DNAJB13/GAS2L2/TNFRSF13C/SCNN1B/RSPH1/MGP/SH2D1A/ZMYND10/RSPH4A/DNAAF1/IGHM/DNAI2/CD79A/CD79B/CD19/CR2/MS4A1
GOBP_TISSUE_REGENERATION	GOBP_TISSUE_REGENERATION	56	0.537624	1.86025	0.00070298	0.0249285	0.0225235	1424	tags=23%, list=8%, signal=21%	MSTN/IGFBP1/WNT7A/KLK6/TM4SF4/POSTN/PKM/SOX15/CCNB1/CDKN1A/PPARD/WNT10B/ANXA1
GOBP_CORNIFICATION	GOBP_CORNIFICATION	75	0.498826	1.8021	0.000716951	0.0253258	0.0228824	1682	tags=37%, list=9%, signal=34%	KRT20/KRT81/KLK5/KRT33A/PKP2/CASP14/KRT14/DSG1/KRT7/TCHH/KRT86/FURIN/KRT18/KRT17/KRT8/DSG2/KRT80/KRT23/PKP3/DSP/DSC2/KRT19/PI3/KRT6A/KRT16/CYP26B1/KRT6B/KRT5
GOBP_DNA_STRAND_ELONGATION_INVOLVED_IN_DNA_REPLICATION	GOBP_DNA_STRAND_ELONGATION_INVOLVED_IN_DNA_REPLICATION	18	0.753983	2.12094	0.000723994	0.0253899	0.0229403	3625	tags=72%, list=20%, signal=58%	GINS4/MCM4/MCM3/POLD2/MCM7/RFC3/LIG1/POLE/GINS3/GINS2/DNA2/PCNA/GINS1
GOCC_SMALL_SUBUNIT_PROCESSOME	GOCC_SMALL_SUBUNIT_PROCESSOME	37	0.613201	2.06426	0.000724316	0.0253899	0.0229403	5452	tags=70%, list=29%, signal=50%	NOP56/PDCD11/NOC4L/WDR3/PRKDC/RRP9/FP565260.1/NOP58/NOP14/UTP4/NOL10/HEATR1/FBL/UTP14A/FCF1/UTP6/XRCC5/IMP4/DCAF13/WDR36/WDR46/KRR1/NGDN/NOL6/UTP25/TBL3
GOCC_PLASMA_MEMBRANE_BOUNDED_CELL_PROJECTION_CYTOPLASM	GOCC_PLASMA_MEMBRANE_BOUNDED_CELL_PROJECTION_CYTOPLASM	167	-0.512713	-1.50268	0.000728741	0.0254062	0.0229551	3056	tags=26%, list=17%, signal=22%	EFHC1/TMEM108/CCDC40/CCDC96/ARMC4/DNAH5/IFT140/LCA5/KCNAB1/SYBU/DNAH11/AK8/EFHC2/CCDC65/IFT57/CCDC39/DNAH1/SPAG17/RSPH9/MAK/LRRK2/CCDC114/DRC3/CCDC151/TTC25/CFAP70/SPEF1/DNAJB13/DNALI1/CFAP73/SAXO2/CFAP43/SPAG6/TCTEX1D4/RSPH4A/DRC1/AKAP14/DNAAF1/CFAP221/DNAI1/CFAP100/DNAI2/KIF19
HP_ABNORMAL_EOSINOPHIL_MORPHOLOGY	HP_ABNORMAL_EOSINOPHIL_MORPHOLOGY	52	-0.642162	-1.69245	0.000730336	0.0254062	0.0229551	3235	tags=44%, list=17%, signal=37%	PDGFRA/NLRP3/IL7R/WIPF1/CASP10/GFI1/SPINK5/FASLG/FOXP3/IL2RG/IL6ST/HLA-DRB1/WAS/RASGRP1/CD247/DOCK8/ZAP70/TRAC/CD3D/CD3E/KIT/RNU4ATAC/RMRP
GOBP_AXONEMAL_DYNEIN_COMPLEX_ASSEMBLY	GOBP_AXONEMAL_DYNEIN_COMPLEX_ASSEMBLY	27	-0.735507	-1.78108	0.000740797	0.0256725	0.0231957	2855	tags=63%, list=15%, signal=53%	CCDC40/ARMC4/DNAH5/CCDC65/CCDC39/DNAH1/CCDC114/CCDC151/TTC25/TEKT2/ZMYND10/CFAP73/DRC1/DNAAF1/DNAI1/CFAP100/DNAI2
GOBP_REGULATION_OF_CHROMOSOME_SEGREGATION	GOBP_REGULATION_OF_CHROMOSOME_SEGREGATION	80	0.49828	1.79817	0.000753351	0.0259889	0.0234815	4152	tags=46%, list=22%, signal=36%	UBE2C/CENPE/ESPL1/CDC20/PLK1/KIF2C/CDC6/DLGAP5/MKI67/BUB1B/TRIP13/AURKB/CCNB1/CDT1/BUB1/MAD2L1/TACC3/NDC80/TTK/CENPF/ZWINT/MAD1L1/SPDL1/XRCC3/RCC2/RMI2/CDC27/KNTC1/PTTG1/CSNK2A1/ANAPC1/BUB3/CSNK2A2/ANAPC7/RAD18/PLSCR1/MAD2L2
GOBP_MONONUCLEAR_CELL_DIFFERENTIATION	GOBP_MONONUCLEAR_CELL_DIFFERENTIATION	355	-0.454241	-1.36721	0.000755606	0.0259889	0.0234815	3354	tags=31%, list=18%, signal=26%	DOCK11/PTK2B/ITGA4/ITPKB/SPI1/PREX1/NLRP3/IL7R/TMEM176A/TMEM176B/VAV1/SEMA4A/TCF7/TNFSF18/SYK/BCL2/PGLYRP3/PRKCZ/TMEM98/IL6R/LEPR/SHH/HHEX/CD83/DNAJB9/PIK3R1/PIK3R6/SPINK5/LILRB4/CD4/FOXP3/GPR183/IL34/NFATC2/TREM2/IL12RB1/LILRB1/DTX1/TBX21/PDE1B/FCGR2B/NFAM1/LCK/CTLA4/CD8A/MFNG/PLCL2/PTPN22/DOCK10/RORA/HLA-DRB1/RORC/FOXJ1/CD74/PLCG2/NCKAP1L/LYL1/DCSTAMP/HLA-DRA/DOCK2/CRTAM/INPP5D/ZAP70/CD1D/FGL2/…
HP_CORNEAL_SCARRING	HP_CORNEAL_SCARRING	13	0.794487	2.02594	0.000772893	0.026474	0.0239198	776	tags=46%, list=4%, signal=44%	COL7A1/MMP1/TGFBI/GJB2/DST/ZNF469
GOBP_RESPONSE_TO_UV_A	GOBP_RESPONSE_TO_UV_A	12	0.823064	2.03911	0.000775497	0.026474	0.0239198	1898	tags=58%, list=10%, signal=52%	MMP3/EGFR/MMP1/OPN3/MME/CCND1/MMP2
GOBP_NEGATIVE_REGULATION_OF_COAGULATION	GOBP_NEGATIVE_REGULATION_OF_COAGULATION	43	0.567867	1.93117	0.0007864	0.0267464	0.0241659	1893	tags=53%, list=10%, signal=48%	FGA/VTN/PLAU/SERPINE1/APOH/PDGFB/PLAUR/ALOX12/FAP/SERPINB2/TSPAN8/THBS1/PROC/THBD/FGG/F12/ADTRP/PDGFA/FGB/UBASH3B/EDN1/PROCR/PLAT
GOBP_EYELID_DEVELOPMENT_IN_CAMERA_TYPE_EYE	GOBP_EYELID_DEVELOPMENT_IN_CAMERA_TYPE_EYE	11	0.819608	1.98982	0.00079978	0.0270406	0.0244318	2910	tags=73%, list=16%, signal=61%	INHBA/TFAP2A/TWIST1/STRA6/OSR2/SOX11/SRF/HDAC2
GOBP_DNA_BIOSYNTHETIC_PROCESS	GOBP_DNA_BIOSYNTHETIC_PROCESS	173	0.378834	1.55818	0.000800963	0.0270406	0.0244318	3990	tags=41%, list=22%, signal=32%	NPPC/PKIB/KCNK2/MYC/SPHK1/PDGFB/GREM1/CCT6A/TK1/AURKB/KLF4/LOX/FGF2/CDKN1A/ISG15/NEK2/POLQ/TYMS/PPARG/USP43/CENPF/DTL/POLD2/CCT5/DSCC1/PIF1/POLD1/CHTF18/RFC3/LIG1/GJA1/PCLAF/POLE/GAR1/UBC/HSP90AB1/SRC/ANKRD1/CCT3/FGFR4/TNKS1BP1/ACD/PPIA/HNRNPD/HSP90AA1/DKC1/DNAJC2/PHB/PDGFRB/POLD4/POLG/CCT7/TCP1/POLE2/RFC5/NAT10/XRCC5/HNRNPA2B1/POLB/CCT4/PCNA/PTGES3/WRAP53/NPLOC4/PNKP/SMG5/MAP3K4/EXOSC10/PINX1/CC…
GOBP_SKIN_MORPHOGENESIS	GOBP_SKIN_MORPHOGENESIS	10	0.842038	2.00343	0.000819777	0.0275741	0.0249137	2174	tags=70%, list=12%, signal=62%	ERRFI1/ITGB4/COL1A1/ITGA6/COL1A2/ITGA2/SRF
GOBP_PEPTIDYL_METHIONINE_MODIFICATION	GOBP_PEPTIDYL_METHIONINE_MODIFICATION	13	-0.811965	-1.72555	0.000827331	0.0277262	0.0250512	32	tags=23%, list=0%, signal=23%	NAA16/APOA2/APOA1
GOBP_ALPHA_BETA_T_CELL_ACTIVATION	GOBP_ALPHA_BETA_T_CELL_ACTIVATION	132	-0.540756	-1.56098	0.00089107	0.0297533	0.0268827	2871	tags=35%, list=16%, signal=30%	SEMA4A/TNFSF18/SYK/BCL2/PRKCZ/TMEM98/IL6R/CLEC4A/SHH/CD83/PRKCQ/LILRB4/MAPK8IP1/FOXP3/GPR183/IL12RB1/LILRB1/TBX21/PTPN22/RORA/HLA-DRB1/RORC/NCKAP1L/HLA-DRA/DOCK2/CRTAM/ZAP70/RASAL3/EOMES/SPN/TOX/ZBTB16/CD3E/PTPRC/SASH3/CD28/AGER/WDFY4/ITK/SLAMF6/CCR2/TNFSF8/LY9/PLA2G2D/IRF4/CCL19
GOBP_MORPHOGENESIS_OF_A_POLARIZED_EPITHELIUM	GOBP_MORPHOGENESIS_OF_A_POLARIZED_EPITHELIUM	136	0.400309	1.61076	0.000905941	0.0300618	0.0271615	3438	tags=33%, list=19%, signal=27%	RSPO3/WNT7A/LAMA3/DKK1/NKD1/LAMA1/GPC6/CELSR3/LAMA5/DACT1/DLG5/CTHRC1/SAPCD2/ACTG1/TCF15/DVL1/AP2B1/AP2A1/PSMD1/TIAM1/VANGL1/RAB10/PSMA1/PSMD11/DVL2/CELSR2/ROR2/SMURF1/ACTB/PSMD3/PSMD9/PSME3/PSMC1/SH3BP1/PSMD7/PSMB5/SCRIB/INTU/CELSR1/PLEKHA4/PSMB2/WDR1/SFRP2/PFN1/PSMC5
HP_PARONYCHIA	HP_PARONYCHIA	15	0.782195	2.0976	0.000906883	0.0300618	0.0271615	1823	tags=67%, list=10%, signal=60%	LAMA3/LAMC2/LAMB3/KRT17/KIF1A/BLM/KRT6A/KRT16/KRT6B/ADAM17
GOBP_NEGATIVE_REGULATION_OF_MUSCLE_HYPERTROPHY	GOBP_NEGATIVE_REGULATION_OF_MUSCLE_HYPERTROPHY	24	0.681719	2.0751	0.000913488	0.0301715	0.0272606	1789	tags=29%, list=10%, signal=26%	MSTN/ERRFI1/G6PD/RGS2/LMNA/TNFRSF1A/SMAD3
GOBP_STRESS_RESPONSE_TO_METAL_ION	GOBP_STRESS_RESPONSE_TO_METAL_ION	14	0.795844	2.07695	0.000933134	0.0306756	0.0277161	1729	tags=50%, list=9%, signal=45%	MT4/MT1A/MT2A/MT1M/MT1E/MT1X/MT1DP
HP_ABNORMAL_DELIVERY	HP_ABNORMAL_DELIVERY	56	0.528515	1.82873	0.000935458	0.0306756	0.0277161	1672	tags=39%, list=9%, signal=36%	ALB/FGA/SERPINE1/CYP11A1/CD109/COL1A1/COL5A2/F5/COL5A1/COL1A2/ORC1/MEG3/ADAMTS2/ENPP1/TPM2/ITGB3/PLOD1/ITGA2/SERPINH1/LMNA/FGG/FGB
GOBP_METAPHASE_ANAPHASE_TRANSITION_OF_CELL_CYCLE	GOBP_METAPHASE_ANAPHASE_TRANSITION_OF_CELL_CYCLE	61	0.539235	1.93159	0.000939073	0.0306842	0.0277238	2839	tags=39%, list=15%, signal=33%	UBE2C/CENPE/ESPL1/CDC20/PLK1/CDC6/DLGAP5/BUB1B/TRIP13/AURKB/CCNB1/CDT1/BUB1/MAD2L1/TACC3/NDC80/TTK/CENPF/ZWINT/MAD1L1/SPDL1/XRCC3/CDC27/KNTC1
GOBP_MEIOSIS_I_CELL_CYCLE_PROCESS	GOBP_MEIOSIS_I_CELL_CYCLE_PROCESS	83	0.469798	1.7248	0.0009463	0.0307412	0.0277753	3030	tags=39%, list=16%, signal=32%	MAEL/HSPA2/ESPL1/AURKA/PLK1/SGO1/CDC25C/TRIP13/EME1/CDC25A/MND1/HSF2BP/RAD54L/RAD51/P3H4/TOP2A/NDC1/MYBL1/CCNB2/FANCD2/CCNE1/PSMC3IP/BRIP1/SIRT7/SGO2/CCNA1/BRCA2/RAD51AP1/RNF212/SYCP2/PTTG1/CDC25B
HP_ANONYCHIA	HP_ANONYCHIA	54	0.549435	1.93482	0.000947538	0.0307412	0.0277753	1236	tags=26%, list=7%, signal=24%	WNT7A/LAMA3/LAMC2/COL7A1/COL17A1/MMP1/ITGB4/LAMB3/WNT10A/ITGA6/PLEC/SIK1/DSP/LRP4
HP_ACQUIRED_ABNORMAL_HAIR_PATTERN	HP_ACQUIRED_ABNORMAL_HAIR_PATTERN	25	0.704984	2.17628	0.000971827	0.0313615	0.0283358	2219	tags=40%, list=12%, signal=35%	KRT81/COL17A1/ITGB4/KRT86/PADI3/BLM/LMNA/HR/DMPK/PORCN
GOBP_PROTEIN_HYDROXYLATION	GOBP_PROTEIN_HYDROXYLATION	26	0.677556	2.10102	0.000973512	0.0313615	0.0283358	3000	tags=58%, list=16%, signal=48%	ASPH/ERO1A/PLOD2/FKBP10/P4HA2/PLOD1/EGLN3/PLOD3/P4HA1/P3H4/P3H3/P3H1/P3H2/JMJD6/P4HB
GOBP_MUSCLE_CELL_MIGRATION	GOBP_MUSCLE_CELL_MIGRATION	72	0.49834	1.82376	0.000989879	0.0317768	0.0287111	2637	tags=31%, list=14%, signal=26%	MSTN/VTN/PLAU/SERPINE1/PDGFB/IGFBP3/POSTN/PLXNA1/HAS2/ITGB3/ITGA2/PPARD/ANXA1/TRIB1/PDGFA/PLAT/DOCK7/SSH1/NOX4/ADAMTS1/SRC/S100A11
GOCC_MICROVILLUS_MEMBRANE	GOCC_MICROVILLUS_MEMBRANE	23	0.681825	2.06651	0.00100446	0.0321321	0.0290321	2072	tags=48%, list=11%, signal=43%	CDHR2/CDHR5/S100P/CA9/PTPRH/SLC7A5/SCARB1/PROM2/ITGB3/ITGAV/SLC7A8
GOBP_SPINDLE_LOCALIZATION	GOBP_SPINDLE_LOCALIZATION	44	0.565221	1.95581	0.00101143	0.0322424	0.0291317	3390	tags=50%, list=18%, signal=41%	MISP/ESPL1/PLK1/ITGB1/MAD2L1/MYH9/CENPA/SAPCD2/ASPM/NDC80/NDE1/SPDL1/NUSAP1/KPNB1/GJA1/CFL1/MAP4/LLGL1/NDEL1/GPSM2/DYNC1H1/NSFL1C
HP_DIAPHRAGMATIC_WEAKNESS	HP_DIAPHRAGMATIC_WEAKNESS	13	0.785074	2.00194	0.00103263	0.0328038	0.0296389	2620	tags=77%, list=14%, signal=66%	COL12A1/COL6A1/COL6A2/SLC52A3/COL6A3/BAG3/IGHMBP2/TPI1/DMPK/GAA
GOBP_REGULATION_OF_CILIUM_MOVEMENT	GOBP_REGULATION_OF_CILIUM_MOVEMENT	21	-0.759915	-1.77086	0.00104893	0.0332065	0.0300028	2855	tags=57%, list=15%, signal=48%	CCDC40/CFAP69/ARMC4/DNAH11/CCDC65/CCDC39/RGN/GAS2L2/CFAP43/DRC1/DNAAF1/TAC4
GOBP_POTASSIUM_ION_TRANSPORT	GOBP_POTASSIUM_ION_TRANSPORT	126	-0.535286	-1.54592	0.00110599	0.034892	0.0315257	2906	tags=35%, list=16%, signal=30%	KCNQ3/PTK2B/KCNS3/KLHL24/KCNH2/HPN/VAMP2/KCNAB2/LRRC55/KCNAB1/ATP1A3/SLC9A9/KCNMA1/KCNE4/EDN3/TREM2/KCNJ5/KCNE3/AQP1/P2RY12/ABCC9/KCNJ11/AMIGO1/KCNK3/FHL1/KCND3/FXYD1/KCNQ1/KCNRG/KCNJ8/KCNK15/KCNK5/KCNJ15/KCNN3/FXYD4/ANK2/KCNA3/CASQ2/ATP1B2/CACNA1D/KCNK17/ADRA2A/LRRC38/ATP4B
HP_SYNOSTOSIS_OF_CARPALS_TARSALS	HP_SYNOSTOSIS_OF_CARPALS_TARSALS	37	0.597256	2.01058	0.0011273	0.0354423	0.0320228	1314	tags=32%, list=7%, signal=30%	TNNT3/COL11A2/TNNI2/SMOC1/GLI3/RECQL4/SALL4/TPM2/FLNA/HOXD13/LRP4/FLNB
GOBP_NEGATIVE_REGULATION_OF_EXTRINSIC_APOPTOTIC_SIGNALING_PATHWAY	GOBP_NEGATIVE_REGULATION_OF_EXTRINSIC_APOPTOTIC_SIGNALING_PATHWAY	92	0.454013	1.67417	0.00113845	0.0356702	0.0322288	2967	tags=41%, list=16%, signal=35%	IL1A/FGA/SERPINE1/CSF2/EYA1/HSPA1A/HSPA1B/ITGA6/SNAI2/EYA4/TNF/THBS1/PF4/IL1B/FADD/CTTN/FGG/BRCA1/TNFRSF10B/ITGAV/ITPRIP/FGB/UNC5B/BCL2L1/TNFRSF10A/BMP4/YAP1/EYA2/RFFL/FAS/SRC/TNFAIP3/NOL3/MIR221/HMGB2/IFI6/TMBIM1/PSME3
GOBP_POSITIVE_REGULATION_OF_PHAGOCYTOSIS	GOBP_POSITIVE_REGULATION_OF_PHAGOCYTOSIS	61	-0.607735	-1.63409	0.00115167	0.0359612	0.0324917	2605	tags=33%, list=14%, signal=28%	TUB/IL2RB/SIRPB1/IL2RG/TREM2/FCGR2B/CAMK1D/CD300LF/NCKAP1L/C2/DOCK2/SIRPG/C4A/C4B/PTPRC/SFTPD/STAP1/APOA2/APOA1/AHSG
HP_ALOPECIA	HP_ALOPECIA	176	0.362518	1.48062	0.00115607	0.0359757	0.0325048	2256	tags=26%, list=12%, signal=23%	KRT81/LAMA3/LAMC2/EPS8L3/KRT14/GJB3/COL7A1/COL17A1/MMP1/ITGB4/LAMB3/GJB4/KRT86/PADI3/NIPAL4/FOXN1/KRT17/WNT10A/APCDD1/PLEC/COL3A1/GJB2/RECQL4/RAG1/DSP/BLM/KRT6A/NFKB2/LMNA/NECTIN1/ITGB6/KRT16/KRT6B/DVL1/BMP2/AEBP1/KRAS/JUP/HR/CLDN1/ABCA12/DMPK/EDNRA/PORCN/GJA1/NXN
HP_CARIOUS_TEETH	HP_CARIOUS_TEETH	124	0.400696	1.59857	0.00116461	0.03607	0.03259	1175	tags=17%, list=6%, signal=16%	LAMA3/LAMC2/KRT14/FGF3/COL7A1/CDH3/COL17A1/MMP1/ITGB4/LAMB3/CAV1/PLEC/FERMT1/MMP13/COL3A1/GJB2/TNFSF11/RECQL4/ENPP1/CA2/TBX1
GOMF_C_C_CHEMOKINE_BINDING	GOMF_C_C_CHEMOKINE_BINDING	18	-0.772347	-1.75505	0.00116801	0.03607	0.03259	1664	tags=61%, list=9%, signal=56%	CCRL2/CCR8/CXCR4/CCR5/CXCR3/CXCR6/CX3CR1/ACKR1/CCR2/CCR4/CCR7
GOBP_PROTEIN_LOCALIZATION_TO_KINETOCHORE	GOBP_PROTEIN_LOCALIZATION_TO_KINETOCHORE	19	0.712933	2.05815	0.00117092	0.03607	0.03259	3482	tags=63%, list=19%, signal=51%	AURKB/CDT1/NDC80/TTK/HASPIN/KNL1/MTBP/ZWILCH/SPDL1/RCC2/CDK1/BUB3
GOBP_CARTILAGE_DEVELOPMENT	GOBP_CARTILAGE_DEVELOPMENT	150	0.371628	1.54038	0.00118847	0.0364876	0.0329673	2404	tags=33%, list=13%, signal=29%	WNT7A/NPPC/STC1/LOXL2/HMGA2/COL11A2/TGFBI/COL11A1/COL1A1/PTHLH/GLI3/SCX/SNAI2/SNAI1/GREM1/BMP1/ADAMTS12/RFLNA/TSKU/SHOX2/RARG/SOX9/FGF2/SULF2/SERPINH1/OSR2/WNT10B/BARX2/TYMS/ADAMTS7/CHST11/SLC39A14/HIF1A/CSGALNACT1/PRRX1/PTPN11/SMAD3/EDN1/BMP2/SULF1/MSX1/SATB2/HOXA3/BMP4/SRF/CHSY1/EXT1/ITGB8/MBOAT2
GOBP_NEGATIVE_REGULATION_OF_CELL_CYCLE_G2_M_PHASE_TRANSITION	GOBP_NEGATIVE_REGULATION_OF_CELL_CYCLE_G2_M_PHASE_TRANSITION	103	0.417143	1.61574	0.00119294	0.0365024	0.0329807	3169	tags=29%, list=17%, signal=24%	HMGA2/AURKA/PLK1/CDC6/ORC1/TICRR/CLSPN/AURKB/CHEK1/CDKN1A/BLM/BRCA1/DTL/AVEN/CHMP4C/NBN/PSMD1/NABP1/PSMA1/PSMD11/CDK1/PSMD3/ATF5/PSMD9/PSME3/FZR1/PSMC1/PSMD7/PSMB5/PSMB2
HP_DYSTROPHIC_TOENAIL	HP_DYSTROPHIC_TOENAIL	21	0.688131	2.0199	0.00119983	0.0365806	0.0330514	1518	tags=43%, list=8%, signal=39%	KRT14/COL7A1/COL17A1/ITGB4/WNT10A/GJB2/KIF1A/LMNA/NECTIN1
GOCC_MCM_COMPLEX	GOCC_MCM_COMPLEX	11	0.808735	1.96342	0.00120349	0.0365806	0.0330514	3042	tags=82%, list=16%, signal=68%	TONSL/MCM8/MCM4/MCM3/MCM7/MCM5/MCM2/MCM6/MMS22L
HP_DYSTROPHIC_FINGERNAILS	HP_DYSTROPHIC_FINGERNAILS	30	0.626398	1.98624	0.00121631	0.0368477	0.0332926	2435	tags=40%, list=13%, signal=35%	KRT14/COL7A1/COL17A1/ITGB4/WNT10A/GJB2/KIF1A/LMNA/NECTIN1/KRAS/GJA1/ERCC2
GOBP_CHONDROCYTE_DIFFERENTIATION	GOBP_CHONDROCYTE_DIFFERENTIATION	87	0.471769	1.72714	0.00123405	0.0371217	0.0335403	2404	tags=37%, list=13%, signal=32%	WNT7A/NPPC/LOXL2/HMGA2/TGFBI/COL11A1/PTHLH/GLI3/SCX/SNAI2/GREM1/ADAMTS12/RFLNA/TSKU/SHOX2/RARG/SOX9/SULF2/SERPINH1/OSR2/WNT10B/ADAMTS7/CHST11/SLC39A14/PTPN11/SMAD3/BMP2/SULF1/BMP4/CHSY1/EXT1/MBOAT2
GOBP_NEGATIVE_REGULATION_OF_SIGNAL_TRANSDUCTION_IN_ABSENCE_OF_LIGAND	GOBP_NEGATIVE_REGULATION_OF_SIGNAL_TRANSDUCTION_IN_ABSENCE_OF_LIGAND	27	0.657609	2.04164	0.0012362	0.0371217	0.0335403	1896	tags=44%, list=10%, signal=40%	IL1A/CSF2/EYA1/HSPA1A/HSPA1B/SNAI2/EYA4/TNF/PF4/IL1B/UNC5B/BCL2L1
GOBP_MRNA_TRANSPORT	GOBP_MRNA_TRANSPORT	138	0.402371	1.60242	0.00123753	0.0371217	0.0335403	5960	tags=54%, list=32%, signal=37%	IGF2BP1/IGF2BP2/AGFG1/NDC1/SYMPK/NSUN2/EIF4A3/EIF5A/ALYREF/EIF5AL1/HSF1/IGF2BP3/MYO1C/NUP37/NUP153/KHSRP/FIP1L1/SRSF9/NUP85/DHX38/NUP62/CPSF1/AAAS/HNRNPA2B1/ZC3H3/LRPPRC/ZFP36L1/NUP155/SMG5/EIF4E/RBM15B/CPSF2/NUP188/U2AF2/NCBP3/CPSF3/AHCTF1/NUP107/AKAP8L/NUP205/RAE1/NUP54/XPO1/UPF3B/DDX39A/SUPT6H/HNRNPA1/PABPN1/THOC6/CPSF4/DDX19A/IWS1/NUTF2/SRSF1/POM121C/BICD2/SRRM1/MAGOH/TPR/SEH1L/NUP50/SRSF2/CA…
GOBP_PROTEIN_LOCALIZATION_TO_CHROMOSOME	GOBP_PROTEIN_LOCALIZATION_TO_CHROMOSOME	85	0.469072	1.71704	0.00128028	0.0382787	0.0345856	4651	tags=48%, list=25%, signal=36%	CCT6A/CDCA5/PLK1/BUB1B/AURKB/CDT1/CENPA/MCM8/NDC80/TTK/HASPIN/KNL1/MTBP/CCT5/ZWILCH/SPDL1/SLF1/RCC2/BRCA2/RUVBL2/CCT3/CDK1/ACD/DKC1/XRCC4/ESCO2/CCT7/TCP1/XRCC5/BUB3/CCT4/WRAP53/GNL3/PINX1/CCT8/NABP2/LEMD2/ZW10/LRWD1/CENPQ/RPA1
HP_DECREASED_FERTILITY_IN_FEMALES	HP_DECREASED_FERTILITY_IN_FEMALES	62	-0.620421	-1.66968	0.0013555	0.0403957	0.0364984	3328	tags=48%, list=18%, signal=40%	DNAAF3/MAP3K1/CFAP300/AGPAT2/SPEF2/CCDC40/ARMC4/DNAH5/NR0B1/LRRC56/CYB5A/DNAH11/CCDC65/CCDC39/DNAH1/RSPH9/FOXJ1/CCDC114/CCDC151/TTC25/DNAJB13/GAS2L2/RSPH1/ZMYND10/RSPH4A/DRC1/DNAAF1/CFAP221/DNAI1/DNAI2
GOMF_CELL_ADHESION_MEDIATOR_ACTIVITY	GOMF_CELL_ADHESION_MEDIATOR_ACTIVITY	48	0.542886	1.88314	0.0013673	0.0406152	0.0366967	2773	tags=48%, list=15%, signal=41%	PKP2/KRT18/DSG2/PKP3/DSP/ANXA2/DSC2/ITGA11/ITGB1/ITGA2/ANXA1/BAIAP2L1/PDLIM5/TMOD3/JUP/ROBO3/TRIM29/RAB10/NPTN/PALLD/S100A11/PAK4/BAIAP2
GOBP_POSITIVE_REGULATION_OF_HAIR_FOLLICLE_DEVELOPMENT	GOBP_POSITIVE_REGULATION_OF_HAIR_FOLLICLE_DEVELOPMENT	11	0.803773	1.95137	0.00137181	0.0406172	0.0366985	2148	tags=64%, list=12%, signal=56%	FOXN1/KRT17/FST/TNF/WNT10B/TGFB2/GAL
HP_URINARY_RETENTION	HP_URINARY_RETENTION	19	0.708109	2.04423	0.00139492	0.0411682	0.0371964	3424	tags=58%, list=19%, signal=47%	LAMA3/LAMC2/LAMB3/GABRA3/PRNP/NAB2/VANGL1/RASA1/HMBS/ACTG2/TGFB1
GOMF_COPPER_ION_BINDING	GOMF_COPPER_ION_BINDING	50	0.560424	1.96014	0.00140451	0.0413179	0.0373316	1304	tags=26%, list=7%, signal=24%	ALB/IL1A/LOXL2/SNCG/HEPHL1/AOC2/F5/S100A5/GPC1/PRNP/LOX/HEPH/CP
GOBP_CELLULAR_RESPONSE_TO_GONADOTROPIN_STIMULUS	GOBP_CELLULAR_RESPONSE_TO_GONADOTROPIN_STIMULUS	11	0.802164	1.94747	0.00143914	0.0422009	0.0381294	1290	tags=45%, list=7%, signal=42%	PAX8/SLC5A5/INHBA/CCNA2/HMGCS1
HP_MORPHOLOGICAL_ABNORMALITY_OF_THE_INNER_EAR	HP_MORPHOLOGICAL_ABNORMALITY_OF_THE_INNER_EAR	54	0.538356	1.89581	0.00145053	0.0423865	0.0382971	2592	tags=43%, list=14%, signal=37%	FOXI1/NDP/FGF3/EYA1/TWIST1/RRAS2/GJB2/DDX11/ORC1/SALL4/CIB2/ERF/COL4A6/PRRX1/PTPN11/TCOF1/KRAS/USH1C/RRAS/SIX5/SLC52A2/LZTR1/CHN1
GOBP_REGULATION_OF_B_CELL_PROLIFERATION	GOBP_REGULATION_OF_B_CELL_PROLIFERATION	53	-0.632034	-1.67269	0.00145473	0.0423865	0.0382971	2808	tags=43%, list=15%, signal=37%	BCL2/TYROBP/MNDA/TNFSF13B/GPR183/NFATC2/TLR4/FCGR2B/CTLA4/CD38/CD74/NCKAP1L/INPP5D/MEF2C/BTK/PTPRC/SASH3/IKZF3/TNFRSF13C/MZB1/FCRL3/CD22/BLK
HP_MALE_INFERTILITY	HP_MALE_INFERTILITY	72	-0.585244	-1.61627	0.00148409	0.0430065	0.0388573	3614	tags=44%, list=20%, signal=36%	ARMC2/DNAH2/DNAAF3/MAP3K1/CFAP300/SPEF2/CCDC40/ARMC4/DNAH5/NR0B1/LRRC56/DNAH11/CCDC65/CCDC39/DNAH1/RSPH9/FOXJ1/CCDC114/CCDC151/TTC25/CFAP70/DNAJB13/GAS2L2/RSPH1/CFTR/ZMYND10/RSPH4A/DRC1/DNAAF1/CFAP221/DNAI1/DNAI2
GOBP_PROTEIN_LOCALIZATION_TO_CHROMOSOME_CENTROMERIC_REGION	GOBP_PROTEIN_LOCALIZATION_TO_CHROMOSOME_CENTROMERIC_REGION	25	0.686581	2.11947	0.00148541	0.0430065	0.0388573	2810	tags=52%, list=15%, signal=44%	BUB1B/AURKB/CDT1/CENPA/NDC80/TTK/HASPIN/KNL1/MTBP/ZWILCH/SPDL1/RCC2/CDK1
GOCC_DNA_REPLICATION_PREINITIATION_COMPLEX	GOCC_DNA_REPLICATION_PREINITIATION_COMPLEX	12	0.803121	1.9897	0.00155865	0.0449846	0.0406445	3625	tags=92%, list=20%, signal=74%	CDC45/GINS4/MCM4/MCM3/MCM7/MCM5/GINS3/MCM2/MCM6/GINS2/GINS1
GOBP_CONNECTIVE_TISSUE_DEVELOPMENT	GOBP_CONNECTIVE_TISSUE_DEVELOPMENT	197	0.346205	1.42005	0.00158198	0.0455144	0.0411232	2404	tags=29%, list=13%, signal=25%	WNT7A/NPPC/STC1/LOXL2/HMGA2/COL11A2/TGFBI/COL11A1/FOXC2/COL1A1/PTHLH/PDGFB/GLI3/SCX/SNAI2/SNAI1/COL5A1/GREM1/BMP1/ADAMTS12/RFLNA/TSKU/SHOX2/RARG/SOX9/LOX/FGF2/SULF2/SERPINH1/OSR2/PPARD/WNT10B/BARX2/TYMS/ADAMTS7/CHST11/SLC39A14/HIF1A/CSGALNACT1/KLF7/PRRX1/PTPN11/SMAD3/EDN1/BMP2/SULF1/FOXD1/MSX1/SATB2/HOXA3/BMP4/SRF/CHSY1/CDK4/EXT1/ITGB8/MBOAT2
GOCC_CILIUM	GOCC_CILIUM	452	-0.441244	-1.3381	0.00161071	0.0460893	0.0416426	3809	tags=25%, list=21%, signal=21%	CFAP410/DZIP1L/MAPK15/CDK20/RILP/ATP1B1/DEFB1/IFT80/DNAH2/KIF27/BBIP1/ABCA4/MERTK/NPHP1/CFAP300/BBOF1/PDGFRA/CYLD/EFHC1/TXNDC15/CDC14A/TMEM231/SPEF2/CCDC40/TBC1D30/JADE1/CFAP69/CCDC96/ROM1/ARMC9/TUB/ARMC4/DNAH5/IFT140/LCA5/FANK1/FFAR4/PDE6G/PDE6B/TMEM80/CATSPERB/LRRC56/CFAP44/PACRG/DNAH11/AK8/SPACA9/EFHC2/ADCY5/CFAP53/CCDC65/SPATA6/TAPT1/IFT57/CCDC39/DNAH1/SPATA6L/SPAG17/TTC21A/PTCH1/AK7/RSPH9/PR…
HP_TRIANGULAR_FACE	HP_TRIANGULAR_FACE	109	0.405461	1.61776	0.00161974	0.0460893	0.0416426	2590	tags=27%, list=14%, signal=23%	TNNT3/HMGA2/TNNI2/H19/PLOD2/COL1A1/JAG1/CCDC8/RRAS2/BMP1/COL1A2/CDC6/BUB1B/TRIP13/FKBP10/IGF1R/BUB1/SERPINH1/POC1A/NECTIN1/PTPN11/FANCI/KRAS/ORC6/ADGRG6/RRAS/PYCR1/TRPS1/LZTR1
GOBP_CELLULAR_RESPONSE_TO_ZINC_ION	GOBP_CELLULAR_RESPONSE_TO_ZINC_ION	18	0.734164	2.06519	0.00162026	0.0460893	0.0416426	1729	tags=39%, list=9%, signal=35%	MT4/MT1A/MT2A/MT1M/MT1E/MT1X/MT1DP
GOBP_RESPONSE_TO_ELECTRICAL_STIMULUS	GOBP_RESPONSE_TO_ELECTRICAL_STIMULUS	25	0.681613	2.10414	0.00162576	0.0460893	0.0416426	160	tags=12%, list=1%, signal=12%	MSTN/AKAP12/EEF1A2
GOBP_OSTEOBLAST_DIFFERENTIATION	GOBP_OSTEOBLAST_DIFFERENTIATION	188	0.363996	1.51483	0.00162929	0.0460893	0.0416426	2255	tags=30%, list=12%, signal=26%	CYP24A1/NPPC/MSX2/IBSP/VEGFC/FBN2/EPHA2/SMOC1/COL1A1/JAG1/COL6A1/PTHLH/IGFBP3/GLI3/FHL2/SNAI2/SNAI1/TWIST1/RRAS2/TNF/GREM1/NOCT/PDLIM7/SEMA7A/GDPD2/SHOX2/TWIST2/ITGA11/SOX9/LOX/TNC/MIR210/CTHRC1/CEBPB/WNT10B/FASN/TPM4/PPARG/JUNB/MRC2/MYBBP1A/CDK6/LGR4/SMAD3/SOX11/IL6/ALYREF/BMP2/DDX21/SATB2/VCAN/BMP4/SIRT7/GTPBP4/ID3/YAP1
HP_RIDGED_NAIL	HP_RIDGED_NAIL	21	0.679489	1.99453	0.00163219	0.0460893	0.0416426	2983	tags=48%, list=16%, signal=40%	KRT14/FOXN1/WNT10A/FERMT1/EFNB1/KRT5/MSX1/ERCC2/ATP2A2/DKC1
GOBP_ATTACHMENT_OF_SPINDLE_MICROTUBULES_TO_KINETOCHORE	GOBP_ATTACHMENT_OF_SPINDLE_MICROTUBULES_TO_KINETOCHORE	34	0.603234	1.9675	0.00164157	0.0462113	0.0417529	2513	tags=44%, list=14%, signal=38%	CENPE/KIF2C/SGO1/SPAG5/AURKB/CCNB1/CDT1/NEK2/NDC80/RACGAP1/ECT2/KNL1/MAD1L1/RCC2/KNSTRN
GOBP_POSITIVE_REGULATION_OF_EPITHELIAL_CELL_MIGRATION	GOBP_POSITIVE_REGULATION_OF_EPITHELIAL_CELL_MIGRATION	147	0.36682	1.4994	0.00164675	0.0462152	0.0417564	2166	tags=26%, list=12%, signal=23%	TAC1/WNT7A/GATA3/AGT/VEGFC/CCBE1/ITGA3/FOXC2/PDGFB/ALOX12/MET/SCARB1/PTGS2/FGFBP1/VEGFA/HAS2/BCAR1/ZC3H12A/THBS1/ITGB3/SOX9/FGF2/MIR210/ITGA2/MAP4K4/SRPX2/ANXA1/HIF1A/PLK2/ANXA3/HBEGF/EDN1/ADAM9/ADAM17/SPARC/TGFB2/GPI/BMP4
GOBP_SPINDLE_ASSEMBLY	GOBP_SPINDLE_ASSEMBLY	108	0.410646	1.63147	0.00165794	0.0463868	0.0419114	2288	tags=23%, list=12%, signal=20%	HSPA1A/HSPA1B/MISP/KIF4A/AURKA/CDC20/PLK1/TPX2/KIFC1/KIF23/MYBL2/FLNA/SPAG5/AURKB/PRC1/NEK2/INCENP/KIF11/RACGAP1/CCNB2/RCC1/TUBB/CHMP4C/KPNB1/KIFC2
HP_ULNAR_DEVIATION_OF_FINGER	HP_ULNAR_DEVIATION_OF_FINGER	24	0.65486	1.99334	0.00167635	0.0466188	0.0421211	1130	tags=33%, list=6%, signal=31%	MYBPC1/WNT7A/TNNT3/FBN2/TNNI2/TPM2/HOXD13/DACT1
HP_SANDAL_GAP	HP_SANDAL_GAP	73	0.471982	1.72948	0.00167947	0.0466188	0.0421211	3796	tags=40%, list=21%, signal=32%	TNNT3/SMOC1/CENPE/COL1A2/PLK4/DSP/SALL4/FLNA/IGF1R/FLNB/GALNT2/EFNB1/TRAIP/NSUN2/BMP2/CHST3/AEBP1/NXN/CANT1/CEP152/ROR2/CRKL/ESCO2/TRIP12/SVIL/CENPJ/RBBP8/GMNN/SUZ12
HP_PREMATURE_BIRTH	HP_PREMATURE_BIRTH	122	0.392942	1.56363	0.00168152	0.0466188	0.0421211	1505	tags=19%, list=8%, signal=17%	ALB/NDP/SERPINE1/ITGB4/COL11A1/CYP11A1/COL1A1/COL5A2/PLEC/COL5A1/COL3A1/ZIC2/GAS1/COL1A2/KIF7/MEG3/ADAMTS2/HOXD13/DLL1/FLNB/LMNA/WDR4/TGIF1
GOBP_CENTROMERE_COMPLEX_ASSEMBLY	GOBP_CENTROMERE_COMPLEX_ASSEMBLY	40	0.571805	1.91313	0.00169473	0.0468432	0.0423239	3991	tags=50%, list=22%, signal=39%	CENPE/HJURP/DLGAP5/CENPI/CENPA/CENPK/CENPF/MIS18A/KNL1/CENPO/OIP5/CENPH/CENPU/CENPW/RUVBL1/HELLS/NASP/CENPN/CENPM/NPM1
GOCC_COMPLEX_OF_COLLAGEN_TRIMERS	GOCC_COMPLEX_OF_COLLAGEN_TRIMERS	20	0.707893	2.03778	0.00171867	0.0473616	0.0427923	1479	tags=70%, list=8%, signal=64%	COL7A1/COL5A3/COL11A2/COL11A1/COL1A1/COL5A2/COL5A1/COL3A1/COL1A2/COL16A1/COL4A2/COL4A1/COL4A5/COL4A6
GOMF_U6_SNRNA_BINDING	GOMF_U6_SNRNA_BINDING	16	-0.783712	-1.7399	0.00172601	0.0474212	0.042846	288	tags=12%, list=2%, signal=12%	RNU4-2/RNU4-1
GOBP_MUSCLE_CELL_PROLIFERATION	GOBP_MUSCLE_CELL_PROLIFERATION	162	0.368183	1.48382	0.00173748	0.0475936	0.0430018	2487	tags=25%, list=13%, signal=22%	MSTN/NPPC/EREG/EGFR/KCNK2/FOXC2/PDGFB/IGFBP3/ALOX12/TNF/RBPMS2/THBS1/KLF4/RBP4/FGF2/CCNB1/CDKN1A/GPER1/ITGA2/APLN/PPARD/TGM2/PPARG/MAPK11/TRIB1/HBEGF/EDN1/PIM1/IL6/MMP2/P2RY6/AKR1B1/TGFB2/BMP4/GJA1/YAP1/PRKDC/FOXC1/SIX5/ADAMTS1/ZFPM2
GOBP_SARCOMERE_ORGANIZATION	GOBP_SARCOMERE_ORGANIZATION	21	0.675936	1.9841	0.0017619	0.0481183	0.0434759	3402	tags=71%, list=18%, signal=58%	TNNT3/TNNT1/FHOD3/KRT8/TCAP/TNNT2/KRT19/EDN1/OBSCN/SRF/ANKRD1/CSRP2/TPM1/WDR1/PROX1
HP_RECURRENT_GRAM_NEGATIVE_BACTERIAL_INFECTIONS	HP_RECURRENT_GRAM_NEGATIVE_BACTERIAL_INFECTIONS	17	-0.777054	-1.75087	0.0017836	0.048566	0.0438804	2805	tags=71%, list=15%, signal=60%	CFI/ITGB2/IL2RG/CYBB/SCNN1G/C5/NCF1/SCNN1B/CFTR/C8B/C7/C6
GOBP_RESPONSE_TO_COPPER_ION	GOBP_RESPONSE_TO_COPPER_ION	36	0.597041	1.95852	0.0018156	0.0492906	0.0445351	1047	tags=22%, list=6%, signal=21%	MT4/IL1A/MT1A/LOXL2/MT2A/MT1M/PRNP/MT1E
HP_ABNORMALITY_OF_THE_PREPUTIUM	HP_ABNORMALITY_OF_THE_PREPUTIUM	31	0.630481	2.02443	0.001833	0.0496156	0.0448288	3484	tags=48%, list=19%, signal=39%	FERMT1/DSP/RAD51/BRCA1/FANCA/FANCD2/XRCC2/FANCI/BRIP1/FANCE/BRCA2/DKC1/RFWD3/UBE2T/FANCB
GOBP_NEGATIVE_REGULATION_OF_CELL_CYCLE_PHASE_TRANSITION	GOBP_NEGATIVE_REGULATION_OF_CELL_CYCLE_PHASE_TRANSITION	234	0.335415	1.44025	0.00184236	0.0497221	0.0449249	3169	tags=29%, list=17%, signal=25%	HMGA2/AURKA/CDC20/PLK1/GADD45A/CDC6/ORC1/TICRR/OVOL1/CLSPN/CDC25C/BUB1B/TRIP13/SFN/AURKB/CHEK1/KLF4/DACT1/CCNB1/CDT1/E2F8/BUB1/CDKN1A/E2F7/MAD2L1/BLM/ARID3A/NDC80/BRCA1/TTK/PML/CENPF/PLK2/CCND1/DTL/CDK6/GTSE1/CDK2/ZWINT/AVEN/MAD1L1/CHMP4C/SPDL1/NBN/PSMD1/PRKDC/XRCC3/NABP1/CDK4/PSMA1/PSMD11/CDKN2A/TNKS1BP1/CDK1/PSMD3/KNTC1/ATF5/CNOT3/PSMD9/PSME3/FZR1/PSMC1/PSMD7/CDKN2B/PSMB5/E2F4/RFWD3/PRMT1/PSMB2
GOBP_NEGATIVE_REGULATION_OF_PRODUCTION_OF_MOLECULAR_MEDIATOR_OF_IMMUNE_RESPONSE	GOBP_NEGATIVE_REGULATION_OF_PRODUCTION_OF_MOLECULAR_MEDIATOR_OF_IMMUNE_RESPONSE	35	-0.67352	-1.69243	0.00186006	0.0497892	0.0449856	2445	tags=40%, list=13%, signal=35%	SPINK5/LILRB4/ANGPT1/FOXP3/LILRB1/TBX21/FCGR2B/IL33/CR1/CD96/FCRL3/CD22/APOA2/APOA1
HP_ABNORMALITY_OF_THE_PLANTAR_SKIN_OF_FOOT	HP_ABNORMALITY_OF_THE_PLANTAR_SKIN_OF_FOOT	77	0.469406	1.70179	0.00186427	0.0497892	0.0449856	1682	tags=27%, list=9%, signal=25%	LAMA3/LAMC2/KRT14/COL7A1/COL17A1/ITGB4/LAMB3/KRT17/WNT10A/PLEC/FERMT1/GJB2/ZNF469/RECQL4/DSP/PLOD1/KRT6A/NECTIN1/KRT16/KRT6B/KRT5
GOBP_DNA_INTEGRITY_CHECKPOINT	GOBP_DNA_INTEGRITY_CHECKPOINT	147	0.3653	1.49318	0.00186631	0.0497892	0.0449856	3609	tags=33%, list=20%, signal=27%	HMGA2/AURKA/PLK1/GADD45A/CDC6/ORC1/TICRR/CLSPN/CDC25C/EME1/SFN/CHEK1/CDC45/CCNB1/CDT1/E2F8/CDKN1A/E2F7/BLM/ARID3A/BRCA1/PML/PLK2/CCND1/DTL/GTSE1/PTPN11/TIMELESS/FANCD2/CDK2/BRIP1/NBN/MAP3K20/PRKDC/TIPIN/WDR76/TNKS1BP1/CDK1/CNOT3/FZR1/DOT1L/E2F4/RFWD3/PRMT1/DNA2/CARM1/E2F1/PLK3/PCNA
HP_OLIGODACTYLY	HP_OLIGODACTYLY	30	0.608916	1.9308	0.00187103	0.0497892	0.0449856	2219	tags=30%, list=12%, signal=26%	WNT7A/SMOC1/GLI3/RECQL4/HOXD13/LRP4/WNT10B/CYP26B1/PORCN
GOMF_IMMUNE_RECEPTOR_ACTIVITY	GOMF_IMMUNE_RECEPTOR_ACTIVITY	103	-0.547077	-1.55384	0.00187206	0.0497892	0.0449856	3922	tags=54%, list=21%, signal=43%	EPOR/FCER1G/IL17RE/IL3RA/FPR3/IFNAR2/CCR1/EBI3/IL7R/IL11RA/CSF3R/IL21R/CSF2RB/IL18RAP/IL6R/LEPR/GHR/CCRL2/CD4/IL2RB/CMKLR1/IL2RG/HLA-DQB2/IL12RB1/LIFR/LILRB1/IL6ST/FCGR2B/CNTFR/HLA-DRB1/HLA-DQA1/CCR8/CD74/CXCR4/CCR5/HLA-DRA/CXCR3/CXCR6/HLA-DQB1/IL10RA/HLA-DPA1/HLA-DOA/CTSH/CR1/GFRA3/CX3CR1/HLA-DQA2/CD200R1/CRLF1/HLA-DOB/CCR2/CCR4/CCR7/GFRA1/PIGR/CR2
GOBP_NEGATIVE_REGULATION_OF_NUCLEAR_DIVISION	GOBP_NEGATIVE_REGULATION_OF_NUCLEAR_DIVISION	50	0.550203	1.9244	0.00192556	0.0509011	0.0459902	2304	tags=40%, list=12%, signal=35%	CDC20/PLK1/BUB1B/TRIP13/AURKB/CHEK1/CCNB1/CDT1/BUB1/MAD2L1/NDC80/TTK/CENPF/MTBP/ZWINT/MAD1L1/SPDL1/BMP4/LIF/XRCC3
GOMF_POTASSIUM_ION_TRANSMEMBRANE_TRANSPORTER_ACTIVITY	GOMF_POTASSIUM_ION_TRANSMEMBRANE_TRANSPORTER_ACTIVITY	71	-0.590876	-1.62472	0.00192859	0.0509011	0.0459902	2575	tags=35%, list=14%, signal=30%	KCNAB2/LRRC55/KCNAB1/ATP1A3/SLC9A9/KCNMA1/KCNE4/KCNJ5/KCNE3/AQP1/ABCC9/KCNJ11/KCNK3/KCND3/KCNQ1/KCNJ8/KCNK15/KCNK5/KCNJ15/KCNN3/FXYD4/KCNA3/KCNK17/LRRC38/ATP4B
GOBP_EMBRYONIC_PLACENTA_DEVELOPMENT	GOBP_EMBRYONIC_PLACENTA_DEVELOPMENT	72	0.477628	1.74796	0.00193059	0.0509011	0.0459902	1553	tags=25%, list=8%, signal=23%	RSPO3/PLCD3/CSF2/MDFI/PDGFB/SNAI1/ADM/KRT8/PHLDA2/SOX15/PLK4/GJB5/E2F8/E2F7/KRT19/CEBPB/HIF1A/JUNB
HP_AUTOIMMUNITY	HP_AUTOIMMUNITY	149	-0.513663	-1.49706	0.00193612	0.0509011	0.0459902	4141	tags=38%, list=22%, signal=30%	IL2RA/SMPD1/KIAA0319L/PRKCD/TBX2/C3/RFXAP/KDM6A/SLC22A4/CD81/SAMHD1/IL7R/ACP5/WIPF1/CSF2RB/CASP10/GFI1/TNFSF12/STAT4/PIK3R1/IL2RB/FASLG/FOXP3/IL2RG/IL12RB1/FCGR2B/LCK/CTLA4/PTPN22/STOX1/HLA-DRB1/WAS/CIITA/RASGRP1/PLCG2/ICOS/DNASE1L3/C2/CD244/CD247/HLA-DQB1/HLA-DPA1/ZAP70/TNFSF15/ADA2/HLA-DPB1/C4A/TRAC/BTK/CD3G/POU2AF1/ITK/TNFRSF13C/CD19/RMRP/CR2/MS4A1
GOBP_NEGATIVE_REGULATION_OF_METAPHASE_ANAPHASE_TRANSITION_OF_CELL_CYCLE	GOBP_NEGATIVE_REGULATION_OF_METAPHASE_ANAPHASE_TRANSITION_OF_CELL_CYCLE	39	0.557717	1.86059	0.00200148	0.0524685	0.0474064	2304	tags=41%, list=12%, signal=36%	CDC20/PLK1/BUB1B/TRIP13/AURKB/CCNB1/CDT1/BUB1/MAD2L1/NDC80/TTK/CENPF/ZWINT/MAD1L1/SPDL1/XRCC3
GOCC_PRERIBOSOME_SMALL_SUBUNIT_PRECURSOR	GOCC_PRERIBOSOME_SMALL_SUBUNIT_PRECURSOR	15	0.755173	2.02513	0.00201022	0.0525471	0.0474774	3178	tags=73%, list=17%, signal=61%	TSR1/FAM207A/RRP1/BYSL/NOC4L/RIOK3/RRP1B/NOB1/FTSJ3/RIOK1/NOP14
GOMF_FIBRONECTIN_BINDING	GOMF_FIBRONECTIN_BINDING	24	0.645812	1.9658	0.00201846	0.0526121	0.0475362	1600	tags=46%, list=9%, signal=42%	FSTL3/ITGA3/IGFBP3/CTSL/IGFBP6/VEGFA/LRRC15/THBS1/ITGB3/ITGB1/ITGAV
GOBP_TRANSFORMING_GROWTH_FACTOR_BETA_RECEPTOR_SIGNALING_PATHWAY	GOBP_TRANSFORMING_GROWTH_FACTOR_BETA_RECEPTOR_SIGNALING_PATHWAY	167	0.34568	1.39994	0.0020288	0.0527314	0.047644	2958	tags=27%, list=16%, signal=23%	MSTN/ITGA3/PMEPA1/HSPA1A/FBN2/CD109/CAV1/FURIN/PXN/FERMT1/COL3A1/ID1/SPRED3/COL1A2/BCL9L/IL17RD/THBS1/LOX/CAV2/ASPN/SLC2A10/ZYX/CHST11/PML/ITGB6/LTBP1/SMAD3/ADAM9/ADAM17/SOX11/VASN/HTRA3/TGFB2/ITGB8/UBC/HSP90AB1/FBN1/SRC/STRAP/LATS2/SMURF1/ITGB5/TGFB1I1/ARHGEF18/RASL11B
HP_HYPERGRANULOSIS	HP_HYPERGRANULOSIS	11	0.79168	1.92202	0.00204675	0.0530049	0.0478911	2796	tags=64%, list=15%, signal=54%	DSG1/GJB3/WNT10A/CARD14/ENPP1/GJA1/ALOX12B
GOCC_CELL_DIVISION_SITE	GOCC_CELL_DIVISION_SITE	55	0.509244	1.76973	0.00205091	0.0530049	0.0478911	2971	tags=38%, list=16%, signal=32%	PLCD3/ANLN/HTR3A/PLK4/ITGB1/CEP55/FSD1/KIF20A/MYH9/LIMA1/RDX/RTKN/RHOC/NDE1/RACGAP1/ECT2/SSH1/PLEKHG6/MASTL/TMEM250/RALA
HP_ABNORMALITY_OF_HAIR_GROWTH	HP_ABNORMALITY_OF_HAIR_GROWTH	34	0.594031	1.93748	0.00207737	0.0535376	0.0483724	2676	tags=29%, list=14%, signal=25%	KRT81/EGFR/KRT86/CST6/ADAM17/SOX11/KRAS/GJA1/TRPS1/LIPH
GOMF_STRUCTURAL_CONSTITUENT_OF_CYTOSKELETON	GOMF_STRUCTURAL_CONSTITUENT_OF_CYTOSKELETON	75	0.46799	1.6907	0.00211711	0.0544086	0.0491594	1938	tags=29%, list=10%, signal=26%	KRT20/KRT14/TUBB3/NEFH/PLEC/TUBB6/AGRN/TUBA4A/DSP/BICD1/VILL/INA/KRT19/KRT6A/ACTG1/KRT16/KRT6B/KRT5/TUBA1B/TUBA1C/ARPC1B/TUBB
GOBP_CELLULAR_RESPONSE_TO_EXTRACELLULAR_STIMULUS	GOBP_CELLULAR_RESPONSE_TO_EXTRACELLULAR_STIMULUS	208	0.331663	1.34072	0.00213142	0.0546228	0.0493528	2600	tags=22%, list=14%, signal=19%	ALB/KRT20/UCN2/CYP24A1/FOSL1/PCSK9/CYP27B1/COL1A1/SNAI2/PMAIP1/SIK1/SLC2A1/UCN3/POSTN/UPP1/SIK1B/ZC3H12A/DSC2/MN1/TNC/CDKN1A/SLC38A2/SRD5A1/AXL/GAS2L1/PPARG/GCN1/MYBBP1A/INHBB/ULK1/VCAM1/PIM1/STK24/NUAK1/KLF10/BRIP1/NR4A2/SRF/RIPOR1/EIF4G1/FADS1/FAS/EIF2S1/DNM1L/RPTOR
GOBP_PROTEIN_SUMOYLATION	GOBP_PROTEIN_SUMOYLATION	73	0.46551	1.70577	0.00216363	0.0552934	0.0499588	4508	tags=38%, list=24%, signal=29%	RASD2/EYA1/STX1A/RANGAP1/NDC1/HMG20B/TRIM28/NUP37/EGR1/RNF212/NUP153/NUP85/MUL1/NUP62/TRPM4/AAAS/RELA/IFIH1/SAE1/NUP155/GNL3/CBX4/NUP188/NUP107/NUP205/RAE1/NUP54/SENP1
GOCC_MHC_PROTEIN_COMPLEX	GOCC_MHC_PROTEIN_COMPLEX	23	-0.710111	-1.67506	0.00224232	0.057093	0.0515847	2062	tags=61%, list=11%, signal=54%	HLA-DQB2/HLA-DRB1/HLA-DQA1/CD74/HLA-DRB5/HLA-DRA/HLA-DQB1/HLA-DPA1/HLA-DMB/HLA-DPB1/HLA-DOA/HLA-DMA/HLA-DQA2/HLA-DOB
GOBP_MRNA_MODIFICATION	GOBP_MRNA_MODIFICATION	24	0.643237	1.95796	0.00224653	0.057093	0.0515847	2983	tags=29%, list=16%, signal=24%	APOBEC1/PUS1/NSUN2/TRMT61A/METTL8/TRMT6/DKC1
GOBP_NEGATIVE_REGULATION_OF_CHROMOSOME_ORGANIZATION	GOBP_NEGATIVE_REGULATION_OF_CHROMOSOME_ORGANIZATION	80	0.471491	1.70149	0.00228674	0.0579539	0.0523626	2937	tags=32%, list=16%, signal=27%	APOBEC1/ESPL1/CDC20/PLK1/BUB1B/TRIP13/AURKB/CCNB1/CDT1/BUB1/MAD2L1/NDC80/TOP2A/TTK/CENPF/PIF1/ZWINT/MAD1L1/SPDL1/NBN/XRCC3/SRC/ACD/KNTC1/MCM2/PTTG1
GOBP_NCRNA_EXPORT_FROM_NUCLEUS	GOBP_NCRNA_EXPORT_FROM_NUCLEUS	37	0.575293	1.93664	0.00229575	0.0580216	0.0524237	5960	tags=73%, list=32%, signal=50%	NDC1/NUP37/RAN/SSB/NUP153/NUP85/NUP62/AAAS/NUP155/NUP188/NPM1/NUP107/NUP205/RAE1/NUP54/POM121C/XPOT/NOL6/TPR/SEH1L/NUP50/PHAX/NUP88/NUP35/NUP43/NUP58/POM121
HP_ABSENT_TESTIS	HP_ABSENT_TESTIS	24	0.639615	1.94693	0.00231495	0.0583408	0.0527122	3484	tags=54%, list=19%, signal=44%	DHX37/RAD51/BRCA1/FANCA/FANCD2/XRCC2/FANCI/BRIP1/FANCE/BRCA2/RFWD3/UBE2T/FANCB
GOBP_REGENERATION	GOBP_REGENERATION	162	0.363006	1.46296	0.00232113	0.0583408	0.0527122	1897	tags=25%, list=10%, signal=23%	MSTN/IGFBP1/WNT7A/KLK6/TM4SF4/EGFR/KLK8/GLI3/ADM/AURKA/POSTN/PKM/SOX15/CCNA2/FLNA/KLF4/KIAA0319/TNC/CCNB1/SULF2/CDKN1A/CAD/PPARD/CEBPB/WNT10B/ANXA1/TYMS/AXL/RTN4R/PPARG/ANXA3/CCND1/INPP5F/ULK1/PRRX1/ATIC/EPPK1/PRMT5/IL6/FKBP1B/STK24
GOBP_MUSCLE_CELL_CELLULAR_HOMEOSTASIS	GOBP_MUSCLE_CELL_CELLULAR_HOMEOSTASIS	17	0.701708	1.93135	0.00233332	0.0584864	0.0528437	2174	tags=35%, list=12%, signal=31%	MSTN/LOX/HIF1A/ALDOA/BAG3/SRF
GOBP_REGULATION_OF_CELL_KILLING	GOBP_REGULATION_OF_CELL_KILLING	77	-0.566418	-1.57541	0.00236438	0.0590869	0.0533862	3100	tags=42%, list=17%, signal=35%	IL7R/ARRB2/VAV1/SYK/IL18RAP/TYROBP/PIK3R6/CD1A/P2RX7/IL12RB1/LILRB1/FCGR2B/SERPINB4/HLA-DRB1/CXCL6/RASGRP1/DNASE1L3/HLA-DRA/CRTAM/CADM1/CD1D/NOS2/PTPRC/AGER/CD1E/SH2D1A/SLAMF6/CD1B/CD1C/NCR3/STAP1/FCER2
HP_ABNORMAL_EYELASH_MORPHOLOGY	HP_ABNORMAL_EYELASH_MORPHOLOGY	203	0.350044	1.45604	0.00237019	0.0590869	0.0533862	2676	tags=26%, list=14%, signal=23%	KRT81/EPS8L3/EGFR/CDH3/COL11A1/KRT86/ITGA3/FOXC2/WNT10A/APCDD1/OCA2/SNAI2/COL3A1/GJB2/BMP1/MC1R/ORC1/RECQL4/PLK4/HPDL/DSP/DNMT3B/CST6/TWIST2/BLM/PUS1/LMNA/NECTIN1/YARS2/BRCA1/KIF11/DVL1/TCOF1/SOX11/KRAS/DOCK7/HR/CLDN1/EDNRA/GJA1/NXN/CANT1/DHCR7/FAS/FBN1/SLC35C1/CTNND1/TAF6/TRPS1/HSPG2/OTUD6B/ROR2/LIPH
GOMF_PLATELET_DERIVED_GROWTH_FACTOR_BINDING	GOMF_PLATELET_DERIVED_GROWTH_FACTOR_BINDING	11	0.785348	1.90664	0.00238504	0.0592956	0.0535748	1660	tags=73%, list=9%, signal=66%	COL1A1/COL6A1/PDGFB/COL5A1/COL3A1/COL1A2/COL4A1/PDGFA
GOBP_CHROMOSOME_ORGANIZATION_INVOLVED_IN_MEIOTIC_CELL_CYCLE	GOBP_CHROMOSOME_ORGANIZATION_INVOLVED_IN_MEIOTIC_CELL_CYCLE	41	0.549585	1.85804	0.00239162	0.0592978	0.0535768	2930	tags=44%, list=16%, signal=37%	MAEL/SGO1/BUB1B/TRIP13/BUB1/INCENP/RAD51/P3H4/NCAPD2/NDC1/FANCD2/CCNE1/BRIP1/SIRT7/SGO2/NCAPD3/RNF212/SYCP2
GOBP_RRNA_METABOLIC_PROCESS	GOBP_RRNA_METABOLIC_PROCESS	234	0.330028	1.41712	0.00240142	0.0593799	0.053651	4211	tags=40%, list=23%, signal=31%	LYAR/BOP1/DHX37/NOP2/DDX54/RPP25/TSR1/FAM207A/RRP1/NOP56/ESF1/NOLC1/EIF4A3/WDR43/BYSL/PA2G4/DDX21/RRP12/PDCD11/RPF2/PES1/URB1/WDR75/SIRT7/NOC4L/GTPBP4/RIOK3/WDR3/PRKDC/SART1/WDR12/GAR1/ZNHIT6/ERCC2/RRP1B/RRP9/ERI1/PELO/DDX56/DDX10/FP565260.1/DDX47/MRM1/PELP1/DROSHA/RRS1/NOB1/FTSJ3/NOP58/RPP40/RIOK1/MRTO4/DDX27/EBNA1BP2/DDX52/DKC1/WBP11/WDR18/NOL11/NOP14/BMS1/UTP4/METTL5/EIF6/NOL10/HEATR1/FBL/UTP1…
GOBP_REGULATION_OF_DNA_REPLICATION	GOBP_REGULATION_OF_DNA_REPLICATION	100	0.415369	1.63002	0.00241755	0.0596178	0.0538659	4109	tags=38%, list=22%, signal=30%	EREG/EGFR/BCAR3/CDC6/TICRR/CCNA2/CDT1/E2F8/E2F7/BLM/DBF4B/TIMELESS/DSCC1/CHTF18/RFC3/NBN/GTPBP4/ID3/BRCA2/TIPIN/S100A11/WDR18/ESCO2/EGF/RFC5/DNA2/ATAD5/TNFAIP1/PCNA/EHMT2/GMNN/RAC1/SMC3/PPP2R1A/WRNIP1/DONSON/WIZ/SMARCAL1
HP_ABNORMAL_BREATH_SOUND	HP_ABNORMAL_BREATH_SOUND	87	-0.557472	-1.56442	0.00244386	0.0599909	0.054203	2873	tags=44%, list=16%, signal=37%	SPEF2/CCDC40/CSF2RB/ARMC4/DNAH5/LRRC56/DNAH11/CCDC65/MUC5B/CCDC39/DNAH1/HLA-DQA1/RSPH9/FOXJ1/SCNN1G/SFTPA2/ABCA3/HLA-DQB1/CCDC114/ATP11A/CCDC151/SFTPA1/TTC25/SLC18A2/DNAJB13/CRLF1/GAS2L2/SCNN1B/RSPH1/CFTR/ZMYND10/RSPH4A/DRC1/DNAAF1/CFAP221/DNAI1/DNAI2/SFTPC
GOBP_POSITIVE_REGULATION_OF_PRI_MIRNA_TRANSCRIPTION_BY_RNA_POLYMERASE_II	GOBP_POSITIVE_REGULATION_OF_PRI_MIRNA_TRANSCRIPTION_BY_RNA_POLYMERASE_II	37	0.572239	1.92636	0.0024458	0.0599909	0.054203	2537	tags=46%, list=14%, signal=40%	FOSL1/GATA3/NGFR/PDGFB/TNF/KLF4/FGF2/APLN/PPARG/HIF1A/SMAD3/BMP2/TGFB2/SRF/TEAD1/KLF5/EGR1
GOBP_RESPONSE_TO_TESTOSTERONE	GOBP_RESPONSE_TO_TESTOSTERONE	39	0.552988	1.84481	0.00249796	0.0611065	0.055211	2308	tags=31%, list=12%, signal=27%	MSTN/CA9/HOXB13/THBS1/HOXD13/CAD/SRD5A1/NKX3-1/EDN1/NQO1/HSF1/CDK4
HP_INFERTILITY	HP_INFERTILITY	117	-0.527214	-1.51565	0.00250659	0.061154	0.055254	3655	tags=38%, list=20%, signal=31%	FEZF1/ARMC2/DNAH2/DNAAF3/MAP3K1/CFAP300/SNRPN/CDC14A/SPEF2/CCDC40/HSD17B3/ARMC4/TSGA10/DNAH5/NDN/NR0B1/LRRC56/CFAP44/DNAH11/CCDC65/CCDC39/DNAH1/AK7/RSPH9/FOXJ1/AR/CCDC114/PATL2/CCDC151/FOXA2/TTC25/CFAP70/DNAJB13/GAS2L2/MEI1/RSPH1/CFTR/ZMYND10/CFAP43/RSPH4A/DRC1/DNAAF1/CFAP221/DNAI1/DNAI2
GOBP_REGULATION_OF_MITOTIC_SISTER_CHROMATID_SEGREGATION	GOBP_REGULATION_OF_MITOTIC_SISTER_CHROMATID_SEGREGATION	42	0.536853	1.82827	0.00253955	0.0617935	0.0558318	2937	tags=43%, list=16%, signal=36%	CDC20/PLK1/BUB1B/TRIP13/AURKB/CCNB1/CDT1/BUB1/MAD2L1/NDC80/TTK/CENPF/ZWINT/MAD1L1/SPDL1/XRCC3/KNTC1/PTTG1
GOMF_RIBONUCLEOPROTEIN_COMPLEX_BINDING	GOMF_RIBONUCLEOPROTEIN_COMPLEX_BINDING	128	0.384533	1.53621	0.00259025	0.06286	0.0567954	4490	tags=40%, list=24%, signal=30%	APOBEC1/BOP1/ZC3H12A/LETM2/YBX3/GCN1/DHX33/NOLC1/EIF4A3/PRMT5/PIM1/EIF5A/XPO5/IGHMBP2/EIF5AL1/ZNF598/PES1/WDR12/EIF3C/ERI1/EIF2S1/UNG/LARP1/NME1/ABCE1/NAA15/EIF4H/EIF6/LETM1/SNRPB/PRPF31/MTIF2/CKAP5/GUF1/IFIH1/GEMIN4/OLA1/SRP68/SNRPA/SRP72/GEMIN5/NPM1/HSPA5/ERAL1/SNRPD1/RPN2/ITCH/MTOR/C1QBP/HNRNPU/TACO1
GOCC_CELL_BODY_MEMBRANE	GOCC_CELL_BODY_MEMBRANE	18	-0.753525	-1.71228	0.00263184	0.0636205	0.0574825	2454	tags=56%, list=13%, signal=48%	REG1A/ATP1A3/KCNE3/P2RY12/AMIGO1/ADCY8/CX3CR1/ATP1B2/SLC6A3/CD22
HP_ABNORMALITY_OF_BLADDER_MORPHOLOGY	HP_ABNORMALITY_OF_BLADDER_MORPHOLOGY	50	0.543652	1.90148	0.00263595	0.0636205	0.0574825	1944	tags=34%, list=11%, signal=31%	LAMA3/LAMC2/PAH/ITGB4/LAMB3/COL1A1/ITGA6/COL5A2/PLEC/COL5A1/COL3A1/COL1A2/SALL4/PLOD1/LMNB1/SMAD3/KRAS
GOCC_CAJAL_BODY	GOCC_CAJAL_BODY	62	-0.603682	-1.62463	0.00264245	0.0636205	0.0574825	649	tags=15%, list=4%, signal=14%	HSPB7/SCARNA22/SCARNA21/SNORA38B/SCARNA13/SCARNA1/SNORA38/SCARNA10/SCARNA5
HP_PTERYGIUM	HP_PTERYGIUM	27	0.621694	1.93013	0.00268897	0.0645706	0.0583409	1898	tags=41%, list=10%, signal=37%	ITGB4/GPC6/MMP14/PLOD2/ITGA6/PLEC/FKBP10/IRF6/EFNB1/DOK7/MMP2
GOBP_EPITHELIAL_CELL_DEVELOPMENT	GOBP_EPITHELIAL_CELL_DEVELOPMENT	174	0.34415	1.40873	0.00273935	0.065608	0.0592783	1665	tags=22%, list=9%, signal=20%	WNT7A/STC1/HNF4A/VSIG1/EPHA2/FOXC2/JAG1/PDGFB/COL22A1/ADAMTSL4/MET/MYO1E/TNF/SLITRK6/VEGFA/HOXB13/FOSL2/F2RL1/RARG/FLNA/SFN/COL15A1/IL1B/SOX9/DLL1/CDKN1A/VCL/PLOD3/PROC/MYADM/TMOD1/TYMS/FASN/RDX/HIF1A/B4GALT1/TNFRSF1A/CDK6
GOBP_T_CELL_DIFFERENTIATION	GOBP_T_CELL_DIFFERENTIATION	219	-0.470506	-1.39519	0.00277857	0.0663738	0.0599702	3164	tags=32%, list=17%, signal=26%	PREX1/NLRP3/IL7R/VAV1/SEMA4A/TCF7/TNFSF18/SYK/BCL2/PRKCZ/TMEM98/IL6R/LEPR/SHH/CD83/PIK3R6/SPINK5/LILRB4/CD4/FOXP3/GPR183/NFATC2/IL12RB1/DTX1/TBX21/LCK/CTLA4/CD8A/PTPN22/RORA/HLA-DRB1/RORC/FOXJ1/CD74/NCKAP1L/HLA-DRA/DOCK2/CRTAM/ZAP70/CD1D/FGL2/HLA-DOA/THEMIS/EOMES/SPN/TOX/ZBTB16/CD3D/CD3E/CR1/PTPRC/CD2/SASH3/CD28/CD3G/SLC46A2/RHOH/ITK/KIT/TESPA1/SLAMF6/CCR2/TNFSF8/LY9/CCR7/PLA2G2D/CD27/IRF4/CCL19
HP_JOINT_HYPERFLEXIBILITY	HP_JOINT_HYPERFLEXIBILITY	169	0.338494	1.37785	0.00280128	0.0667418	0.0603027	3584	tags=37%, list=19%, signal=30%	HNF4A/COL11A1/SMOC1/COL1A1/PTHLH/CCDC8/COL3A1/RRAS2/CENPE/ZNF469/COL1A2/TONSL/CDC6/ORC1/PLK4/ADAMTS2/ENPP1/FLNA/HOXD13/CDC45/PLOD1/CDT1/TBX1/FLNB/EFNB1/SLC2A10/LMNA/TRAIP/SLC6A8/PTPN11/NSUN2/SOX11/SEC23A/KRAS/SATB2/ORC6/TGFB2/NOTCH3/CLIP2/CANT1/EXT1/RRAS/PYCR1/FBN1/TRPS1/CEP152/LZTR1/COL18A1/CRKL/P4HB/CUL7/NRAS/LONP1/SMARCD1/ANTXR1/COL9A3/COMT/LOXL3/EXOC6B/CENPJ/GTF2IRD1/RBBP8
GOBP_MICROTUBULE_ORGANIZING_CENTER_ORGANIZATION	GOBP_MICROTUBULE_ORGANIZING_CENTER_ORGANIZATION	131	0.379219	1.50342	0.00283695	0.0672415	0.0607541	3514	tags=34%, list=19%, signal=28%	HEPACAM2/SLC16A1/AURKA/PLK1/GADD45A/SGO1/PLK4/CHEK1/NEK2/NDC80/BRCA1/KIF11/PLK2/NDE1/XRCC2/CDK2/RANBP1/SSX2IP/STIL/CHMP4C/CCNF/WDR62/SASS6/PCLAF/XRCC3/BRCA2/MARK4/CEP152/CEP72/NDEL1/CEP135/CDK1/ATF5/CHMP1A/E2F4/NUP62/RTTN/CHORDC1/PPP1R12A/CKAP5/NSFL1C/NAT10/CEP85/CEP250/CENPJ
HP_ABNORMALITY_OF_THE_ULNA	HP_ABNORMALITY_OF_THE_ULNA	130	0.381982	1.50817	0.00283695	0.0672415	0.0607541	3631	tags=37%, list=20%, signal=30%	WNT7A/COL11A1/JAG1/CCDC8/TWIST1/MMP13/RRAS2/RECQL4/SALL4/FLNA/LRP4/FLNB/RAD51/BRCA1/COL10A1/PTPN11/FANCA/FANCD2/XRCC2/FANCI/CHST3/KRAS/BRIP1/SCARF2/FGFRL1/CHSY1/CLIP2/CANT1/NSD2/EXT1/RRAS/FANCE/BRCA2/LZTR1/TBX3/CUL7/NRAS/ESCO2/RFWD3/UBE2T/LETM1/CPLX1/ANAPC1/EXOC6B/TGFB1/FANCB/GTF2IRD1/MAP2K1
HP_FINE_HAIR	HP_FINE_HAIR	62	0.492349	1.7755	0.00286258	0.0676737	0.0611447	2676	tags=29%, list=14%, signal=25%	KRT81/HPD/CDH3/KRT86/ITGA3/WNT10A/COL3A1/GJB2/TWIST2/NSUN2/KRAS/MSX1/SATB2/GJA1/ERCC2/PYCR1/TRPS1/LIPH
GOBP_MEIOTIC_CHROMOSOME_SEGREGATION	GOBP_MEIOTIC_CHROMOSOME_SEGREGATION	56	0.492306	1.70345	0.00288448	0.0679104	0.0613585	2999	tags=38%, list=16%, signal=32%	MAEL/ESPL1/PLK1/SGO1/BUB1B/TRIP13/EME1/BUB1/P3H4/TOP2A/TTK/NDC1/FANCD2/CCNE1/BRIP1/SIRT7/SGO2/RNF212/SYCP2/PTTG1/NUF2
HP_VAGINAL_NEOPLASM	HP_VAGINAL_NEOPLASM	10	0.805856	1.91734	0.00288744	0.0679104	0.0613585	1912	tags=60%, list=10%, signal=54%	BUB1B/TRIP13/BUB1/COL4A5/COL4A6/NAB2
HP_CONGENITAL_MALFORMATION_OF_THE_RIGHT_HEART	HP_CONGENITAL_MALFORMATION_OF_THE_RIGHT_HEART	65	-0.588138	-1.59485	0.00290353	0.0681139	0.0615423	3328	tags=43%, list=18%, signal=35%	DNAAF3/CFAP300/TBC1D24/SPEF2/CCDC40/ARMC4/DNAH5/LRRC56/DNAH11/CCDC65/PTPN22/CCDC39/DNAH1/RSPH9/FOXJ1/CCDC114/CCDC151/TTC25/DNAJB13/GAS2L2/RSPH1/ZMYND10/RSPH4A/DRC1/DNAAF1/CFAP221/DNAI1/DNAI2
GOMF_GROWTH_FACTOR_BINDING	GOMF_GROWTH_FACTOR_BINDING	120	0.392713	1.59127	0.00292098	0.068348	0.0617539	2143	tags=32%, list=12%, signal=28%	IGFBP1/EGFR/ITGB4/NGFR/CD109/FURIN/COL1A1/ITGA6/COL6A1/PDGFB/IGFBP3/COL5A1/COL3A1/IL1R2/IGFBP6/FGFBP1/TRIM16/GPC1/COL1A2/TSKU/SHC1/THBS1/IGF1R/ITGB3/COL4A1/ESM1/PXDN/SRPX2/ERBB2/ITGAV/LTBP1/PDGFA/HAP1/VASN/OSMR/HTRA3/RHBDF2/FGFRL1
GOBP_RESPONSE_TO_CADMIUM_ION	GOBP_RESPONSE_TO_CADMIUM_ION	53	0.526946	1.83888	0.00295033	0.068708	0.0620792	192	tags=8%, list=1%, signal=7%	MT4/MT1A/MT2A/EGFR
GOBP_POSITIVE_T_CELL_SELECTION	GOBP_POSITIVE_T_CELL_SELECTION	34	-0.672674	-1.6781	0.00295844	0.068708	0.0620792	2836	tags=59%, list=15%, signal=50%	TNFSF18/BCL2/IL6R/SHH/FOXP3/IL12RB1/TBX21/CD74/DOCK2/ZAP70/THEMIS/SPN/TOX/CD3D/CD3E/PTPRC/CD3G/SLAMF6/LY9/IRF4
HP_LYMPHOPENIA	HP_LYMPHOPENIA	113	-0.531991	-1.5243	0.0029589	0.068708	0.0620792	3100	tags=34%, list=17%, signal=28%	IL7R/ACP5/WIPF1/CASP10/GFI1/TNFSF12/LEPR/STAT4/PIK3R1/FASLG/IL2RG/LCK/CTLA4/CD8A/FAT4/WAS/CIITA/RASGRP1/ICOS/CXCR4/DOCK2/CD247/DOCK8/ZAP70/CORO1A/ADA2/CD3D/CD3E/PTPRC/CD3G/IKZF1/ITK/TNFRSF13C/IGHM/CD19/RMRP/CR2/MS4A1
GOCC_CMG_COMPLEX	GOCC_CMG_COMPLEX	10	0.804447	1.91399	0.00298531	0.0689119	0.0622633	3625	tags=100%, list=20%, signal=80%	GINS4/MCM4/MCM3/MCM7/MCM5/GINS3/MCM2/MCM6/GINS2/GINS1
GOBP_RNA_3_END_PROCESSING	GOBP_RNA_3_END_PROCESSING	137	0.366199	1.45563	0.00298641	0.0689119	0.0622633	5992	tags=51%, list=32%, signal=35%	CT45A10/CCNB1/SYMPK/EIF4A3/CT45A1/INTS1/ALYREF/APP/HSF1/ERI1/SSB/FIP1L1/DKC1/SRSF9/DHX38/CPSF1/LEO1/FBL/USB1/RPRD1B/ELAC2/ZC3H3/ZFP36L1/EXOSC9/SNRPA/EXOSC10/CPSF2/U2AF2/EXOSC4/CSTF2/ZC3H14/CPSF3/INTS2/LSM11/NELFE/UPF3B/DDX39A/BARD1/PABPN1/CPSF7/TENT4A/EXOSC2/THOC6/CPSF4/VIRMA/RNF40/PABPC1/INTS8/SRSF1/LARP7/CCNT1/PNPT1/SRRM1/MAGOH/CLP1/INTS6/GRSF1/SRSF2/CDC73/CASC3/PTCD1/RNPS1/RBM8A/DHX36/EXOSC5/S…
GOBP_REGULATION_OF_SIGNAL_TRANSDUCTION_BY_P53_CLASS_MEDIATOR	GOBP_REGULATION_OF_SIGNAL_TRANSDUCTION_BY_P53_CLASS_MEDIATOR	165	0.348473	1.4141	0.00299027	0.0689119	0.0622633	4870	tags=43%, list=26%, signal=32%	PPP1R13L/SNAI2/SNAI1/PMAIP1/TWIST1/SPRED3/EXO1/AURKA/TPX2/BOP1/AURKB/CHEK1/NOP2/BLM/CDK5R1/BRCA1/MAPK11/PML/HEXIM1/PRMT5/NOC2L/CDK2/NUAK1/MSX1/BDKRB2/BRIP1/BCL2L12/RFC3/NBN/RPF2/RFFL/TAF15/RMI2/SSRP1/TAF6/ANKRD1/PRMT6/SUPT16H/RRS1/KDM1A/HDAC2/CSNK2A1/MTA2/TP73/MBD3/RFC5/DNA2/PRKAA2/RBBP8/PLK3/TAF13/TAF2/EHMT2/CSNK2A2/KMT5A/PTTG1IP/CHD4/ING2/TOP3A/RHNO1/ZNF385A/BARD1/PRKAB2/RPA1/PAK1IP1/CHD3/CD44/…
GOCC_REPLICATION_FORK	GOCC_REPLICATION_FORK	61	0.498683	1.78633	0.00304876	0.0700512	0.0632928	4109	tags=46%, list=22%, signal=36%	TONSL/UHRF1/MCM10/BLM/WDHD1/TIMELESS/MCM3/POLD2/XRCC2/PIF1/POLD1/RFC3/NBN/XRCC3/TIPIN/ZMIZ2/PRIM1/MMS22L/POLD4/RFC5/PRIM2/PLRG1/PCNA/PRPF19/CDC5L/RAD18/DONSON/SMARCAL1
GOBP_REGULATION_OF_LEUKOCYTE_PROLIFERATION	GOBP_REGULATION_OF_LEUKOCYTE_PROLIFERATION	206	-0.47445	-1.40171	0.00305503	0.0700512	0.0632928	2836	tags=32%, list=15%, signal=27%	TNFSF18/SYK/BCL2/AIF1/TYROBP/SHH/HHEX/PRKCQ/LILRB4/MNDA/CD4/MAPK8IP1/ENPP3/TNFSF13B/FOXP3/GPR183/IL34/NFATC2/IL12RB1/LILRB1/TLR4/IL6ST/FCGR2B/CTLA4/PTPN22/CD38/HLA-DRB1/FOXJ1/CD74/LST1/NCKAP1L/CRTAM/HLA-DPA1/INPP5D/ZAP70/IL33/HLA-DMB/CORO1A/RASAL3/MEF2C/HLA-DPB1/CD1D/SPN/CD6/CD3E/CR1/BTK/PTPRC/SASH3/CD28/IKZF3/AGER/TNFRSF13C/CCR2/CLC/TNFSF8/CLECL1/SFTPD/SCGB1A1/MZB1/PLA2G2D/CD40LG/FCRL3/CD22/BLK/…
HP_KERATOSIS_PILARIS	HP_KERATOSIS_PILARIS	18	0.712695	2.00479	0.00309058	0.0706893	0.0638693	628	tags=28%, list=3%, signal=27%	KRT81/KRT86/COL12A1/WNT10A/CARD14
GOBP_ESTABLISHMENT_OF_MITOTIC_SPINDLE_LOCALIZATION	GOBP_ESTABLISHMENT_OF_MITOTIC_SPINDLE_LOCALIZATION	30	0.58904	1.86778	0.00310178	0.0707685	0.0639408	2961	tags=50%, list=16%, signal=42%	MISP/ESPL1/PLK1/ITGB1/MAD2L1/CENPA/SAPCD2/NDC80/NDE1/SPDL1/NUSAP1/KPNB1/GJA1/NDEL1/GPSM2
HP_POSTNATAL_GROWTH_RETARDATION	HP_POSTNATAL_GROWTH_RETARDATION	152	0.365938	1.51211	0.00311336	0.0708561	0.06402	2143	tags=20%, list=12%, signal=18%	FLNC/GATA3/HMGA2/CYP27B1/TUBB3/CCBE1/PYGL/H19/SMOC1/TFAP2A/SLC2A1/TNNI3/KIF7/TNNT2/BUB1B/MEG3/SALL4/FLNA/KIF20A/PLOD3/CKAP2L/BLM/KIF15/LMNA/MCM4/NDE1/PTPN11/NSUN2/SATB2/BRIP1/FGFRL1
GOBP_NEGATIVE_REGULATION_OF_APOPTOTIC_SIGNALING_PATHWAY	GOBP_NEGATIVE_REGULATION_OF_APOPTOTIC_SIGNALING_PATHWAY	198	0.334112	1.37202	0.00316804	0.0717348	0.0648139	2967	tags=31%, list=16%, signal=26%	IL1A/FGA/SERPINE1/CSF2/VNN1/EYA1/HSPA1A/HSPA1B/ITGA6/PLAUR/MAGEA3/SNAI2/SNAI1/EYA4/TNF/BCL2L10/THBS1/PF4/IL1B/MIR210/FADD/CTTN/YBX3/FGG/BRCA1/HIF1A/TNFRSF10B/ENO1/ITGAV/ITPRIP/FGB/UNC5B/NOC2L/BCL2L1/BDKRB2/MPV17L/TNFRSF10A/BCL2L12/NR4A2/AATF/BMP4/NLE1/DDIAS/YAP1/EYA2/RFFL/HYOU1/FAS/SRC/MNT/SOD2/TNFAIP3/PPIF/KDM1A/NOL3/MIR221/PPIA/HMGB2/IFI6/TMBIM1/PSME3
HP_NEONATAL_RESPIRATORY_DISTRESS	HP_NEONATAL_RESPIRATORY_DISTRESS	94	-0.545062	-1.54396	0.00317163	0.0717348	0.0648139	2873	tags=31%, list=16%, signal=26%	SPEF2/CCDC40/FOXF1/ARMC4/DNAH5/RALGAPA1/LRRC56/DNAH11/CCDC65/CCDC39/DNAH1/RSPH9/FOXJ1/MT-TT/CCDC114/CCDC151/TTC25/DNAJB13/GAS2L2/SFTPB/NKX2-1/RSPH1/ZMYND10/RSPH4A/DRC1/DNAAF1/CFAP221/DNAI1/DNAI2
HP_MILDLY_ELEVATED_CREATINE_KINASE	HP_MILDLY_ELEVATED_CREATINE_KINASE	45	0.5129	1.76387	0.00317549	0.0717348	0.0648139	3353	tags=42%, list=18%, signal=35%	FLNC/COL12A1/COL6A1/COL6A2/GABRA3/TPM2/HACD1/DOK7/LMNA/COL6A3/TWNK/PLEKHG5/MAP3K20/SLC52A2/FKRP/GNE/POLG/COL9A3/TFG
GOBP_OVULATION_CYCLE	GOBP_OVULATION_CYCLE	50	0.537178	1.87884	0.00319678	0.0720377	0.0650876	2890	tags=36%, list=16%, signal=30%	MSTN/EREG/EGFR/PTPRN/INHBA/OXTR/TIMP4/HAS2/MMP7/AXL/TGFB2/NRIP1/PTX3/ADAMTS1/EGR1/SRC/NCOR2/ZP3
GOBP_REGULATION_OF_EPITHELIAL_CELL_DIFFERENTIATION	GOBP_REGULATION_OF_EPITHELIAL_CELL_DIFFERENTIATION	115	0.377242	1.52926	0.00321518	0.0722706	0.065298	1659	tags=29%, list=9%, signal=26%	GATA3/PAX8/CYP27B1/ERRFI1/SERPINE1/CTSV/CD24/ZBED2/CD109/CAV1/FOXN1/JAG1/SULT2B1/XDH/CTSL/TNF/ID1/SPRED3/TRIM16/VEGFA/SFN/IL1B/SOX9/FGF2/DLL1/MAFF/VCL/CEBPB/PROC/WNT10B/CCND1/TNFRSF1A/KLF7
HP_NARROW_MOUTH	HP_NARROW_MOUTH	179	0.341195	1.40741	0.00322291	0.0722706	0.065298	2264	tags=23%, list=12%, signal=20%	MYBPC1/TNNT3/COL7A1/COL11A2/MMP1/COL11A1/CCBE1/ITGA3/TNNI2/CLCF1/TWIST1/COL3A1/DSE/CDC6/ORC1/RECQL4/MEG3/TPM2/FLNA/IGF1R/CDC45/CDT1/TBX1/SPEG/LMNA/FAM20C/PRRX1/TCOF1/EDN1/EIF4A3/BMP2/CHST3/POLD1/TUBB/ATAD3A/SATB2/ORC6/CHSY1/GJA1/CANT1/MCM5
HP_VENOUS_INSUFFICIENCY	HP_VENOUS_INSUFFICIENCY	34	0.57517	1.87596	0.00324095	0.0724974	0.065503	2579	tags=35%, list=14%, signal=30%	NDP/VEGFC/SMOC1/FOXC2/COL3A1/PIEZO1/TBX1/PROC/SMAD3/AEBP1/NOTCH3/RASA1
HP_FACIAL_ASYMMETRY	HP_FACIAL_ASYMMETRY	111	0.395649	1.60827	0.0032602	0.0727502	0.0657314	3496	tags=41%, list=19%, signal=33%	EYA1/H19/COL1A1/TWIST1/SALL4/FLNA/CLTCL1/DACT1/DHX37/ERF/LRP4/EFNB1/RAD51/BRCA1/TRIO/FANCA/FANCD2/MEOX1/EDN1/XRCC2/FANCI/KRAS/SATB2/BRIP1/FGFRL1/BMP4/EDNRA/PORCN/NSD2/FANCE/SIX5/BRCA2/CTNND1/CHN1/CRKL/NRAS/RFWD3/UBE2T/LETM1/SMS/CPLX1/CDH11/SET/FANCB/PUF60
HP_ABNORMALITY_OF_THE_LYMPH_NODES	HP_ABNORMALITY_OF_THE_LYMPH_NODES	182	-0.488107	-1.43497	0.00327226	0.0728416	0.0658139	3192	tags=28%, list=17%, signal=23%	STX11/NLRP3/IL7R/ACP5/APOE/BCL2/CASP10/TNFSF12/STAT4/ASAH1/FERMT3/IL2RB/FASLG/PSTPIP1/FOXP3/NCF4/IL2RG/CYBB/TLR4/CTLA4/PTPN22/FAT4/HABP2/HLA-DRB1/RASGRP1/ICOS/NCKAP1L/DNASE1L3/CXCR4/NCF1/ZAP70/ADA2/C4A/GPC3/TRAC/ZBTB16/BTK/PTPRC/CD28/IRF8/ITK/TNFRSF13C/SH2D1A/RNU4ATAC/CD27/CD40LG/CD19/RMRP/CR2/MS4A1/APOA1
GOBP_INTERMEDIATE_FILAMENT_ORGANIZATION	GOBP_INTERMEDIATE_FILAMENT_ORGANIZATION	17	0.689281	1.89715	0.00328314	0.0729065	0.0658726	981	tags=41%, list=5%, signal=39%	KRT20/PKP2/KRT14/TCHH/KRT17/NEFH/DSP
GOBP_EXTRINSIC_APOPTOTIC_SIGNALING_PATHWAY	GOBP_EXTRINSIC_APOPTOTIC_SIGNALING_PATHWAY	201	0.341887	1.42852	0.00329845	0.0730691	0.0660195	2967	tags=32%, list=16%, signal=27%	IL1A/FGA/AGT/SERPINE1/CSF2/G0S2/CD70/EYA1/HSPA1A/CAV1/INHBA/KRT18/HSPA1B/ITGA6/SNAI2/EYA4/PMAIP1/TNFRSF12A/KRT8/TNF/SRPX/BCL2L10/TIMP3/THBS1/PF4/IL1B/LTBR/GPER1/FADD/CTTN/FGG/BRCA1/TNFRSF10B/PML/ITGAV/TNFRSF1A/ITPRIP/FGB/BCL10/DAPK3/SMAD3/UNC5B/BCL2L1/BAG3/TNFRSF10A/BCL2L12/TGFB2/BMP4/YAP1/EYA2/RFFL/FAS/SRC/DDX47/PPP2R1B/TNFAIP3/MLLT11/NOL3/MIR221/HMGB2/CASP9/IFI6/TMBIM1/PSME3
GOCC_MITOTIC_SPINDLE	GOCC_MITOTIC_SPINDLE	148	0.357614	1.46272	0.00330977	0.0731427	0.066086	3182	tags=30%, list=17%, signal=25%	HEPACAM2/ODAM/MISP/CENPE/ESPL1/KIF18B/AURKA/PLK1/CDC6/TPX2/KIFC1/KIF23/SPAG5/AURKB/PRC1/SKA3/SKA1/MAD2L1/TACC3/CKAP2L/CTTN/RANGAP1/KIF18A/ASPM/KIF20B/KIF11/EML2/RACGAP1/ECT2/MAD1L1/NUSAP1/HSF1/KIFC2/TUBG1/RCC2/HNF4G/MAP4/KNSTRN/LIMK2/CDC27/CDK1/GPSM2/FAM83D/TAF1D/NUP62
GOBP_CALCIUM_MEDIATED_SIGNALING	GOBP_CALCIUM_MEDIATED_SIGNALING	154	-0.499336	-1.45364	0.00335811	0.0740321	0.0668896	3656	tags=38%, list=20%, signal=30%	ATP1B1/DEFB1/GSTM2/PPP1R9A/PPP3CC/PDK2/CCR1/SELENOK/LAT2/PTK2B/SLC8A1/SYK/AGTR1/TMBIM4/CLIC2/ITPR1/CCRL2/CD4/CMKLR1/NFATC2/SLA2/TREM2/P2RX7/PLN/PLCE1/EDNRB/P2RY12/PLEK/KDR/PTGFR/BHLHA15/CCR8/RGN/MYOZ1/PLCG2/CXCR4/CCR5/P2RX5/CXCR3/LRRK2/CXCR6/ZAP70/TMEM100/RCAN2/CD3E/BTK/PTPRC/CX3CR1/ANK2/TBC1D10C/CASQ2/TRAT1/SELP/CCR2/HTR2B/CCR4/CCR7/CD22
GOMF_POTASSIUM_CHANNEL_ACTIVITY	GOMF_POTASSIUM_CHANNEL_ACTIVITY	51	-0.606228	-1.59449	0.0033802	0.0743399	0.0671677	3772	tags=53%, list=20%, signal=42%	TMEM175/SNAP25/KCNQ3/KCNS3/KCNH2/KCNAB2/LRRC55/KCNAB1/KCNMA1/KCNE4/KCNJ5/KCNE3/AQP1/ABCC9/KCNJ11/KCNK3/KCND3/KCNQ1/KCNJ8/KCNK15/KCNK5/KCNJ15/KCNN3/FXYD4/KCNA3/KCNK17/LRRC38
GOBP_CELL_MATRIX_ADHESION	GOBP_CELL_MATRIX_ADHESION	199	0.330903	1.35627	0.00341897	0.0750123	0.0677752	2932	tags=34%, list=16%, signal=29%	FGA/L1CAM/VTN/PLAU/COL5A3/COL17A1/SERPINE1/ITGB4/ITGA3/MMP14/JAG1/ACTN1/PXN/FN1/RHOD/FERMT1/COL3A1/GREM1/ADAMTS12/VEGFA/POSTN/PHLDB2/LYPD5/COL16A1/AJUBA/THBS1/ITGB3/S100A10/ITGA11/ITGB1/ITGA2/VCL/LYPD3/MAP4K4/NID2/CTTN/ZYX/ACTG1/FGG/ITGB6/ITGAV/CDK6/FGB/PPFIA1/VCAM1/NID1/DAPK3/SMAD3/ADAM9/MINK1/JUP/EFNA5/SRF/TIAM1/RRAS/RCC2/CDKN2A/MMP12/SRC/RASA1/DAG1/ITGB5/SDC4/SLC9A1/EPHA1/THY1/ACER2
GOBP_MESENCHYMAL_TO_EPITHELIAL_TRANSITION	GOBP_MESENCHYMAL_TO_EPITHELIAL_TRANSITION	13	0.743086	1.89487	0.00344703	0.075447	0.068168	2528	tags=62%, list=14%, signal=53%	GATA3/PAX8/GREM1/BASP1/TCF15/BMP4/LIF/PELO
GOMF_STRUCTURAL_CONSTITUENT_OF_MUSCLE	GOMF_STRUCTURAL_CONSTITUENT_OF_MUSCLE	26	0.622298	1.92967	0.00354658	0.0774408	0.0699694	3187	tags=58%, list=17%, signal=48%	MYBPC1/MYBPH/ASPH/PLEC/TCAP/SMTN/TPM2/KRT19/TPM4/MYBPC2/OBSCN/DAG1/MYL9/CSRP2/TPM1
HP_RECURRENT_BRONCHITIS	HP_RECURRENT_BRONCHITIS	27	-0.691695	-1.67499	0.00357752	0.0779303	0.0704117	914	tags=41%, list=5%, signal=39%	IL2RG/ICOS/DNAJB13/TNFRSF13C/MGP/DNAAF1/CD79A/CD79B/CD19/CR2/MS4A1
GOMF_CELL_CELL_ADHESION_MEDIATOR_ACTIVITY	GOMF_CELL_CELL_ADHESION_MEDIATOR_ACTIVITY	40	0.546642	1.82894	0.0035972	0.0781729	0.0706309	2773	tags=50%, list=15%, signal=43%	PKP2/KRT18/DSG2/PKP3/DSP/ANXA2/DSC2/ANXA1/BAIAP2L1/PDLIM5/TMOD3/JUP/ROBO3/TRIM29/RAB10/NPTN/PALLD/S100A11/PAK4/BAIAP2
HP_MILIA	HP_MILIA	19	0.675383	1.94975	0.00362218	0.0785293	0.0709529	562	tags=58%, list=3%, signal=56%	LAMA3/LAMC2/KRT14/COL7A1/COL17A1/MMP1/ITGB4/LAMB3/ITGA6/PLEC/FERMT1
GOBP_TRNA_TRANSPORT	GOBP_TRNA_TRANSPORT	35	0.589757	1.92704	0.00363765	0.0785313	0.0709547	5960	tags=74%, list=32%, signal=50%	NDC1/NUP37/RAN/SSB/NUP153/NUP85/NUP62/AAAS/NUP155/NUP188/YBX1/NUP107/NUP205/RAE1/NUP54/POM121C/XPOT/NOL6/TPR/SEH1L/NUP50/NUP88/NUP35/NUP43/NUP58/POM121
GOBP_DESMOSOME_ORGANIZATION	GOBP_DESMOSOME_ORGANIZATION	10	0.798737	1.9004	0.00363944	0.0785313	0.0709547	1955	tags=70%, list=11%, signal=63%	PKP2/SNAI2/DSG2/PKP3/DSP/NECTIN1/JUP
HP_ESOPHAGEAL_STRICTURE	HP_ESOPHAGEAL_STRICTURE	13	0.73973	1.88631	0.00366359	0.0788664	0.0712574	562	tags=46%, list=3%, signal=45%	LAMA3/LAMC2/COL7A1/MMP1/LAMB3/FERMT1
HP_PECTUS_CARINATUM	HP_PECTUS_CARINATUM	126	0.387028	1.53109	0.003688	0.0791089	0.0714765	2779	tags=29%, list=15%, signal=24%	WNT7A/MFAP5/COL11A2/TNNT1/MME/FBN2/PLOD2/FN1/RRAS2/BMP1/AGRN/KIF7/ORC1/FKBP10/FLNB/SLC2A10/PTPN11/DVL1/SMAD3/BMP2/CHST3/KRAS/ATAD3A/MEGF8/NXN/RRAS/CHRM3/HYOU1/PYCR1/FBN1/TRPS1/LZTR1/HSPG2/ROR2/TBX3/ACTB
GOBP_REGULATION_OF_LEUKOCYTE_MEDIATED_IMMUNITY	GOBP_REGULATION_OF_LEUKOCYTE_MEDIATED_IMMUNITY	180	-0.481848	-1.41545	0.00369215	0.0791089	0.0714765	3217	tags=32%, list=17%, signal=27%	TNFSF13/NLRP3/IL7R/ARRB2/VAV1/SYK/PRKCZ/IL18RAP/TYROBP/FOXF1/FGR/ITGB2/PIK3R6/LILRB4/CD1A/PRAM1/FOXP3/SUSD4/IL12RB1/LILRB1/TLR4/TBX21/FCGR2B/SERPINB4/HLA-DRB1/CXCL6/WAS/FOXJ1/STXBP1/RASGRP1/DNASE1L3/CD84/HLA-DRA/CRTAM/CADM1/CD1D/NOS2/CR1/SCIMP/BTK/PTPRC/SASH3/CD28/AGER/LTA/CD96/CD1E/SH2D1A/SLAMF6/CCR2/CLC/CD1B/CD1C/C4BPA/NCR3/STAP1/BLK/FCER2
GOCC_PRERIBOSOME_LARGE_SUBUNIT_PRECURSOR	GOCC_PRERIBOSOME_LARGE_SUBUNIT_PRECURSOR	23	0.629528	1.908	0.00370669	0.0792348	0.0715903	4195	tags=70%, list=23%, signal=54%	BOP1/RRP1/NOC2L/PES1/WDR12/RRP1B/RRS1/NIP7/FTSJ3/MRTO4/EBNA1BP2/EIF6/PPAN/RPF1/WDR74/MAK16
HP_ABNORMAL_LYMPHOCYTE_MORPHOLOGY	HP_ABNORMAL_LYMPHOCYTE_MORPHOLOGY	149	-0.504937	-1.47163	0.00377635	0.0805358	0.0727658	3100	tags=33%, list=17%, signal=28%	IL7R/ACP5/KLHDC8B/NLRC4/WIPF1/CASP10/GFI1/TNFSF12/LIPA/IL6R/LEPR/STAT4/PIK3R1/CD4/FASLG/FOXP3/IL2RG/LCK/CTLA4/CD8A/FUCA1/FAT4/HLA-DRB1/WAS/CIITA/RASGRP1/ICOS/NCKAP1L/CXCR4/DOCK2/CD247/DOCK8/ZAP70/CORO1A/ADA2/CD3D/CD3E/PTPRC/CD28/CD3G/IKZF1/ITK/TNFRSF13C/SH2D1A/IGHM/CD19/RMRP/CR2/MS4A1
HP_RADIAL_BOWING	HP_RADIAL_BOWING	14	0.75073	1.95921	0.00380737	0.0810085	0.0731929	2316	tags=57%, list=13%, signal=50%	WNT7A/COL11A1/GLI3/MMP13/FLNA/FLNB/P3H1/EXT1
HP_AUTOIMMUNE_THROMBOCYTOPENIA	HP_AUTOIMMUNE_THROMBOCYTOPENIA	38	-0.653045	-1.65114	0.00382143	0.081119	0.0732927	4089	tags=55%, list=22%, signal=43%	SMPD1/PRKCD/RFXAP/KDM6A/CD81/IL7R/ACP5/CASP10/TNFSF12/FASLG/FOXP3/CTLA4/CIITA/RASGRP1/ICOS/ZAP70/ITK/TNFRSF13C/CD19/CR2/MS4A1
GOMF_QUATERNARY_AMMONIUM_GROUP_BINDING	GOMF_QUATERNARY_AMMONIUM_GROUP_BINDING	26	-0.68909	-1.65342	0.00389964	0.082568	0.074602	2570	tags=35%, list=14%, signal=30%	CETP/PCYT1B/RASGRP1/APOC1/ESYT3/IGHM/JCHAIN/APOA2/APOA1
GOBP_BONE_MORPHOGENESIS	GOBP_BONE_MORPHOGENESIS	76	0.45458	1.63255	0.00391473	0.082568	0.074602	2364	tags=37%, list=13%, signal=32%	NPPC/STC1/MSX2/MMP14/COL1A1/TFAP2A/GLI3/SCX/TWIST1/MMP13/TSKU/HAS2/SHOX2/RARG/SOX9/SERPINH1/OSR2/CSGALNACT1/CYP26B1/NAB2/MSX1/BMP4/MEGF8/NAB1/CHSY1/EXT1/RAB23/FOXC1
GOCC_SPINDLE_POLE	GOCC_SPINDLE_POLE	155	0.358443	1.47131	0.00392308	0.082568	0.074602	3592	tags=32%, list=19%, signal=26%	MISP/DDX11/AURKA/CDC20/PLK1/CDC6/DLGAP5/TPX2/SGO1/PLK4/SPAG5/AURKB/MTCL1/NEDD1/PRC1/CCNB1/AUNIP/NEK2/MAD2L1/TACC3/CKAP2L/ASPM/POC1A/KIF20B/KIF11/CENPF/PLK2/NDE1/MAD1L1/WDR62/SPDL1/PLEKHG6/HSF1/TUBG1/KNSTRN/LATS2/PSRC1/CKAP2/KNTC1/CALM3/GPSM2/FAM83D/CDC25B/NUP62/CKAP5/NSFL1C/AAAS/CEP85/MAPKBP1/PLK3
HP_PEDAL_EDEMA	HP_PEDAL_EDEMA	25	0.64348	1.98642	0.00392579	0.082568	0.074602	1054	tags=20%, list=6%, signal=19%	ALB/VEGFC/OCA2/FN1/KIF1A
HP_ABNORMAL_LYMPHOCYTE_PHYSIOLOGY	HP_ABNORMAL_LYMPHOCYTE_PHYSIOLOGY	232	-0.45622	-1.35389	0.00394342	0.0827485	0.0747651	2975	tags=27%, list=16%, signal=23%	KLHDC8B/NLRC4/WIPF1/CASP10/PLA2G7/TNFSF12/IL6R/ZEB2/LEPR/PIK3R1/SPINK5/GPC4/IL2RB/FASLG/PSTPIP1/FOXP3/IL2RG/IL12RB1/IL6ST/CTLA4/MUC5B/FAT4/HLA-DRB1/WAS/CIITA/RASGRP1/PLCG2/ICOS/NCKAP1L/SFTPA2/CXCR4/CD247/DOCK8/ZAP70/TNFSF15/ADA2/CARMIL2/GPC3/CD3D/CD3E/BTK/CLCA4/CD28/POU2AF1/IKZF1/ITK/TNFRSF13C/SH2D1A/MS4A2/CFTR/RNU4ATAC/IGKC/CD27/IGHM/CD40LG/SFTPC/IGLL1/CD79A/CD79B/CD19/RMRP/CR2/MS4A1
GOBP_POSITIVE_REGULATION_OF_MYOBLAST_FUSION	GOBP_POSITIVE_REGULATION_OF_MYOBLAST_FUSION	13	-0.770963	-1.63842	0.00403525	0.0844817	0.076331	2234	tags=54%, list=12%, signal=47%	RIPOR2/NFATC2/CXCL9/CD53/GDF15/ADGRB1/SCGB3A1
GOBP_INNER_CELL_MASS_CELL_PROLIFERATION	GOBP_INNER_CELL_MASS_CELL_PROLIFERATION	13	0.734994	1.87423	0.00409886	0.0853211	0.0770894	4613	tags=77%, list=25%, signal=58%	SALL4/GINS4/NCAPG2/BRCA2/ZPR1/PELO/NDEL1/GINS1/PRPF19/PALB2
GOBP_UTERUS_DEVELOPMENT	GOBP_UTERUS_DEVELOPMENT	13	0.735074	1.87444	0.00409886	0.0853211	0.0770894	2556	tags=54%, list=14%, signal=46%	WNT7A/GATA3/HOXA10/STRA6/RBP4/TGFB2/SRC
HP_OSTEOMYELITIS	HP_OSTEOMYELITIS	50	-0.604465	-1.58698	0.00410332	0.0853211	0.0770894	2480	tags=32%, list=13%, signal=28%	PIK3R1/ITGB2/RETREG1/FOXP3/LPIN2/CYBB/ANO5/NGF/SCNN1G/NCF1/BTK/SCNN1B/IGHM/IGLL1/CD79A/CD79B
GOBP_REGULATION_OF_T_CELL_ACTIVATION	GOBP_REGULATION_OF_T_CELL_ACTIVATION	287	-0.449739	-1.34751	0.00413537	0.0857925	0.0775154	2933	tags=30%, list=16%, signal=25%	VAV1/TCF7/EFNB3/TNFSF18/FYN/SYK/PRKCZ/AIF1/PDCD1/SHH/CD83/PRKCQ/PAG1/PIK3R1/PIK3R6/SPINK5/LILRB4/CD4/MAPK8IP1/TNFSF13B/RIPOR2/FOXP3/SIRPB1/NFATC2/IL12RB1/LILRB1/DTX1/IL6ST/TBX21/FCGR2B/LCK/CTLA4/PTPN22/DPP4/TNFAIP8L2/HLA-DRB1/FOXJ1/CD74/ICOS/NCKAP1L/HLA-DRA/TIGIT/GRAP2/DOCK8/CRTAM/HLA-DPA1/ZAP70/HLA-DMB/SIRPG/CORO1A/RASAL3/HLA-DPB1/CD1D/FGL2/HLA-DOA/SPN/CD6/TOX/ZBTB16/CD3E/CR1/PTPRC/CD2/SASH3/CD2…
GOBP_SIGNAL_TRANSDUCTION_IN_ABSENCE_OF_LIGAND	GOBP_SIGNAL_TRANSDUCTION_IN_ABSENCE_OF_LIGAND	58	0.483999	1.72304	0.00415267	0.0859564	0.0776635	2946	tags=41%, list=16%, signal=35%	IL1A/CSF2/EYA1/HSPA1A/INHBA/HSPA1B/SNAI2/EYA4/TNF/SRPX/BCL2L10/PF4/IL1B/FADD/ITGAV/DAPK3/UNC5B/BCL2L1/BAG3/EYA2/FAS/PPP2R1B/CASP9/IFI6
GOCC_CLATHRIN_COATED_ENDOCYTIC_VESICLE	GOCC_CLATHRIN_COATED_ENDOCYTIC_VESICLE	50	-0.60422	-1.58633	0.00422958	0.0873508	0.0789233	2062	tags=38%, list=11%, signal=34%	HLA-DQB2/CD207/CTLA4/TYRP1/HLA-DRB1/HLA-DQA1/CD74/HLA-DRB5/SFTPA2/HLA-DRA/HLA-DQB1/HLA-DPA1/HLA-DPB1/SFTPA1/HLA-DQA2/SFTPB/SFTPD/SFTA3/SFTPC
GOMF_FRIZZLED_BINDING	GOMF_FRIZZLED_BINDING	30	0.574991	1.82323	0.00425462	0.087544	0.0790979	2673	tags=33%, list=14%, signal=29%	RSPO3/WNT7A/NDP/WNT10A/CTHRC1/WNT10B/DVL1/DVL2/WNT3A/ROR2
GOBP_REGULATION_OF_WATER_LOSS_VIA_SKIN	GOBP_REGULATION_OF_WATER_LOSS_VIA_SKIN	22	0.663803	1.97212	0.00425966	0.087544	0.0790979	2796	tags=45%, list=15%, signal=39%	FA2H/ALOX12/MET/SFN/KRT16/CYP26B1/CLDN1/ABCA12/SRF/ALOX12B
GOMF_SULFUR_COMPOUND_BINDING	GOMF_SULFUR_COMPOUND_BINDING	204	0.32701	1.36335	0.00426978	0.087544	0.0790979	2462	tags=27%, list=13%, signal=24%	MSTN/REG4/TKTL1/RSPO3/VTN/LAMC2/COL5A3/PTGES/COL11A1/SERPINA5/APOH/SMOC1/FN1/ADAMTSL5/COL5A1/PNPLA3/FST/FGFBP1/PCOLCE2/VEGFA/POSTN/AGRN/ADGRE2/ENPP1/THBS2/ADAMTS15/THBS1/PF4/CCL7/ACOT11/FGF2/ITGA2/CXCL11/MMP7/RTN4R/CEL/LIPG/HBEGF/CCL8/RCC1/ADAMTS5/TMEM184A/PGF/CHST15/SAA1/FSTL1/APP/FGFRL1/BMP4/PCOLCE/ADGRG1/ACOT7/CXCL10/ADAMTS1/FBN1
GOCC_ADHERENS_JUNCTION	GOCC_ADHERENS_JUNCTION	152	0.358933	1.48317	0.00427721	0.087544	0.0790979	2779	tags=33%, list=15%, signal=28%	PKP2/CDH3/KRT18/ITGA6/JAG1/FRMD5/MYO1E/PVR/PDLIM7/VEGFA/OXTR/EFNB2/PKP3/NDRG1/AJUBA/ANXA2/PDLIM4/DSC2/FAT2/DLG5/DLL1/VCL/CDC42EP4/CDCA3/MYH9/ANXA1/ZYX/BAIAP2L1/RDX/NECTIN1/PDLIM5/TMOD3/CCDC85B/CDH24/JUP/NECTIN2/SSX2IP/IGSF21/TRIM29/RAB10/ADAM10/CTNND1/DAG1/CCDC85C/S100A11/PAK4/TNKS1BP1/SHROOM1/BAIAP2/ACTB
GOBP_CD8_POSITIVE_ALPHA_BETA_T_CELL_DIFFERENTIATION	GOBP_CD8_POSITIVE_ALPHA_BETA_T_CELL_DIFFERENTIATION	12	-0.807776	-1.69037	0.00431163	0.0880515	0.0795564	2808	tags=50%, list=15%, signal=42%	BCL2/LILRB4/NCKAP1L/EOMES/TOX/TNFSF8
GOBP_MORPHOGENESIS_OF_AN_EPITHELIAL_SHEET	GOBP_MORPHOGENESIS_OF_AN_EPITHELIAL_SHEET	54	0.502817	1.77066	0.00434488	0.0883421	0.079819	2822	tags=39%, list=15%, signal=33%	WNT7A/ITGA5/LAMA1/JAG1/FERMT1/COL5A1/PHLDB2/AJUBA/FLNA/RHOC/HBEGF/DVL1/ADAM17/SOX11/SRF/MEGF8/DVL2/MMP12/MRTFA/DAG1/MIR221
GOBP_NEGATIVE_REGULATION_OF_FAT_CELL_DIFFERENTIATION	GOBP_NEGATIVE_REGULATION_OF_FAT_CELL_DIFFERENTIATION	43	0.517602	1.76023	0.00435483	0.0883421	0.079819	3748	tags=51%, list=20%, signal=41%	GATA3/JAG1/MMP11/TNF/TRIB3/ENPP1/GPER1/WNT10B/TRIO/SMAD3/IL6/CCDC85B/DDIT3/YAP1/TRIB2/ZFPM2/WNT3A/TGFB1I1/GATA2/TGFB1/E2F1/FERMT2
GOBP_POSITIVE_REGULATION_OF_GENE_EXPRESSION_EPIGENETIC	GOBP_POSITIVE_REGULATION_OF_GENE_EXPRESSION_EPIGENETIC	43	0.517681	1.7605	0.00435483	0.0883421	0.079819	3392	tags=37%, list=18%, signal=30%	HMGA1/PADI2/CHEK1/CDCA4/MYBBP1A/DDX21/ATAD2/POLR1A/TAF1A/MYO1C/ZMIZ2/SERTAD1/ACTB/TAF1D/SMARCD1/SERTAD2
GOCC_IMMUNOLOGICAL_SYNAPSE	GOCC_IMMUNOLOGICAL_SYNAPSE	40	-0.63808	-1.62595	0.00438119	0.0886803	0.0801246	2884	tags=45%, list=16%, signal=38%	GZMA/ALCAM/PRKCQ/SKAP1/LCK/HLA-DRB1/CD53/HLA-DRA/CRTAM/ZAP70/CORO1A/CD6/CD3E/SCIMP/CD28/CD37/RHOH/FYB2
GOBP_CELLULAR_RESPONSE_TO_COPPER_ION	GOBP_CELLULAR_RESPONSE_TO_COPPER_ION	23	0.620415	1.88038	0.00440854	0.0889856	0.0804004	1047	tags=26%, list=6%, signal=25%	MT4/MT1A/MT2A/MT1M/PRNP/MT1E
GOBP_MAINTENANCE_OF_CELL_NUMBER	GOBP_MAINTENANCE_OF_CELL_NUMBER	123	0.397666	1.58337	0.00441572	0.0889856	0.0804004	2255	tags=16%, list=12%, signal=14%	WNT7A/IGF2BP1/LOXL2/PAX8/HMGA2/MYC/JAG1/BCL9L/SALL4/KLF4/SOX9/FGF2/DLL1/PRRX1/FANCD2/POLR2A/WDR43/KLF10/LIF/YAP1
HP_CHROMOSOME_BREAKAGE	HP_CHROMOSOME_BREAKAGE	27	0.597051	1.85363	0.00443035	0.0890615	0.080469	2446	tags=33%, list=13%, signal=29%	PDGFB/BLM/BRCA1/FANCA/FANCD2/FANCI/BRIP1/FANCE/BRCA2
HP_CRANIOSYNOSTOSIS	HP_CRANIOSYNOSTOSIS	140	0.370974	1.46679	0.00443896	0.0890615	0.080469	3725	tags=34%, list=20%, signal=28%	MSX2/CCBE1/GPC6/GLI3/TWIST1/CENPE/DSE/TNFSF11/CDC6/ORC1/RECQL4/PLK4/ENPP1/FLNA/CDC45/CDT1/TBX1/ERF/FLNB/EFNB1/SLC2A10/TRAIP/CYP26B1/SMAD3/NSUN2/CHST3/KRAS/SCARF2/ORC6/BMP4/MEGF8/RAB23/ERCC2/FBN1/CEP152/SLC35A2/TANC2/P4HB/KPTN/ESCO2/RTTN/COMT/RAC3/CDH11/CENPJ/RBBP8/SLC25A24/GMNN
GOBP_CD8_POSITIVE_ALPHA_BETA_T_CELL_ACTIVATION	GOBP_CD8_POSITIVE_ALPHA_BETA_T_CELL_ACTIVATION	25	-0.696911	-1.66526	0.0044745	0.0895781	0.0809358	2808	tags=48%, list=15%, signal=41%	BCL2/CLEC4A/LILRB4/MAPK8IP1/LILRB1/PTPN22/NCKAP1L/CRTAM/EOMES/TOX/WDFY4/TNFSF8
GOBP_CELL_DIFFERENTIATION_INVOLVED_IN_EMBRYONIC_PLACENTA_DEVELOPMENT	GOBP_CELL_DIFFERENTIATION_INVOLVED_IN_EMBRYONIC_PLACENTA_DEVELOPMENT	21	0.645995	1.89621	0.00449753	0.0896571	0.081007	2493	tags=57%, list=13%, signal=49%	MDFI/SNAI1/KRT8/SOX15/PLK4/GJB5/E2F8/E2F7/KRT19/LIF/SOCS3/ST14
GOBP_PHOSPHATIDYLCHOLINE_METABOLIC_PROCESS	GOBP_PHOSPHATIDYLCHOLINE_METABOLIC_PROCESS	75	-0.570122	-1.58546	0.00449804	0.0896571	0.081007	2787	tags=27%, list=15%, signal=23%	PLA2G7/ENPP2/CETP/PCYT1B/LPIN2/LPCAT1/PLA2G4F/FABP3/MFSD2A/SLC44A4/ABCA3/APOC1/ACHE/PNPLA7/PLA2G10/PLA2G2D/PLA2G1B/APOA2/APOA1/PLA2G2A
GOBP_BLASTOCYST_GROWTH	GOBP_BLASTOCYST_GROWTH	17	0.670924	1.84662	0.00452368	0.0899721	0.0812917	3882	tags=59%, list=21%, signal=47%	SALL4/GINS4/NCAPG2/NBN/BRCA2/ZPR1/PELO/NDEL1/GINS1/PRPF19
GOBP_LEUKOCYTE_MEDIATED_CYTOTOXICITY	GOBP_LEUKOCYTE_MEDIATED_CYTOTOXICITY	88	-0.541846	-1.52338	0.00458255	0.0909453	0.082171	3100	tags=40%, list=17%, signal=33%	IL7R/ARRB2/VAV1/IL18RAP/EMP2/TYROBP/PIK3R6/CD1A/IL12RB1/LILRB1/FCGR2B/SERPINB4/HLA-DRB1/CXCL6/RASGRP1/DNASE1L3/HLA-DRA/CRTAM/GZMM/CORO1A/CADM1/CD1D/NOS2/CTSH/PTPRC/AGER/SLAMF7/CD1E/SH2D1A/SLAMF6/CTSG/CD1B/CD1C/NCR3/STAP1
HP_ULNAR_DEVIATION_OF_THE_HAND_OR_OF_FINGERS_OF_THE_HAND	HP_ULNAR_DEVIATION_OF_THE_HAND_OR_OF_FINGERS_OF_THE_HAND	37	0.548655	1.84697	0.00461417	0.091222	0.082421	1130	tags=24%, list=6%, signal=23%	MYBPC1/WNT7A/TNNT3/FBN2/TNNI2/TPM2/FLNA/HOXD13/DACT1
HP_ABNORMAL_TOENAIL_MORPHOLOGY	HP_ABNORMAL_TOENAIL_MORPHOLOGY	126	0.380028	1.5034	0.00461644	0.091222	0.082421	2248	tags=18%, list=12%, signal=16%	WNT7A/KRT14/COL7A1/COL17A1/ITGB4/VEGFC/COL11A1/WNT10A/FERMT1/GJB2/KIF1A/LRP4/CKAP2L/LMNA/NECTIN1/KIF11/TRAF3IP2/NSUN2/SOX11/BMP2/MSX1/PORCN/CLIP2
HP_APLASIA_HYPOPLASIA_OF_THE_FIBULA	HP_APLASIA_HYPOPLASIA_OF_THE_FIBULA	24	0.605251	1.84233	0.00465276	0.0917416	0.0828905	1829	tags=38%, list=10%, signal=34%	WNT7A/COL11A1/GPC6/SMOC1/MET/FLNA/SOX9/FLNB/EIF4A3
GOBP_REGULATION_OF_SIGNALING_RECEPTOR_ACTIVITY	GOBP_REGULATION_OF_SIGNALING_RECEPTOR_ACTIVITY	129	0.368325	1.46288	0.00466515	0.0917881	0.0829325	1907	tags=25%, list=10%, signal=22%	DKK4/PSCA/EREG/PCSK9/DKK1/PLAU/ERRFI1/AREG/SERPINE1/EPHB2/EPGN/CBLC/TNF/GREM1/PHLDA2/PRRT1/BICD1/CGA/SHC1/ITGB1/TGFA/CACNG4/PPARG/HIF1A/NEURL1/HBEGF/GPRC5A/EDN1/ADAM17/ADRA2C/MINK1/NCAPG2
GOBP_MORPHOGENESIS_OF_A_BRANCHING_STRUCTURE	GOBP_MORPHOGENESIS_OF_A_BRANCHING_STRUCTURE	156	0.349682	1.4437	0.00469668	0.0921685	0.0832762	2683	tags=33%, list=15%, signal=29%	RSPO3/PAX8/AGT/LAMA1/MMP14/EPHA2/MYC/FOXC2/HOXD11/GLI3/SEMA3A/MET/ADM/TNF/GREM1/LAMA5/SEMA3C/VEGFA/HOXB13/PLXNA1/SHOX2/NRARP/HOXD13/SOX9/DLG5/FGF2/TNC/COL4A1/TGM2/NKX3-1/CCL11/PML/PDGFA/LGR4/TIMELESS/EDN1/BMP2/SULF1/KRAS/FOXD1/HOXB7/BMP4/SRF/EDNRA/YAP1/EXT1/SOCS3/ST14/SRC/DAG1/TACSTD2/TBX3
HP_OVERLAPPING_FINGERS	HP_OVERLAPPING_FINGERS	26	0.607172	1.88277	0.00470464	0.0921685	0.0832762	1496	tags=27%, list=8%, signal=25%	MYBPC1/TNNT3/TNNI2/TPM2/FLNA/CHST11/DOK7
HP_PYRIDOXINE_RESPONSIVE_SIDEROBLASTIC_ANEMIA	HP_PYRIDOXINE_RESPONSIVE_SIDEROBLASTIC_ANEMIA	23	0.614545	1.86259	0.00471689	0.0922113	0.0833148	3484	tags=52%, list=19%, signal=42%	RAD51/BRCA1/FANCA/FANCD2/XRCC2/FANCI/BRIP1/FANCE/BRCA2/RFWD3/UBE2T/FANCB
GOBP_REGULATION_OF_DNA_REPAIR	GOBP_REGULATION_OF_DNA_REPAIR	120	0.379023	1.5358	0.0047727	0.0931032	0.0841208	4269	tags=34%, list=23%, signal=26%	HMGA2/EGFR/EYA1/EYA4/TWIST1/DDX11/FOXM1/CHEK1/AUNIP/CGAS/POLQ/RAD51/BRCA1/PML/NPAS2/TIMELESS/SIRT7/HSF1/PRKDC/NSD2/EYA2/TRIM28/SLF1/RMI2/RAD51AP1/KDM1A/MIR221/OTUB2/TRIP12/TIGAR/FANCB/PCNA/SIRT6/WRAP53/PARPBP/PNKP/WRNIP1/FIGNL1/MAD2L2/USP1/TFIP11
GOBP_ODONTOGENESIS	GOBP_ODONTOGENESIS	97	0.424276	1.6275	0.0048034	0.0935027	0.0844817	2364	tags=38%, list=13%, signal=33%	KLK5/SERPINE1/NGFR/SP6/ODAM/INHBA/WNT10A/COL1A1/TFAP2A/GLI3/ADM/TWIST1/FST/LAMB1/LAMA5/JAG2/COL1A2/TNFSF11/CA2/TNC/TBX1/LRP4/OSR2/ASPN/NECTIN1/ITGB6/FAM20C/EDN1/ADAMTS5/CNNM4/BMP2/MSX1/AMTN/TGFB2/BMP4/ID3/FOXC1
GOBP_OVULATION	GOBP_OVULATION	13	0.729148	1.85933	0.0048243	0.0937102	0.0846692	2449	tags=62%, list=13%, signal=53%	EREG/INHBA/TNFAIP6/RGS2/INHBB/IL4R/NRIP1/ADAMTS1
GOBP_CHROMATIN_ASSEMBLY_OR_DISASSEMBLY	GOBP_CHROMATIN_ASSEMBLY_OR_DISASSEMBLY	132	0.360837	1.4209	0.00485113	0.0938378	0.0847845	4223	tags=36%, list=23%, signal=28%	APOBEC1/HMGA2/HMGA1/HJURP/PADI2/SOX9/CENPI/CENPA/CENPK/MIS18A/KNL1/CENPO/NOC2L/OIP5/CHAF1B/CHAF1A/CENPH/TRIM28/CENPU/CDKN2A/IPO4/CENPW/GRWD1/SUPT16H/RUVBL1/HMGB2/MCM2/HELLS/ASF1B/MTA2/SMARCD1/MBD3/SET/SART3/SUV39H1/NASP/CENPN/SIRT6/HAT1/DNMT3A/CENPM/NPM1/BAZ2A/MORC2/SMARCB1/HP1BP3/ANP32B
GOBP_CRANIOFACIAL_SUTURE_MORPHOGENESIS	GOBP_CRANIOFACIAL_SUTURE_MORPHOGENESIS	11	0.75553	1.83425	0.00486164	0.0938378	0.0847845	2340	tags=64%, list=13%, signal=56%	MSX2/MMP14/GLI3/TWIST1/BMP4/MEGF8/RAB23
GOBP_DOUBLE_STRAND_BREAK_REPAIR_VIA_BREAK_INDUCED_REPLICATION	GOBP_DOUBLE_STRAND_BREAK_REPAIR_VIA_BREAK_INDUCED_REPLICATION	11	0.755207	1.83347	0.00486164	0.0938378	0.0847845	4536	tags=100%, list=25%, signal=76%	CDC45/GINS4/MCM4/MCM3/MCM7/MCM5/MCM2/MCM6/GINS2/MUS81/CDC7
GOCC_CYTOPLASMIC_REGION	GOCC_CYTOPLASMIC_REGION	199	-0.470119	-1.38694	0.00487922	0.0939788	0.0849119	3056	tags=24%, list=17%, signal=20%	EFHC1/TMEM108/CCDC40/PRKCZ/CCDC96/ARMC4/DNAH5/IFT140/LCA5/ITGB2/KCNAB1/SYBU/DNAH11/AK8/EFHC2/HAMP/CCDC65/IFT57/CCDC39/DNAH1/SPAG17/RSPH9/MAK/LRRK2/UNC13B/CCDC114/DRC3/CCDC151/TTC25/CFAP70/SPEF1/DNAJB13/DNALI1/CFAP73/SAXO2/CFAP43/SPAG6/TCTEX1D4/RSPH4A/DRC1/AKAP14/DNAAF1/CFAP221/DNAI1/CFAP100/DNAI2/KIF19
GOBP_REGULATION_OF_HISTONE_H3_K4_METHYLATION	GOBP_REGULATION_OF_HISTONE_H3_K4_METHYLATION	26	0.604704	1.87512	0.00489764	0.0941356	0.0850535	1534	tags=19%, list=8%, signal=18%	GCG/CTCFL/GATA3/DNMT3B/BRCA1
HP_AORTIC_ROOT_ANEURYSM	HP_AORTIC_ROOT_ANEURYSM	62	0.477191	1.72084	0.00491148	0.0942037	0.0851151	2904	tags=31%, list=16%, signal=26%	MFAP5/FBN2/COL1A1/COL5A2/COL5A1/COL3A1/COL1A2/TPM2/LOX/SLC2A10/LMNA/SMAD3/CHST3/AEBP1/TGFB2/FBN1/GANAB/TRMT1/TANC2
GOMF_STRUCTURAL_CONSTITUENT_OF_NUCLEAR_PORE	GOMF_STRUCTURAL_CONSTITUENT_OF_NUCLEAR_PORE	24	0.601886	1.83209	0.00492915	0.0943448	0.0852426	5960	tags=75%, list=32%, signal=51%	NDC1/NUP62CL/NUP153/NUP85/NUP62/NUP155/NUP188/NUP107/NUP205/NUP54/UPF3B/NUTF2/POM121C/TPR/NUP88/NUP35/NUP58/POM121
GOCC_ATPASE_DEPENDENT_TRANSMEMBRANE_TRANSPORT_COMPLEX	GOCC_ATPASE_DEPENDENT_TRANSMEMBRANE_TRANSPORT_COMPLEX	12	-0.804023	-1.68251	0.00495961	0.0945952	0.0854688	2286	tags=42%, list=12%, signal=37%	ATP1A3/FXYD1/FXYD4/ATP1B2/ATP4B
HP_ABNORMALITY_OF_THE_NASOLABIAL_REGION	HP_ABNORMALITY_OF_THE_NASOLABIAL_REGION	13	0.727978	1.85634	0.00496939	0.0945952	0.0854688	728	tags=23%, list=4%, signal=22%	MYBPC1/TNNI2/DSE
GOBP_LENS_DEVELOPMENT_IN_CAMERA_TYPE_EYE	GOBP_LENS_DEVELOPMENT_IN_CAMERA_TYPE_EYE	58	0.477851	1.70116	0.00497325	0.0945952	0.0854688	2437	tags=28%, list=13%, signal=24%	WNT7A/GATA3/BCAR3/EPHA2/SLC7A11/SLITRK6/SPRED3/FGF2/TMOD1/NECTIN1/SMAD3/BIRC7/SOX11/BMP4/CDK4/SIX5
GOBP_NEGATIVE_REGULATION_OF_PROTEIN_KINASE_B_SIGNALING	GOBP_NEGATIVE_REGULATION_OF_PROTEIN_KINASE_B_SIGNALING	43	0.512877	1.74416	0.00500967	0.0950903	0.0859161	1224	tags=16%, list=7%, signal=15%	MSTN/HLA-G/EPHA2/XDH/TRIB3/KLF4/GPER1
HP_ABNORMALITY_OF_THE_ZYGOMATIC_BONE	HP_ABNORMALITY_OF_THE_ZYGOMATIC_BONE	206	0.32757	1.36162	0.00504106	0.0954879	0.0862753	3631	tags=33%, list=20%, signal=26%	NDP/COL11A2/COL11A1/CCBE1/GPC6/COL1A1/TFAP2A/CCDC8/ADAMTSL4/TWIST1/KIF7/TONSL/BUB1B/DNMT3B/FLNA/KIF1A/TWIST2/TBX1/ERF/LRP4/SERPINH1/PLOD3/FLNB/BLM/SLC2A10/LMNA/NECTIN1/SLC6A8/FAM20C/DVL1/SMAD3/TCOF1/BMP2/SEC23A/KRAS/SATB2/SCARF2/NBN/BMP4/NOTCH3/CLIP2/CANT1/POLE/RAB23/FOXC1/EFTUD2/PYCR1/FBN1/HSPG2/ROR2/CRKL/CNOT3/ACSL4/CUL7/XRCC4/ESCO2/SNRPB/RUNX2/COL9A3/COMT/LOXL3/USB1/CDH11/GTF2IRD1/LRPPRC/RDH11…
HP_ABNORMAL_MITRAL_VALVE_MORPHOLOGY	HP_ABNORMAL_MITRAL_VALVE_MORPHOLOGY	98	0.387622	1.5062	0.00514019	0.0971644	0.0877901	2935	tags=31%, list=16%, signal=26%	MFAP5/FBN2/MMP14/COL1A1/COL5A2/COL5A1/COL3A1/DSE/ZNF469/COL1A2/ENPP1/TPM2/FLNA/PLOD1/HGD/LMNA/PTPN11/SMAD3/MMP2/CHST3/AEBP1/KRAS/TGFB2/GJA1/CLIP2/FBN1/SACS/DZIP1/GANAB/WASHC5
GOMF_NUCLEOTIDE_RECEPTOR_ACTIVITY	GOMF_NUCLEOTIDE_RECEPTOR_ACTIVITY	17	-0.746394	-1.68179	0.00520103	0.0977139	0.0882866	2047	tags=59%, list=11%, signal=52%	GPR34/P2RX7/P2RY12/P2RX5/P2RY13/P2RY14/P2RX1/P2RY8/P2RY10/GPR171
HP_GASTROINTESTINAL_STROMA_TUMOR	HP_GASTROINTESTINAL_STROMA_TUMOR	17	-0.746697	-1.68247	0.00520103	0.0977139	0.0882866	1521	tags=53%, list=8%, signal=49%	CD81/PDGFRA/TNFSF12/ICOS/TNFRSF13C/KIT/CD19/CR2/MS4A1
GOBP_LYMPHOCYTE_ACTIVATION_INVOLVED_IN_IMMUNE_RESPONSE	GOBP_LYMPHOCYTE_ACTIVATION_INVOLVED_IN_IMMUNE_RESPONSE	156	-0.485725	-1.41681	0.0052013	0.0977139	0.0882866	3415	tags=31%, list=18%, signal=26%	CD81/DOCK11/PTK2B/TNFSF13/NLRP3/SEMA4A/TNFSF18/PGLYRP3/PRKCZ/TMEM98/IL6R/FOXP3/GPR183/IL12RB1/LILRB1/TLR4/TBX21/FCGR2B/APBB1IP/MFNG/PLCL2/DOCK10/RORA/HLA-DRB1/RORC/CD74/PLCG2/CD244/HLA-DRA/HLA-DMB/CORO1A/FGL2/EOMES/SPN/CR1/ITM2A/PTPRC/CD28/CD180/ITGAL/POU2AF1/SLAMF6/LY9/CD1C/GAPT/CD40LG/IRF4/CD19/CCL19
HP_HYPERHIDROSIS	HP_HYPERHIDROSIS	107	0.400858	1.58884	0.00523859	0.0979229	0.0884754	1732	tags=23%, list=9%, signal=21%	LAMA3/LAMC2/HNF4A/KRT14/BIRC3/DSG1/COL17A1/ITGB4/LAMB3/H19/KRT17/WNT10A/COL6A1/CLCF1/COL6A2/DST/GABRA3/PRNP/KIF1A/KRT6A/KRT16/KRT6B/KRT5/COL6A3/BCL10
GOBP_INNER_DYNEIN_ARM_ASSEMBLY	GOBP_INNER_DYNEIN_ARM_ASSEMBLY	11	-0.790589	-1.6099	0.00524418	0.0979229	0.0884754	1859	tags=73%, list=10%, signal=65%	CCDC40/CCDC39/DNAH1/TEKT2/ZMYND10/CFAP73/DNAAF1/CFAP100
HP_APLASIA_HYPOPLASIA_OF_THE_UVULA	HP_APLASIA_HYPOPLASIA_OF_THE_UVULA	25	0.633887	1.95681	0.00524453	0.0979229	0.0884754	3484	tags=56%, list=19%, signal=46%	RAD51/BRCA1/FANCA/FANCD2/XRCC2/FANCI/BRIP1/NXN/FANCE/BRCA2/ROR2/RFWD3/UBE2T/FANCB
GOBP_REGULATION_OF_SPINDLE_ORGANIZATION	GOBP_REGULATION_OF_SPINDLE_ORGANIZATION	38	0.549226	1.84216	0.00526863	0.0981725	0.088701	3499	tags=42%, list=19%, signal=34%	HSPA1A/HSPA1B/PLK1/TPX2/SPAG5/FSD1/TACC3/RCC1/CHMP4C/BORA/PSRC1/GPSM2/CHMP1A/NUP62/DYNC1H1/GNAI1
HP_SYNOSTOSIS_INVOLVING_BONES_OF_THE_HAND	HP_SYNOSTOSIS_INVOLVING_BONES_OF_THE_HAND	35	0.579586	1.89381	0.00529379	0.0982906	0.0888076	3372	tags=43%, list=18%, signal=35%	COL11A2/SMOC1/TWIST1/RECQL4/SALL4/FLNA/HOXD13/LRP4/FLNB/CHSY1/NXN/ROR2/EVC2/ESCO2/ANAPC1
GOBP_AMMONIUM_ION_METABOLIC_PROCESS	GOBP_AMMONIUM_ION_METABOLIC_PROCESS	17	-0.745697	-1.68022	0.00529645	0.0982906	0.0888076	2674	tags=53%, list=14%, signal=45%	SARDH/HNMT/PDE1B/DDC/HDC/BTBD9/SLC22A3/RNF180/TPH1
HP_ABNORMAL_RESPIRATORY_MOTILE_CILIUM_MORPHOLOGY	HP_ABNORMAL_RESPIRATORY_MOTILE_CILIUM_MORPHOLOGY	19	-0.721125	-1.64572	0.00531007	0.0983438	0.0888557	3614	tags=68%, list=20%, signal=55%	ARMC2/DNAAF3/CFAP300/CCDC40/CCDC39/RSPH9/CCDC114/CCDC151/DNAJB13/ZMYND10/RSPH4A/DNAAF1/DNAI1
GOCC_LAMININ_COMPLEX	GOCC_LAMININ_COMPLEX	10	0.781715	1.8599	0.00534437	0.098779	0.089249	716	tags=60%, list=4%, signal=58%	LAMA3/LAMC2/LAMB3/LAMA1/LAMB1/LAMA5
HP_PALMOPLANTAR_HYPERHIDROSIS	HP_PALMOPLANTAR_HYPERHIDROSIS	10	0.7808	1.85773	0.00540994	0.0997894	0.0901619	3469	tags=70%, list=19%, signal=57%	KRT17/WNT10A/KRT6A/KRT16/KRT6B/PERP/CTSB
GOCC_CONDENSED_NUCLEAR_CHROMOSOME	GOCC_CONDENSED_NUCLEAR_CHROMOSOME	63	0.478071	1.69735	0.0054311	0.0999781	0.0903324	3552	tags=44%, list=19%, signal=36%	HSPA2/PLK1/BUB1B/SMC1B/CHEK1/CCNB1/BUB1/NEK2/INCENP/BLM/CENPA/RAD51/P3H4/NDC80/BRCA1/CENPK/RCC1/CENPO/TUBG1/BRCA2/RNF212/RRS1/SYCP2/NUF2/CHMP1A/BRD4/LRPPRC/SUV39H1
GOMF_EXTRACELLULAR_MATRIX_STRUCTURAL_CONSTITUENT_CONFERRING_TENSILE_STRENGTH	GOMF_EXTRACELLULAR_MATRIX_STRUCTURAL_CONSTITUENT_CONFERRING_TENSILE_STRENGTH	38	0.545402	1.82933	0.00544723	0.10002	0.0903705	1698	tags=58%, list=9%, signal=53%	COL7A1/COL5A3/COL17A1/COL11A2/COL11A1/COL12A1/COL1A1/COL5A2/COL6A1/COL5A1/COL6A2/COL3A1/COL1A2/COL16A1/COL4A2/COL15A1/COL4A1/COL23A1/COL4A5/COL4A6/COL10A1/COL6A3
HP_CUTANEOUS_CYST	HP_CUTANEOUS_CYST	16	0.696001	1.87733	0.00545526	0.10002	0.0903705	2508	tags=50%, list=14%, signal=43%	MSX2/KRT17/TFAP2A/KRT6A/KRT16/KRT6B/VANGL1/CTNND1
GOBP_REGULATION_OF_ERBB_SIGNALING_PATHWAY	GOBP_REGULATION_OF_ERBB_SIGNALING_PATHWAY	89	0.41262	1.53677	0.00553002	0.100742	0.0910223	1823	tags=22%, list=10%, signal=20%	EREG/AGT/EGFR/ERRFI1/AREG/BCAR3/EPGN/AFAP1L2/PLAUR/CBLC/GPER1/TGFA/ERBB2/NEURL1/HGS/HBEGF/HAP1/GPRC5A/PTK6/ADAM17
GOBP_POSITIVE_REGULATION_OF_CELL_KILLING	GOBP_POSITIVE_REGULATION_OF_CELL_KILLING	50	-0.596427	-1.56588	0.00554043	0.100742	0.0910223	2933	tags=44%, list=16%, signal=37%	VAV1/SYK/IL18RAP/TYROBP/CD1A/IL12RB1/HLA-DRB1/RASGRP1/HLA-DRA/CRTAM/CADM1/CD1D/NOS2/PTPRC/CD1E/SH2D1A/SLAMF6/CD1B/CD1C/NCR3/STAP1/FCER2
GOBP_DNA_METHYLATION_INVOLVED_IN_GAMETE_GENERATION	GOBP_DNA_METHYLATION_INVOLVED_IN_GAMETE_GENERATION	11	0.747802	1.81549	0.00554158	0.100742	0.0910223	689	tags=27%, list=4%, signal=26%	CTCFL/MAEL/TDRD12
GOMF_EXTRACELLULAR_MATRIX_STRUCTURAL_CONSTITUENT	GOMF_EXTRACELLULAR_MATRIX_STRUCTURAL_CONSTITUENT	139	0.360998	1.43069	0.00554415	0.100742	0.0910223	1761	tags=42%, list=10%, signal=38%	MFAP5/FGA/VTN/LAMA3/LAMC2/MUC5AC/COL7A1/COL5A3/COL17A1/COL11A2/TGFBI/LAMB3/COL11A1/LAMA1/FBN2/COL12A1/COL1A1/COL5A2/COL6A1/FN1/COL22A1/TINAGL1/COL5A1/COL6A2/COL3A1/SRPX/LAMB1/LAMA5/POSTN/AGRN/COL1A2/COL16A1/THBS2/COL4A2/THBS1/COL15A1/TFPI2/TNC/COL4A1/CTHRC1/PXDN/NID2/THSD4/ASPN/COL23A1/COL4A5/SRPX2/MXRA5/COL4A6/FGG/EDIL3/COL10A1/MFAP2/LTBP1/FGB/COL6A3/NID1/LAMC1
GOMF_ION_TRANSMEMBRANE_TRANSPORTER_ACTIVITY_PHOSPHORYLATIVE_MECHANISM	GOMF_ION_TRANSMEMBRANE_TRANSPORTER_ACTIVITY_PHOSPHORYLATIVE_MECHANISM	11	-0.789224	-1.60712	0.00554966	0.100742	0.0910223	2011	tags=27%, list=11%, signal=24%	ABCC4/ATP2A3/ATP4B
HP_ABNORMAL_PATELLA_MORPHOLOGY	HP_ABNORMAL_PATELLA_MORPHOLOGY	86	0.422105	1.54322	0.00561676	0.101758	0.0919403	3537	tags=36%, list=19%, signal=29%	WNT7A/FBN2/COL12A1/COL1A1/COL5A2/COL5A1/CDC6/ORC1/RECQL4/FKBP10/FLNA/CDC45/PLOD1/CDT1/TBX1/FLNB/CHST11/SOX11/ORC6/CLIP2/CANT1/RAB23/PKDCC/ESCO2/SMARCD1/COL9A3/COMT/ANAPC1/EXOC6B/MAP1B/GTF2IRD1
HP_BRITTLE_HAIR	HP_BRITTLE_HAIR	36	0.562495	1.8452	0.00563953	0.101969	0.0921307	2676	tags=36%, list=14%, signal=31%	KRT81/CDH3/HEPHL1/KRT86/NECTIN1/SEC23A/KRAS/ATAD3A/PORCN/GJA1/ERCC2/ST14/LIPH
GOBP_CYTOKINESIS	GOBP_CYTOKINESIS	134	0.368868	1.47831	0.00567383	0.102386	0.0925082	3182	tags=31%, list=17%, signal=26%	ANLN/ESPL1/KIF14/KIF4A/AURKA/PLK1/CDC6/KIF23/PLK4/AURKB/PRC1/E2F8/CEP55/FSD1/E2F7/KIF20A/MYH9/INCENP/MYO19/CENPA/KIF20B/RTKN/RHOC/PLK2/RACGAP1/ECT2/BCL2L1/CHMP4C/NUSAP1/BRCA2/RAB35/RASA1/TMEM250/CKAP2/CALM3/WASHC5/GIT1/CUL7/CDC25B/CHMP1A/NUP62
GOBP_SECONDARY_PALATE_DEVELOPMENT	GOBP_SECONDARY_PALATE_DEVELOPMENT	24	0.593446	1.8064	0.00575834	0.103707	0.0937012	2498	tags=38%, list=14%, signal=32%	WNT7A/COL11A2/JAG2/TBX1/ITGB6/SOX11/TGFB2/ITGB8/WNT3A
GOBP_LENS_FIBER_CELL_DIFFERENTIATION	GOBP_LENS_FIBER_CELL_DIFFERENTIATION	26	0.593781	1.84125	0.00577047	0.103721	0.0937141	1789	tags=27%, list=10%, signal=24%	WNT7A/EPHA2/SLC7A11/SPRED3/FGF2/TMOD1/SMAD3
GOBP_NEGATIVE_REGULATION_OF_CHONDROCYTE_DIFFERENTIATION	GOBP_NEGATIVE_REGULATION_OF_CHONDROCYTE_DIFFERENTIATION	18	0.686547	1.93124	0.0057948	0.103798	0.0937838	2166	tags=56%, list=12%, signal=49%	PTHLH/SNAI2/GREM1/ADAMTS12/RFLNA/RARG/SOX9/ADAMTS7/PTPN11/BMP4
GOBP_SISTER_CHROMATID_COHESION	GOBP_SISTER_CHROMATID_COHESION	56	0.47021	1.62699	0.00579745	0.103798	0.0937838	2372	tags=27%, list=13%, signal=23%	DDX11/ESPL1/CDCA5/CDC20/PLK1/SGO1/BUB1B/SMC1B/BUB1/HASPIN/DSCC1/FEN1/SGO2/DDX12P/SLF1
GOBP_NEGATIVE_REGULATION_OF_ERBB_SIGNALING_PATHWAY	GOBP_NEGATIVE_REGULATION_OF_ERBB_SIGNALING_PATHWAY	50	0.516245	1.80562	0.00582395	0.103884	0.0938612	2416	tags=26%, list=13%, signal=23%	EREG/EGFR/ERRFI1/AREG/EPGN/CBLC/TGFA/ERBB2/HGS/HBEGF/GPRC5A/RNF126/PTPN12
HP_EAR_PAIN	HP_EAR_PAIN	14	0.732973	1.91287	0.00582494	0.103884	0.0938612	1674	tags=36%, list=9%, signal=33%	KRT17/PDGFB/KRT6A/KRT16/KRT6B
HP_ABSENT_FOREARM_BONE	HP_ABSENT_FOREARM_BONE	24	0.592297	1.8029	0.00585047	0.104136	0.0940891	3484	tags=54%, list=19%, signal=44%	WNT7A/GLI3/RECQL4/SALL4/FLNB/TRIO/FANCA/FANCD2/FANCE/CHN1/TBX3/ESCO2/FANCB
GOBP_OVULATION_CYCLE_PROCESS	GOBP_OVULATION_CYCLE_PROCESS	34	0.553698	1.80593	0.00586869	0.104258	0.0941989	409	tags=12%, list=2%, signal=12%	MSTN/EREG/PTPRN/INHBA
GOBP_PRI_MIRNA_TRANSCRIPTION_BY_RNA_POLYMERASE_II	GOBP_PRI_MIRNA_TRANSCRIPTION_BY_RNA_POLYMERASE_II	49	0.515682	1.76724	0.00588809	0.1044	0.0943272	2537	tags=41%, list=14%, signal=35%	FOSL1/GATA3/NGFR/PDGFB/TNF/KLF4/SOX9/FGF2/APLN/PPARD/PPARG/HIF1A/SMAD3/BMP2/TGFB2/BMP4/SRF/TEAD1/KLF5/EGR1
HP_EPIDERMAL_ACANTHOSIS	HP_EPIDERMAL_ACANTHOSIS	35	0.577336	1.88646	0.00594442	0.105014	0.094882	3734	tags=54%, list=20%, signal=43%	DSG1/GJB3/EGFR/NIPAL4/WNT10A/CARD14/DSP/ENPP1/JUP/CLDN1/GJA1/ATP2A2/TGM1/ALOX12B/CAST/SERPINB8/AAGAB/CIB1/IL36RN
GOBP_ESTABLISHMENT_OF_TISSUE_POLARITY	GOBP_ESTABLISHMENT_OF_TISSUE_POLARITY	116	0.374079	1.50683	0.00594784	0.105014	0.094882	3438	tags=30%, list=19%, signal=25%	RSPO3/WNT7A/DKK1/NKD1/GPC6/CELSR3/DACT1/CTHRC1/SAPCD2/DVL1/AP2B1/AP2A1/PSMD1/TIAM1/VANGL1/PSMA1/PSMD11/DVL2/CELSR2/ROR2/SMURF1/PSMD3/PSMD9/PSME3/PSMC1/PSMD7/PSMB5/INTU/CELSR1/PLEKHA4/PSMB2/WDR1/SFRP2/PFN1/PSMC5
GOBP_REGULATION_OF_CELLULAR_RESPONSE_TO_HEAT	GOBP_REGULATION_OF_CELLULAR_RESPONSE_TO_HEAT	75	0.43962	1.58821	0.00595716	0.105014	0.094882	5433	tags=55%, list=29%, signal=39%	HSPA1A/HSPA1B/IER5/DNAJB1/BAG2/FKBP4/NDC1/BAG3/HSF1/NUP37/HSP90AB1/RPTOR/NUP153/AKT1S1/HSP90AA1/DNAJC2/NUP85/NUP62/CHORDC1/AAAS/PTGES3/NUP155/NUP188/YWHAE/NUP107/NUP205/RAE1/NUP54/MTOR/BAG5/HSPH1/RPA1/HSPA8/DNAJB6/DNAJC7/POM121C/EP300/RPA3/TPR/SEH1L/NUP50
HP_PILI_TORTI	HP_PILI_TORTI	11	0.743426	1.80487	0.00601754	0.10568	0.0954842	3561	tags=73%, list=19%, signal=59%	CDH3/HEPHL1/LMNA/NECTIN1/HR/ST14/NECTIN4/BCS1L
GOBP_T_CELL_SELECTION	GOBP_T_CELL_SELECTION	45	-0.613251	-1.58456	0.00601807	0.10568	0.0954842	2836	tags=56%, list=15%, signal=47%	TNFSF18/SYK/BCL2/IL6R/SHH/CD4/FOXP3/IL12RB1/TBX21/CD74/DOCK2/ZAP70/CD1D/THEMIS/SPN/TOX/CD3D/CD3E/PTPRC/CD28/CD3G/SLAMF6/LY9/CCR7/IRF4
GOCC_DESMOSOME	GOCC_DESMOSOME	22	0.6509	1.93378	0.00604081	0.105824	0.0956142	3263	tags=50%, list=18%, signal=41%	PKP2/DSG1/DSG2/PKP3/DSP/DSC2/B4GALT1/JUP/PPL/DSC3/PERP
GOMF_DNA_DEPENDENT_ATPASE_ACTIVITY	GOMF_DNA_DEPENDENT_ATPASE_ACTIVITY	48	0.492743	1.70921	0.00604939	0.105824	0.0956142	3426	tags=35%, list=19%, signal=29%	DDX11/BLM/RAD54L/RAD51/TOP2A/XRCC2/DSCC1/CHTF18/IGHMBP2/RFC3/ERCC6L/XRCC3/TTF2/SMARCA1/RAD54B/RFC5/XRCC5
GOBP_DNA_UNWINDING_INVOLVED_IN_DNA_REPLICATION	GOBP_DNA_UNWINDING_INVOLVED_IN_DNA_REPLICATION	15	0.722695	1.93804	0.00607927	0.106144	0.0959029	3013	tags=67%, list=16%, signal=56%	HMGA1/RECQL4/RECQL/BLM/RAD51/MCM4/MCM7/TWNK/MCM2/MCM6
HP_APLASIA_HYPOPLASIA_OF_THE_ULNA	HP_APLASIA_HYPOPLASIA_OF_THE_ULNA	59	0.491754	1.77247	0.00621199	0.108254	0.09781	3484	tags=44%, list=19%, signal=36%	WNT7A/JAG1/CCDC8/RECQL4/SALL4/LRP4/FLNB/RAD51/BRCA1/FANCA/FANCD2/XRCC2/FANCI/CHST3/BRIP1/SCARF2/EXT1/FANCE/BRCA2/TBX3/CUL7/ESCO2/RFWD3/UBE2T/EXOC6B/FANCB
HP_ULNAR_BOWING	HP_ULNAR_BOWING	10	0.774159	1.84193	0.00626241	0.108925	0.0984164	2045	tags=60%, list=11%, signal=53%	COL11A1/MMP13/RECQL4/FLNA/CHST3/SCARF2
GOBP_NEGATIVE_REGULATION_OF_KERATINOCYTE_PROLIFERATION	GOBP_NEGATIVE_REGULATION_OF_KERATINOCYTE_PROLIFERATION	13	0.720672	1.83771	0.00627519	0.108941	0.0984302	3127	tags=54%, list=17%, signal=45%	CD109/SNAI2/SFN/EPPK1/MED1/INTU/PTPRK
HP_CARPAL_SYNOSTOSIS	HP_CARPAL_SYNOSTOSIS	28	0.595734	1.87257	0.00629326	0.109047	0.0985267	3136	tags=46%, list=17%, signal=39%	COL11A2/SMOC1/RECQL4/SALL4/FLNA/HOXD13/LRP4/FLNB/CHSY1/NXN/ROR2/EVC2/ESCO2
GOBP_REGULATION_OF_MUSCLE_SYSTEM_PROCESS	GOBP_REGULATION_OF_MUSCLE_SYSTEM_PROCESS	168	0.341795	1.38971	0.0063463	0.10965	0.0990714	1955	tags=23%, list=11%, signal=21%	MSTN/MYBPH/SPX/TNNT3/SSTR2/STC1/PKP2/AGT/ERRFI1/TNNT1/TNNI2/CAV1/SPHK1/NOS1/G6PD/FBXO32/ADRA1B/DSG2/TNNI3/OXTR/RGS2/TNNT2/DSP/ZC3H12A/DSC2/KLF4/GPER1/ITGA2/CTTN/LMNA/ENO1/TNFRSF1A/EDN2/DAPK3/SMAD3/EDN1/ADRA2C/FKBP1B/JUP
GOBP_REGULATION_OF_ANTIGEN_PROCESSING_AND_PRESENTATION	GOBP_REGULATION_OF_ANTIGEN_PROCESSING_AND_PRESENTATION	20	-0.726197	-1.67893	0.00635203	0.10965	0.0990714	2067	tags=50%, list=11%, signal=44%	NOD1/TREM2/FCGR2B/WAS/CD74/FGL2/HLA-DOA/HLA-DOB/CCR7/CCL19
HP_ABNORMALITY_ON_PULMONARY_FUNCTION_TESTING	HP_ABNORMALITY_ON_PULMONARY_FUNCTION_TESTING	103	-0.523983	-1.48825	0.00637458	0.10972	0.0991339	3989	tags=37%, list=22%, signal=29%	PRKCD/NDUFAF6/MT-TL1/ENG/ITGA7/CD81/CHRNA1/NLRP3/ACP5/CSF2RB/TNFSF12/AK9/MESP2/PIEZO2/CTLA4/PTPN22/MUC5B/SGCG/ABCC6/HLA-DRB1/SCNN1G/ICOS/DNASE1L3/SFTPA2/SLC34A2/HLA-DPA1/HLA-DPB1/IKZF1/SYNE1/TNFRSF13C/SCNN1B/CFTR/DLK1/RNU4ATAC/SFTPC/CD19/CR2/MS4A1
GOBP_POSITIVE_REGULATION_OF_ALPHA_BETA_T_CELL_ACTIVATION	GOBP_POSITIVE_REGULATION_OF_ALPHA_BETA_T_CELL_ACTIVATION	61	-0.567817	-1.52676	0.00638142	0.10972	0.0991339	3415	tags=41%, list=18%, signal=34%	CD81/EBI3/ITPKB/NLRP3/SYK/PRKCZ/SHH/CD83/PRKCQ/LILRB4/FOXP3/IL12RB1/PTPN22/HLA-DRB1/NCKAP1L/HLA-DRA/ZAP70/RASAL3/ZBTB16/CD3E/PTPRC/SASH3/CD28/CCR2/CCL19
GOBP_PROTEIN_REFOLDING	GOBP_PROTEIN_REFOLDING	23	0.605414	1.83492	0.00639201	0.10972	0.0991339	1892	tags=26%, list=10%, signal=23%	HSPA6/HSPA1A/HSPA1B/HSPA2/HSPD1/FKBP1B
GOBP_COLLAGEN_BIOSYNTHETIC_PROCESS	GOBP_COLLAGEN_BIOSYNTHETIC_PROCESS	40	0.5206	1.74181	0.00646217	0.110576	0.0999079	2166	tags=38%, list=12%, signal=33%	NPPC/ERRFI1/COL1A1/SCX/COL5A1/RCN3/ITGA2/SERPINH1/PPARD/P3H4/LARP6/PPARG/IL6/P3H3/BMP4
GOBP_MRNA_5_SPLICE_SITE_RECOGNITION	GOBP_MRNA_5_SPLICE_SITE_RECOGNITION	11	-0.785032	-1.59858	0.00646609	0.110576	0.0999079	1686	tags=36%, list=9%, signal=33%	RNVU1-15/RNU4ATAC/RNU6ATAC/RNVU1-7
GOBP_MOTILE_CILIUM_ASSEMBLY	GOBP_MOTILE_CILIUM_ASSEMBLY	20	-0.724899	-1.67593	0.00654023	0.111635	0.100865	3328	tags=60%, list=18%, signal=49%	DNAAF3/BBOF1/CCDC40/SPATA6/IFT57/CCDC39/RSPH9/FOXJ1/ZMYND10/CFAP43/DNAAF1/CFAP221
GOMF_EXTRACELLULAR_MATRIX_STRUCTURAL_CONSTITUENT_CONFERRING_COMPRESSION_RESISTANCE	GOMF_EXTRACELLULAR_MATRIX_STRUCTURAL_CONSTITUENT_CONFERRING_COMPRESSION_RESISTANCE	14	-0.772413	-1.66544	0.00661112	0.112388	0.101545	356	tags=43%, list=2%, signal=42%	CHADL/PRELP/PODN/OGN/PRG4/STATH
GOBP_EPIBOLY	GOBP_EPIBOLY	32	0.57346	1.87065	0.00661326	0.112388	0.101545	2822	tags=44%, list=15%, signal=37%	WNT7A/ITGA5/FERMT1/COL5A1/PHLDB2/AJUBA/FLNA/RHOC/HBEGF/ADAM17/MEGF8/MMP12/MRTFA/MIR221
HP_OSTEOPOROSIS	HP_OSTEOPOROSIS	212	0.325957	1.3239	0.0066212	0.112388	0.101545	2597	tags=24%, list=14%, signal=21%	ALB/LAMA3/LAMC2/DKK1/COL7A1/MMP1/LAMB3/PYGL/MMP14/CYP11A1/PLOD2/COL1A1/OCA2/KISS1R/BMP1/ZNF469/GPR35/COL1A2/TONSL/RECQL4/IL17RD/ADAMTS2/CAVIN1/FKBP10/PDLIM4/SOX9/PLOD1/DHX37/BNC1/LMNA/SMAD3/MMP2/BMP2/CHST3/POLD1/AEBP1/PSMC3IP/TWNK/SPARC/SPIB/DUSP6/CLIP2/CANT1/NSD2/GALNS/PYCR1/ZFPM2/WNT3A/SRC/HSPG2
GOBP_DNA_REPLICATION_INDEPENDENT_NUCLEOSOME_ORGANIZATION	GOBP_DNA_REPLICATION_INDEPENDENT_NUCLEOSOME_ORGANIZATION	38	0.537866	1.80406	0.0066408	0.112462	0.101612	3991	tags=53%, list=22%, signal=41%	HJURP/CENPI/CENPA/CENPK/MIS18A/KNL1/CENPO/OIP5/CENPH/CENPU/IPO4/CENPW/SUPT16H/RUVBL1/ASF1B/NASP/CENPN/HAT1/CENPM/NPM1
GOBP_EAR_MORPHOGENESIS	GOBP_EAR_MORPHOGENESIS	83	0.429264	1.57599	0.00665011	0.112462	0.101612	1996	tags=28%, list=11%, signal=25%	FOXI1/GATA3/PAX8/COL11A1/EYA1/EPHB2/TFAP2A/TWIST1/SLITRK6/TCAP/SOX9/TBX1/HOXA1/CTHRC1/OSR2/NTN1/TBX18/ATP6V1B1/PRRX1/DVL1/EDN1/MSX1/USH1C
GOBP_MITOTIC_CHROMOSOME_CONDENSATION	GOBP_MITOTIC_CHROMOSOME_CONDENSATION	14	0.724438	1.89059	0.0066625	0.112464	0.101613	4706	tags=79%, list=25%, signal=59%	CDCA5/NCAPG/NCAPH/NCAPD2/NUSAP1/NCAPD3/CHMP1A/PHF13/AKAP8L/SMC2/TENT4A
GOBP_NEGATIVE_REGULATION_OF_CANONICAL_WNT_SIGNALING_PATHWAY	GOBP_NEGATIVE_REGULATION_OF_CANONICAL_WNT_SIGNALING_PATHWAY	159	0.350537	1.41785	0.00668703	0.112614	0.101749	3319	tags=26%, list=18%, signal=21%	IGFBP1/DKK4/DKK1/NOTUM/NKD1/KREMEN2/CAV1/GLI3/FERMT1/SNAI2/IGFBP6/GREM1/DACT1/SOX9/LRP4/CTHRC1/TBX18/DVL1/BMP2/DDIT3/PSMD1/PSMA1/PSMD11/DVL2/CTNND1/EGR1/RUVBL2/LATS2/ROR2/IGFBP2/PSMD3/PSMD9/PSME3/PSMC1/PSMD7/MCC/PSMB5/TLE1/PSMB2/SFRP2/GSK3A
GOBP_CHROMOSOME_CONDENSATION	GOBP_CHROMOSOME_CONDENSATION	28	0.590101	1.85486	0.00669602	0.112614	0.101749	2373	tags=43%, list=13%, signal=37%	HMGA2/CDCA5/NCAPG/CCNB1/NCAPH/GPER1/INCENP/TOP2A/NCAPD2/NCAPG2/NUSAP1/NCAPD3
GOBP_CHROMATIN_MEDIATED_MAINTENANCE_OF_TRANSCRIPTION	GOBP_CHROMATIN_MEDIATED_MAINTENANCE_OF_TRANSCRIPTION	12	0.751174	1.86101	0.00672321	0.112864	0.101975	3392	tags=58%, list=18%, signal=48%	PADI2/CHEK1/CDCA4/ZMIZ2/SERTAD1/SMARCD1/SERTAD2
GOBP_CARTILAGE_DEVELOPMENT_INVOLVED_IN_ENDOCHONDRAL_BONE_MORPHOGENESIS	GOBP_CARTILAGE_DEVELOPMENT_INVOLVED_IN_ENDOCHONDRAL_BONE_MORPHOGENESIS	23	0.603609	1.82945	0.00674467	0.113016	0.102113	1274	tags=35%, list=7%, signal=32%	NPPC/STC1/COL1A1/TSKU/SHOX2/RARG/SOX9/SERPINH1
HP_EMPHYSEMA	HP_EMPHYSEMA	47	-0.603894	-1.57583	0.00679377	0.113488	0.102539	1843	tags=34%, list=10%, signal=31%	FBLN5/TNFSF12/SPINK5/ELN/HLA-DRB1/SCNN1G/ICOS/DNASE1L3/RHOH/TNFRSF13C/SCNN1B/MGP/CFTR/CD19/CR2/MS4A1
GOBP_SECOND_MESSENGER_MEDIATED_SIGNALING	GOBP_SECOND_MESSENGER_MEDIATED_SIGNALING	230	-0.460155	-1.36511	0.00679764	0.113488	0.102539	3766	tags=36%, list=20%, signal=29%	BST1/APLNR/ATP1B1/DEFB1/GSTM2/PPP1R9A/PPP3CC/PDK2/CCR1/RAPGEF3/SELENOK/LAT2/ITPR2/PTK2B/DDAH1/RUNDC3A/SLC8A1/MGRN1/APOE/SYK/AGTR1/GUCY1A1/TMBIM4/CLIC2/ITPR1/CCRL2/GUCY1A2/FFAR4/CD4/CMKLR1/EDN3/NFATC2/SLA2/TREM2/P2RX7/PLN/PDE3B/PLCE1/EDNRB/NPR1/AQP1/PDE7B/P2RY12/PLEK/KDR/GIPR/PTGFR/BHLHA15/CCR8/RGN/PRKAR2B/MYOZ1/PLCG2/CXCR4/CCR5/P2RX5/CXCR3/LRRK2/CXCR6/NOS3/ZAP70/NDNF/TMEM100/NOS2/RCAN2/AGTR2/CD3E…
GOBP_ODONTOGENESIS_OF_DENTIN_CONTAINING_TOOTH	GOBP_ODONTOGENESIS_OF_DENTIN_CONTAINING_TOOTH	63	0.47152	1.67409	0.00682621	0.113758	0.102783	2364	tags=37%, list=13%, signal=32%	KLK5/SERPINE1/NGFR/ODAM/WNT10A/GLI3/ADM/FST/LAMA5/JAG2/CA2/TNC/TBX1/LRP4/NECTIN1/ITGB6/FAM20C/CNNM4/BMP2/MSX1/AMTN/BMP4/FOXC1
GOBP_REGULATION_OF_LYMPHOCYTE_MEDIATED_IMMUNITY	GOBP_REGULATION_OF_LYMPHOCYTE_MEDIATED_IMMUNITY	129	-0.50363	-1.4529	0.00688358	0.114505	0.103458	4541	tags=44%, list=25%, signal=34%	FBXO38/NDFIP1/B2M/MR1/HAVCR2/LAG3/IL1R1/C4BPB/AZGP1/TNFRSF1B/HLA-E/SHLD1/C3/CD81/TNFSF13/NLRP3/IL7R/ARRB2/VAV1/PRKCZ/IL18RAP/PIK3R6/LILRB4/CD1A/FOXP3/SUSD4/IL12RB1/LILRB1/TBX21/FCGR2B/SERPINB4/HLA-DRB1/WAS/FOXJ1/RASGRP1/HLA-DRA/CRTAM/CADM1/CD1D/CR1/BTK/PTPRC/SASH3/CD28/AGER/LTA/CD96/CD1E/SH2D1A/SLAMF6/CCR2/CLC/CD1B/CD1C/C4BPA/NCR3/FCER2
HP_RESTRICTIVE_VENTILATORY_DEFECT	HP_RESTRICTIVE_VENTILATORY_DEFECT	68	-0.567629	-1.55157	0.00691019	0.114739	0.103669	3415	tags=43%, list=18%, signal=35%	PRKCD/MT-TL1/ENG/CD81/CHRNA1/NLRP3/ACP5/CSF2RB/TNFSF12/AK9/MESP2/PIEZO2/CTLA4/PTPN22/SGCG/HLA-DRB1/ICOS/DNASE1L3/SLC34A2/HLA-DPA1/HLA-DPB1/IKZF1/SYNE1/TNFRSF13C/DLK1/RNU4ATAC/CD19/CR2/MS4A1
GOBP_REGULATION_OF_PROTEIN_BINDING	GOBP_REGULATION_OF_PROTEIN_BINDING	176	0.3294	1.34536	0.00693955	0.115018	0.103921	2808	tags=26%, list=15%, signal=22%	GCG/VTN/PCSK9/DKK1/CAV1/PDGFB/ID1/PHLDA2/DDX11/AURKA/PLK1/TNFSF11/RIPK2/TRIB3/ANXA2/AURKB/DACT1/LOX/BAG2/CDKN1A/CTHRC1/CSNK1E/NKX3-1/PLK2/TICAM1/UBASH3B/DVL1/SYMPK/CAPRIN2/NES/BMP2/HOXA3/APP/BMP4/TIAM1/HSF1/RAN/HSP90AB1/WNT3A/RUVBL2/SRC/ATP2A2/ACTB/DZIP1/PTPRF/KDM1A
GOCC_CHROMAFFIN_GRANULE	GOCC_CHROMAFFIN_GRANULE	10	-0.802827	-1.59337	0.00696873	0.115293	0.104169	1067	tags=40%, list=6%, signal=38%	CLU/ATP8A1/PENK/CHGA
HP_CHEILITIS	HP_CHEILITIS	16	0.68667	1.85217	0.00699079	0.115449	0.104311	1674	tags=44%, list=9%, signal=40%	KRT17/FERMT1/BLM/KRT6A/TRAF3IP2/KRT16/KRT6B
GOBP_DNA_DEPENDENT_DNA_REPLICATION_MAINTENANCE_OF_FIDELITY	GOBP_DNA_DEPENDENT_DNA_REPLICATION_MAINTENANCE_OF_FIDELITY	44	0.509345	1.76247	0.00701018	0.115561	0.104411	4109	tags=43%, list=22%, signal=34%	DDX11/TONSL/EME1/BLM/RAD51/TRAIP/TIMELESS/ALYREF/POLD1/POLE/BRCA2/TIPIN/ZGRF1/MMS22L/RFWD3/DNA2/PCNA/DONSON/SMARCAL1
GOBP_ENDOCRINE_HORMONE_SECRETION	GOBP_ENDOCRINE_HORMONE_SECRETION	33	0.566781	1.84815	0.00703876	0.115823	0.104649	2278	tags=45%, list=12%, signal=40%	TAC1/GATA3/INHA/AGT/C1QTNF3/INHBA/IL1B/APLN/NKX3-1/INHBB/PTPN11/FOXD1/GAL/GJA1/HCAR2
GOBP_RESPONSE_TO_TOXIC_SUBSTANCE	GOBP_RESPONSE_TO_TOXIC_SUBSTANCE	191	0.332452	1.36855	0.00718689	0.118048	0.106659	1530	tags=14%, list=8%, signal=13%	MT4/ALB/MT1A/ABCC2/CPS1/MT2A/HBE1/PTGES/GUCY2C/H19/TXNRD1/SLC7A11/PTGS2/MT1M/DNMT3B/MT1E/SLC6A14/CCNB1/CDKN1A/ABTB2/PXDN/SRD5A1/RAD51/TYMS/MT1X/GPX8
HP_ABNORMALITY_OF_SKIN_ADNEXA_PHYSIOLOGY	HP_ABNORMALITY_OF_SKIN_ADNEXA_PHYSIOLOGY	163	0.349412	1.41259	0.00720141	0.118075	0.106683	1732	tags=19%, list=9%, signal=17%	LAMA3/LAMC2/HNF4A/KRT14/BIRC3/DSG1/COL17A1/ITGB4/LAMB3/COL11A1/NIPAL4/H19/KRT17/WNT10A/COL6A1/CLCF1/COL6A2/GJB2/DST/GABRA3/PRNP/KIF1A/CST6/LMNB1/KRT6A/NECTIN1/KRT16/KRT6B/KRT5/COL6A3/BCL10
GOMF_VOLTAGE_GATED_ION_CHANNEL_ACTIVITY	GOMF_VOLTAGE_GATED_ION_CHANNEL_ACTIVITY	91	-0.530249	-1.49849	0.00723793	0.118461	0.107032	3492	tags=38%, list=19%, signal=31%	CACNB1/KCNQ3/PTK2B/KCNS3/KCNH2/CLIC2/KCNAB2/LRRC55/KCNAB1/HVCN1/KCNMA1/KCNE4/TMEM37/CNR1/KCNJ5/KCNE3/CYBB/ABCC9/KCNJ11/KCNK3/TSPOAP1/KCND3/KCNQ1/KCNJ8/KCNK5/KCNJ15/CACNG6/KCNA3/CLIC6/CACNA1D/KCNK17/SCN7A/CLIC5/CACNA2D2/LRRC38
GOBP_EPIDERMAL_GROWTH_FACTOR_RECEPTOR_SIGNALING_PATHWAY	GOBP_EPIDERMAL_GROWTH_FACTOR_RECEPTOR_SIGNALING_PATHWAY	117	0.372295	1.4796	0.00730769	0.119389	0.107871	1823	tags=22%, list=10%, signal=20%	FAM83A/EREG/AGT/EGFR/ERRFI1/AREG/BCAR3/GRB7/EPGN/AFAP1L2/PLAUR/FAM83B/CBLC/BCAR1/SHC1/SOX9/GPER1/TGFA/NEURL1/HGS/HBEGF/PTPN11/HAP1/GPRC5A/PTK6/ADAM17
HP_ABNORMALITY_OF_THE_SPLEEN	HP_ABNORMALITY_OF_THE_SPLEEN	449	-0.417024	-1.2651	0.00732462	0.119453	0.107928	3430	tags=24%, list=19%, signal=20%	TBXAS1/CD81/SAMHD1/DNAAF3/SC5D/GPD1/CFAP300/PDGFRA/AGPAT2/STX11/NLRP3/IL7R/HBB/NLRC4/TMEM231/SPEF2/CCDC40/APOE/BCL2/CASP10/TNFSF12/LIPA/ZEB2/FOXF1/ARMC4/CDON/KCNAB2/DNAH5/STAT4/PIK3R1/ASAH1/SETBP1/GPC4/FERMT3/IL2RB/FASLG/HBA2/LRRC56/PSTPIP1/FOXP3/LPIN2/NCF4/DNAH11/OCLN/IL2RG/CYBB/TLR4/HAMP/COX4I2/CCDC65/CTLA4/FUCA1/CCDC39/GYPC/DNAH1/FAT4/HLA-DRB1/RSPH9/FOXJ1/RASGRP1/ICOS/NCKAP1L/DNASE1L3/FMO3/GPI…
GOBP_EMBRYONIC_SKELETAL_SYSTEM_DEVELOPMENT	GOBP_EMBRYONIC_SKELETAL_SYSTEM_DEVELOPMENT	94	0.395789	1.48614	0.00739401	0.120263	0.108661	2316	tags=35%, list=13%, signal=31%	COL11A1/MMP14/HOXD10/FOXC2/MDFI/COL1A1/TFAP2A/GLI3/SCX/TWIST1/HOXD9/SHOX2/MTHFD1L/RBP4/TBX1/SULF2/HOXA1/OSR2/SLC2A10/CHST11/HOXA6/PRRX1/SMAD3/EIF4A3/SOX11/SULF1/SATB2/HOXA3/HOXB7/HOXC6/BMP4/MEGF8/EXT1
HP_ABNORMAL_ANATOMIC_LOCATION_OF_THE_HEART	HP_ABNORMAL_ANATOMIC_LOCATION_OF_THE_HEART	103	-0.51993	-1.47674	0.00740401	0.120263	0.108661	2912	tags=44%, list=16%, signal=37%	ARL3/CCNO/DNAL1/ARL13B/LRRC6/CC2D2A/WDPCP/TTC12/B9D1/LZTFL1/RPGR/NEK8/ZNF423/BCOR/B9D2/DNAAF3/CFAP300/TMEM231/SPEF2/CCDC40/ARMC9/ARMC4/DNAH5/LRRC56/DNAH11/CFAP53/CCDC65/PIEZO2/CCDC39/DNAH1/RSPH9/FOXJ1/CCDC114/CCDC151/TTC25/DNAJB13/GAS2L2/RSPH1/ZMYND10/RSPH4A/DRC1/DNAAF1/CFAP221/DNAI1/DNAI2
GOBP_REGULATION_OF_CILIUM_BEAT_FREQUENCY	GOBP_REGULATION_OF_CILIUM_BEAT_FREQUENCY	13	-0.754331	-1.60307	0.00741377	0.120263	0.108661	2855	tags=54%, list=15%, signal=46%	CCDC40/ARMC4/DNAH11/CCDC39/GAS2L2/CFAP43/DNAAF1
GOCC_CLEAVAGE_FURROW	GOCC_CLEAVAGE_FURROW	46	0.505295	1.70004	0.00747718	0.121077	0.109396	2497	tags=37%, list=14%, signal=32%	PLCD3/HTR3A/PLK4/ITGB1/CEP55/FSD1/KIF20A/MYH9/LIMA1/RDX/RHOC/NDE1/RACGAP1/ECT2/SSH1/PLEKHG6/MASTL
GOBP_POSITIVE_REGULATION_OF_RESPONSE_TO_DNA_DAMAGE_STIMULUS	GOBP_POSITIVE_REGULATION_OF_RESPONSE_TO_DNA_DAMAGE_STIMULUS	100	0.390332	1.53177	0.0075072	0.121089	0.109407	2557	tags=21%, list=14%, signal=18%	HMGA2/EGFR/EYA1/MYC/EYA4/PMAIP1/DDX11/SPRED3/FOXM1/NKX3-1/BRCA1/NPAS2/TIMELESS/MSX1/MAP3K20/PRKDC/EYA2/TRIM28/SLF1/RAD51AP1/ANKRD1
GOMF_INSULIN_LIKE_GROWTH_FACTOR_I_BINDING	GOMF_INSULIN_LIKE_GROWTH_FACTOR_I_BINDING	13	0.712304	1.81637	0.00750917	0.121089	0.109407	1600	tags=62%, list=9%, signal=56%	IGFBP1/ITGB4/ITGA6/IGFBP3/IGFBP6/IGF1R/ITGB3/ITGAV
GOBP_CHROMATIN_REMODELING_AT_CENTROMERE	GOBP_CHROMATIN_REMODELING_AT_CENTROMERE	31	0.574748	1.84547	0.00751762	0.121089	0.109407	3991	tags=55%, list=22%, signal=43%	HJURP/CENPI/CENPA/CENPK/MIS18A/KNL1/CENPO/OIP5/CENPH/CENPU/CENPW/RUVBL1/HELLS/NASP/CENPN/CENPM/NPM1
GOBP_REGULATION_OF_EXTRINSIC_APOPTOTIC_SIGNALING_PATHWAY_IN_ABSENCE_OF_LIGAND	GOBP_REGULATION_OF_EXTRINSIC_APOPTOTIC_SIGNALING_PATHWAY_IN_ABSENCE_OF_LIGAND	36	0.552212	1.81146	0.00757676	0.121789	0.110039	1896	tags=42%, list=10%, signal=37%	IL1A/CSF2/EYA1/HSPA1A/INHBA/HSPA1B/SNAI2/EYA4/TNF/SRPX/PF4/IL1B/DAPK3/UNC5B/BCL2L1
GOBP_WATER_TRANSPORT	GOBP_WATER_TRANSPORT	14	-0.768153	-1.65625	0.00759053	0.121789	0.110039	1977	tags=57%, list=11%, signal=51%	AQP1/AQP3/SLC5A1/AQP4/UPK3A/CFTR/AQP7/AQP5
GOBP_MATURATION_OF_5_8S_RRNA_FROM_TRICISTRONIC_RRNA_TRANSCRIPT_SSU_RRNA_5_8S_RRNA_LSU_RRNA	GOBP_MATURATION_OF_5_8S_RRNA_FROM_TRICISTRONIC_RRNA_TRANSCRIPT_SSU_RRNA_5_8S_RRNA_LSU_RRNA	24	0.582162	1.77205	0.00760097	0.121789	0.110039	3921	tags=50%, list=21%, signal=39%	BOP1/PES1/URB1/WDR12/ERI1/RRS1/FTSJ3/RPP40/NOP14/KRI1/EXOSC9/EXOSC10
GOBP_WOUND_HEALING_SPREADING_OF_EPIDERMAL_CELLS	GOBP_WOUND_HEALING_SPREADING_OF_EPIDERMAL_CELLS	18	0.677062	1.90456	0.0076291	0.122026	0.110253	2822	tags=56%, list=15%, signal=47%	WNT7A/ITGA5/FERMT1/COL5A1/PHLDB2/AJUBA/HBEGF/ADAM17/MMP12/MIR221
GOMF_VITAMIN_BINDING	GOMF_VITAMIN_BINDING	116	0.368732	1.48529	0.00764719	0.122102	0.110321	1445	tags=22%, list=8%, signal=20%	ALB/TKTL1/KYNU/OPN3/PYGL/CYP2W1/PLOD2/LRAT/C8G/GAD1/SEC14L2/SDS/CRABP1/MOCOS/FOLR3/STRA6/CYP27C1/P4HA2/RBP4/PLOD1/EGLN3/PLOD3/P4HA1/TYMS/FASN
HP_PROTRUSIO_ACETABULI	HP_PROTRUSIO_ACETABULI	10	0.765992	1.8225	0.00771022	0.122893	0.111037	2597	tags=70%, list=14%, signal=60%	COL1A1/COL1A2/FKBP10/SMAD3/MMP2/FBN1/HSPG2
GOBP_REGULATION_OF_ENDOTHELIAL_CELL_MIGRATION	GOBP_REGULATION_OF_ENDOTHELIAL_CELL_MIGRATION	167	0.324293	1.31332	0.00777525	0.123653	0.111723	2166	tags=23%, list=12%, signal=21%	WNT7A/STC1/GATA3/AGT/VEGFC/CCBE1/APOH/EPHA2/FOXC2/PDGFB/ALOX12/MIR196A1/MET/SCARB1/TNF/PTGS2/FGFBP1/CARD10/VEGFA/GADD45A/BCAR1/ZC3H12A/THBS1/KLF4/ITGB3/FGF2/MIR210/SRPX2/ANXA1/PPARG/HIF1A/PLK2/ANXA3/EDN1/ADAM17/JUP/SPARC/GPI/BMP4
HP_ABNORMAL_MORPHOLOGY_OF_THE_RADIUS	HP_ABNORMAL_MORPHOLOGY_OF_THE_RADIUS	49	0.506034	1.73417	0.0077849	0.123653	0.111723	3140	tags=37%, list=17%, signal=31%	WNT7A/COL11A1/GLI3/MMP13/RECQL4/SALL4/FLNA/LRP4/FLNB/EIF4A3/FANCI/P3H1/EXT1/CHN1/TBX3/SAMD9/ESCO2/RFWD3
GOMF_INTEGRIN_BINDING	GOMF_INTEGRIN_BINDING	121	0.377603	1.51696	0.00781276	0.12388	0.111929	1866	tags=35%, list=10%, signal=31%	VTN/LAMA3/EGFR/TGFBI/ITGB4/IBSP/CDH17/ITGA5/CD177/ITGA3/MMP14/ACTN1/FN1/FRMD5/FERMT1/COL5A1/COL3A1/DST/LAMB1/LAMA5/SEMA7A/COL16A1/FAP/TSPAN8/THBS1/ITGB3/IL1B/ITGB1/FGF2/ITGA2/ISG15/ESM1/MYH9/ACTN4/EDIL3/ITGB6/ITGAV/VCAM1/TIMP2/ADAM9/ADAM17/ADAMTS5
GOBP_ENDOTHELIAL_CELL_MIGRATION	GOBP_ENDOTHELIAL_CELL_MIGRATION	211	0.328474	1.34381	0.00785302	0.124303	0.112311	2174	tags=26%, list=12%, signal=23%	WNT7A/STC1/GATA3/LOXL2/S100P/AGT/VEGFC/CCBE1/PRSS3/APOH/EPHA2/FOXC2/PDGFB/PXN/ALOX12/MIR196A1/MET/SCARB1/TNF/GREM1/PTGS2/FGFBP1/ID1/CARD10/VEGFA/EFNB2/GADD45A/S100A2/FAP/BCAR1/ZC3H12A/THBS1/KLF4/ITGB3/FGF2/ROBO1/MIR210/MYH9/SRPX2/ANXA1/PPARG/HIF1A/PLK2/ANXA3/ADTRP/EDN1/ADAM17/JUP/SPARC/FSTL1/PLEKHG5/GPI/BMP4/SRF
GOBP_CELLULAR_RESPONSE_TO_INORGANIC_SUBSTANCE	GOBP_CELLULAR_RESPONSE_TO_INORGANIC_SUBSTANCE	166	0.330463	1.33934	0.00794336	0.125401	0.113302	2235	tags=19%, list=12%, signal=17%	MT4/MMP3/MT1A/MT2A/SYT8/EGFR/FSTL3/TFAP2A/TF/DDX11/CCNA2/MT1M/PRNP/MT1E/CCNB1/BLM/TFR2/RAD51/MT1X/JUNB/SYT12/MT1DP/ECT2/TIMELESS/EDN1/EIF4A3/CDK2/FABP4/CLDN1/APP/NQO1/HSF1
GOBP_ESTABLISHMENT_OF_SPINDLE_ORIENTATION	GOBP_ESTABLISHMENT_OF_SPINDLE_ORIENTATION	29	0.578298	1.83937	0.00794977	0.125401	0.113302	3390	tags=52%, list=18%, signal=42%	MISP/PLK1/ITGB1/MAD2L1/CENPA/SAPCD2/NDC80/NDE1/SPDL1/GJA1/MAP4/LLGL1/NDEL1/GPSM2/NSFL1C
GOBP_FEMALE_MEIOTIC_NUCLEAR_DIVISION	GOBP_FEMALE_MEIOTIC_NUCLEAR_DIVISION	21	0.622915	1.82847	0.00799067	0.125829	0.113689	3030	tags=48%, list=16%, signal=40%	EREG/AURKA/PLK1/TRIP13/TOP2A/TTK/CCNB2/SYCP2/WASHC5/CDC25B
GOBP_ERBB_SIGNALING_PATHWAY	GOBP_ERBB_SIGNALING_PATHWAY	132	0.349551	1.37646	0.00803964	0.126226	0.114048	1823	tags=20%, list=10%, signal=19%	FAM83A/EREG/AGT/EGFR/ERRFI1/AREG/BCAR3/GRB7/EPGN/AFAP1L2/PLAUR/FAM83B/CBLC/BCAR1/SHC1/SOX9/GPER1/TGFA/ERBB2/NEURL1/HGS/HBEGF/PTPN11/HAP1/GPRC5A/PTK6/ADAM17
GOBP_POSITIVE_REGULATION_OF_POTASSIUM_ION_TRANSPORT	GOBP_POSITIVE_REGULATION_OF_POTASSIUM_ION_TRANSPORT	28	-0.667621	-1.62058	0.00804346	0.126226	0.114048	2906	tags=39%, list=16%, signal=33%	KCNH2/LRRC55/EDN3/TREM2/AMIGO1/FHL1/KCNQ1/ANK2/ATP1B2/ADRA2A/LRRC38
GOBP_EXTRACELLULAR_TRANSPORT	GOBP_EXTRACELLULAR_TRANSPORT	30	-0.671689	-1.65258	0.00806762	0.12638	0.114187	2873	tags=43%, list=16%, signal=37%	SPEF2/CCDC40/RFX3/DNAH5/CFAP53/CCDC39/SPAG17/NME5/TTC25/ROPN1L/AQP4/CFAP43/DNAAF1
HP_DUODENAL_STENOSIS	HP_DUODENAL_STENOSIS	27	0.572738	1.77814	0.00808094	0.12638	0.114187	4188	tags=59%, list=23%, signal=46%	STRA6/CDC45/RAD51/BRCA1/FANCA/FANCD2/XRCC2/FANCI/BRIP1/FANCE/BRCA2/RFWD3/UBE2T/FANCB/MAD2L2/TTC7A
HP_FOOT_OLIGODACTYLY	HP_FOOT_OLIGODACTYLY	10	0.765001	1.82014	0.0081056	0.12652	0.114314	2219	tags=60%, list=12%, signal=53%	WNT7A/SMOC1/GLI3/LRP4/WNT10B/PORCN
GOCC_CONTRACTILE_FIBER	GOCC_CONTRACTILE_FIBER	152	0.346833	1.43317	0.00812882	0.12652	0.114314	2070	tags=28%, list=11%, signal=25%	MYBPC1/TNNT3/FLNC/AHNAK2/TNNT1/FHOD3/TNNI2/ACTN1/PLEC/FHL2/KRT8/FBXO32/SLC2A1/DST/JPH2/PDLIM7/TNNI3/TCAP/TIMP4/TNNT2/TPM2/FLNA/PDLIM4/VCL/KRT19/FLNB/AHNAK/TMOD1/CDK5R1/TPM4/PDLIM5/ENO1/ALDOA/SMTNL1/CALD1/TMOD3/FKBP1B/MMP2/SYNPO2/JUP/BAG3/OBSCN/TRIM54
GOMF_MACROLIDE_BINDING	GOMF_MACROLIDE_BINDING	11	0.730809	1.77423	0.00813138	0.12652	0.114314	1892	tags=36%, list=10%, signal=33%	ALB/FKBP10/FKBP4/FKBP1B
HP_CRACKLES	HP_CRACKLES	17	-0.72899	-1.64258	0.00815934	0.12674	0.114512	1877	tags=59%, list=10%, signal=53%	CSF2RB/MUC5B/SCNN1G/SFTPA2/ABCA3/ATP11A/SFTPA1/SCNN1B/CFTR/SFTPC
HP_ABNORMAL_HAIR_LABORATORY_EXAMINATION	HP_ABNORMAL_HAIR_LABORATORY_EXAMINATION	26	0.579212	1.79607	0.00819498	0.127078	0.114817	3635	tags=46%, list=20%, signal=37%	CDH3/HEPHL1/TCHH/PADI3/LMNA/NECTIN1/HR/ERCC2/ST14/NECTIN4/BCS1L/SKIV2L
GOBP_POSITIVE_REGULATION_OF_DNA_REPLICATION	GOBP_POSITIVE_REGULATION_OF_DNA_REPLICATION	36	0.547847	1.79715	0.00830411	0.128552	0.11615	4925	tags=53%, list=27%, signal=39%	EREG/EGFR/BCAR3/CDT1/E2F8/E2F7/DBF4B/EGF/DNA2/ATAD5/TNFAIP1/PCNA/RAC1/WIZ/DBF4/CDC7/UCN/FAF1/JUN
GOMF_SINGLE_STRANDED_DNA_HELICASE_ACTIVITY	GOMF_SINGLE_STRANDED_DNA_HELICASE_ACTIVITY	19	0.636194	1.83662	0.00834953	0.128943	0.116503	3990	tags=68%, list=22%, signal=54%	POLQ/RAD51/DSCC1/MCM7/PIF1/CHTF18/RFC3/MCM5/MCM2/MCM6/RFC5/DNA2/WRNIP1
GOBP_REGULATION_OF_LEUKOCYTE_MEDIATED_CYTOTOXICITY	GOBP_REGULATION_OF_LEUKOCYTE_MEDIATED_CYTOTOXICITY	62	-0.57498	-1.54739	0.00835758	0.128943	0.116503	3100	tags=47%, list=17%, signal=39%	IL7R/ARRB2/VAV1/IL18RAP/TYROBP/PIK3R6/CD1A/IL12RB1/LILRB1/FCGR2B/SERPINB4/HLA-DRB1/CXCL6/RASGRP1/DNASE1L3/HLA-DRA/CRTAM/CADM1/CD1D/NOS2/PTPRC/AGER/CD1E/SH2D1A/SLAMF6/CD1B/CD1C/NCR3/STAP1
GOBP_BASEMENT_MEMBRANE_ORGANIZATION	GOBP_BASEMENT_MEMBRANE_ORGANIZATION	27	0.567845	1.76295	0.00838976	0.129222	0.116755	1746	tags=48%, list=9%, signal=44%	LAMB3/CAV1/MMP11/FERMT1/LAMB1/PHLDB2/FLRT2/CAV2/COL4A1/PXDN/PLOD3/NID2/NID1
GOBP_SPERM_MOTILITY	GOBP_SPERM_MOTILITY	50	-0.582644	-1.52969	0.00858551	0.132015	0.119278	2873	tags=36%, list=16%, signal=30%	SPEF2/CCDC40/INPP5B/CFAP69/DNAH5/CFAP44/DNAH11/CCDC39/DNAH1/TTC21A/RGN/CFAP157/ENKUR/ROPN1L/TEKT2/CFAP43/DNAI1/TAC4
GOBP_METAL_ION_EXPORT	GOBP_METAL_ION_EXPORT	30	-0.669721	-1.64774	0.00860248	0.132049	0.119309	2906	tags=50%, list=16%, signal=42%	SLC35G1/ATP1B1/KCNH2/SLC8A1/SLC40A1/ATP1A3/KCNE4/KCNE3/KCND3/FXYD1/KCNQ1/KCNK5/SLC4A4/ATP1B2/ATP4B
HP_IMMUNODEFICIENCY	HP_IMMUNODEFICIENCY	191	-0.47277	-1.39365	0.00861659	0.132049	0.119309	2096	tags=17%, list=11%, signal=15%	IL2RG/CYBB/IL12RB1/LCK/CTLA4/WAS/ICOS/DOCK2/CD247/NCF1/CORO1A/ADA2/CD3D/CD3E/BTK/PTPRC/CLCA4/CD28/CD3G/IRF8/IKZF1/TNFRSF13C/SH2D1A/CFTR/IGHM/CD40LG/IGLL1/CD79A/CD79B/CD19/RMRP/CR2/MS4A1
GOBP_APPENDAGE_DEVELOPMENT	GOBP_APPENDAGE_DEVELOPMENT	144	0.34037	1.35092	0.00865344	0.132392	0.119619	2316	tags=25%, list=13%, signal=22%	WNT7A/DKK1/ITGB4/KREMEN2/FBN2/HOXD10/SMOC1/FOXN1/ITGA6/TFAP2A/GLI3/SCX/TWIST1/SLC7A11/HOXD9/GREM1/HOXA10/SEMA3C/SHOX2/RARG/SALL4/HOXD13/SOX9/IRF6/LRP4/OSR2/CHST11/CYP26B1/PRRX1/SOX11/MSX1/TGFB2/BMP4/MEGF8/MAP3K20/EXT1
HP_SKIN_RASH	HP_SKIN_RASH	102	-0.516922	-1.4674	0.00868335	0.132628	0.119832	3235	tags=34%, list=17%, signal=28%	PDGFRA/STX11/NLRP3/ACP5/NLRC4/CASP10/STAT4/PIK3R1/SPINK5/LPIN2/IL2RG/CYBB/COX4I2/FCGR2B/CTLA4/PTPN22/ABCC6/HLA-DRB1/TEK/CIITA/DNASE1L3/NCF1/HLA-DPA1/ZAP70/ADA2/HLA-DPB1/BTK/CD28/KIT/LYZ/IGHM/IGLL1/CD79A/CD79B/APOA1
GOBP_STRIATED_MUSCLE_CELL_PROLIFERATION	GOBP_STRIATED_MUSCLE_CELL_PROLIFERATION	55	0.466694	1.62186	0.00870623	0.132755	0.119947	2487	tags=27%, list=13%, signal=24%	MSTN/KCNK2/FOXC2/RBP4/FGF2/CCNB1/PPARD/MAPK11/PIM1/TGFB2/GJA1/YAP1/FOXC1/SIX5/ZFPM2
GOBP_REGULATION_OF_PHAGOCYTOSIS	GOBP_REGULATION_OF_PHAGOCYTOSIS	83	-0.541388	-1.51209	0.00875797	0.133322	0.120459	2810	tags=29%, list=15%, signal=25%	SYK/TUB/FGR/IL2RB/SIRPB1/IL2RG/TREM2/FCGR2B/TLR2/CAMK1D/CD300LF/NCKAP1L/C2/DOCK2/ALOX15/SIRPG/C4A/C4B/PTPRC/SFTPD/STAP1/APOA2/APOA1/AHSG
HP_FUSED_CERVICAL_VERTEBRAE	HP_FUSED_CERVICAL_VERTEBRAE	20	0.647442	1.86377	0.00886396	0.134712	0.121715	1836	tags=45%, list=10%, signal=41%	DKK1/ENPP1/SALL4/FLNA/FLNB/NTN1/RAD51/MEOX1/FANCI
GOBP_POSITIVE_REGULATION_OF_ESTABLISHMENT_OF_PROTEIN_LOCALIZATION_TO_TELOMERE	GOBP_POSITIVE_REGULATION_OF_ESTABLISHMENT_OF_PROTEIN_LOCALIZATION_TO_TELOMERE	10	0.76247	1.81412	0.00889638	0.13498	0.121957	3968	tags=90%, list=21%, signal=71%	CCT6A/CCT5/CCT3/DKC1/CCT7/TCP1/CCT4/WRAP53/CCT8
GOBP_MESODERM_MORPHOGENESIS	GOBP_MESODERM_MORPHOGENESIS	54	0.481476	1.69551	0.00905313	0.137076	0.123851	2683	tags=41%, list=15%, signal=35%	HMGA2/DKK1/ITGB4/ITGA3/EPHA2/INHBA/TXNRD1/FOXC2/SCX/SNAI1/KLF4/ITGB3/ITGB1/ITGA2/SMAD3/BMP4/SRF/GJA1/EYA2/FOXC1/WNT3A/TBX3
GOBP_POSITIVE_REGULATION_OF_CHROMOSOME_ORGANIZATION	GOBP_POSITIVE_REGULATION_OF_CHROMOSOME_ORGANIZATION	150	0.335313	1.38986	0.0090645	0.137076	0.123851	4333	tags=35%, list=23%, signal=27%	GCG/GATA3/PKIB/NOS1/DDX11/CCT6A/VEGFA/DNMT3B/AURKB/IL1B/CCNB1/CDT1/RPS6KA4/NEK2/BRCA1/PML/CCT5/FEN1/NBN/LIF/TRIM28/SLF1/RUVBL2/CCT3/KDM1A/ACD/HNRNPD/DKC1/JARID2/CCT7/BRD4/TCP1/XRCC5/HNRNPA2B1/SART3/CCT4/SIRT6/ERCC1/GNL3/PNKP/SNW1/MAP3K4/WDR5/CCT8/MORC2/PHF19/SMARCB1/SREBF1/KAT2A/NELFE/ING2/AKAP8L/NABP2
GOBP_POSITIVE_REGULATION_OF_ENDOTHELIAL_CELL_MIGRATION	GOBP_POSITIVE_REGULATION_OF_ENDOTHELIAL_CELL_MIGRATION	108	0.372788	1.48106	0.0090953	0.137204	0.123967	2166	tags=27%, list=12%, signal=24%	WNT7A/GATA3/AGT/VEGFC/CCBE1/FOXC2/PDGFB/ALOX12/MET/SCARB1/PTGS2/FGFBP1/VEGFA/BCAR1/ZC3H12A/THBS1/ITGB3/FGF2/MIR210/SRPX2/ANXA1/HIF1A/PLK2/ANXA3/EDN1/ADAM17/SPARC/GPI/BMP4
GOMF_NEUROTRANSMITTER_RECEPTOR_ACTIVITY	GOMF_NEUROTRANSMITTER_RECEPTOR_ACTIVITY	30	0.542491	1.72018	0.00910296	0.137204	0.123967	1024	tags=30%, list=6%, signal=28%	CHRNA6/HTR1D/GRIN2D/HRH2/HTR3A/HTR7/HRH1/GABRA3/GABRP
HP_DELAYED_ABILITY_TO_SIT	HP_DELAYED_ABILITY_TO_SIT	18	0.668007	1.87909	0.00913318	0.137433	0.124174	2620	tags=39%, list=14%, signal=33%	TUBB3/UGDH/GALNT2/TRIO/POLR2A/DAG1/GAA
GOBP_EMBRYONIC_EYE_MORPHOGENESIS	GOBP_EMBRYONIC_EYE_MORPHOGENESIS	30	0.542253	1.71942	0.00921329	0.138411	0.125057	1850	tags=27%, list=10%, signal=24%	MFAP5/FBN2/TFAP2A/TWIST1/STRA6/RARG/MFAP2/SOX11
GOMF_3_5_DNA_HELICASE_ACTIVITY	GOMF_3_5_DNA_HELICASE_ACTIVITY	17	0.63701	1.75328	0.00925886	0.138648	0.125271	3013	tags=47%, list=16%, signal=39%	RECQL4/RECQL/BLM/MCM7/MCM5/MCM2/ASCC3/MCM6
GOCC_PROTEASOME_ACCESSORY_COMPLEX	GOCC_PROTEASOME_ACCESSORY_COMPLEX	24	0.570911	1.7378	0.00925934	0.138648	0.125271	5540	tags=58%, list=30%, signal=41%	PSMD1/PSMD11/PSMD3/ADRM1/PSMD9/PSME3/PSMC1/PSMD7/PSMC5/PSMD14/PSMD12/PSMD2/PSMC3/PSMD4
GOBP_RESPONSE_TO_KETONE	GOBP_RESPONSE_TO_KETONE	162	0.33922	1.3671	0.00937646	0.140172	0.126648	1618	tags=19%, list=9%, signal=17%	MSTN/ABCC2/FOSL1/CPS1/DSG1/EGFR/ERRFI1/CA9/DDIT4/CAV1/FBXO32/GJB2/DSG2/UCN3/HOXB13/OXTR/DNMT3B/THBS1/KLF4/HOXD13/CATSPER1/TNC/FIBIN/CDKN1A/CAD/SRD5A1/NKX3-1/TYMS/PPARG/CCND1
HP_POSTERIOR_PHARYNGEAL_CLEFT	HP_POSTERIOR_PHARYNGEAL_CLEFT	11	-0.770078	-1.56813	0.00941906	0.140405	0.126859	1521	tags=45%, list=8%, signal=42%	ICOS/TNFRSF13C/CD19/CR2/MS4A1
HP_PREMATURELY_AGED_APPEARANCE	HP_PREMATURELY_AGED_APPEARANCE	115	0.351574	1.4252	0.00942276	0.140405	0.126859	3710	tags=35%, list=20%, signal=28%	KRT14/COL1A1/COL5A2/TFAP2A/SNAI2/COL5A1/COL3A1/CENPE/ZNF469/RECQL4/LMNB2/PLK4/ADAMTS2/ENPP1/TWIST2/PLOD1/SLC2A10/LMNA/TRAIP/KRT5/PTPN11/KRAS/CLIP2/ERCC2/PYCR1/FAS/CEP152/ACD/DKC1/MTAP/ANTXR1/USB1/CDH11/CENPJ/GTF2IRD1/RBBP8/MAP2K1/ERCC1/SLC25A24/WRAP53
HP_METABOLIC_ALKALOSIS	HP_METABOLIC_ALKALOSIS	10	-0.793679	-1.57521	0.00944646	0.14053	0.126971	2287	tags=60%, list=12%, signal=53%	HSD11B2/KCNJ5/SCNN1G/IKZF1/SCNN1B/CACNA1D
GOBP_REGULATION_OF_STEM_CELL_POPULATION_MAINTENANCE	GOBP_REGULATION_OF_STEM_CELL_POPULATION_MAINTENANCE	25	0.60753	1.87544	0.00949676	0.141049	0.12744	432	tags=16%, list=2%, signal=16%	LOXL2/PAX8/HMGA2/MYC
GOBP_ESTABLISHMENT_OF_RNA_LOCALIZATION	GOBP_ESTABLISHMENT_OF_RNA_LOCALIZATION	182	0.32881	1.3441	0.00952217	0.141197	0.127574	5960	tags=53%, list=32%, signal=36%	IGF2BP1/IGF2BP2/AGFG1/NDC1/SYMPK/NSUN2/EIF4A3/EIF5A/ALYREF/XPO5/EIF5AL1/HSF1/IGF2BP3/NUP62CL/MYO1C/NUP37/RAN/RRS1/SSB/NUP153/KHSRP/ABCE1/FIP1L1/SRSF9/NUP85/DHX38/NUP62/CPSF1/EIF6/CKAP5/AAAS/HNRNPA2B1/ZC3H3/LRPPRC/ZFP36L1/NUP155/SMG5/EIF4E/RBM15B/CPSF2/SDAD1/NUP188/U2AF2/NPM1/NCBP3/KHDRBS1/YBX1/CPSF3/AHCTF1/NUP107/LTV1/AKAP8L/NUP205/RAE1/NUP54/XPO1/UPF3B/HNRNPU/DDX39A/SUPT6H/HNRNPA1/PABPN1/SFPQ/TH…
HP_ABNORMALITY_OF_THE_UTERUS	HP_ABNORMALITY_OF_THE_UTERUS	186	0.312938	1.31592	0.00956165	0.141553	0.127896	2446	tags=26%, list=13%, signal=23%	WNT7A/NDP/HNF4A/GATA3/CYP11A1/COL1A1/COL5A2/GLI3/KISS1R/COL5A1/COL3A1/GREM1/FOXL2/AURKA/STRA6/BUB1B/DACT1/SOX9/TBX1/BUB1/DHX37/IRF6/BNC1/COL4A5/RAD51/COL4A6/BRCA1/SOHLH1/CCND1/FANCA/FANCD2/SMAD3/XRCC2/FANCI/NAB2/POLD1/PSMC3IP/BRIP1/FGFRL1/DMPK/DUSP6/NSD2/POLE/DHCR7/FANCE/CHRM3/PTPN12/BRCA2
GOBP_REGULATION_OF_PHOSPHOLIPID_TRANSPORT	GOBP_REGULATION_OF_PHOSPHOLIPID_TRANSPORT	13	-0.743783	-1.58065	0.00960304	0.141936	0.128242	2814	tags=54%, list=15%, signal=46%	APOE/CETP/FASLG/ABCA3/ATP8A1/ATP8A2/APOA1
GOBP_DNA_REPLICATION_CHECKPOINT	GOBP_DNA_REPLICATION_CHECKPOINT	15	0.704286	1.88867	0.00963829	0.14217	0.128453	2588	tags=53%, list=14%, signal=46%	CDC6/ORC1/TICRR/CLSPN/CDC45/CDT1/TIMELESS/TIPIN
GOMF_PHOSPHOLIPASE_A2_ACTIVITY_CONSUMING_1_2_DIPALMITOYLPHOSPHATIDYLCHOLINE	GOMF_PHOSPHOLIPASE_A2_ACTIVITY_CONSUMING_1_2_DIPALMITOYLPHOSPHATIDYLCHOLINE	16	-0.734687	-1.63106	0.00966513	0.14217	0.128453	811	tags=31%, list=4%, signal=30%	PLA2G4F/PLA2G10/PLA2G2D/PLA2G1B/PLA2G2A
GOBP_GLUCOSE_CATABOLIC_PROCESS	GOBP_GLUCOSE_CATABOLIC_PROCESS	31	0.564693	1.81318	0.00966548	0.14217	0.128453	3463	tags=61%, list=19%, signal=50%	TKTL1/PFKP/HK2/PKM/GAPDH/MIR210/ENO2/ENO1/ALDOA/TPI1/GPI/PGK1/PGAM1/FOXK1/ALDOC/PFKL/PGM2L1/FOXK2/TIGAR
GOMF_MHC_PROTEIN_COMPLEX_BINDING	GOMF_MHC_PROTEIN_COMPLEX_BINDING	21	-0.700403	-1.63217	0.00974065	0.143045	0.129244	2358	tags=52%, list=13%, signal=46%	CD4/LILRB1/CD8A/HLA-DRB1/CD74/HLA-DRA/HLA-DMB/HLA-DOA/HLA-DMA/HLA-DOB/MS4A1
GOBP_EPHRIN_RECEPTOR_SIGNALING_PATHWAY	GOBP_EPHRIN_RECEPTOR_SIGNALING_PATHWAY	77	0.427517	1.54992	0.00975741	0.143062	0.129259	4467	tags=51%, list=24%, signal=39%	NGEF/EPHA2/EPHB2/EFNB2/VAV2/EFNB1/CDK5R1/ACTG1/PTPN11/VAV3/MMP2/ARPC1B/AP2B1/AP2A1/EFNA5/TIAM1/EPHA10/SRC/RASA1/CHN1/ACTB/ITSN1/EPHA1/ARPC2/GIT1/YES1/ARPC1A/EFNA3/RAC1/DNM1/AP2M1/PAK1/EPHB4/NCSTN/NCK1/AP2S1/MMP9/ANKS1A/CRK
GOBP_NEGATIVE_REGULATION_OF_IMMUNE_SYSTEM_PROCESS	GOBP_NEGATIVE_REGULATION_OF_IMMUNE_SYSTEM_PROCESS	338	-0.422422	-1.26922	0.00978953	0.143303	0.129477	3100	tags=26%, list=17%, signal=22%	NR1H3/IL7R/IRAK3/LAPTM5/ARRB2/CST7/TMEM176A/TMEM176B/ZNF675/TNFSF18/PGLYRP3/TYROBP/PDCD1/SHH/FOXF1/TCTA/PAG1/FGR/PIK3R1/TSC22D3/SAMSN1/SPINK5/LILRB4/MNDA/CXCL12/ANGPT1/APOD/ENPP3/RIPOR2/FOXP3/LPXN/SLA2/CNR1/SUSD4/LILRB1/TLR4/DTX1/TBX21/FCGR2B/CTLA4/PLCL2/PTPN22/DPP4/SERPINB4/RNF125/CD300LF/TNFAIP8L2/HLA-DRB1/FOXJ1/CD74/LST1/CD84/TIGIT/C5/CRTAM/INPP5D/IL33/ALOX15/UBASH3A/FGL2/A2M/HLA-DOA/SPN/LTF/T…
GOBP_RESPONSE_TO_FOLLICLE_STIMULATING_HORMONE	GOBP_RESPONSE_TO_FOLLICLE_STIMULATING_HORMONE	10	0.757955	1.80337	0.00981895	0.143504	0.129659	1331	tags=30%, list=7%, signal=28%	INHBA/HMGCS1/SRD5A1
HP_ESOPHAGEAL_STENOSIS	HP_ESOPHAGEAL_STENOSIS	22	0.628866	1.86832	0.00987029	0.144024	0.130129	1479	tags=36%, list=8%, signal=33%	LAMA3/LAMC2/COL7A1/MMP1/LAMB3/FERMT1/COL4A5/COL4A6
GOBP_MUSCLE_FILAMENT_SLIDING	GOBP_MUSCLE_FILAMENT_SLIDING	21	0.610334	1.79154	0.00991707	0.144082	0.130181	1474	tags=48%, list=8%, signal=44%	MYBPC1/TNNT3/TNNT1/TNNI2/TNNI3/TCAP/TNNT2/TPM2/TMOD1/TPM4
HP_JUVENILE_ASEPTIC_NECROSIS	HP_JUVENILE_ASEPTIC_NECROSIS	28	0.568976	1.78846	0.00991812	0.144082	0.130181	2779	tags=43%, list=15%, signal=36%	COL1A1/COL1A2/ORC1/ADAMTS2/SLC2A10/ACTG1/DVL1/SMAD3/KRAS/EXT1/TRPS1/ACTB
GOBP_NEGATIVE_T_CELL_SELECTION	GOBP_NEGATIVE_T_CELL_SELECTION	11	-0.76782	-1.56353	0.00992819	0.144082	0.130181	1604	tags=82%, list=9%, signal=75%	SHH/CD74/DOCK2/ZAP70/THEMIS/CD3E/PTPRC/CD28/CCR7
GOCC_NUCLEOID	GOCC_NUCLEOID	43	0.482219	1.6399	0.00993721	0.144082	0.130181	4879	tags=49%, list=26%, signal=36%	CPS1/VDAC1/TWNK/ATAD3A/LRRC59/TOP1MT/ATP5F1B/SOD2/LONP1/POLG/DNA2/SHMT2/ELAC2/LRPPRC/VDAC2/POLRMT/HSPA9/POLDIP2/DHX30/TFAM/FASTKD2
GOBP_RESPONSE_TO_MECHANICAL_STIMULUS	GOBP_RESPONSE_TO_MECHANICAL_STIMULUS	162	0.337712	1.36102	0.0100522	0.145381	0.131355	2977	tags=31%, list=16%, signal=27%	TRPA1/FOSL1/EGFR/KCNK2/COL11A1/MMP14/COL1A1/SCX/COL3A1/SLC2A1/SLITRK6/TCAP/POSTN/GADD45A/STRA6/PIEZO1/THBS1/CHEK1/KIAA0319/IL1B/SOX9/LTBR/TNC/CCNB1/ITGA2/SLC38A2/FADD/MMP7/PPARG/TNFRSF10B/TNFRSF1A/PTPN11/BCL10/EDN1/JUP/BAG3/TNFRSF10A/BDKRB1/GJA1/CXCL10/FAS/SRC/ANKRD1/DAG1/PSPH/ASIC3/PPL/IGFBP2/SLC9A1/CNN2/BNIP3
HP_ABNORMAL_CEREBRAL_ARTERY_MORPHOLOGY	HP_ABNORMAL_CEREBRAL_ARTERY_MORPHOLOGY	55	0.463883	1.61209	0.0100586	0.145381	0.131355	3314	tags=38%, list=18%, signal=31%	MFAP5/PCSK9/COL1A1/COL5A2/PDGFB/COL5A1/COL3A1/LDLR/LOX/COL4A1/PLOD3/NDE1/SMAD3/TGFB2/APP/FBN1/GAA/GANAB/PDGFRB/FARSB/HTRA1
GOBP_SKELETAL_MUSCLE_ORGAN_DEVELOPMENT	GOBP_SKELETAL_MUSCLE_ORGAN_DEVELOPMENT	120	0.358522	1.45273	0.0101019	0.145776	0.131712	1664	tags=20%, list=9%, signal=18%	MSTN/POPDC3/DNER/HOXD10/CAV1/SCX/TWIST1/MSC/HOXD9/FOXL2/GPC1/STRA6/BCL9L/BASP1/SHOX2/BVES/CAV2/TBX1/DLL1/MAFF/WNT10B/YBX3/CYP26B1/NEURL1
GOCC_CHROMOSOME_TELOMERIC_REGION	GOCC_CHROMOSOME_TELOMERIC_REGION	125	0.370501	1.46553	0.0101873	0.146752	0.132594	5074	tags=46%, list=27%, signal=33%	NLRP2/ORC1/RECQL4/CHEK1/BLM/RAD51/MCM4/PML/MCM3/MCM7/PIF1/ALYREF/POLD1/EID3/FEN1/LRIF1/NBN/MCM5/PRKDC/XRCC3/NABP1/GAR1/BRCA2/RAD51AP1/SSB/KDM1A/CDK1/ACD/MCM2/MCM6/DOT1L/NAT10/XRCC5/DNA2/HNRNPA2B1/PCNA/PTGES3/SIRT6/HAT1/ERCC1/WRAP53/PINX1/WRNIP1/DCLRE1B/TFIP11/NABP2/DDB1/LRWD1/TP53BP1/RPA1/RIF1/ORC2/THOC6/MEN1/CBX1/CBX3/XRCC1
HP_RENAL_TUBULAR_ACIDOSIS	HP_RENAL_TUBULAR_ACIDOSIS	39	0.495564	1.65324	0.0102161	0.146752	0.132594	1414	tags=23%, list=8%, signal=21%	KYNU/HNF4A/GATA3/CLDN16/JAG1/FN1/CA2/CAD/ATP6V1B1
HP_TYPE_1_MUSCLE_FIBER_PREDOMINANCE	HP_TYPE_1_MUSCLE_FIBER_PREDOMINANCE	28	0.567021	1.78231	0.0102202	0.146752	0.132594	1698	tags=32%, list=9%, signal=29%	TNNT1/COL6A1/COL6A2/AGRN/TPM2/LRP4/SPEG/DOK7/COL6A3
GOMF_CALCIUM_DEPENDENT_PHOSPHOLIPASE_A2_ACTIVITY	GOMF_CALCIUM_DEPENDENT_PHOSPHOLIPASE_A2_ACTIVITY	11	-0.766787	-1.56143	0.0102337	0.146752	0.132594	811	tags=45%, list=4%, signal=43%	PLA2G4F/PLA2G10/PLA2G2D/PLA2G1B/PLA2G2A
GOBP_REGULATION_OF_PROTEIN_LOCALIZATION_TO_CHROMOSOME_TELOMERIC_REGION	GOBP_REGULATION_OF_PROTEIN_LOCALIZATION_TO_CHROMOSOME_TELOMERIC_REGION	13	0.698841	1.78204	0.0102795	0.147178	0.132979	3968	tags=77%, list=21%, signal=60%	CCT6A/CCT5/CCT3/DKC1/CCT7/TCP1/CCT4/WRAP53/GNL3/CCT8
HP_MITRAL_VALVE_PROLAPSE	HP_MITRAL_VALVE_PROLAPSE	81	0.423646	1.5395	0.010314	0.147442	0.133217	2876	tags=33%, list=16%, signal=28%	MFAP5/FBN2/MMP14/COL1A1/COL5A2/COL5A1/COL3A1/DSE/ZNF469/COL1A2/ENPP1/TPM2/FLNA/PLOD1/LMNA/PTPN11/SMAD3/MMP2/CHST3/AEBP1/KRAS/TGFB2/CLIP2/FBN1/SACS/DZIP1/GANAB
GOBP_REGULATION_OF_CELL_AGING	GOBP_REGULATION_OF_CELL_AGING	44	0.494772	1.71204	0.0103483	0.147616	0.133374	2418	tags=34%, list=13%, signal=30%	HMGA2/HLA-G/HMGA1/TWIST1/FOXM1/CGAS/LMNA/PLK2/CDK6/KRAS/NUAK1/BCL2L12/PAWR/PRKDC/CDKN2A
GOBP_POSITIVE_REGULATION_OF_DNA_METABOLIC_PROCESS	GOBP_POSITIVE_REGULATION_OF_DNA_METABOLIC_PROCESS	181	0.318393	1.31128	0.0103585	0.147616	0.133374	3789	tags=33%, list=20%, signal=27%	EGFR/PKIB/EYA1/MYC/PDGFB/CLCF1/EYA4/GREM1/DDX11/CCT6A/FOXM1/AURKB/KLF4/FGF2/NEK2/RAD51/BRCA1/PML/ANXA3/NPAS2/TIMELESS/CCT5/DSCC1/IL6/CHTF18/RFC3/NBN/HSF1/PRKDC/NSD2/EYA2/TRIM28/SLF1/HSP90AB1/ERCC2/RAD51AP1/SRC/CCT3/FGFR4/ACD/HNRNPD/HSP90AA1/DKC1/PDGFRB/CCT7/TCP1/RFC5/TGFB1/XRCC5/HNRNPA2B1/TIGAR/FANCB/CCT4/PCNA/PTGES3/SIRT6/ERCC1/WRAP53/GNL3/PNKP
HP_LIMB_UNDERGROWTH	HP_LIMB_UNDERGROWTH	212	0.316267	1.28454	0.0104193	0.148253	0.13395	3140	tags=28%, list=17%, signal=24%	WNT7A/KYNU/COL11A2/COL11A1/GPC6/JAG1/FN1/GAD1/GLI3/CCDC8/MMP13/KIF7/TONSL/RECQL4/MEG3/ADAMTS2/SALL4/FLNA/CLTCL1/LRP4/PLCB3/SERPINH1/FLNB/EFNB1/RAD51/KIF15/BRCA1/COL10A1/CSGALNACT1/FAM20C/DVL1/FANCA/FANCD2/XRCC2/EIF4A3/FANCI/CHST3/BRIP1/SCARF2/ARL6IP6/NXN/POLE/EXT1/DHCR7/FANCE/BRCA2/SLC35C1/CHN1/HSPG2/ROR2/TBX3/ACTB/PKDCC/CUL7/XRCC4/AGPS/EVC2/LONP1/ESCO2/RFWD3
GOBP_RECOMBINATIONAL_REPAIR	GOBP_RECOMBINATIONAL_REPAIR	122	0.352161	1.40135	0.0104636	0.148612	0.134274	5084	tags=47%, list=27%, signal=34%	TONSL/RECQL4/CHEK1/CDC45/AUNIP/CGAS/RECQL/GINS4/BLM/RAD54L/POLQ/RAD51/MCM8/MCM4/BRCA1/TIMELESS/MCM3/XRCC2/MCM7/FEN1/NBN/MCM5/XRCC3/NABP1/RMI2/BRCA2/RAD51AP1/KDM1A/MCM2/MCM6/MMS22L/RFWD3/RAD54B/GINS2/FANCB/RBBP8/SIRT6/WRAP53/PARPBP/PSMD14/MUS81/FIGNL1/MAD2L2/NABP2/RHNO1/CDC7/PALB2/TP53BP1/RPA1/RIF1/SFPQ/RECQL5/UBQLN4/AP5Z1/RAD52/XRCC1/SFR1
HP_SHOULDER_DISLOCATION	HP_SHOULDER_DISLOCATION	16	0.671687	1.81175	0.0104771	0.148612	0.134274	1935	tags=44%, list=10%, signal=39%	COL1A1/COL5A2/COL5A1/COL1A2/FLNA/CHST3/AEBP1
HP_SIDEROBLASTIC_ANEMIA	HP_SIDEROBLASTIC_ANEMIA	32	0.554023	1.80724	0.0105698	0.149306	0.134901	4184	tags=53%, list=23%, signal=41%	PUS1/RAD51/YARS2/BRCA1/FANCA/FANCD2/XRCC2/FANCI/BRIP1/FANCE/BRCA2/RFWD3/UBE2T/FANCB/HSPA9/MAD2L2/LARS2
GOBP_REGULATION_OF_HUMORAL_IMMUNE_RESPONSE_MEDIATED_BY_CIRCULATING_IMMUNOGLOBULIN	GOBP_REGULATION_OF_HUMORAL_IMMUNE_RESPONSE_MEDIATED_BY_CIRCULATING_IMMUNOGLOBULIN	12	-0.783411	-1.63938	0.0105713	0.149306	0.134901	2059	tags=67%, list=11%, signal=59%	SUSD4/FCGR2B/FOXJ1/CR1/PTPRC/LTA/C4BPA/FCER2
GOBP_CYTOKINETIC_PROCESS	GOBP_CYTOKINETIC_PROCESS	38	0.517355	1.73526	0.0105893	0.149306	0.134901	4113	tags=39%, list=22%, signal=31%	ANLN/AURKB/CEP55/KIF20A/MYH9/KIF20B/RTKN/RACGAP1/ECT2/CHMP4C/CHMP1A/NUP62/SNX33/SNX9/PDCD6IP
HP_HAND_OLIGODACTYLY	HP_HAND_OLIGODACTYLY	11	0.719757	1.7474	0.0105912	0.149306	0.134901	2219	tags=45%, list=12%, signal=40%	WNT7A/SMOC1/RECQL4/WNT10B/PORCN
HP_ABNORMAL_SOFT_PALATE_MORPHOLOGY	HP_ABNORMAL_SOFT_PALATE_MORPHOLOGY	194	0.314137	1.3004	0.0106101	0.149341	0.134933	2673	tags=26%, list=14%, signal=23%	MSX2/COL11A1/EYA1/GLI3/ZIC2/KIF14/TUBB6/GAS1/KIF7/CDC6/ORC1/PGAP3/RECQL4/MEG3/FLNA/CDC45/CDT1/TBX1/DLL1/IRF6/COL4A1/SPEG/RAD51/PGM1/TGIF1/NECTIN1/BRCA1/DVL1/FANCA/FANCD2/SMAD3/TCOF1/EDN1/XRCC2/EIF4A3/FANCI/SEC23A/AEBP1/MSX1/SATB2/BRIP1/ORC6/TGFB2/BMP4/NXN/FANCE/BRCA2/FKRP/SELENOI/DAG1/ROR2
GOMF_VOLTAGE_GATED_POTASSIUM_CHANNEL_ACTIVITY	GOMF_VOLTAGE_GATED_POTASSIUM_CHANNEL_ACTIVITY	35	-0.630964	-1.58549	0.0106863	0.150183	0.135693	3718	tags=57%, list=20%, signal=46%	SNAP25/KCNQ3/KCNS3/KCNH2/KCNAB2/LRRC55/KCNAB1/KCNMA1/KCNE4/KCNJ5/KCNE3/ABCC9/KCNJ11/KCNK3/KCND3/KCNQ1/KCNJ8/KCNJ15/KCNA3/LRRC38
GOBP_REGULATION_OF_CYCLIN_DEPENDENT_PROTEIN_KINASE_ACTIVITY	GOBP_REGULATION_OF_CYCLIN_DEPENDENT_PROTEIN_KINASE_ACTIVITY	93	0.400864	1.49526	0.0107901	0.151408	0.136801	3072	tags=39%, list=17%, signal=32%	EGFR/PDGFB/CAMK2N1/PKMYT1/PLK1/GADD45A/CDC6/CCNA2/CDC25C/SFN/CDC25A/CCNB1/CDKN1A/BLM/CDK5R1/CDKN3/CCND1/HEXIM1/CCNB2/ADAM17/CCNE1/CCNF/GTPBP4/CDK4/CCNA1/CDKN2A/HSP90AB1/CKS1B/SRC/LATS2/TNFAIP3/SERTAD1/ACTB/PSRC1/CDC37/CDKN2B
HP_SYNOSTOSIS_OF_CARPAL_BONES	HP_SYNOSTOSIS_OF_CARPAL_BONES	18	0.662164	1.86265	0.0108089	0.151441	0.13683	3136	tags=50%, list=17%, signal=42%	COL11A2/SMOC1/SALL4/FLNA/LRP4/NXN/ROR2/EVC2/ESCO2
GOMF_G_PROTEIN_COUPLED_CHEMOATTRACTANT_RECEPTOR_ACTIVITY	GOMF_G_PROTEIN_COUPLED_CHEMOATTRACTANT_RECEPTOR_ACTIVITY	19	-0.700895	-1.59956	0.0108649	0.151992	0.137328	2655	tags=58%, list=14%, signal=50%	CCRL2/CMKLR1/CCR8/CXCR4/CCR5/CXCR3/CXCR6/CX3CR1/CCR2/CCR4/CCR7
GOMF_2_OXOGLUTARATE_DEPENDENT_DIOXYGENASE_ACTIVITY	GOMF_2_OXOGLUTARATE_DEPENDENT_DIOXYGENASE_ACTIVITY	42	0.489778	1.66795	0.0109122	0.152421	0.137716	3000	tags=31%, list=16%, signal=26%	ASPH/PLOD2/BBOX1/P4HA2/PLOD1/EGLN3/PLOD3/P4HA1/P3H3/P3H1/P3H2/JMJD6/P4HB
GOBP_HISTONE_EXCHANGE	GOBP_HISTONE_EXCHANGE	38	0.515812	1.73008	0.0109483	0.152691	0.13796	4182	tags=45%, list=23%, signal=35%	HJURP/CENPI/CENPA/CENPK/MIS18A/KNL1/CENPO/OIP5/CENPH/CENPU/CENPW/RUVBL1/NASP/CENPN/CENPM/NPM1/ACTR6
GOBP_REGULATION_OF_MYOBLAST_PROLIFERATION	GOBP_REGULATION_OF_MYOBLAST_PROLIFERATION	10	0.753933	1.7938	0.0110051	0.15313	0.138356	1321	tags=30%, list=7%, signal=28%	MSTN/SOX15/PPARD
GOBP_POSITIVE_REGULATION_OF_LAMELLIPODIUM_ASSEMBLY	GOBP_POSITIVE_REGULATION_OF_LAMELLIPODIUM_ASSEMBLY	26	0.567219	1.75888	0.0110132	0.15313	0.138356	331	tags=8%, list=2%, signal=8%	MSTN/FSCN1
HP_PIERRE_ROBIN_SEQUENCE	HP_PIERRE_ROBIN_SEQUENCE	18	0.660532	1.85806	0.0111441	0.154622	0.139705	2015	tags=44%, list=11%, signal=40%	COL11A2/COL11A1/FLNA/TBX1/PGM1/EIF4A3/BMP2/SATB2
GOBP_GROWTH_PLATE_CARTILAGE_DEVELOPMENT	GOBP_GROWTH_PLATE_CARTILAGE_DEVELOPMENT	13	0.695494	1.77351	0.0111543	0.154622	0.139705	1136	tags=38%, list=6%, signal=36%	NPPC/STC1/TSKU/RARG/SOX9
HP_DUPLICATION_OF_PHALANX_OF_HALLUX	HP_DUPLICATION_OF_PHALANX_OF_HALLUX	11	0.717411	1.74171	0.0112745	0.156053	0.140997	2779	tags=45%, list=15%, signal=39%	TWIST1/KIF7/CANT1/RAB23/ACTB
GOBP_RESPONSE_TO_EPIDERMAL_GROWTH_FACTOR	GOBP_RESPONSE_TO_EPIDERMAL_GROWTH_FACTOR	42	0.487077	1.65875	0.0113043	0.156227	0.141155	2783	tags=36%, list=15%, signal=30%	EGFR/ERRFI1/COL1A1/SNAI2/ID1/SOX9/CAD/ERBB2/PTPN11/MCM7/FOXC1/PTPN12/KNSTRN/ZPR1/MED1
GOBP_PHOSPHATIDYLGLYCEROL_METABOLIC_PROCESS	GOBP_PHOSPHATIDYLGLYCEROL_METABOLIC_PROCESS	32	-0.637428	-1.57712	0.0113231	0.156252	0.141177	1985	tags=22%, list=11%, signal=20%	LPCAT1/PLA2G4F/ABCA3/PLA2G10/PLA2G2D/PLA2G1B/PLA2G2A
GOBP_REGULATION_OF_KERATINOCYTE_DIFFERENTIATION	GOBP_REGULATION_OF_KERATINOCYTE_DIFFERENTIATION	32	0.550907	1.79708	0.0113612	0.156421	0.14133	733	tags=22%, list=4%, signal=21%	CYP27B1/ERRFI1/CTSV/ZBED2/CD109/CTSL/TRIM16
GOBP_CELL_KILLING	GOBP_CELL_KILLING	124	-0.498508	-1.43506	0.0113696	0.156421	0.14133	3100	tags=36%, list=17%, signal=30%	IL7R/ARRB2/VAV1/S100A12/SYK/PGLYRP3/IL18RAP/EMP2/TYROBP/PIK3R6/CD1A/P2RX7/IL12RB1/LILRB1/HAMP/FCGR2B/SERPINB4/HLA-DRB1/CXCL6/RASGRP1/DNASE1L3/HLA-DRA/CRTAM/GZMM/CORO1A/CADM1/CD1D/NOS2/LTF/CTSH/PTPRC/AGER/SLAMF7/CD1E/SH2D1A/LYZ/SLAMF6/CTSG/CD1B/CD1C/NCR3/STAP1/DEFA5/CHGA/FCER2
HP_APLASIA_OF_THE_UTERUS	HP_APLASIA_OF_THE_UTERUS	17	0.629464	1.73251	0.0114275	0.156983	0.141837	2274	tags=35%, list=12%, signal=31%	WNT7A/GATA3/CYP11A1/DHX37/FGFRL1/NSD2
GOBP_REGULATION_OF_VENTRICULAR_CARDIAC_MUSCLE_CELL_ACTION_POTENTIAL	GOBP_REGULATION_OF_VENTRICULAR_CARDIAC_MUSCLE_CELL_ACTION_POTENTIAL	10	0.750616	1.78591	0.0115323	0.157948	0.142709	1955	tags=60%, list=11%, signal=54%	PKP2/CAV1/DSG2/DSP/DSC2/JUP
GOCC_PRONUCLEUS	GOCC_PRONUCLEUS	10	0.750674	1.78605	0.0115323	0.157948	0.142709	1562	tags=40%, list=8%, signal=37%	SLC2A1/AURKA/CCNA2/CENPF
GOBP_REGULATION_OF_TELOMERASE_ACTIVITY	GOBP_REGULATION_OF_TELOMERASE_ACTIVITY	45	0.467603	1.6081	0.0115521	0.157982	0.14274	3948	tags=51%, list=21%, signal=40%	PKIB/MYC/GREM1/AURKB/KLF4/NEK2/PPARG/PIF1/HSP90AB1/SRC/ACD/HNRNPD/HSP90AA1/DKC1/TCP1/XRCC5/HNRNPA2B1/CCT4/PTGES3/WRAP53/PNKP/MAP3K4/PINX1
GOBP_MESODERMAL_CELL_DIFFERENTIATION	GOBP_MESODERMAL_CELL_DIFFERENTIATION	24	0.561531	1.70925	0.0115735	0.158039	0.142792	2498	tags=58%, list=14%, signal=51%	HMGA2/DKK1/ITGB4/ITGA3/INHBA/FOXC2/KLF4/ITGB3/ITGB1/ITGA2/BMP4/GJA1/EYA2/WNT3A
GOBP_POSITIVE_REGULATION_OF_SMOOTH_MUSCLE_CONTRACTION	GOBP_POSITIVE_REGULATION_OF_SMOOTH_MUSCLE_CONTRACTION	17	0.628756	1.73056	0.0115944	0.158088	0.142836	2872	tags=65%, list=16%, signal=55%	SPX/SPHK1/OXTR/GPER1/ITGA2/CTTN/EDN2/EDN1/SRF/CHRM3/ADA
HP_RECURRENT_ABSCESS_FORMATION	HP_RECURRENT_ABSCESS_FORMATION	13	-0.738717	-1.56989	0.0117006	0.159299	0.14393	2612	tags=46%, list=14%, signal=40%	FCN3/CD247/CARMIL2/CD3D/CD3E/BTK
HP_ABNORMALITY_OF_THE_PHALANGES_OF_THE_TOES	HP_ABNORMALITY_OF_THE_PHALANGES_OF_THE_TOES	109	0.368995	1.47226	0.0117982	0.160389	0.144915	2446	tags=28%, list=13%, signal=25%	WNT7A/PTHLH/GLI3/TWIST1/SIK1/COL3A1/KIF7/SALL4/KIF1A/HOXD13/DACT1/SOX9/EFNB1/RAD51/LMNA/BRCA1/FANCA/FANCD2/XRCC2/FANCI/SOX11/BMP2/SATB2/BRIP1/RHBDF2/NXN/CANT1/SLC25A22/RAB23/FANCE/BRCA2
HP_ROD_CONE_DYSTROPHY	HP_ROD_CONE_DYSTROPHY	173	-0.466337	-1.36698	0.0118797	0.161003	0.14547	3567	tags=27%, list=19%, signal=22%	MT-ND3/BBIP1/ABCA4/MERTK/DNAAF3/NPHP1/MT-ND1/GGCX/CFAP300/NRL/SPEF2/SEMA4A/CCDC40/ROM1/ARMC4/DNAH5/IFT140/PDE6G/PDE6B/LRRC56/DNAH11/CCDC65/MT-ND5/CCDC39/DNAH1/RSPH9/FOXJ1/MAK/MT-ND6/CERKL/CCDC114/CCDC151/PROM1/TTC25/MT-TV/DNAJB13/ADGRV1/GAS2L2/RSPH1/ZMYND10/RSPH4A/DRC1/DNAAF1/CFAP221/DNAI1/DNAI2
GOBP_OUTER_DYNEIN_ARM_ASSEMBLY	GOBP_OUTER_DYNEIN_ARM_ASSEMBLY	16	-0.72293	-1.60496	0.0118875	0.161003	0.14547	2604	tags=56%, list=14%, signal=48%	ARMC4/DNAH5/CCDC114/CCDC151/TTC25/ZMYND10/DNAAF1/DNAI1/DNAI2
GOMF_CHEMOKINE_BINDING	GOMF_CHEMOKINE_BINDING	27	-0.646668	-1.56595	0.0119068	0.161003	0.14547	1664	tags=52%, list=9%, signal=47%	CCR1/ITGA4/CCRL2/CCR8/CXCR4/CCR5/CXCR3/CXCR6/A2M/CX3CR1/ACKR1/CCR2/CCR4/CCR7
GOBP_RESPONSE_TO_X_RAY	GOBP_RESPONSE_TO_X_RAY	31	0.553049	1.7758	0.0119286	0.161003	0.14547	3687	tags=48%, list=20%, signal=39%	GATA3/HMGA2/CDKN1A/BLM/ANXA1/RAD51/THBD/CCND1/XRCC2/IKBIP/BRCA2/XRCC4/SFRP2/XRCC5/ERCC1
GOBP_EMBRYONIC_SKELETAL_SYSTEM_MORPHOGENESIS	GOBP_EMBRYONIC_SKELETAL_SYSTEM_MORPHOGENESIS	70	0.436181	1.58916	0.0119433	0.161003	0.14547	2179	tags=36%, list=12%, signal=32%	COL11A1/MMP14/HOXD10/FOXC2/MDFI/TFAP2A/GLI3/TWIST1/HOXD9/SHOX2/MTHFD1L/TBX1/HOXA1/OSR2/CHST11/HOXA6/PRRX1/SMAD3/EIF4A3/SOX11/SATB2/HOXA3/HOXB7/BMP4/MEGF8
GOBP_REGULATION_OF_ENDOCRINE_PROCESS	GOBP_REGULATION_OF_ENDOCRINE_PROCESS	23	0.571408	1.73185	0.0119612	0.161003	0.14547	2236	tags=48%, list=12%, signal=42%	TAC1/INHA/AGT/INHBA/F2RL1/APLN/NKX3-1/INHBB/PTPN11/GAL/GJA1
GOBP_POSITIVE_REGULATION_OF_VASOCONSTRICTION	GOBP_POSITIVE_REGULATION_OF_VASOCONSTRICTION	22	0.622736	1.85011	0.0119666	0.161003	0.14547	2236	tags=55%, list=12%, signal=48%	FGA/EGFR/CAV1/HRH2/ADRA1B/OXTR/HRH1/FGG/FGB/SMTNL1/ADRA2C/GJA1
GOBP_POSITIVE_REGULATION_OF_NUCLEAR_DIVISION	GOBP_POSITIVE_REGULATION_OF_NUCLEAR_DIVISION	46	0.486059	1.63532	0.0120075	0.161317	0.145753	3244	tags=43%, list=18%, signal=36%	IL1A/EREG/EPGN/SPHK1/PDGFB/ESPL1/AURKA/DLGAP5/IL1B/CDT1/TGFA/STRA8/EDN1/MSX1/NUSAP1/RAD51AP1/CDC27/NUP62/PDGFRB/EGF
HP_ABNORMALITY_OF_THE_UVULA	HP_ABNORMALITY_OF_THE_UVULA	147	0.334999	1.36933	0.0121006	0.162092	0.146454	2673	tags=31%, list=14%, signal=26%	COL11A1/EYA1/GLI3/ZIC2/KIF14/GAS1/KIF7/CDC6/ORC1/PGAP3/RECQL4/MEG3/FLNA/CDC45/CDT1/TBX1/DLL1/IRF6/COL4A1/SPEG/RAD51/PGM1/TGIF1/BRCA1/FANCA/FANCD2/SMAD3/EDN1/XRCC2/EIF4A3/FANCI/SEC23A/AEBP1/SATB2/BRIP1/ORC6/TGFB2/BMP4/NXN/FANCE/BRCA2/FKRP/SELENOI/DAG1/ROR2
GOBP_NEGATIVE_REGULATION_OF_HUMORAL_IMMUNE_RESPONSE	GOBP_NEGATIVE_REGULATION_OF_HUMORAL_IMMUNE_RESPONSE	13	-0.737483	-1.56727	0.0121007	0.162092	0.146454	2445	tags=54%, list=13%, signal=47%	SPINK5/SUSD4/FCGR2B/FOXJ1/A2M/CR1/C4BPA
HP_ARTHROGRYPOSIS_MULTIPLEX_CONGENITA	HP_ARTHROGRYPOSIS_MULTIPLEX_CONGENITA	90	0.409915	1.5221	0.0121546	0.162576	0.146891	1687	tags=20%, list=9%, signal=18%	MYBPC1/ITGB4/FBN2/TNNI2/PLOD2/ITGA6/PLEC/DSE/KIF14/AGRN/FKBP10/TPM2/KIF1A/CEP55/GBE1/DOK7/LMNA/FAM20C
GOBP_NEGATIVE_REGULATION_OF_PEPTIDASE_ACTIVITY	GOBP_NEGATIVE_REGULATION_OF_PEPTIDASE_ACTIVITY	187	0.32246	1.35418	0.0121932	0.162855	0.147143	1284	tags=20%, list=7%, signal=19%	SPINK4/WFDC12/WFDC5/VTN/SERPINA4/COL7A1/AGT/SPINK13/SERPINE1/NGFR/SERPINA5/SPOCK1/CD109/FURIN/ANXA8L1/ANXA8/PLAUR/MAGEA3/TNF/VEGFA/TIMP3/RAG1/TIMP4/GAPDH/SERPINB5/SERPINB11/PRNP/SERPINB2/ANXA2/CST6/SFN/THBS1/KLF4/TFPI2/SERPINA1/SERPINB1/SERPINH1/PI3
GOBP_ALPHA_BETA_T_CELL_DIFFERENTIATION	GOBP_ALPHA_BETA_T_CELL_DIFFERENTIATION	96	-0.519084	-1.47015	0.0122145	0.162901	0.147185	2871	tags=33%, list=16%, signal=28%	SEMA4A/TNFSF18/SYK/BCL2/PRKCZ/TMEM98/IL6R/SHH/CD83/LILRB4/FOXP3/GPR183/IL12RB1/TBX21/RORA/HLA-DRB1/RORC/NCKAP1L/HLA-DRA/ZAP70/EOMES/SPN/TOX/ZBTB16/SASH3/ITK/SLAMF6/TNFSF8/LY9/PLA2G2D/IRF4/CCL19
HP_APLASIA_HYPOPLASIA_INVOLVING_THE_CARPAL_BONES	HP_APLASIA_HYPOPLASIA_INVOLVING_THE_CARPAL_BONES	16	0.663791	1.79046	0.0122639	0.163303	0.147548	1824	tags=25%, list=10%, signal=23%	WNT7A/RECQL4/SALL4/XRCC2
GOBP_DENDRITIC_CELL_ANTIGEN_PROCESSING_AND_PRESENTATION	GOBP_DENDRITIC_CELL_ANTIGEN_PROCESSING_AND_PRESENTATION	14	-0.748355	-1.61356	0.0123033	0.163303	0.147548	2819	tags=64%, list=15%, signal=55%	NOD1/CLEC4A/FCGR2B/HLA-DRB1/CD74/HLA-DRA/FGL2/CCR7/CCL19
GOBP_PHOSPHATIDYLGLYCEROL_ACYL_CHAIN_REMODELING	GOBP_PHOSPHATIDYLGLYCEROL_ACYL_CHAIN_REMODELING	14	-0.749609	-1.61627	0.0123033	0.163303	0.147548	1985	tags=43%, list=11%, signal=38%	LPCAT1/PLA2G4F/PLA2G10/PLA2G2D/PLA2G1B/PLA2G2A
GOBP_CARDIAC_MUSCLE_TISSUE_DEVELOPMENT	GOBP_CARDIAC_MUSCLE_TISSUE_DEVELOPMENT	155	0.334126	1.3715	0.012316	0.163303	0.147548	2557	tags=28%, list=14%, signal=24%	PKP2/DKK1/FGF3/KCNK2/COL11A1/FHOD3/FOXC2/PPP1R13L/FHL2/SIK1/G6PD/GREM1/JPH2/DSG2/TNNI3/VEGFA/TCAP/EFNB2/RGS2/TNNT2/DSP/SHOX2/BVES/RBP4/FGF2/CCNB1/DLL1/TBX18/PDLIM5/MAPK11/EDN1/PIM1/BMP2/GJC1/TGFB2/BMP4/SRF/GJA1/YAP1/FOXC1/ZFPM2/WNT3A/ANKRD1
GOBP_ENTRY_OF_BACTERIUM_INTO_HOST_CELL	GOBP_ENTRY_OF_BACTERIUM_INTO_HOST_CELL	15	0.694352	1.86203	0.0123704	0.163631	0.147844	4861	tags=67%, list=26%, signal=49%	CAV1/MET/KRT6A/ITGAV/CTNND1/SRC/FUCA2/CDH1/EXOC2/CXCL8
GOBP_NEGATIVE_REGULATION_OF_DEVELOPMENTAL_GROWTH	GOBP_NEGATIVE_REGULATION_OF_DEVELOPMENTAL_GROWTH	92	0.39548	1.45833	0.0123994	0.163631	0.147844	2236	tags=25%, list=12%, signal=22%	MSTN/NKD1/KCNK2/SEMA3B/SEMA4B/SEMA3A/G6PD/SEMA3C/SEMA7A/RGS2/RBP4/KIAA0319/CDKN1A/NTN1/CDK5R1/SEMA6A/RTN4R/MAPK11/SEMA3F/SEMA5B/SEMA4G/BMP4/GJA1
GOBP_AROMATIC_AMINO_ACID_FAMILY_CATABOLIC_PROCESS	GOBP_AROMATIC_AMINO_ACID_FAMILY_CATABOLIC_PROCESS	17	0.624618	1.71917	0.0124285	0.163631	0.147844	1493	tags=29%, list=8%, signal=27%	HPD/KYNU/PAH/TDO2/HGD
GOBP_CRANIAL_NERVE_MORPHOGENESIS	GOBP_CRANIAL_NERVE_MORPHOGENESIS	17	0.623417	1.71587	0.0124285	0.163631	0.147844	2041	tags=47%, list=11%, signal=42%	EPHB2/TFAP2A/GLI3/SEMA3A/TBX1/HOXA1/SEMA3F/HOXA3
GOBP_SEX_DIFFERENTIATION	GOBP_SEX_DIFFERENTIATION	196	0.321115	1.32276	0.0124301	0.163631	0.147844	2683	tags=27%, list=15%, signal=23%	WNT7A/EREG/HNF4A/GATA3/INHA/FSTL3/PTPRN/VGF/MMP14/INHBA/BIK/SCX/SEMA3A/FST/HOXA10/TESC/FOXL2/VEGFA/STRA6/SOX15/BASP1/FLNA/HOXD13/RBP4/SOX9/DHX37/HMGCS1/CEBPB/SRD5A1/CENPI/NKX3-1/AXL/YBX3/KIF18A/TIPARP/CCND1/INHBB/PTPN11/LGR4/FANCA/CBX2/BRIP1/TGFB2/NRIP1/ADGRG1/PTX3/FOXC1/BRCA2/ADAMTS1/ZFPM2/SRC/ROR2/TBX3
HP_SIMPLIFIED_GYRAL_PATTERN	HP_SIMPLIFIED_GYRAL_PATTERN	46	0.482372	1.62292	0.0124606	0.163796	0.147993	4000	tags=50%, list=22%, signal=39%	TUBB3/CENPE/KIF14/PLK4/ANKLE2/ASPM/KIF11/TRAIP/NDE1/CDK6/STIL/WDR62/PRKDC/CEP152/SMPD4/XRCC4/DYNC1I2/CSNK2A1/RTTN/ERCC1/GMNN/PNKP/DONSON
GOBP_POSITIVE_REGULATION_OF_MITOTIC_NUCLEAR_DIVISION	GOBP_POSITIVE_REGULATION_OF_MITOTIC_NUCLEAR_DIVISION	37	0.507878	1.7097	0.0125482	0.164424	0.148561	1279	tags=30%, list=7%, signal=28%	IL1A/EREG/EPGN/SPHK1/PDGFB/ESPL1/AURKA/DLGAP5/IL1B/CDT1/TGFA
HP_SYNOSTOSIS_INVOLVING_BONES_OF_THE_UPPER_LIMBS	HP_SYNOSTOSIS_INVOLVING_BONES_OF_THE_UPPER_LIMBS	91	0.40274	1.47721	0.0125497	0.164424	0.148561	3372	tags=33%, list=18%, signal=27%	WNT7A/COL11A2/SMOC1/TWIST1/RRAS2/RECQL4/SALL4/FLNA/HOXD13/LRP4/FLNB/CYP26B1/PTPN11/CHST3/KRAS/FGFRL1/CHSY1/CLIP2/NXN/CANT1/NSD2/RRAS/LZTR1/ROR2/EVC2/NRAS/ESCO2/LETM1/CPLX1/ANAPC1
GOBP_REGULATION_OF_MORPHOGENESIS_OF_AN_EPITHELIUM	GOBP_REGULATION_OF_MORPHOGENESIS_OF_AN_EPITHELIUM	54	0.471997	1.66213	0.0125782	0.164424	0.148561	2879	tags=43%, list=16%, signal=36%	GATA3/PAX8/AGT/NKD1/ALOX12/TNF/GREM1/ADAMTS12/VEGFA/HOXD13/SOX9/FGF2/PDGFA/LGR4/SULF1/HOXB7/BMP4/GJA1/LIF/CXCL10/TACSTD2/LBX2/FGF1
GOBP_REGULATION_OF_CYTOSOLIC_CALCIUM_ION_CONCENTRATION	GOBP_REGULATION_OF_CYTOSOLIC_CALCIUM_ION_CONCENTRATION	237	-0.44174	-1.31166	0.0125803	0.164424	0.148561	2881	tags=28%, list=16%, signal=24%	SLC8A1/FYN/BCL2/AGTR1/CLIC2/ITPR1/CCRL2/FFAR4/CD4/FASLG/CMKLR1/S1PR1/CNR1/ADCY5/P2RX7/PLN/CXCL9/PLCE1/KISS1/EDNRB/LCK/CD38/GIPR/PTGFR/TRPC6/MCOLN2/CCR8/KCNK3/TSPOAP1/PLCG2/RAMP3/CXCR4/ADCY8/CCR5/CALB1/P2RX5/CXCR3/CXCR6/GPR65/JSRP1/S1PR4/CORO1A/PIK3CG/PTPRC/CX3CR1/ANK2/CD52/CASQ2/P2RX1/CHRNA9/CYSLTR1/CCR2/FZD9/GPR174/P2RY8/HTR2B/P2RY10/CCR4/CCR7/GPR18/SCGN/PLA2G1B/CALCA/CD19/TAC4/CCL19/MS4A1
GOBP_REGULATION_OF_PEPTIDYL_THREONINE_PHOSPHORYLATION	GOBP_REGULATION_OF_PEPTIDYL_THREONINE_PHOSPHORYLATION	40	0.498616	1.66826	0.0126043	0.164503	0.148632	907	tags=20%, list=5%, signal=19%	GCG/DDIT4/SPHK1/SPRED3/CEMIP/PLK1/TRIM6/RIPK2
GOBP_ROOF_OF_MOUTH_DEVELOPMENT	GOBP_ROOF_OF_MOUTH_DEVELOPMENT	79	0.420145	1.51482	0.0126237	0.164521	0.148648	2498	tags=28%, list=14%, signal=24%	WNT7A/COL11A2/EPHB2/INHBA/TFAP2A/GLI3/SNAI1/TWIST1/MSC/JAG2/TBX1/IRF6/OSR2/TIPARP/ITGB6/PRRX1/SOX11/MSX1/SATB2/TGFB2/ITGB8/WNT3A
HP_SYNOSTOSIS_INVOLVING_BONES_OF_THE_LOWER_LIMBS	HP_SYNOSTOSIS_INVOLVING_BONES_OF_THE_LOWER_LIMBS	22	0.61987	1.8416	0.0126654	0.164782	0.148884	1314	tags=36%, list=7%, signal=34%	TNNT3/TNNI2/SMOC1/GLI3/TPM2/FLNA/HOXD13/FLNB
GOBP_SMOOTH_MUSCLE_CELL_MIGRATION	GOBP_SMOOTH_MUSCLE_CELL_MIGRATION	60	0.450275	1.61388	0.0126797	0.164782	0.148884	4115	tags=50%, list=22%, signal=39%	VTN/PLAU/SERPINE1/PDGFB/IGFBP3/POSTN/PLXNA1/HAS2/ITGB3/ITGA2/PPARD/TRIB1/PDGFA/PLAT/DOCK7/SSH1/NOX4/ADAMTS1/SRC/S100A11/MIR221/PDGFRB/TPM1/AAMP/RPS6KB1/MDK/DDR1/PAK1/DOCK5/NR4A3
HP_DECREASED_CIRCULATING_IGG_LEVEL	HP_DECREASED_CIRCULATING_IGG_LEVEL	51	-0.571927	-1.50427	0.0128065	0.166194	0.15016	2797	tags=35%, list=15%, signal=30%	CASP10/IL6R/SPINK5/FASLG/IL2RG/CTLA4/RASGRP1/ICOS/CXCR4/CD247/CD3D/CD3E/ITK/TNFRSF13C/SH2D1A/CD40LG/CD19/CR2
GOBP_STRIATED_MUSCLE_CELL_DEVELOPMENT	GOBP_STRIATED_MUSCLE_CELL_DEVELOPMENT	68	0.445706	1.60741	0.0128532	0.166564	0.150494	3402	tags=44%, list=18%, signal=36%	TNNT3/FLNC/TNNT1/DNER/FHOD3/KRT8/VEGFA/TCAP/TNNT2/SHOX2/LOX/CAV2/KRT19/WNT10B/TMOD1/EDN1/TMOD3/OBSCN/BMP4/SRF/FLII/ANKRD1/HDAC9/CSRP2/MYORG/HOMER1/PDGFRB/TPM1/WDR1/PROX1
GOBP_LEUKOCYTE_DIFFERENTIATION	GOBP_LEUKOCYTE_DIFFERENTIATION	453	-0.414809	-1.25812	0.0129281	0.167226	0.151092	3415	tags=28%, list=18%, signal=24%	CD81/MERTK/DOCK11/PTK2B/ITGA4/ITPKB/SPI1/PREX1/NLRP3/IL7R/OSCAR/TMEM176A/TMEM176B/VAV1/ZNF675/SEMA4A/TCF7/TNFSF18/SYK/BCL2/PGLYRP3/PRKCZ/TMEM98/IL6R/TYROBP/LEPR/SHH/HHEX/CD83/DNAJB9/TCTA/PIK3R1/PIK3R6/NRROS/SPINK5/LILRB4/TAL1/HCLS1/CD4/FOXP3/GPR183/IL34/NFATC2/TREM2/IL12RB1/LILRB1/TLR4/DTX1/TBX21/PDE1B/FCGR2B/NFAM1/LCK/TLR2/CTLA4/CD8A/MFNG/PLCL2/PTPN22/DOCK10/RORA/CBFA2T3/HLA-DRB1/RORC/FOXJ1/CD74…
GOBP_MYOBLAST_MIGRATION	GOBP_MYOBLAST_MIGRATION	12	0.716826	1.77591	0.0129408	0.167226	0.151092	3	tags=8%, list=0%, signal=8%	MSTN
GOBP_POTASSIUM_ION_IMPORT_ACROSS_PLASMA_MEMBRANE	GOBP_POTASSIUM_ION_IMPORT_ACROSS_PLASMA_MEMBRANE	24	-0.662312	-1.57233	0.0129648	0.167298	0.151158	2286	tags=38%, list=12%, signal=33%	KCNH2/ATP1A3/KCNJ5/ABCC9/KCNJ11/KCNJ8/KCNJ15/ATP1B2/ATP4B
GOBP_REGULATION_OF_EPIDERMAL_GROWTH_FACTOR_ACTIVATED_RECEPTOR_ACTIVITY	GOBP_REGULATION_OF_EPIDERMAL_GROWTH_FACTOR_ACTIVATED_RECEPTOR_ACTIVITY	30	0.523953	1.66139	0.0131952	0.169728	0.153353	2136	tags=40%, list=12%, signal=35%	EREG/ERRFI1/AREG/EPGN/CBLC/SHC1/TGFA/NEURL1/HBEGF/GPRC5A/ADAM17/APP
GOBP_SKELETAL_MUSCLE_TISSUE_REGENERATION	GOBP_SKELETAL_MUSCLE_TISSUE_REGENERATION	29	0.558203	1.77545	0.0132269	0.169728	0.153353	1424	tags=24%, list=8%, signal=22%	MSTN/WNT7A/PKM/SOX15/PPARD/WNT10B/ANXA1
GOBP_PYRIMIDINE_CONTAINING_COMPOUND_SALVAGE	GOBP_PYRIMIDINE_CONTAINING_COMPOUND_SALVAGE	10	0.746772	1.77677	0.0132456	0.169728	0.153353	872	tags=40%, list=5%, signal=38%	CDA/TK1/UPP1/UCK2
GOCC_RESPIRATORY_CHAIN_COMPLEX_IV	GOCC_RESPIRATORY_CHAIN_COMPLEX_IV	21	0.596418	1.75069	0.0132519	0.169728	0.153353	1319	tags=24%, list=7%, signal=22%	COX6B2/COX8C/C15orf48/NDUFA4L2/COX7B2
GOBP_NEGATIVE_REGULATION_OF_IMMUNE_EFFECTOR_PROCESS	GOBP_NEGATIVE_REGULATION_OF_IMMUNE_EFFECTOR_PROCESS	109	-0.505436	-1.44279	0.0132755	0.169728	0.153353	3100	tags=28%, list=17%, signal=24%	IL7R/IRAK3/ARRB2/TNFSF18/PGLYRP3/FOXF1/SPINK5/LILRB4/ANGPT1/ENPP3/FOXP3/SUSD4/LILRB1/TBX21/FCGR2B/SERPINB4/RNF125/FOXJ1/CD84/IL33/FGL2/A2M/CR1/PTPRC/CD96/CCR2/C4BPA/FCRL3/CD22/APOA2/APOA1
HP_PREAXIAL_FOOT_POLYDACTYLY	HP_PREAXIAL_FOOT_POLYDACTYLY	15	0.691014	1.85308	0.013281	0.169728	0.153353	3365	tags=60%, list=18%, signal=49%	GLI3/KIF7/HOXD13/FGFRL1/MEGF8/NSD2/RAB23/LETM1/CPLX1
GOBP_IMMUNOLOGICAL_SYNAPSE_FORMATION	GOBP_IMMUNOLOGICAL_SYNAPSE_FORMATION	13	-0.733866	-1.55958	0.0133007	0.169728	0.153353	1388	tags=62%, list=8%, signal=57%	HAVCR2/PRF1/CD81/DOCK2/DOCK8/CD6/CCR7/CCL19
GOBP_TELOMERASE_RNA_LOCALIZATION	GOBP_TELOMERASE_RNA_LOCALIZATION	19	0.611218	1.76451	0.0133095	0.169728	0.153353	3968	tags=63%, list=21%, signal=50%	CCT6A/CCT5/RUVBL2/CCT3/RUVBL1/DKC1/CCT7/TCP1/CCT4/WRAP53/EXOSC10/CCT8
GOBP_PHOSPHATIDYLCHOLINE_BIOSYNTHETIC_PROCESS	GOBP_PHOSPHATIDYLCHOLINE_BIOSYNTHETIC_PROCESS	38	-0.614291	-1.55316	0.01332	0.169728	0.153353	2374	tags=24%, list=13%, signal=21%	PCYT1B/LPIN2/LPCAT1/FABP3/MFSD2A/SLC44A4/ACHE/APOA2/APOA1
GOBP_HIGH_DENSITY_LIPOPROTEIN_PARTICLE_ASSEMBLY	GOBP_HIGH_DENSITY_LIPOPROTEIN_PARTICLE_ASSEMBLY	12	-0.775624	-1.62308	0.0133902	0.170307	0.153876	32	tags=25%, list=0%, signal=25%	APOE/APOA2/APOA1
HP_ABNORMALITY_OF_THE_UPPER_RESPIRATORY_TRACT	HP_ABNORMALITY_OF_THE_UPPER_RESPIRATORY_TRACT	345	-0.422841	-1.27108	0.0134033	0.170307	0.153876	3809	tags=27%, list=21%, signal=22%	CFAP410/ATM/MDM2/AGA/MDM4/RFXAP/IFT80/SLC26A2/BLNK/CD81/DNAAF3/ANG/CFAP300/FREM2/IL7R/C9orf72/TBC1D24/ACP5/WIPF1/MT-CYB/IL21R/SPEF2/CCDC40/CAT/CFI/GFI1/TNFSF12/IL6R/LEPR/SHH/ARMC4/DNAH5/PIK3R1/ASAH1/SETBP1/RALGAPA1/KCNMA1/LRRC56/NCF4/SFRP4/DNAH11/IL2RG/TREM2/CYBB/PON3/CCDC65/CTLA4/PTPN22/FUCA1/CCDC39/DNAH1/RSPH9/WAS/FOXJ1/CIITA/SCNN1G/ICOS/CXCR4/NFIX/NCF1/DOCK8/HLA-DPA1/ZAP70/CCDC114/ADA2/HLA-DPB…
GOBP_NEGATIVE_REGULATION_OF_WNT_SIGNALING_PATHWAY	GOBP_NEGATIVE_REGULATION_OF_WNT_SIGNALING_PATHWAY	187	0.32099	1.348	0.0134213	0.170307	0.153876	3169	tags=24%, list=17%, signal=20%	IGFBP1/DKK4/DKK1/NOTUM/NKD1/APCDD1L/KREMEN2/CAV1/MDFI/APCDD1/GLI3/FERMT1/SNAI2/IGFBP6/GREM1/GRB10/TSKU/DACT1/SOX9/LRP4/CTHRC1/TBX18/DVL1/BMP2/DDIT3/PSMD1/NXN/PSMA1/PSMD11/DVL2/CTNND1/EGR1/RUVBL2/LATS2/ROR2/IGFBP2/PSMD3/PSMD9/PSME3/PSMC1/PSMD7/MCC/PSMB5/TLE1/PSMB2
GOBP_PHOSPHATIDYLSERINE_ACYL_CHAIN_REMODELING	GOBP_PHOSPHATIDYLSERINE_ACYL_CHAIN_REMODELING	17	-0.713974	-1.60874	0.0135222	0.171121	0.154611	1968	tags=35%, list=11%, signal=32%	PLA2G4F/PLA1A/PLA2G10/PLA2G2D/PLA2G1B/PLA2G2A
HP_SLENDER_LONG_BONE	HP_SLENDER_LONG_BONE	37	0.504004	1.69666	0.0135228	0.171121	0.154611	3725	tags=41%, list=20%, signal=32%	COL1A1/CCDC8/COL1A2/CDC6/ORC1/CDC45/CDT1/SCARF2/ORC6/P3H1/CUL7/PDGFRB/MGAT2/ERCC1/GMNN
GOBP_RIBOSOMAL_SMALL_SUBUNIT_BIOGENESIS	GOBP_RIBOSOMAL_SMALL_SUBUNIT_BIOGENESIS	74	0.412429	1.5056	0.0136254	0.171928	0.15534	4392	tags=45%, list=24%, signal=34%	DHX37/TSR1/FAM207A/BYSL/RIOK3/WDR3/PRKDC/ERCC2/FP565260.1/RRS1/NOB1/RPP40/RIOK1/DDX52/NOL11/NOP14/BMS1/UTP4/NOL10/HEATR1/UTP6/NAT10/XRCC5/KRI1/NOM1/NPM1/ERAL1/RRP36/RRP7A/DCAF13/RRP7BP/LTV1/WDR46
GOBP_DETECTION_OF_OTHER_ORGANISM	GOBP_DETECTION_OF_OTHER_ORGANISM	16	-0.713528	-1.58408	0.0136271	0.171928	0.15534	3408	tags=56%, list=18%, signal=46%	PGLYRP4/NLRC4/NOD1/PGLYRP3/TLR4/TLR2/HLA-DRB1/CD1D/DMBT1
GOMF_METALLOPEPTIDASE_ACTIVITY	GOMF_METALLOPEPTIDASE_ACTIVITY	130	0.342217	1.35116	0.013643	0.171928	0.15534	2531	tags=32%, list=14%, signal=27%	MMP3/MMP1/MMP10/MME/CPA4/MMP14/MMP28/MMP11/ADAMTSL5/ADAMTSL4/MMP13/BMP1/ADAMTS4/ADAMTS14/ADAMTS12/CPXM1/DPEP3/MMP17/ADAMTS2/ADAM8/ADAMTS15/ADAM19/CPD/THSD4/MMP7/ADAMTS7/ADAMTS17/CPE/ADAM12/METAP1D/ADAM9/ADAM17/ADAMTS5/MMP2/RCE1/THOP1/ADAMTS1/MMP12/ADAM10/DPP3/NPEPPS
GOBP_COMPLEMENT_ACTIVATION_ALTERNATIVE_PATHWAY	GOBP_COMPLEMENT_ACTIVATION_ALTERNATIVE_PATHWAY	13	-0.732325	-1.5563	0.0137007	0.172418	0.155783	2059	tags=69%, list=11%, signal=62%	C3/CFD/SUSD4/CFP/C5/CR1/C8B/C7/CR2
HP_FACIAL_EDEMA	HP_FACIAL_EDEMA	64	0.436181	1.55678	0.0137198	0.172421	0.155786	1626	tags=20%, list=9%, signal=19%	ALB/CCBE1/COL1A1/COL5A2/COL5A1/PIEZO1/RECQL4/ADAMTS2/DNMT3B/KIF1A/ACTG1/F12/TNFRSF1A
GOBP_MATURATION_OF_SSU_RRNA	GOBP_MATURATION_OF_SSU_RRNA	49	0.488231	1.67316	0.0137405	0.172444	0.155807	5512	tags=63%, list=30%, signal=45%	DHX37/TSR1/FAM207A/BYSL/RIOK3/WDR3/ERCC2/FP565260.1/RRS1/NOB1/RPP40/RIOK1/DDX52/NOL11/NOP14/BMS1/UTP4/NOL10/HEATR1/UTP6/NAT10/KRI1/RRP36/DCAF13/WDR46/NGDN/LSM6/UTP25/TBL3/SRFBP1/TSR3
GOMF_PHOSPHATIDYLGLYCEROL_BINDING	GOMF_PHOSPHATIDYLGLYCEROL_BINDING	12	0.715604	1.77288	0.0137988	0.172702	0.15604	2240	tags=33%, list=12%, signal=29%	MME/GSDME/PLEKHN1/PLTP
GOMF_STRUCTURAL_CONSTITUENT_OF_SYNAPSE	GOMF_STRUCTURAL_CONSTITUENT_OF_SYNAPSE	12	0.715388	1.77235	0.0137988	0.172702	0.15604	2779	tags=58%, list=15%, signal=50%	NEFH/ACTN1/DNM3/INA/ACTG1/SPTBN2/ACTB
GOBP_NEGATIVE_REGULATION_OF_AXON_EXTENSION	GOBP_NEGATIVE_REGULATION_OF_AXON_EXTENSION	38	0.503948	1.69029	0.0138282	0.172833	0.156158	3080	tags=45%, list=17%, signal=37%	SEMA3B/SEMA4B/SEMA3A/SEMA3C/SEMA7A/KIAA0319/NTN1/CDK5R1/SEMA6A/RTN4R/SEMA3F/SEMA5B/SEMA4G/WNT3A/SEMA6B/DIP2B/RTN4
HP_DISTAL_ARTHROGRYPOSIS	HP_DISTAL_ARTHROGRYPOSIS	16	0.65791	1.77459	0.0138882	0.173346	0.156622	1416	tags=31%, list=8%, signal=29%	MYBPC1/FBN2/TNNI2/GLI3/SRPX2
HP_URTICARIA	HP_URTICARIA	43	-0.588171	-1.50378	0.0139715	0.174089	0.157293	3138	tags=42%, list=17%, signal=35%	NLRP3/NLRC4/WIPF1/CASP10/ALDH3A2/SPINK5/FASLG/FOXP3/IL12RB1/HLA-DRB1/WAS/RASGRP1/PLCG2/HLA-DQB1/TNFSF15/CARMIL2/POU2AF1/KIT
HP_DECREASED_FERTILITY_IN_MALES	HP_DECREASED_FERTILITY_IN_MALES	97	-0.515394	-1.45725	0.0139857	0.174089	0.157293	3614	tags=34%, list=20%, signal=28%	ARMC2/DNAH2/DNAAF3/MAP3K1/CFAP300/SPEF2/CCDC40/ARMC4/DNAH5/NR0B1/LRRC56/CYB5A/DNAH11/CCDC65/CCDC39/DNAH1/RSPH9/FOXJ1/CCDC114/CCDC151/TTC25/CFAP70/DNAJB13/GAS2L2/RSPH1/CFTR/ZMYND10/RSPH4A/DRC1/DNAAF1/CFAP221/DNAI1/DNAI2
HP_ABNORMAL_ERYTHROCYTE_SEDIMENTATION_RATE	HP_ABNORMAL_ERYTHROCYTE_SEDIMENTATION_RATE	41	-0.586828	-1.49795	0.0140366	0.174485	0.157651	4141	tags=44%, list=22%, signal=34%	IL2RA/PRKCD/SLC22A4/NLRP3/CASP10/STAT4/IL2RB/LPIN2/CTLA4/PTPN22/HLA-DRB1/CIITA/CD244/CD247/HLA-DPA1/ADA2/HLA-DPB1/ITK
GOCC_CATALYTIC_STEP_2_SPLICEOSOME	GOCC_CATALYTIC_STEP_2_SPLICEOSOME	86	0.399061	1.45897	0.0141639	0.175828	0.158864	5980	tags=60%, list=32%, signal=41%	EIF4A3/ALYREF/SNRPA1/SART1/EFTUD2/SF3B6/SNRPF/DHX38/DDX23/SYNCRIP/HNRNPR/CACTIN/SNRPB/HNRNPM/HNRNPA2B1/PLRG1/SF3B2/SNW1/PRPF19/CDC5L/ESS2/SNRNP200/SF3B3/SNRPD1/TFIP11/DDX41/CWC22/HNRNPC/HNRNPU/HNRNPA1/HNRNPA3/ISY1/ZCCHC8/SF3A2/PNN/DHX8/PABPC1/SF3A1/SRSF1/SRRM1/MAGOH/SNRPD2/PRPF8/CWC27/HNRNPF/SNRNP40/DHX35/RBM8A/SNRPD3/SNRPE/MAGOHB/BCAS2
GOBP_NEGATIVE_REGULATION_OF_CYTOKINE_PRODUCTION_INVOLVED_IN_IMMUNE_RESPONSE	GOBP_NEGATIVE_REGULATION_OF_CYTOKINE_PRODUCTION_INVOLVED_IN_IMMUNE_RESPONSE	23	-0.653795	-1.54221	0.0142438	0.17624	0.159236	2443	tags=39%, list=13%, signal=34%	IRAK3/LILRB4/ANGPT1/FOXP3/LILRB1/TBX21/CD96/APOA2/APOA1
GOBP_POSITIVE_REGULATION_OF_EXTRINSIC_APOPTOTIC_SIGNALING_PATHWAY	GOBP_POSITIVE_REGULATION_OF_EXTRINSIC_APOPTOTIC_SIGNALING_PATHWAY	46	0.47718	1.60545	0.014273	0.17624	0.159236	1759	tags=35%, list=10%, signal=32%	AGT/G0S2/CAV1/INHBA/PMAIP1/TNFRSF12A/TNF/SRPX/TIMP3/THBS1/LTBR/GPER1/FADD/PML/BCL10/DAPK3
GOBP_REGULATION_OF_LAMELLIPODIUM_ORGANIZATION	GOBP_REGULATION_OF_LAMELLIPODIUM_ORGANIZATION	48	0.46091	1.59878	0.014273	0.17624	0.159236	550	tags=8%, list=3%, signal=8%	MSTN/FSCN1/EPHA2/MIR196A1
GOBP_POSITIVE_REGULATION_OF_FIBROBLAST_PROLIFERATION	GOBP_POSITIVE_REGULATION_OF_FIBROBLAST_PROLIFERATION	41	0.482971	1.63283	0.0142741	0.17624	0.159236	1665	tags=37%, list=9%, signal=33%	EREG/AGT/NGFR/MYC/SPHK1/PDGFB/FN1/FOSL2/CDC6/CCNA2/CCNB1/CDKN1A/PML/PDGFA/CDK6
HP_VARICOSE_VEINS	HP_VARICOSE_VEINS	26	0.554189	1.71848	0.0143268	0.176652	0.159609	2579	tags=35%, list=14%, signal=30%	VEGFC/FOXC2/COL3A1/PIEZO1/TBX1/SMAD3/AEBP1/NOTCH3/RASA1
GOBP_HOMOLOGOUS_CHROMOSOME_SEGREGATION	GOBP_HOMOLOGOUS_CHROMOSOME_SEGREGATION	33	0.53169	1.73373	0.0143771	0.176795	0.159738	2937	tags=45%, list=16%, signal=38%	MAEL/ESPL1/PLK1/SGO1/TRIP13/P3H4/NDC1/FANCD2/CCNE1/BRIP1/SIRT7/SGO2/RNF212/SYCP2/PTTG1
GOCC_NUCLEAR_REPLICATION_FORK	GOCC_NUCLEAR_REPLICATION_FORK	33	0.532274	1.73563	0.0143771	0.176795	0.159738	4109	tags=55%, list=22%, signal=43%	TONSL/MCM10/WDHD1/TIMELESS/MCM3/POLD2/POLD1/TIPIN/ZMIZ2/PRIM1/MMS22L/POLD4/PRIM2/PLRG1/PCNA/PRPF19/CDC5L/SMARCAL1
HP_ABNORMAL_BRONCHOALVEOLAR_LAVAGE_FLUID_MORPHOLOGY	HP_ABNORMAL_BRONCHOALVEOLAR_LAVAGE_FLUID_MORPHOLOGY	10	-0.782281	-1.55259	0.0146288	0.179649	0.162317	2820	tags=70%, list=15%, signal=59%	CSF2RB/MUC5B/HLA-DRB1/SFTPA2/ABCA3/SFTPB/SFTPC
HP_ABNORMAL_MACROPHAGE_MORPHOLOGY	HP_ABNORMAL_MACROPHAGE_MORPHOLOGY	32	-0.626955	-1.5512	0.0147111	0.180418	0.163011	4759	tags=62%, list=26%, signal=46%	RAB27A/SLC7A7/SLC29A3/HAVCR2/PRF1/SMPD1/STX11/APOE/LIPA/ASAH1/CYBB/CTLA4/PTPN22/SGCG/NCF1/HLA-DPA1/NPC2/HLA-DPB1/SH2D1A/CD27
HP_HONEYCOMB_LUNG	HP_HONEYCOMB_LUNG	11	-0.755204	-1.53784	0.014838	0.181631	0.164107	1877	tags=55%, list=10%, signal=49%	MUC5B/SFTPA2/ABCA3/ATP11A/SFTPA1/SFTPC
HP_ABNORMAL_BLISTERING_OF_THE_SKIN	HP_ABNORMAL_BLISTERING_OF_THE_SKIN	67	0.435458	1.57204	0.0148497	0.181631	0.164107	981	tags=25%, list=5%, signal=24%	LAMA3/LAMC2/KRT14/GJB3/COL7A1/COL17A1/MMP1/ITGB4/LAMB3/GJB4/ITGA3/ITGA6/PLEC/FERMT1/TNFSF11/RECQL4/DSP
GOBP_PYRIMIDINE_NUCLEOSIDE_METABOLIC_PROCESS	GOBP_PYRIMIDINE_NUCLEOSIDE_METABOLIC_PROCESS	31	0.539387	1.73193	0.0148823	0.181786	0.164248	1226	tags=23%, list=7%, signal=21%	APOBEC1/CDA/NT5E/TK1/UPP1/UCK2/CAD
HP_VASCULAR_DILATATION	HP_VASCULAR_DILATATION	162	0.330813	1.33322	0.0149515	0.182389	0.164792	4362	tags=35%, list=24%, signal=27%	MFAP5/PKP2/FBN2/COL1A1/COL5A2/COL5A1/COL3A1/COL1A2/CAVIN1/ENPP1/SALL4/TPM2/FLNA/LOX/PLOD1/COL4A1/PLOD3/FLNB/SLC2A10/HGD/LMNA/NDE1/PTPN11/SMAD3/CHST3/AEBP1/TGFB2/CLIP2/EXT1/FBN1/RASA1/GAA/CRKL/GANAB/TRMT1/TANC2/FARSB/MAP1B/GTF2IRD1/IFIH1/SLC25A24/DNMT3A/PGM3/STAT1/EPHB4/PRKCSH/RNASEH2A/TPM3/PSMD12/EFEMP2/LIMK1/MARS2/TGFBR1/BCR/TMTC3/BGN
GOBP_SPECIFICATION_OF_SYMMETRY	GOBP_SPECIFICATION_OF_SYMMETRY	100	-0.502499	-1.42092	0.0149928	0.182648	0.165027	2855	tags=39%, list=15%, signal=33%	DYNC2H1/TGFBR2/ACVR2A/IFT172/NEK8/ARL6/CITED2/TBX2/ENG/ALG5/SOSTDC1/CCDC40/SHH/RFX3/FOXF1/ARMC4/DNAH5/IFT140/SETDB2/C9orf116/DNAH11/CFAP53/TBX21/MESP1/IFT57/CCDC39/FOXJ1/PITX2/MEF2C/ENKUR/EOMES/ALDH1A2/CCDC151/TTC25/FOLR1/DRC1/DNAAF1/DNAI1/DNAI2
GOBP_POSITIVE_REGULATION_OF_POTASSIUM_ION_TRANSMEMBRANE_TRANSPORTER_ACTIVITY	GOBP_POSITIVE_REGULATION_OF_POTASSIUM_ION_TRANSMEMBRANE_TRANSPORTER_ACTIVITY	13	-0.727388	-1.54581	0.0151008	0.183278	0.165596	2500	tags=46%, list=14%, signal=40%	LRRC55/TREM2/AMIGO1/ANK2/ATP1B2/LRRC38
GOBP_SKELETAL_MUSCLE_ADAPTATION	GOBP_SKELETAL_MUSCLE_ADAPTATION	15	0.685968	1.83955	0.0151024	0.183278	0.165596	309	tags=13%, list=2%, signal=13%	MSTN/TNNT1
GOBP_REGULATION_OF_ALPHA_BETA_T_CELL_ACTIVATION	GOBP_REGULATION_OF_ALPHA_BETA_T_CELL_ACTIVATION	90	-0.506132	-1.42631	0.0151046	0.183278	0.165596	3415	tags=36%, list=18%, signal=29%	CD81/EBI3/ITPKB/NLRP3/TNFSF18/SYK/PRKCZ/SHH/CD83/PRKCQ/LILRB4/MAPK8IP1/FOXP3/IL12RB1/LILRB1/TBX21/PTPN22/HLA-DRB1/NCKAP1L/HLA-DRA/CRTAM/ZAP70/RASAL3/ZBTB16/CD3E/PTPRC/SASH3/CD28/AGER/CCR2/IRF4/CCL19
HP_UPPER_EXTREMITY_JOINT_DISLOCATION	HP_UPPER_EXTREMITY_JOINT_DISLOCATION	84	0.428058	1.5607	0.0151362	0.183377	0.165685	4221	tags=45%, list=23%, signal=35%	GPC6/SMOC1/COL1A1/COL5A2/COL5A1/BMP1/COL1A2/CDC6/ORC1/FLNA/CDC45/CDT1/LRP4/FLNB/DVL1/SOX11/CHST3/AEBP1/SCARF2/ORC6/NXN/CANT1/EXT1/FBN1/HSPG2/ROR2/SMARCD1/EXOC6B/MAP1B/DVL3/COL27A1/ERCC1/GMNN/SMC3/EXTL3/DONSON/SMARCB1/KIF22
GOBP_REGULATION_OF_SYNAPSE_STRUCTURE_OR_ACTIVITY	GOBP_REGULATION_OF_SYNAPSE_STRUCTURE_OR_ACTIVITY	156	0.326578	1.34831	0.0151528	0.183377	0.165685	2607	tags=32%, list=14%, signal=28%	WNT7A/ITPKA/KLK8/NGEF/GPC6/EPHB2/TPBG/SLC7A11/TNF/SLITRK6/LRFN4/AMIGO2/LRRN1/OXTR/CDC20/AGRN/FLRT2/PRNP/CLSTN2/KIF1A/NEDD4/SYNDIG1/DLG5/DNM3/LRP4/NTN1/SRPX2/CDK5R1/LRP8/NECTIN1/PDLIM5/NEURL1/DBN1/SEMA3F/CAPRIN2/TUBB/SPARC/CLSTN1/APP/DMPK/TIAM1/EIF4G1/CFL1/ABHD17C/ADAM10/YWHAZ/WNT3A/IL1RAP/DNM1L/DAG1
GOBP_POSITIVE_REGULATION_OF_ERBB_SIGNALING_PATHWAY	GOBP_POSITIVE_REGULATION_OF_ERBB_SIGNALING_PATHWAY	39	0.479412	1.59936	0.0152424	0.183573	0.165862	1823	tags=36%, list=10%, signal=32%	EREG/AGT/AREG/BCAR3/EPGN/AFAP1L2/PLAUR/GPER1/TGFA/NEURL1/HBEGF/HAP1/PTK6/ADAM17
GOBP_SODIUM_ION_EXPORT_ACROSS_PLASMA_MEMBRANE	GOBP_SODIUM_ION_EXPORT_ACROSS_PLASMA_MEMBRANE	11	-0.754739	-1.5369	0.0152473	0.183573	0.165862	2881	tags=55%, list=16%, signal=46%	SLC8A1/ATP1A3/FXYD1/SLC4A4/ATP1B2/ATP4B
GOBP_REGULATION_OF_STEM_CELL_DIFFERENTIATION	GOBP_REGULATION_OF_STEM_CELL_DIFFERENTIATION	98	0.361513	1.40475	0.0152639	0.183573	0.165862	4519	tags=38%, list=24%, signal=29%	GATA3/JAG1/TRIM6/SOX9/NSUN2/TGFB2/PSMD1/YAP1/PRKDC/FOXC1/PSMA1/PSMD11/CDK12/WNT3A/TCF3/TACSTD2/PSMD3/PSMD9/PSME3/PSMC1/PSMD7/PSMB5/PWP1/PSMB2/TP73/KDM3A/GATA2/PSMC5/OCIAD2/PSMD14/HSPA9/PSMB6/PUS7/PSMD12/ITCH/HNRNPU/PSMA5
GOBP_REGULATION_OF_MUSCLE_HYPERTROPHY	GOBP_REGULATION_OF_MUSCLE_HYPERTROPHY	47	0.495534	1.67946	0.0152787	0.183573	0.165862	1805	tags=19%, list=10%, signal=17%	MSTN/AGT/ERRFI1/G6PD/RGS2/LMNA/TNFRSF1A/SMAD3/EDN1
GOMF_EXTRACELLULAR_MATRIX_BINDING	GOMF_EXTRACELLULAR_MATRIX_BINDING	51	0.473077	1.64612	0.0152787	0.183573	0.165862	2347	tags=55%, list=13%, signal=48%	TGFBI/COL11A1/ITGA3/SMOC1/ITGA6/TINAGL1/VEGFA/LRRC15/AGRN/GPC1/LYPD5/ADAMTS15/THBS1/ITGB3/LGALS1/ITGB1/ITGA2/LYPD3/OLFML2A/CD248/ITGAV/NID1/ADAM9/ADAMTS5/SPARC/FBLN2/ADGRG6/ADGRG1
GOBP_CELLULAR_RESPONSE_TO_STEROID_HORMONE_STIMULUS	GOBP_CELLULAR_RESPONSE_TO_STEROID_HORMONE_STIMULUS	166	0.318676	1.29156	0.0152894	0.183573	0.165862	1657	tags=13%, list=9%, signal=12%	MSTN/ABCC2/SSTR2/STC1/EGFR/ERRFI1/DDIT4/PMEPA1/FBXO32/GJB2/PADI2/DNMT3B/NEDD4/GPER1/PPARD/SRD5A1/DDX54/NKX3-1/ANXA1/BRCA1/ADTRP
GOMF_GROWTH_FACTOR_RECEPTOR_BINDING	GOMF_GROWTH_FACTOR_RECEPTOR_BINDING	115	0.34242	1.38809	0.0153649	0.184127	0.166363	2228	tags=29%, list=12%, signal=25%	IL1A/IL11/EREG/GATA3/FGF3/AREG/CSF2/VEGFC/ITGA5/EPGN/PDGFB/FAM83B/CBLC/GREM1/VEGFA/FLRT2/SHC1/ITGB3/IL1B/FGF2/VAV2/ESM1/TGFA/PDGFA/HBEGF/ADAM17/VAV3/IL6/PGF/ARTN/IL27RA/APP/RNF126
HP_ALLERGY	HP_ALLERGY	23	-0.652592	-1.53938	0.0153758	0.184127	0.166363	2787	tags=43%, list=15%, signal=37%	PLA2G7/SPINK5/PSTPIP1/FOXP3/COX4I2/IL6ST/CTLA4/PLCG2/CARMIL2/MS4A2
GOCC_STRIATED_MUSCLE_THIN_FILAMENT	GOCC_STRIATED_MUSCLE_THIN_FILAMENT	17	0.615981	1.6954	0.0154313	0.18455	0.166745	1873	tags=59%, list=10%, signal=53%	TNNT3/TNNT1/FHOD3/TNNI2/TNNI3/TNNT2/TPM2/TMOD1/TPM4/TMOD3
GOBP_REGULATION_OF_CELL_DIVISION	GOBP_REGULATION_OF_CELL_DIVISION	138	0.353211	1.40665	0.0154866	0.184889	0.167051	2132	tags=29%, list=12%, signal=26%	IL1A/EREG/FGF3/VEGFC/MYC/PDGFB/KIF14/KIF18B/VEGFA/AURKA/PLK1/CDC6/KIF23/PLK4/SFN/AURKB/IL1B/FGF2/PRC1/E2F8/DLL1/PPBP/FSD1/E2F7/TGFA/KIF20A/INCENP/BLM/MYO19/NKX3-1/KIF20B/PLK2/RACGAP1/PDGFA/ECT2/BCL2L1/PGF/CHMP4C/ORC6/TGFB2
HP_ABNORMALITY_OF_THE_AUDITORY_CANAL	HP_ABNORMALITY_OF_THE_AUDITORY_CANAL	67	0.434199	1.56749	0.0155	0.184889	0.167051	2592	tags=36%, list=14%, signal=31%	COL7A1/EGFR/EYA1/GLI3/CDC6/ORC1/SALL4/TWIST2/CDC45/CDT1/TCOF1/EDN1/ADAM17/ORC6/FGFRL1/NOTCH3/EDNRA/PORCN/NSD2/EFTUD2/SIX5/FKRP/MRTFA/CHN1
HP_SEPSIS	HP_SEPSIS	82	-0.508844	-1.42211	0.0156174	0.186015	0.168069	2480	tags=32%, list=13%, signal=28%	PIK3R1/FERMT3/FOXP3/NCF4/EDN3/MYH11/IL2RG/CYBB/EDNRB/CTLA4/WAS/CXCR4/ABCA3/NCF1/BTK/IKZF1/SFTPB/CD27/IGHM/CD40LG/SFTPC/IGLL1/CD79A/CD79B/RET/RMRP
GOBP_KINETOCHORE_ORGANIZATION	GOBP_KINETOCHORE_ORGANIZATION	22	0.605673	1.79942	0.0156351	0.186015	0.168069	2999	tags=45%, list=16%, signal=38%	CENPE/DLGAP5/CDT1/CENPA/NDC80/CENPK/CENPF/CENPH/CENPW/NUF2
GOBP_EXPORT_ACROSS_PLASMA_MEMBRANE	GOBP_EXPORT_ACROSS_PLASMA_MEMBRANE	39	-0.599323	-1.52207	0.0156606	0.186077	0.168124	2906	tags=44%, list=16%, signal=37%	KCNH2/SLC8A1/SLC40A1/ATP1A3/OSCP1/KCNE4/KCNE3/ABCC4/SLC15A2/KCND3/FXYD1/KCNQ1/ABCB1/KCNK5/SLC4A4/ATP1B2/ATP4B
HP_ECTOPIC_KIDNEY	HP_ECTOPIC_KIDNEY	64	0.430987	1.53825	0.0157227	0.186572	0.168572	3584	tags=39%, list=19%, signal=32%	HMGA2/CCBE1/GLI3/STRA6/SALL4/HOXD13/DACT1/LRP4/FANCA/FANCD2/SOX11/VANGL1/CLIP2/NRIP1/FANCE/CHN1/XRCC4/SMARCD1/RTTN/SMS/SNRPB/DNA2/PUF60/GTF2IRD1/RBBP8
HP_ANOTIA	HP_ANOTIA	10	0.737915	1.75569	0.0157615	0.18679	0.168769	3725	tags=80%, list=20%, signal=64%	CDC6/ORC1/CDC45/CDT1/POLR1A/ORC6/FANCB/GMNN
GOBP_NEGATIVE_REGULATION_OF_BONE_MINERALIZATION	GOBP_NEGATIVE_REGULATION_OF_BONE_MINERALIZATION	16	-0.710038	-1.57633	0.0159465	0.188738	0.170529	15	tags=31%, list=0%, signal=31%	BCOR/CCR1/PTK2B/AHSG/STATH
GOMF_INTERMEDIATE_FILAMENT_BINDING	GOMF_INTERMEDIATE_FILAMENT_BINDING	13	0.676824	1.7259	0.0159717	0.188792	0.170577	1849	tags=38%, list=10%, signal=35%	PKP2/KRT14/FAM83H/NES/EPPK1
HP_LYMPHOMA	HP_LYMPHOMA	94	-0.50463	-1.42943	0.0159952	0.188826	0.170608	3100	tags=30%, list=17%, signal=25%	IL7R/KLHDC8B/WIPF1/BCL2/CASP10/TNFSF12/PIK3R1/FASLG/COL14A1/IL2RG/CTLA4/HLA-DRB1/WAS/RASGRP1/ICOS/DNASE1L3/ZAP70/CD28/RHOH/ITK/TNFRSF13C/KIT/SH2D1A/CD27/CD19/RMRP/CR2/MS4A1
GOBP_MITOTIC_DNA_REPLICATION	GOBP_MITOTIC_DNA_REPLICATION	15	0.68201	1.82893	0.0160161	0.188829	0.170611	3625	tags=67%, list=20%, signal=54%	CDC45/RAD51/MCM4/MCM3/LIG1/GINS3/BRCA2/MCM2/MCM6/GINS1
GOBP_ANTIMICROBIAL_HUMORAL_RESPONSE	GOBP_ANTIMICROBIAL_HUMORAL_RESPONSE	90	-0.504326	-1.42122	0.0160636	0.189097	0.170853	1219	tags=23%, list=7%, signal=22%	WFDC2/LTF/CLU/BPIFB2/LYZ/CTSG/SFTPD/DMBT1/IGHM/BPIFA1/IGKV3-20/IGHA1/PLA2G1B/BPIFB1/PGC/IGHA2/JCHAIN/DEFA5/CHGA/PLA2G2A/ITLN1
GOBP_G_PROTEIN_COUPLED_PURINERGIC_NUCLEOTIDE_RECEPTOR_SIGNALING_PATHWAY	GOBP_G_PROTEIN_COUPLED_PURINERGIC_NUCLEOTIDE_RECEPTOR_SIGNALING_PATHWAY	13	-0.724791	-1.54029	0.0161008	0.189097	0.170853	1883	tags=54%, list=10%, signal=48%	GPR34/P2RY12/P2RY13/P2RY14/P2RY8/P2RY10/GPR171
GOMF_G_PROTEIN_COUPLED_PURINERGIC_NUCLEOTIDE_RECEPTOR_ACTIVITY	GOMF_G_PROTEIN_COUPLED_PURINERGIC_NUCLEOTIDE_RECEPTOR_ACTIVITY	13	-0.724791	-1.54029	0.0161008	0.189097	0.170853	1883	tags=54%, list=10%, signal=48%	GPR34/P2RY12/P2RY13/P2RY14/P2RY8/P2RY10/GPR171
HP_RECURRENT_LOWER_RESPIRATORY_TRACT_INFECTIONS	HP_RECURRENT_LOWER_RESPIRATORY_TRACT_INFECTIONS	102	-0.504962	-1.43345	0.0161716	0.189684	0.171384	2096	tags=30%, list=11%, signal=27%	IL2RG/CYBB/CTLA4/WAS/FOXJ1/CIITA/SCNN1G/RASGRP1/ICOS/FMO3/CXCR4/CD247/NCF1/ZAP70/CCDC114/CARMIL2/CD3D/CD3E/BTK/TNFRSF13C/SCNN1B/NKX2-1/CFTR/RNU4ATAC/CD27/IGHM/CD40LG/IGLL1/CD79B/CD19/CR2
GOBP_REGULATION_OF_LAMELLIPODIUM_ASSEMBLY	GOBP_REGULATION_OF_LAMELLIPODIUM_ASSEMBLY	36	0.527102	1.72909	0.0162029	0.189809	0.171496	550	tags=11%, list=3%, signal=11%	MSTN/FSCN1/EPHA2/MIR196A1
GOBP_REGULATION_OF_DNA_BIOSYNTHETIC_PROCESS	GOBP_REGULATION_OF_DNA_BIOSYNTHETIC_PROCESS	101	0.374269	1.44998	0.0162673	0.19032	0.171958	3968	tags=46%, list=21%, signal=36%	NPPC/PKIB/KCNK2/MYC/PDGFB/GREM1/CCT6A/AURKB/KLF4/FGF2/CDKN1A/NEK2/PPARG/CCT5/DSCC1/PIF1/CHTF18/RFC3/GJA1/HSP90AB1/SRC/ANKRD1/CCT3/FGFR4/ACD/HNRNPD/HSP90AA1/DKC1/DNAJC2/PDGFRB/CCT7/TCP1/RFC5/NAT10/XRCC5/HNRNPA2B1/CCT4/PCNA/PTGES3/WRAP53/PNKP/SMG5/MAP3K4/EXOSC10/PINX1/CCT8
HP_MICROTIA_THIRD_DEGREE	HP_MICROTIA_THIRD_DEGREE	10	0.736981	1.75347	0.0162913	0.190356	0.171991	3725	tags=80%, list=20%, signal=64%	CDC6/ORC1/TWIST2/CDC45/CDT1/ORC6/FANCB/GMNN
GOBP_REGULATION_OF_GLIAL_CELL_MIGRATION	GOBP_REGULATION_OF_GLIAL_CELL_MIGRATION	17	-0.709303	-1.59822	0.0163993	0.191374	0.17291	2203	tags=41%, list=12%, signal=36%	GPR183/TREM2/P2RY12/CX3CR1/ATP1B2/CCR2/STAP1
GOBP_TELOMERE_MAINTENANCE_VIA_SEMI_CONSERVATIVE_REPLICATION	GOBP_TELOMERE_MAINTENANCE_VIA_SEMI_CONSERVATIVE_REPLICATION	26	0.544407	1.68815	0.0164709	0.191965	0.173444	3609	tags=46%, list=20%, signal=37%	POLD2/POLD1/FEN1/RFC3/POLE/PRIM1/POLD4/POLE2/RFC5/PRIM2/DNA2/PCNA
HP_ABNORMALITY_OF_FIBULA_MORPHOLOGY	HP_ABNORMALITY_OF_FIBULA_MORPHOLOGY	44	0.474259	1.64106	0.0165049	0.192067	0.173537	1314	tags=23%, list=7%, signal=21%	WNT7A/CYP27B1/COL11A1/GPC6/SMOC1/GLI3/MET/FLNA/SOX9/FLNB
GOMF_FATTY_ACID_BINDING	GOMF_FATTY_ACID_BINDING	30	0.514593	1.63171	0.0165217	0.192067	0.173537	136	tags=10%, list=1%, signal=10%	AFP/ALB/HNF4A
GOBP_B_CELL_DIFFERENTIATION	GOBP_B_CELL_DIFFERENTIATION	106	-0.496696	-1.41051	0.0165624	0.192296	0.173743	2810	tags=29%, list=15%, signal=25%	SYK/BCL2/HHEX/DNAJB9/PIK3R1/GPR183/FCGR2B/NFAM1/MFNG/PLCL2/DOCK10/PLCG2/NCKAP1L/LYL1/INPP5D/CR1/ITM2A/BTK/PTPRC/IKZF3/POU2AF1/KIT/FZD9/CD27/CD40LG/CD79A/FCRL3/CD79B/CD19/CR2/MS4A1
GOBP_MYOBLAST_DIFFERENTIATION	GOBP_MYOBLAST_DIFFERENTIATION	61	0.449804	1.61124	0.0166403	0.192956	0.17434	2439	tags=30%, list=13%, signal=26%	MSTN/JAG1/IGFBP3/TNF/GREM1/SOX15/SOX9/LGALS1/DLL1/MAPK12/PPARD/WNT10B/DDIT3/BMP4/SRF/DTYMK/ID3/CXCL10
GOBP_SPROUTING_ANGIOGENESIS	GOBP_SPROUTING_ANGIOGENESIS	121	0.363951	1.46212	0.016678	0.193148	0.174513	1657	tags=25%, list=9%, signal=23%	RSPO3/LOXL2/VEGFC/ITGA5/NGFR/CCBE1/EPHA2/FOXC2/MIR196A1/GREM1/PTGS2/FGFBP1/CARD10/VEGFA/EFNB2/PKM/NRARP/THBS1/KLF4/FGF2/ROBO1/E2F8/DLL1/ESM1/E2F7/SRPX2/ANXA1/SEMA6A/PLK2/ADTRP
GOBP_RIBOSOMAL_LARGE_SUBUNIT_BIOGENESIS	GOBP_RIBOSOMAL_LARGE_SUBUNIT_BIOGENESIS	70	0.424879	1.54799	0.0167205	0.193395	0.174736	5767	tags=59%, list=31%, signal=40%	BOP1/NOP2/NOC2L/LTO1/RPF2/PES1/URB1/NLE1/GTPBP4/NOP16/WDR12/ZNHIT6/RRS1/NIP7/FTSJ3/MRTO4/EBNA1BP2/EIF6/TRAF7/PPAN/RPL7L1/BRIX1/RPF1/SDAD1/NPM1/RPLP0P6/WDR74/MAK16/DHX30/RSL1D1/PAK1IP1/NIFK/FASTKD2/DDX18/RPL6/RRP15/LAS1L/ZNF622/RPL26L1/MRPL1/SURF6
GOMF_NUCLEOCYTOPLASMIC_CARRIER_ACTIVITY	GOMF_NUCLEOCYTOPLASMIC_CARRIER_ACTIVITY	30	0.51399	1.6298	0.0167435	0.193417	0.174756	5514	tags=70%, list=30%, signal=49%	KPNA7/KPNA2/XPO5/KPNB1/CSE1L/XPO6/RAN/IPO4/TNPO3/IPO5/TMCO6/TNPO2/KPNA1/TNPO1/XPO1/KPNA3/NUTF2/KPNA4/SNUPN/KPNA6/IPO9
HP_MANDIBULAR_APLASIA	HP_MANDIBULAR_APLASIA	13	0.673471	1.71735	0.0168508	0.193948	0.175236	2113	tags=54%, list=11%, signal=48%	CDC6/ORC1/CDC45/CDT1/FAM20C/PRRX1/ORC6
HP_THIN_NAIL	HP_THIN_NAIL	13	0.673504	1.71743	0.0168508	0.193948	0.175236	3796	tags=46%, list=21%, signal=37%	WNT10A/MSX1/TRPS1/ALOX12B/ANAPC1/SUZ12
HP_NARROW_PALATE	HP_NARROW_PALATE	144	0.324637	1.28848	0.0168531	0.193948	0.175236	2572	tags=23%, list=14%, signal=20%	WNT7A/MFAP5/COL11A1/CCBE1/COL12A1/TWIST1/COL3A1/CDC6/ORC1/RECQL4/TWIST2/LOX/CDC45/PLOD1/CDT1/TBX1/ERF/LRP4/BRCA1/PTPN11/DVL1/SMAD3/AEBP1/SCARF2/ORC6/TGFB2/MEGF8/NOTCH3/MESD/ERCC2/FBN1/SLC35C1/TRPS1
GOBP_REGULATION_OF_MICROTUBULE_BASED_MOVEMENT	GOBP_REGULATION_OF_MICROTUBULE_BASED_MOVEMENT	34	-0.62368	-1.55587	0.0169083	0.194339	0.175589	2855	tags=35%, list=15%, signal=30%	CCDC40/CFAP69/ARMC4/DNAH11/CCDC65/CCDC39/RGN/GAS2L2/CFAP43/DRC1/DNAAF1/TAC4
HP_AGAMMAGLOBULINEMIA	HP_AGAMMAGLOBULINEMIA	19	-0.687837	-1.56975	0.0170183	0.195358	0.17651	2480	tags=53%, list=13%, signal=46%	RFXAP/BLNK/PIK3R1/IL2RG/CIITA/BTK/IGHM/IGLL1/CD79A/CD79B
GOBP_POSITIVE_REGULATION_OF_BINDING	GOBP_POSITIVE_REGULATION_OF_BINDING	150	0.321569	1.33289	0.0170432	0.195398	0.176546	2940	tags=29%, list=16%, signal=25%	GCG/VTN/GATA3/CAV1/PLAUR/MET/TWIST1/DDX11/TRIM6/RIPK2/TRIB3/ANXA2/KLF4/S100A10/DACT1/CDT1/ITGA2/CTHRC1/LARP6/PPARG/PLK2/TICAM1/CAPRIN2/BMP2/HOXA3/APP/BMP4/TIAM1/HSF1/EIF4G1/FOXC1/TRIM28/EIF3C/RAN/HSP90AB1/ERCC2/WNT3A/EIF2S1/KDM1A/ACD/NME1/HMGB2/CALM3/EIF3D
GOBP_CD4_POSITIVE_OR_CD8_POSITIVE_ALPHA_BETA_T_CELL_LINEAGE_COMMITMENT	GOBP_CD4_POSITIVE_OR_CD8_POSITIVE_ALPHA_BETA_T_CELL_LINEAGE_COMMITMENT	20	-0.686634	-1.58746	0.0171169	0.195998	0.177088	2836	tags=60%, list=15%, signal=51%	TNFSF18/BCL2/IL6R/SHH/FOXP3/IL12RB1/TBX21/SPN/TOX/SLAMF6/LY9/IRF4
GOBP_NEGATIVE_REGULATION_OF_CELL_GROWTH	GOBP_NEGATIVE_REGULATION_OF_CELL_GROWTH	162	0.328314	1.32315	0.0171478	0.196106	0.177186	2261	tags=25%, list=12%, signal=22%	CDHR2/CDA/HNF4A/CYP27B1/DCBLD2/HSPA1A/SEMA3B/INHBA/SEMA4B/HSPA1B/SEMA3A/G6PD/GREM1/SEMA3C/SEMA7A/RGS2/MEG3/ENPP1/OSGIN2/KIAA0319/CDKN1A/PPARD/NTN1/CDK5R1/SEMA6A/RTN4R/PPARG/PML/ENO1/SEMA3F/SMAD3/CAPRIN2/CCDC85B/MSX1/SEMA5B/TGFB2/SEMA4G/BDKRB1/GJA1/ADIPOR2
GOMF_VOLTAGE_GATED_CATION_CHANNEL_ACTIVITY	GOMF_VOLTAGE_GATED_CATION_CHANNEL_ACTIVITY	60	-0.556319	-1.49345	0.0171873	0.1963	0.177362	3819	tags=48%, list=21%, signal=38%	CACHD1/SNAP25/CACNB1/KCNQ3/PTK2B/KCNS3/KCNH2/KCNAB2/LRRC55/KCNAB1/HVCN1/KCNMA1/KCNE4/CNR1/KCNJ5/KCNE3/ABCC9/KCNJ11/KCNK3/TSPOAP1/KCND3/KCNQ1/KCNJ8/KCNJ15/CACNG6/KCNA3/CACNA1D/CACNA2D2/LRRC38
GOBP_ARACHIDONIC_ACID_SECRETION	GOBP_ARACHIDONIC_ACID_SECRETION	19	-0.687602	-1.56922	0.0172106	0.1963	0.177362	811	tags=32%, list=4%, signal=30%	PLA2G4F/PLA2G10/PLA2G2D/PLA2G12B/PLA2G1B/PLA2G2A
GOBP_CHONDROCYTE_DEVELOPMENT	GOBP_CHONDROCYTE_DEVELOPMENT	26	0.540818	1.67702	0.0172506	0.1963	0.177362	2227	tags=46%, list=12%, signal=41%	COL11A1/PTHLH/RFLNA/TSKU/SHOX2/RARG/SOX9/SULF2/SERPINH1/CHST11/SULF1/CHSY1
GOBP_POSITIVE_REGULATION_OF_PEPTIDYL_THREONINE_PHOSPHORYLATION	GOBP_POSITIVE_REGULATION_OF_PEPTIDYL_THREONINE_PHOSPHORYLATION	26	0.541757	1.67993	0.0172506	0.1963	0.177362	3582	tags=54%, list=19%, signal=43%	GCG/SPHK1/CEMIP/PLK1/TRIM6/RIPK2/APP/RPTOR/TNKS1BP1/CALM3/EGF/GSK3A/TGFB1/UBE2K
GOBP_ESTABLISHMENT_OF_MITOTIC_SPINDLE_ORIENTATION	GOBP_ESTABLISHMENT_OF_MITOTIC_SPINDLE_ORIENTATION	25	0.57481	1.77444	0.017378	0.197505	0.17845	3390	tags=52%, list=18%, signal=43%	MISP/PLK1/ITGB1/MAD2L1/CENPA/SAPCD2/NDC80/NDE1/SPDL1/GJA1/NDEL1/GPSM2/NSFL1C
HP_NATAL_TOOTH	HP_NATAL_TOOTH	30	0.511836	1.62297	0.0174088	0.197505	0.17845	1955	tags=33%, list=11%, signal=30%	KRT17/GLI3/DSP/FLNA/KRT6A/LMNA/KRT16/KRT6B/FAM20C/JUP
GOBP_HISTONE_PHOSPHORYLATION	GOBP_HISTONE_PHOSPHORYLATION	37	0.490918	1.65261	0.0174212	0.197505	0.17845	1936	tags=32%, list=10%, signal=29%	HMGA2/TWIST1/AURKA/CCNA2/AURKB/CHEK1/IL1B/CCNB1/RPS6KA4/INCENP/HASPIN/CDK2
HP_ABNORMAL_ATRIOVENTRICULAR_VALVE_MORPHOLOGY	HP_ABNORMAL_ATRIOVENTRICULAR_VALVE_MORPHOLOGY	117	0.351276	1.39607	0.0174941	0.19763	0.178563	3571	tags=33%, list=19%, signal=27%	MFAP5/FBN2/MMP14/COL1A1/COL5A2/COL5A1/COL3A1/DSE/ZNF469/COL1A2/ENPP1/TPM2/FLNA/PLOD1/TBX1/HGD/LMNA/PTPN11/SMAD3/MMP2/CHST3/AEBP1/KRAS/TGFB2/GJA1/CLIP2/NXN/FBN1/SACS/ROR2/DZIP1/GANAB/WASHC5/POLG/SH3PXD2B/COMT/PLD1/GTF2IRD1/IFIH1
GOBP_MONOSACCHARIDE_CATABOLIC_PROCESS	GOBP_MONOSACCHARIDE_CATABOLIC_PROCESS	53	0.466709	1.62867	0.0174984	0.19763	0.178563	3729	tags=51%, list=20%, signal=41%	TKTL1/PFKP/HK2/PKM/GAPDH/MIR210/FUT4/PGM2/PGM1/ENO2/ENO1/ALDOA/TPI1/GPI/PGK1/PGAM1/FOXK1/ALDOC/PFKL/PGM2L1/RPE/FOXK2/XYLB/TIGAR/GLYCTK/TKFC/GALE
GOBP_PHOSPHOLIPID_EFFLUX	GOBP_PHOSPHOLIPID_EFFLUX	10	-0.77444	-1.53703	0.0175337	0.19763	0.178563	2814	tags=60%, list=15%, signal=51%	APOE/APOC3/ABCA3/APOC1/APOA2/APOA1
GOBP_NEGATIVE_REGULATION_OF_CELL_DEVELOPMENT	GOBP_NEGATIVE_REGULATION_OF_CELL_DEVELOPMENT	136	0.339625	1.36658	0.0175339	0.19763	0.178563	3109	tags=33%, list=17%, signal=28%	WNT7A/NPPC/NGFR/SEMA3B/EPHB2/SEMA4B/MELTF/PTHLH/SEMA3A/TNF/ID1/RFLNA/SEMA3C/VEGFA/POSTN/SEMA7A/LDLR/KIAA0319/IL1B/LRP4/NTN1/ACTN4/CDK5R1/CCL11/SEMA6A/RTN4R/SEMA3F/SOX11/IL6/SEMA5B/SEMA4G/EFNA5/THRB/RCC2/FBN1/WNT3A/TACSTD2/ARHGDIA/AP1AR/THY1/SEMA6B/DIP2B/SPRY4/RTN4/TRIM11
GOBP_NEGATIVE_REGULATION_OF_ANTIGEN_RECEPTOR_MEDIATED_SIGNALING_PATHWAY	GOBP_NEGATIVE_REGULATION_OF_ANTIGEN_RECEPTOR_MEDIATED_SIGNALING_PATHWAY	27	-0.631086	-1.52822	0.017542	0.19763	0.178563	2443	tags=41%, list=13%, signal=35%	LAPTM5/LILRB4/LPXN/SLA2/FCGR2B/PLCL2/PTPN22/UBASH3A/SH2D1A/FCRL3/CD22
GOBP_MATURATION_OF_5_8S_RRNA	GOBP_MATURATION_OF_5_8S_RRNA	35	0.526883	1.7216	0.0175619	0.19763	0.178563	5416	tags=60%, list=29%, signal=43%	BOP1/PES1/URB1/PRKDC/WDR12/ERI1/RRS1/FTSJ3/RPP40/NOP14/EIF6/KRI1/EXOSC9/RPF1/EXOSC10/EXOSC4/MAK16/EXOSC2/MPHOSPH6/RRP15/LAS1L
HP_SYNOSTOSIS_OF_JOINTS	HP_SYNOSTOSIS_OF_JOINTS	141	0.346882	1.3675	0.0176416	0.198283	0.179153	2673	tags=29%, list=14%, signal=25%	WNT7A/TNNT3/DKK1/COL11A2/TNNI2/SMOC1/TFAP2A/GLI3/TWIST1/RRAS2/RECQL4/ENPP1/SALL4/TPM2/FLNA/HOXD13/LRP4/FLNB/NTN1/RAD51/HGD/CYP26B1/PTPN11/MEOX1/FANCI/CHST3/KRAS/FGFRL1/NOTCH3/CHSY1/VANGL1/CLIP2/NXN/CANT1/NSD2/EXT1/RRAS/FKRP/LZTR1/CHN1/ROR2
GOBP_NEGATIVE_REGULATION_OF_OSSIFICATION	GOBP_NEGATIVE_REGULATION_OF_OSSIFICATION	31	-0.619486	-1.53382	0.0177424	0.199172	0.179957	236	tags=16%, list=1%, signal=16%	MEF2C/CALCA/TPH1/AHSG/STATH
GOBP_G2_DNA_DAMAGE_CHECKPOINT	GOBP_G2_DNA_DAMAGE_CHECKPOINT	34	0.507674	1.65582	0.0178099	0.199685	0.18042	2989	tags=35%, list=16%, signal=30%	HMGA2/PLK1/TICRR/CLSPN/CHEK1/CDKN1A/BLM/BRCA1/DTL/NBN/CDK1/FZR1
HP_ABNORMAL_NUMBER_OF_PERMANENT_TEETH	HP_ABNORMAL_NUMBER_OF_PERMANENT_TEETH	26	0.538072	1.6685	0.0178353	0.199725	0.180456	3909	tags=46%, list=21%, signal=36%	WNT10A/RECQL4/IRF6/NECTIN1/MSX1/SATB2/BMP4/MESD/RAB23/DVL3/CDH1/RIPK4
GOBP_REGULATION_OF_MYOBLAST_FUSION	GOBP_REGULATION_OF_MYOBLAST_FUSION	15	-0.727395	-1.58574	0.0180594	0.201988	0.1825	2234	tags=47%, list=12%, signal=41%	RIPOR2/NFATC2/CXCL9/CD53/GDF15/ADGRB1/SCGB3A1
GOBP_CELL_AGING	GOBP_CELL_AGING	95	0.382568	1.4352	0.0182781	0.204183	0.184484	2683	tags=27%, list=15%, signal=24%	HMGA2/SERPINE1/HLA-G/MME/HMGA1/TWIST1/FOXM1/CHEK1/CGAS/CDKN1A/LMNA/PML/PLK2/CDK6/KRAS/NUAK1/BCL2L12/SRF/PAWR/PRKDC/NOX4/CDKN2A/BRCA2/PRMT6/MNT/TBX3
GOMF_G_PROTEIN_COUPLED_RECEPTOR_ACTIVITY	GOMF_G_PROTEIN_COUPLED_RECEPTOR_ACTIVITY	213	-0.446089	-1.31922	0.0183572	0.204808	0.185048	3008	tags=29%, list=16%, signal=24%	CALCRL/PTGER2/GPR34/AGTR1/GPRC5C/GPR173/CCRL2/SORCS2/RAMP2/FFAR4/CMKLR1/GPR183/SSTR1/S1PR1/CNR1/EDNRB/NPR1/TAPT1/P2RY12/VIPR1/GIPR/PTGFR/CCR8/RAMP3/GPR50/ADRB1/GABBR2/CXCR4/CCR5/CXCR3/ADGRG5/CXCR6/GPR65/S1PR4/GPR162/P2RY13/P2RY14/AGTR2/GP1BA/CX3CR1/GPR160/ADGRV1/ACKR1/ADGRD1/CYSLTR1/CCR2/FZD9/GPR174/ADGRF5/P2RY8/HTR2B/P2RY10/CCR4/CCR7/GPR18/CYSLTR2/ADRA2A/GPR171/SCTR/ADGRB1/NPY
GOBP_PHOSPHATIDYLINOSITOL_ACYL_CHAIN_REMODELING	GOBP_PHOSPHATIDYLINOSITOL_ACYL_CHAIN_REMODELING	14	-0.737136	-1.58937	0.0184056	0.204808	0.185048	811	tags=36%, list=4%, signal=34%	PLA2G4F/PLA2G10/PLA2G2D/PLA2G1B/PLA2G2A
GOMF_NEUROPEPTIDE_HORMONE_ACTIVITY	GOMF_NEUROPEPTIDE_HORMONE_ACTIVITY	12	-0.766237	-1.60344	0.018424	0.204808	0.185048	363	tags=42%, list=2%, signal=41%	GRP/PNOC/PENK/GHRH/NPY
GOMF_PHOSPHOLIPASE_A2_ACTIVITY	GOMF_PHOSPHOLIPASE_A2_ACTIVITY	21	-0.679825	-1.58422	0.0184408	0.204808	0.185048	811	tags=29%, list=4%, signal=27%	PLA2G4F/PLA2G10/PLA2G2D/PLA2G12B/PLA2G1B/PLA2G2A
GOBP_TOOTH_MINERALIZATION	GOBP_TOOTH_MINERALIZATION	16	0.645983	1.74242	0.0184459	0.204808	0.185048	1997	tags=56%, list=11%, signal=50%	COL1A1/TFAP2A/TBX1/ASPN/NECTIN1/ITGB6/FAM20C/CNNM4/AMTN
GOBP_CELL_CYCLE_DNA_REPLICATION	GOBP_CELL_CYCLE_DNA_REPLICATION	61	0.447112	1.6016	0.0185206	0.20511	0.185321	4651	tags=61%, list=25%, signal=46%	CDC45/CDT1/E2F8/E2F7/DBF4B/RAD51/MCM4/MCM3/POLD2/MCM7/POLD1/FEN1/RFC3/LIG1/MCM5/POLE/GINS3/BRCA2/ZPR1/TIPIN/PRIM1/MCM2/MCM6/POLD4/POLE2/RFC5/PRIM2/DNA2/PCNA/GINS1/GMNN/DONSON/WIZ/DBF4/FBXO5/CDC7/RPA1
HP_HYPOPROTEINEMIA	HP_HYPOPROTEINEMIA	12	0.700823	1.73626	0.0185372	0.20511	0.185321	920	tags=17%, list=5%, signal=16%	ALB/RAG1
GOCC_NUCLEAR_PORE	GOCC_NUCLEAR_PORE	70	0.421248	1.53476	0.0185403	0.20511	0.185321	5960	tags=59%, list=32%, signal=40%	MAD2L1/RANGAP1/AGFG1/NDC1/EIF5A/RANBP1/MAD1L1/EIF5AL1/KPNB1/NUP62CL/MYO1C/NUP37/RAN/NUP153/NUP85/NUP62/AAAS/NUP155/IPO5/NUP188/KPNA1/AHCTF1/NUP107/NUP205/RAE1/NUP54/KPNA3/NUTF2/POM121C/BICD2/XPOT/TPR/SNUPN/SEH1L/NUP50/NUP88/NUP35/NUP43/NUP58/IPO7/POM121
GOCC_PROTEIN_DNA_COMPLEX	GOCC_PROTEIN_DNA_COMPLEX	98	0.35821	1.39191	0.0185642	0.205125	0.185335	4183	tags=43%, list=23%, signal=33%	HMGA2/TONSL/RAG1/CDC45/GINS4/CENPA/MCM4/MCM3/POLD2/MCM7/POLD1/JUP/DDIT3/MCM5/PRKDC/SLF1/GINS3/GTF2H3/PRIM1/MED1/ACD/MCM2/MCM6/WDR18/SOX12/POLD4/GINS2/PRIM2/XRCC5/PLRG1/TOP1/PCNA/GINS1/ZBTB17/GTF2F2/PRPF19/NFYA/CDC5L/NPM1/DONSON/SMARCAL1/HP1BP3
GOBP_SKELETAL_MUSCLE_CELL_PROLIFERATION	GOBP_SKELETAL_MUSCLE_CELL_PROLIFERATION	13	0.669274	1.70664	0.0186091	0.205126	0.185336	1321	tags=23%, list=7%, signal=21%	MSTN/FGF2/PPARD
GOCC_MITOTIC_SPINDLE_MIDZONE	GOCC_MITOTIC_SPINDLE_MIDZONE	13	0.669634	1.70756	0.0186091	0.205126	0.185336	2378	tags=62%, list=13%, signal=54%	CENPE/KIF18B/AURKB/PRC1/CTTN/KIF18A/KIF20B/RCC2
HP_ABNORMAL_CIRCULATING_IGM_LEVEL	HP_ABNORMAL_CIRCULATING_IGM_LEVEL	57	-0.557925	-1.48379	0.0186882	0.205719	0.185871	2975	tags=33%, list=16%, signal=28%	KLHDC8B/CASP10/IL6R/FASLG/IL2RG/IL12RB1/CTLA4/WAS/RASGRP1/PLCG2/ICOS/CD247/TNFSF15/POU2AF1/TNFRSF13C/SH2D1A/CD40LG/CD19/CR2
GOMF_SNORNA_BINDING	GOMF_SNORNA_BINDING	32	0.521884	1.7024	0.0187448	0.205719	0.185871	3426	tags=59%, list=19%, signal=48%	DHX37/TSR1/NOP56/NOLC1/BYSL/DDX21/WDR3/PRKDC/GAR1/RRP9/NUFIP1/NOP58/DKC1/NOP14/BMS1/HEATR1/NUDT1/UTP6/XRCC5
HP_CHRONIC_BRONCHITIS	HP_CHRONIC_BRONCHITIS	19	-0.681246	-1.55471	0.018749	0.205719	0.185871	2604	tags=47%, list=14%, signal=41%	ARMC4/CCDC65/SCNN1G/CARMIL2/CCDC151/SCNN1B/CFTR/ZMYND10/RSPH4A
GOBP_MATURATION_OF_LSU_RRNA_FROM_TRICISTRONIC_RRNA_TRANSCRIPT_SSU_RRNA_5_8S_RRNA_LSU_RRNA	GOBP_MATURATION_OF_LSU_RRNA_FROM_TRICISTRONIC_RRNA_TRANSCRIPT_SSU_RRNA_5_8S_RRNA_LSU_RRNA	15	0.670949	1.79927	0.0187617	0.205719	0.185871	3540	tags=60%, list=19%, signal=49%	BOP1/RPF2/PES1/URB1/GTPBP4/WDR12/ZNHIT6/FTSJ3/RPL7L1
GOCC_GAP_JUNCTION	GOCC_GAP_JUNCTION	19	0.5995	1.73069	0.0187753	0.205719	0.185871	2236	tags=47%, list=12%, signal=42%	GJB3/GJB4/GJB2/CALB2/GJB5/PANX1/DBN1/GJC1/GJA1
GOBP_PROTEIN_LOCALIZATION_TO_NUCLEAR_BODY	GOBP_PROTEIN_LOCALIZATION_TO_NUCLEAR_BODY	12	0.699241	1.73234	0.0188246	0.206013	0.186137	5173	tags=92%, list=28%, signal=66%	CCT6A/CCT5/CCT3/DKC1/CCT7/TCP1/CCT4/WRAP53/CCT8/MEPCE/LARP7
GOBP_REGULATION_OF_MEIOTIC_CELL_CYCLE	GOBP_REGULATION_OF_MEIOTIC_CELL_CYCLE	33	0.516136	1.68301	0.0189776	0.206934	0.186969	3030	tags=39%, list=16%, signal=33%	NPPC/CDC20/OVOL1/CDC25C/TRIP13/CDC25A/STRA8/TTK/MSX1/LIF/RAD51AP1/FZR1/CDC25B
GOBP_POSITIVE_REGULATION_OF_LAMELLIPODIUM_ORGANIZATION	GOBP_POSITIVE_REGULATION_OF_LAMELLIPODIUM_ORGANIZATION	34	0.505074	1.64734	0.0189894	0.206934	0.186969	331	tags=6%, list=2%, signal=6%	MSTN/FSCN1
GOCC_SPINDLE_MIDZONE	GOCC_SPINDLE_MIDZONE	35	0.523164	1.70945	0.0189955	0.206934	0.186969	2378	tags=46%, list=13%, signal=40%	CENPE/KIF14/KIF18B/AURKA/PLK1/CDC6/AURKB/PRC1/INCENP/CTTN/KIF18A/KIF20B/RACGAP1/CDCA8/APP/RCC2
HP_SUPERNUMERARY_BONES_OF_THE_AXIAL_SKELETON	HP_SUPERNUMERARY_BONES_OF_THE_AXIAL_SKELETON	22	-0.660545	-1.5479	0.0190323	0.206934	0.186969	2434	tags=27%, list=13%, signal=24%	GPC4/IFT57/PTCH1/GPC3/ZBTB16/PTCH2
GOMF_CARBOXYLIC_ESTER_HYDROLASE_ACTIVITY	GOMF_CARBOXYLIC_ESTER_HYDROLASE_ACTIVITY	103	-0.494326	-1.40402	0.0190333	0.206934	0.186969	2850	tags=24%, list=15%, signal=21%	FAAH/AOAH/PLA2G7/PNPLA4/LIPA/ENPP2/CES3/MGLL/PON3/PLA2G4F/ASPG/CES4A/RGN/PLA1A/AADAC/BAAT/ACHE/PNPLA7/PLA2G10/CLC/LPL/PLA2G2D/PLA2G12B/PLA2G1B/PLA2G2A
GOBP_REGULATION_OF_RENAL_SYSTEM_PROCESS	GOBP_REGULATION_OF_RENAL_SYSTEM_PROCESS	23	0.553229	1.67675	0.0190544	0.206934	0.186969	1006	tags=26%, list=5%, signal=25%	TAC1/SPX/STC1/AGT/PDGFB/F2RL1
GOCC_LUMENAL_SIDE_OF_ENDOPLASMIC_RETICULUM_MEMBRANE	GOCC_LUMENAL_SIDE_OF_ENDOPLASMIC_RETICULUM_MEMBRANE	26	-0.634639	-1.52277	0.0190712	0.206934	0.186969	2062	tags=38%, list=11%, signal=34%	HLA-DQB2/HLA-DRB1/HLA-DQA1/CD74/HLA-DRB5/HLA-DRA/HLA-DQB1/HLA-DPA1/HLA-DPB1/HLA-DQA2
GOBP_LENS_FIBER_CELL_DEVELOPMENT	GOBP_LENS_FIBER_CELL_DEVELOPMENT	11	0.699821	1.699	0.0190898	0.206934	0.186969	1412	tags=27%, list=8%, signal=25%	WNT7A/EPHA2/TMOD1
HP_IMPAIRED_T_CELL_FUNCTION	HP_IMPAIRED_T_CELL_FUNCTION	27	-0.627595	-1.51977	0.0191816	0.207475	0.187458	1534	tags=30%, list=8%, signal=27%	DGCR6/WIPF1/RASGRP1/ICOS/CD3E/TNFRSF13C/CD19/CR2
GOMF_GLYCOSAMINOGLYCAN_BINDING	GOMF_GLYCOSAMINOGLYCAN_BINDING	174	0.310978	1.27294	0.0191851	0.207475	0.187458	2166	tags=29%, list=12%, signal=26%	MSTN/REG4/RSPO3/RNASE7/VTN/LAMC2/COL5A3/COL11A1/SERPINA5/APOH/SMOC1/FN1/ADAMTSL5/COL5A1/FGFBP1/TNFAIP6/CEMIP/PCOLCE2/VEGFA/POSTN/AGRN/ADGRE2/HMMR/PRNP/THBS2/ADAMTS15/THBS1/PF4/CCL7/FGF2/SULF2/CXCL11/MMP7/RTN4R/SUSD5/CEL/LIPG/HBEGF/CCL8/ADAMTS5/TMEM184A/PGF/SULF1/HAPLN3/VCAN/SAA1/FSTL1/APP/FGFRL1/BMP4
GOBP_CENTROSOME_SEPARATION	GOBP_CENTROSOME_SEPARATION	14	0.674356	1.7599	0.0192243	0.207654	0.18762	3476	tags=71%, list=19%, signal=58%	AURKA/CHEK1/NEK2/KIF11/NDE1/RANBP1/NDEL1/NUP62/NSFL1C/CEP85
HP_PREMATURE_LOSS_OF_TEETH	HP_PREMATURE_LOSS_OF_TEETH	42	0.465665	1.58583	0.0193056	0.208222	0.188133	3391	tags=36%, list=18%, signal=29%	KRT14/WNT10A/FERMT1/COL3A1/TNFSF11/LMNA/SEC23A/AEBP1/GJA1/SLC35C1/DKC1/RUNX2/SH3PXD2B/RBM28/CDH11
GOCC_DYNEIN_COMPLEX	GOCC_DYNEIN_COMPLEX	38	-0.603122	-1.52492	0.0193253	0.208222	0.188133	2527	tags=47%, list=14%, signal=41%	DCTN4/DYNC2H1/DYNLT3/DYNLT1/DNHD1/DYNC1I1/DNAH2/DNAH5/DNAH11/CCDC65/DNAH1/CCDC114/CFAP70/DNALI1/DRC1/DYNLRB2/DNAI1/DNAI2
GOBP_CRANIAL_NERVE_DEVELOPMENT	GOBP_CRANIAL_NERVE_DEVELOPMENT	27	0.52801	1.63928	0.0193452	0.208222	0.188133	2316	tags=37%, list=13%, signal=32%	EPHB2/TFAP2A/GLI3/SEMA3A/SLITRK6/TBX1/HOXA1/SEMA3F/HOXA3/EXT1
GOBP_DE_NOVO_PROTEIN_FOLDING	GOBP_DE_NOVO_PROTEIN_FOLDING	41	0.472841	1.59858	0.0194178	0.208751	0.188611	1892	tags=22%, list=10%, signal=20%	HSPA6/ERO1A/HSPA1A/HSPA1B/HSPA2/DNAJB4/DNAJB1/HSPD1/FKBP1B
GOMF_L_ASCORBIC_ACID_BINDING	GOMF_L_ASCORBIC_ACID_BINDING	19	0.59812	1.7267	0.0194399	0.208751	0.188611	2668	tags=47%, list=14%, signal=41%	PLOD2/P4HA2/PLOD1/EGLN3/PLOD3/P4HA1/P3H3/P3H1/P3H2
HP_DECREASED_CIRCULATING_TOTAL_IGM	HP_DECREASED_CIRCULATING_TOTAL_IGM	33	-0.599408	-1.49073	0.0194862	0.209002	0.188838	2797	tags=36%, list=15%, signal=31%	CASP10/IL6R/FASLG/IL2RG/CTLA4/WAS/RASGRP1/PLCG2/ICOS/TNFRSF13C/CD19/CR2
GOBP_MATERNAL_PLACENTA_DEVELOPMENT	GOBP_MATERNAL_PLACENTA_DEVELOPMENT	24	0.53436	1.62655	0.0195397	0.209331	0.189135	2238	tags=33%, list=12%, signal=29%	STC1/CYP27B1/STC2/GJB2/PPARD/JUNB/GJA1/LIF
HP_ABNORMALITY_OF_DENTAL_MORPHOLOGY	HP_ABNORMALITY_OF_DENTAL_MORPHOLOGY	207	0.308787	1.253	0.0195766	0.209481	0.18927	3716	tags=30%, list=20%, signal=24%	FGF3/CDH3/HEPHL1/LAMB3/COL11A1/CCBE1/EYA1/SMOC1/WNT10A/TFAP2A/COL3A1/TONSL/ORC1/RECQL4/ADAMTS2/CA2/TWIST2/DHX37/GALNT3/IRF6/TGFA/CKAP2L/WNT10B/WDR4/NECTIN1/BRCA1/FAM20C/TCOF1/CHST3/SEC23A/KRAS/MSX1/SATB2/BMP4/FLII/PORCN/CHSY1/GJA1/CLIP2/DHCR7/FOXC1/FBN1/CTNND1/TRPS1/TRMT1/TANC2/DKC1/P4HB/EVC2/NRAS/LONP1/NECTIN4/ANAPC1/RUSC2/USB1/CDH11/GTF2IRD1/MGAT2/RBBP8/SLC25A24/WRAP53/CDH1
GOBP_PURINERGIC_NUCLEOTIDE_RECEPTOR_SIGNALING_PATHWAY	GOBP_PURINERGIC_NUCLEOTIDE_RECEPTOR_SIGNALING_PATHWAY	24	-0.644739	-1.53061	0.0196839	0.210383	0.190086	2084	tags=42%, list=11%, signal=37%	ADCY5/P2RX7/P2RY12/P2RX5/P2RY13/P2RY14/P2RX1/P2RY8/P2RY10/GPR171
GOMF_ANNEALING_ACTIVITY	GOMF_ANNEALING_ACTIVITY	13	0.667176	1.7013	0.0197813	0.211178	0.190803	3082	tags=54%, list=17%, signal=45%	RECQL4/RECQL/BLM/RAD54L/ANXA1/SMARCA1/EIF4H
GOCC_TRANSPORTER_COMPLEX	GOCC_TRANSPORTER_COMPLEX	173	-0.454922	-1.33352	0.0198716	0.211447	0.191046	3819	tags=32%, list=21%, signal=26%	CACHD1/TIMM10B/CHRNA5/SNAP25/ATP1B1/PDE4B/CACNB1/BEST4/KCNQ3/CHRNA1/PTK2B/KCNS3/MICU3/GABRQ/KCNH2/VAMP2/CLIC2/KCNAB2/LRRC55/KCNAB1/SMDT1/CATSPERB/ATP1A3/KCNMA1/KCNE4/ATP10B/KCNJ5/KCNE3/PLN/ABCC9/KCNJ11/TRPC6/AMIGO1/SCNN1G/KCND3/FXYD1/KCNQ1/ATP11A/KCNJ8/ATP8A1/CACNG6/FXYD4/KCNA3/CASQ2/ATP1B2/CHRNA9/SCNN1B/CLIC6/CACNA1D/CFTR/SCN7A/CLIC5/CACNA2D2/CNGA3/LRRC38/ATP4B
GOBP_PHOSPHATIDYLETHANOLAMINE_ACYL_CHAIN_REMODELING	GOBP_PHOSPHATIDYLETHANOLAMINE_ACYL_CHAIN_REMODELING	19	-0.678655	-1.5488	0.0199046	0.211447	0.191046	811	tags=26%, list=4%, signal=25%	PLA2G4F/PLA2G10/PLA2G2D/PLA2G1B/PLA2G2A
GOCC_ENDOPEPTIDASE_COMPLEX	GOCC_ENDOPEPTIDASE_COMPLEX	66	0.423125	1.53792	0.0199126	0.211447	0.191046	5717	tags=47%, list=31%, signal=33%	PSMD1/PSMA1/PSMD11/PSMD3/ADRM1/PSMD9/PSME3/PSMC1/PSMD7/PSMB5/PSMB2/PIGS/PSMC5/RAD23B/PSMD14/USP14/PSMB6/DNAJB2/PSMD12/PSMA5/UBE3C/PSMF1/UBQLN4/PSMD2/PSME4/PSMC3/HSPB1/PSMB7/PSMD4/PSMA4/RAD23A
HP_ANKYLOSIS	HP_ANKYLOSIS	17	0.60327	1.66042	0.0199503	0.211447	0.191046	2335	tags=29%, list=13%, signal=26%	WNT7A/ENPP1/LMNA/MMP2/ADGRG6
GOMF_ATPASE_COUPLED_ION_TRANSMEMBRANE_TRANSPORTER_ACTIVITY	GOMF_ATPASE_COUPLED_ION_TRANSMEMBRANE_TRANSPORTER_ACTIVITY	37	-0.59983	-1.51394	0.0199873	0.211447	0.191046	2011	tags=19%, list=11%, signal=17%	ABCC4/ABCC9/KCNJ11/ATP2A3/KCNJ8/ATP8A1/ATP4B
HP_DECREASED_CIRCULATING_IGA_LEVEL	HP_DECREASED_CIRCULATING_IGA_LEVEL	36	-0.597085	-1.50482	0.0199873	0.211447	0.191046	2096	tags=31%, list=11%, signal=27%	IL2RG/CTLA4/PLCG2/ICOS/CD247/CD3D/CD3E/TNFRSF13C/CD40LG/CD19/CR2
GOBP_CELLULAR_RESPONSE_TO_RADIATION	GOBP_CELLULAR_RESPONSE_TO_RADIATION	156	0.318704	1.3158	0.0199914	0.211447	0.191046	3312	tags=24%, list=18%, signal=20%	MMP3/GATA3/HMGA2/MMP1/OPN3/MME/MYC/MC1R/GADD45A/NEDD4/CDC25A/AURKB/CHEK1/CDKN1A/BLM/RAD51/ITGB6/ECT2/NOC2L/MMP2/POLD1/PBK/MAP3K20/HSF1/YAP1/NOX4/EIF2S1/EGR1/RAD51AP1/RUVBL2/TNKS1BP1/KDM1A/CASP9/PTPRK/TIMP1/NMT1/SFRP2/IFI16
HP_HYPERLORDOSIS	HP_HYPERLORDOSIS	156	0.318786	1.31614	0.0199914	0.211447	0.191046	2607	tags=27%, list=14%, signal=23%	MYBPC1/L1CAM/COL11A2/COL12A1/PLEC/FN1/TFAP2A/CCDC8/CLCF1/COL6A2/TWIST1/MMP13/COL1A2/TONSL/DNMT3B/CAVIN1/TPM2/KIF1A/SPEG/FLNB/HACD1/POP1/LMNA/NECTIN1/COL10A1/CSGALNACT1/CHST3/SATB2/PLEKHG5/NOTCH3/MAP3K20/CLIP2/CANT1/GALNS/DYSF/FBN1/HACE1/KNSTRN/FKRP/TRPS1/HSPG2/DAG1
GOBP_NEGATIVE_REGULATION_OF_CATECHOLAMINE_SECRETION	GOBP_NEGATIVE_REGULATION_OF_CATECHOLAMINE_SECRETION	10	-0.769103	-1.52644	0.0200237	0.211451	0.191051	3337	tags=70%, list=18%, signal=57%	SYT11/SYT4/CNR1/P2RY12/AGTR2/ADRA2A/CHGA
GOBP_REGULATION_OF_RESPONSE_TO_DNA_DAMAGE_STIMULUS	GOBP_REGULATION_OF_RESPONSE_TO_DNA_DAMAGE_STIMULUS	206	0.303471	1.26145	0.0200381	0.211451	0.191051	4284	tags=32%, list=23%, signal=25%	HMGA2/EGFR/EYA1/MYC/SNAI2/SNAI1/EYA4/PMAIP1/TWIST1/DDX11/SPRED3/FOXM1/CHEK1/AUNIP/CGAS/NKX3-1/POLQ/RAD51/BRCA1/PML/NPAS2/IER3/TIMELESS/BCL2L1/MSX1/BCL2L12/SIRT7/MAP3K20/HSF1/DDIAS/PRKDC/NSD2/EYA2/TRIM28/SLF1/RMI2/RAD51AP1/ANKRD1/WDR76/KDM1A/MIR221/CASP9/RFWD3/OTUB2/TRIP12/SFRP2/TIGAR/FANCB/MCL1/PCNA/SIRT6/ERCC1/WRAP53/PARPBP/PNKP/ACKR3/KMT5A/WRNIP1/FIGNL1/PTTG1IP/MAD2L2/USP1/FXR2/TFIP11/ING2
GOBP_POSITIVE_REGULATION_OF_EPITHELIAL_TO_MESENCHYMAL_TRANSITION	GOBP_POSITIVE_REGULATION_OF_EPITHELIAL_TO_MESENCHYMAL_TRANSITION	46	0.464313	1.56216	0.0201873	0.212682	0.192163	3834	tags=46%, list=21%, signal=36%	LOXL2/COL1A1/JAG1/SNAI1/TWIST1/BCL9L/IL1B/SMAD3/IL6/BMP2/TGFB2/BMP4/TIAM1/FOXC1/MIR221/TGFB1I1/HDAC2/TGFB1/BAMBI/FERMT2/MDK
GOBP_MRNA_SPLICE_SITE_SELECTION	GOBP_MRNA_SPLICE_SITE_SELECTION	33	-0.598496	-1.48846	0.0202012	0.212682	0.192163	1739	tags=15%, list=9%, signal=14%	CELF2/RNVU1-15/RNU4ATAC/RNU6ATAC/RNVU1-7
GOBP_POSITIVE_REGULATION_OF_ANTIGEN_RECEPTOR_MEDIATED_SIGNALING_PATHWAY	GOBP_POSITIVE_REGULATION_OF_ANTIGEN_RECEPTOR_MEDIATED_SIGNALING_PATHWAY	20	-0.67623	-1.56341	0.0203378	0.213874	0.19324	1925	tags=40%, list=10%, signal=36%	NFAM1/LCK/PTPRC/PRKCB/TRAT1/TESPA1/CCR7/STAP1
GOBP_AMELOGENESIS	GOBP_AMELOGENESIS	16	0.641224	1.72958	0.0204047	0.214243	0.193573	1997	tags=44%, list=11%, signal=39%	KLK5/TBX1/NECTIN1/ITGB6/FAM20C/CNNM4/AMTN
GOBP_CELLULAR_RESPONSE_TO_STARVATION	GOBP_CELLULAR_RESPONSE_TO_STARVATION	141	0.344205	1.35694	0.0204197	0.214243	0.193573	2600	tags=18%, list=14%, signal=15%	ALB/KRT20/PCSK9/PMAIP1/SIK1/SLC2A1/UPP1/SIK1B/ZC3H12A/DSC2/CDKN1A/SLC38A2/SRD5A1/GAS2L1/GCN1/MYBBP1A/INHBB/STK24/NUAK1/KLF10/RIPOR1/FADS1/FAS/EIF2S1/RPTOR
GOBP_MALE_MEIOTIC_NUCLEAR_DIVISION	GOBP_MALE_MEIOTIC_NUCLEAR_DIVISION	26	0.530179	1.64403	0.0205681	0.215007	0.194264	2930	tags=46%, list=16%, signal=39%	MAEL/HSPA2/TDRD12/TRIP13/HSF2BP/KIF18A/CYP26B1/MYBL1/FANCA/CCNA1/BRCA2/SYCP2
GOCC_CHAPERONE_COMPLEX	GOCC_CHAPERONE_COMPLEX	26	0.530221	1.64416	0.0205681	0.215007	0.194264	3968	tags=54%, list=21%, signal=42%	CCT6A/BAG2/CCT5/BAG3/HSF1/HSP90AB1/CCT3/STIP1/CDC37/CCT7/TCP1/CCT4/PTGES3/CCT8
HP_ECTODERMAL_DYSPLASIA	HP_ECTODERMAL_DYSPLASIA	26	0.530463	1.64491	0.0205681	0.215007	0.194264	1518	tags=15%, list=8%, signal=14%	KRT14/CDH3/WNT10A/NECTIN1
GOBP_RESPONSE_TO_GLUCAGON	GOBP_RESPONSE_TO_GLUCAGON	27	0.525069	1.63015	0.0205865	0.215007	0.194264	912	tags=19%, list=5%, signal=18%	GCG/ABCC2/CPS1/GJB2/CCNA2
GOBP_HISTONE_SERINE_PHOSPHORYLATION	GOBP_HISTONE_SERINE_PHOSPHORYLATION	11	0.695866	1.6894	0.0207378	0.216049	0.195205	1209	tags=45%, list=7%, signal=43%	HMGA2/AURKA/AURKB/CCNB1/RPS6KA4
HP_ABSENT_EARLOBE	HP_ABSENT_EARLOBE	14	0.666906	1.74045	0.0207622	0.216049	0.195205	3584	tags=57%, list=19%, signal=46%	COL3A1/CENPE/PLK4/TRAIP/CEP152/ESCO2/CENPJ/RBBP8
GOBP_CHAPERONE_COFACTOR_DEPENDENT_PROTEIN_REFOLDING	GOBP_CHAPERONE_COFACTOR_DEPENDENT_PROTEIN_REFOLDING	32	0.519295	1.69396	0.0207897	0.216049	0.195205	1126	tags=22%, list=6%, signal=21%	HSPA6/ERO1A/HSPA1A/HSPA1B/HSPA2/DNAJB4/DNAJB1
GOBP_ERBB2_SIGNALING_PATHWAY	GOBP_ERBB2_SIGNALING_PATHWAY	27	0.524014	1.62687	0.0207934	0.216049	0.195205	3244	tags=44%, list=18%, signal=37%	EREG/EGFR/GRB7/SHC1/ERBB2/HBEGF/PTK6/PTPN12/SRC/HSP90AA1/CDC37/EGF
GOBP_MULTI_MULTICELLULAR_ORGANISM_PROCESS	GOBP_MULTI_MULTICELLULAR_ORGANISM_PROCESS	150	0.316652	1.31251	0.0208043	0.216049	0.195205	2371	tags=27%, list=13%, signal=24%	TAC1/ABCC2/FOSL1/STC1/CYP27B1/DSG1/ITGB4/ITGA5/ITGA3/STC2/PTHLH/ADM/GJB2/SLC2A1/DSG2/VEGFA/OXTR/RGS2/COL16A1/SYDE1/IL1B/CAD/MAFF/ITGA2/SLC38A2/PPARD/MMP7/THBD/JUNB/B4GALT1/EDN1/ADRA2C/MMP2/KRAS/AKR1B1/PPAT/GJA1/LIF/ADIPOR2/TEAD3/TRIM28
GOBP_POSITIVE_REGULATION_OF_NERVOUS_SYSTEM_DEVELOPMENT	GOBP_POSITIVE_REGULATION_OF_NERVOUS_SYSTEM_DEVELOPMENT	207	0.307709	1.24863	0.021097	0.21884	0.197726	2920	tags=29%, list=16%, signal=25%	WNT7A/L1CAM/ITPKA/VEGFC/NGFR/MME/EPHB2/TPBG/FN1/GLI3/CLCF1/TNF/SLITRK6/AMIGO2/LRRN1/VEGFA/OXTR/SEMA7A/AGRN/FLRT2/PLXNA1/SHOX2/CLSTN2/SYNDIG1/IL1B/DLG5/ROBO1/GPER1/NUMBL/NTN1/SRPX2/LRP8/PPARG/HIF1A/LPAR3/NEURL1/DBN1/HAP1/XRCC2/CAPRIN2/SOX11/PRMT5/IL6/BMP2/CLSTN1/SRF/MEGF8/TIAM1/LIF/WNT3A/IL1RAP/NPTN/DNM1L/DAG1/NDEL1/ARHGDIA/KDM1A/MIR221/STK25/HDAC2/NLGN2
HP_VERRUCAE	HP_VERRUCAE	23	-0.645648	-1.523	0.021424	0.22198	0.200563	3477	tags=48%, list=19%, signal=39%	BLNK/TMC8/FCN3/PIK3R1/CXCR4/DOCK8/CARMIL2/IGHM/IGLL1/CD79A/CD79B
HP_ABNORMALITY_OF_EPIDERMAL_MORPHOLOGY	HP_ABNORMALITY_OF_EPIDERMAL_MORPHOLOGY	60	0.428641	1.53634	0.0214512	0.22201	0.200591	2796	tags=35%, list=15%, signal=30%	CASP14/DSG1/GJB3/EGFR/NIPAL4/WNT10A/SULT2B1/CARD14/DSP/ENPP1/LMNA/KIF11/ADAM17/OSMR/JUP/CLDN1/GJA1/ATP2A2/RASA1/TGM1/ALOX12B
HP_LACK_OF_SKIN_ELASTICITY	HP_LACK_OF_SKIN_ELASTICITY	36	0.513616	1.68485	0.0215632	0.222917	0.201411	2796	tags=42%, list=15%, signal=35%	PAH/NIPAL4/COL1A1/COL5A2/SULT2B1/COL5A1/ENPP1/LMNA/SMAD3/POLD1/ABCA12/TGFB2/FBN1/TGM1/ALOX12B
GOBP_REGULATION_OF_EXCRETION	GOBP_REGULATION_OF_EXCRETION	14	0.664515	1.73421	0.0216849	0.223307	0.201763	185	tags=29%, list=1%, signal=28%	TAC1/SPX/STC1/AGT
HP_OCULOMOTOR_NERVE_PALSY	HP_OCULOMOTOR_NERVE_PALSY	21	0.572292	1.67987	0.0216959	0.223307	0.201763	1026	tags=19%, list=6%, signal=18%	PLEC/PDGFB/COL3A1/SALL4
GOBP_HEAD_MORPHOGENESIS	GOBP_HEAD_MORPHOGENESIS	32	0.517006	1.68649	0.0216985	0.223307	0.201763	2365	tags=31%, list=13%, signal=27%	COL1A1/SCX/STRA6/TBX1/TIPARP/CRISPLD1/PTPN11/MMP2/MSX1/RRAS
HP_LARYNGEAL_STENOSIS	HP_LARYNGEAL_STENOSIS	12	0.691347	1.71279	0.0216986	0.223307	0.201763	1314	tags=42%, list=7%, signal=39%	LAMA3/LAMC2/LAMB3/FERMT1/FLNB
GOMF_MHC_CLASS_II_PROTEIN_COMPLEX_BINDING	GOMF_MHC_CLASS_II_PROTEIN_COMPLEX_BINDING	17	-0.699241	-1.57555	0.0217811	0.223904	0.202302	2358	tags=65%, list=13%, signal=57%	ATP1B1/CD81/CD4/HLA-DRB1/CD74/HLA-DRA/HLA-DMB/HLA-DOA/HLA-DMA/HLA-DOB/MS4A1
GOBP_ICOSANOID_METABOLIC_PROCESS	GOBP_ICOSANOID_METABOLIC_PROCESS	91	-0.504698	-1.42628	0.0218889	0.224761	0.203076	2166	tags=25%, list=12%, signal=22%	GGT6/MGLL/PON3/PLA2G4F/TLR2/CYP2U1/PTGIS/CYP2F1/CD74/CBR1/HPGDS/CYP2D6/EPHX1/ALOX15/ALOX15B/DPEP2/PLA2G10/GSTA1/PTGDS/PLA2G1B/GGTLC1/CYP1A1/CYP2A6
GOBP_POSITIVE_REGULATION_OF_INTERFERON_GAMMA_PRODUCTION	GOBP_POSITIVE_REGULATION_OF_INTERFERON_GAMMA_PRODUCTION	52	-0.554857	-1.46235	0.0219149	0.224776	0.20309	2031	tags=33%, list=11%, signal=29%	IL12RB1/TLR4/PTPN22/TLR8/RASGRP1/CD244/CRTAM/HLA-DPA1/TLR7/HLA-DPB1/CD3E/CD2/SASH3/IRF8/LTA/SLAMF6/CCR2
HP_DUPLICATION_OF_THE_DISTAL_PHALANX_OF_HAND	HP_DUPLICATION_OF_THE_DISTAL_PHALANX_OF_HAND	12	0.689904	1.70921	0.021986	0.225237	0.203506	2673	tags=50%, list=14%, signal=43%	PAH/TWIST1/KIF7/DVL1/CANT1/ROR2
GOBP_REGULATION_OF_TRANSMEMBRANE_RECEPTOR_PROTEIN_SERINE_THREONINE_KINASE_SIGNALING_PATHWAY	GOBP_REGULATION_OF_TRANSMEMBRANE_RECEPTOR_PROTEIN_SERINE_THREONINE_KINASE_SIGNALING_PATHWAY	193	0.305028	1.25774	0.0220091	0.225237	0.203506	2717	tags=26%, list=15%, signal=23%	MSTN/INHA/DKK1/FSTL3/ITGA3/PMEPA1/HSPA1A/FBN2/CD109/CAV1/INHBA/FERMT1/FST/GREM1/SPRED3/BCL9L/IL17RD/RBPMS2/THBS1/KIAA0319/LOX/CAV2/TMPRSS6/ASPN/SLC2A10/CHST11/PPARG/TTK/LTBP1/INHBB/SMAD3/ADAM17/SOX11/VASN/BMP2/SULF1/FOXD1/MSX1/HTRA3/FSTL1/TGFB2/BMP4/UBC/HSP90AB1/FBN1/PELO/STRAP/LATS2/CRIM1/SMURF1/NBL1
GOMF_ENDOPEPTIDASE_REGULATOR_ACTIVITY	GOMF_ENDOPEPTIDASE_REGULATOR_ACTIVITY	137	0.330052	1.31194	0.0220756	0.225665	0.203893	1747	tags=24%, list=9%, signal=22%	SPINK4/WFDC12/WFDC5/SERPINA4/BIRC3/COL7A1/AGT/SPINK13/SERPINE1/SERPINA5/SPOCK1/CD109/FURIN/TIMP3/TIMP4/GAPDH/SERPINB5/SERPINB11/PRNP/SERPINB2/ANXA2/CST6/TFPI2/SERPINA1/SERPINB1/SERPINH1/PI3/SERPINB9/RARRES1/ITIH2/COL6A3/BIRC5/TIMP2
GOBP_POSITIVE_REGULATION_OF_TELOMERASE_RNA_LOCALIZATION_TO_CAJAL_BODY	GOBP_POSITIVE_REGULATION_OF_TELOMERASE_RNA_LOCALIZATION_TO_CAJAL_BODY	15	0.662729	1.77723	0.0221173	0.225839	0.20405	3968	tags=67%, list=21%, signal=52%	CCT6A/CCT5/RUVBL2/CCT3/RUVBL1/DKC1/CCT7/TCP1/CCT4/CCT8
GOBP_ATP_DEPENDENT_CHROMATIN_REMODELING	GOBP_ATP_DEPENDENT_CHROMATIN_REMODELING	68	0.426192	1.53703	0.0221801	0.226227	0.204401	5623	tags=54%, list=30%, signal=38%	HJURP/CENPI/CENPA/CENPK/MIS18A/KNL1/CENPO/OIP5/CENPH/CENPU/CENPW/RUVBL1/ACTB/HDAC2/SMARCA1/MTA2/MBD3/NASP/CENPN/ACTR5/CENPM/NPM1/SMARCB1/CHD4/ACTR6/HNRNPC/CENPQ/CHD3/SMARCC1/CENPL/PSME4/CENPX/CHD8/SMARCAD1/SMARCA4/ANP32E/SMARCC2
HP_ABNORMALITY_OF_HAND_JOINT_MOBILITY	HP_ABNORMALITY_OF_HAND_JOINT_MOBILITY	27	0.519755	1.61365	0.0222479	0.226473	0.204623	3264	tags=44%, list=18%, signal=37%	COL12A1/COL6A1/COL5A1/COL6A2/COL3A1/COL1A2/CSGALNACT1/COL6A3/FBN1/OTUD6B/PKDCC/SMS
GOBP_POSITIVE_REGULATION_OF_PROTEIN_LOCALIZATION_TO_NUCLEUS	GOBP_POSITIVE_REGULATION_OF_PROTEIN_LOCALIZATION_TO_NUCLEUS	79	0.402726	1.45201	0.0222537	0.226473	0.204623	3975	tags=44%, list=21%, signal=35%	NGFR/GLI3/CCT6A/CARD10/PLK1/ZC3H12A/FLNA/GTSE1/ECT2/SMAD3/CCT5/JUP/BAG3/LIF/YAP1/TRIM28/RAN/HSP90AB1/ZPR1/SRC/CCT3/LIMK2/CDK1/DKC1/CD2AP/CCT7/TCP1/TGFB1/CCT4/CDH1/FERMT2/IPO5/PINX1/CCT8/MCRS1
HP_SKIN_VESICLE	HP_SKIN_VESICLE	20	0.60626	1.74522	0.0224015	0.227724	0.205753	3991	tags=55%, list=22%, signal=43%	KRT14/COL7A1/PLEC/KRT5/SLC35C1/ATP2A2/DSC3/DKC1/USB1/WRAP53/NPM1
HP_MULTIPLE_JOINT_CONTRACTURES	HP_MULTIPLE_JOINT_CONTRACTURES	49	0.468831	1.60668	0.0225085	0.228557	0.206506	4145	tags=45%, list=22%, signal=35%	MYBPC1/COL12A1/COL6A1/COL6A2/FLNA/DOK7/LMNA/SLC39A14/NDE1/COL6A3/ERCC2/FKRP/KLC2/TGM1/PIGS/RTTN/RBM28/DNA2/IFIH1/POMT2/RNASEH2A/TRIP4
HP_ABNORMAL_BLOOD_GAS_LEVEL	HP_ABNORMAL_BLOOD_GAS_LEVEL	20	-0.673265	-1.55656	0.0226186	0.229019	0.206924	4230	tags=65%, list=23%, signal=50%	FGFR3/SMPD1/ENG/GATA6/HBB/CSF2RB/EDN3/HLA-DRB1/ABCA3/SFTPB/ASCL1/SFTPC/RET
GOBP_POSITIVE_REGULATION_OF_POTASSIUM_ION_TRANSMEMBRANE_TRANSPORT	GOBP_POSITIVE_REGULATION_OF_POTASSIUM_ION_TRANSMEMBRANE_TRANSPORT	22	-0.654955	-1.5348	0.0226472	0.229019	0.206924	2906	tags=41%, list=16%, signal=35%	KCNH2/LRRC55/EDN3/TREM2/AMIGO1/KCNQ1/ANK2/ATP1B2/LRRC38
HP_HEMOLYTIC_ANEMIA	HP_HEMOLYTIC_ANEMIA	106	-0.487191	-1.38352	0.0226726	0.229019	0.206924	3033	tags=37%, list=16%, signal=31%	PIGA/IL2RA/PRKCD/EPB41/C3/RFXAP/KDM6A/CD81/ACP5/HBB/WIPF1/CFI/CASP10/TNFSF12/STAT4/IL2RB/FASLG/HBA2/FOXP3/FCGR2B/CTLA4/PTPN22/GYPC/AK1/HLA-DRB1/WAS/CIITA/RASGRP1/ICOS/CD247/ZAP70/GP1BA/CD3G/ITK/TNFRSF13C/CD40LG/CD19/CR2/MS4A1
HP_ABNORMALITY_OF_THE_SELLA_TURCICA	HP_ABNORMALITY_OF_THE_SELLA_TURCICA	24	-0.639512	-1.5182	0.0226833	0.229019	0.206924	1823	tags=21%, list=10%, signal=19%	ABCC9/PTCH1/NKX2-1/PTCH2/RMRP
HP_ABNORMAL_CIRCULATING_IGA_LEVEL	HP_ABNORMAL_CIRCULATING_IGA_LEVEL	57	-0.55413	-1.47369	0.0227288	0.229019	0.206924	2319	tags=42%, list=13%, signal=37%	TCN2/IL2RA/PRKCD/ATM/PIK3CD/IL7R/CASP10/FASLG/IL2RG/IL12RB1/CTLA4/WAS/RASGRP1/PLCG2/ICOS/CD247/TNFSF15/CD3D/CD3E/POU2AF1/TNFRSF13C/CD40LG/CD19/CR2
GOBP_EYE_MORPHOGENESIS	GOBP_EYE_MORPHOGENESIS	110	0.354042	1.4168	0.0227361	0.229019	0.206924	1590	tags=22%, list=9%, signal=20%	MFAP5/BCAR3/NKD1/FBN2/EPHA2/EPHB2/FJX1/JAG1/COL5A2/TFAP2A/TENM3/GLI3/COL5A1/TWIST1/VEGFA/STRA6/TSKU/RARG/RBP4/SOX9/DLL1/NECTIN1/HIF1A/MFAP2
GOBP_GLUCOSE_METABOLIC_PROCESS	GOBP_GLUCOSE_METABOLIC_PROCESS	176	0.304044	1.2418	0.0227438	0.229019	0.206924	1604	tags=16%, list=9%, signal=15%	TKTL1/GCG/C1QTNF3/IGFBP3/PMAIP1/PFKP/SIK1/G6PD/TNF/PHLDA2/SDS/C1QTNF12/PPP1R3G/HK2/PKM/GAPDH/ENPP1/OAS1/IRS1/RBP4/MIR210/PPARD/PGM2/PGM1/ENO2/SLC39A14/ENO1/ALDOA
GOBP_FIBRINOLYSIS	GOBP_FIBRINOLYSIS	20	0.605604	1.74333	0.0227543	0.229019	0.206924	1893	tags=65%, list=10%, signal=58%	FGA/PLAU/SERPINE1/APOH/PLAUR/FAP/SERPINB2/THBS1/THBD/FGG/F12/FGB/PLAT
GOBP_MATURATION_OF_LSU_RRNA	GOBP_MATURATION_OF_LSU_RRNA	28	0.528811	1.66221	0.0229818	0.230897	0.20862	5416	tags=64%, list=29%, signal=46%	BOP1/NOP2/RPF2/PES1/URB1/GTPBP4/WDR12/ZNHIT6/FTSJ3/EIF6/RPL7L1/RPF1/MAK16/RSL1D1/NIFK/DDX18/RRP15/LAS1L
GOBP_GLUTATHIONE_DERIVATIVE_METABOLIC_PROCESS	GOBP_GLUTATHIONE_DERIVATIVE_METABOLIC_PROCESS	20	-0.671805	-1.55318	0.0229987	0.230897	0.20862	1366	tags=20%, list=7%, signal=19%	HPGDS/GSTA1/GSTA2/GSTM5
HP_GENERALIZED_HYPERKERATOSIS	HP_GENERALIZED_HYPERKERATOSIS	16	0.630696	1.70119	0.0230165	0.230897	0.20862	1682	tags=31%, list=9%, signal=28%	KRT14/GJB3/GJB2/LMNA/KRT5
GOBP_PRESYNAPSE_ORGANIZATION	GOBP_PRESYNAPSE_ORGANIZATION	32	0.515006	1.67997	0.0230617	0.230904	0.208627	2982	tags=50%, list=16%, signal=42%	WNT7A/GPC6/SLITRK6/LRFN4/EFNB2/NLGN4Y/LRP4/CEL/DVL1/APP/EIF4G1/WNT3A/IL1RAP/NLGN2/NLGN4X/MDGA1
GOBP_NEGATIVE_REGULATION_OF_MYOBLAST_DIFFERENTIATION	GOBP_NEGATIVE_REGULATION_OF_MYOBLAST_DIFFERENTIATION	20	0.602584	1.73464	0.023107	0.230904	0.208627	2683	tags=50%, list=15%, signal=43%	MSTN/TNF/SOX9/DLL1/PPARD/DDIT3/BMP4/ID3/CXCL10/TBX3
GOMF_PROTEIN_FOLDING_CHAPERONE	GOMF_PROTEIN_FOLDING_CHAPERONE	33	0.502074	1.63716	0.0231182	0.230904	0.208627	4197	tags=58%, list=23%, signal=45%	HSPA6/HSPA1A/HSPA1B/HSPA2/CCT6A/CLGN/DNAJB1/CCT5/PFDN2/HSP90AB1/CCT3/HSP90AA1/CCT7/TCP1/CCT4/HSPA9/CCT8/HSPA5/DFFA
HP_THIN_RIBS	HP_THIN_RIBS	33	0.502	1.63691	0.0231182	0.230904	0.208627	3406	tags=42%, list=18%, signal=35%	COL11A1/COL1A1/CCDC8/COL1A2/ORC1/SOX9/SERPINH1/LMNA/SCARF2/P3H1/MAMLD1/CUL7/RTTN/EXOC6B
GOBP_REGULATION_OF_RNA_BINDING	GOBP_REGULATION_OF_RNA_BINDING	11	0.688985	1.67269	0.0232098	0.231566	0.209225	3436	tags=55%, list=19%, signal=44%	LARP6/EIF4A3/EIF4G1/EIF3C/EIF3D/CARM1
GOBP_INNER_EAR_MORPHOGENESIS	GOBP_INNER_EAR_MORPHOGENESIS	66	0.41287	1.50064	0.0232965	0.231741	0.209383	1733	tags=26%, list=9%, signal=23%	FOXI1/GATA3/PAX8/COL11A1/EPHB2/TFAP2A/SLITRK6/TCAP/SOX9/TBX1/HOXA1/CTHRC1/NTN1/TBX18/ATP6V1B1/PRRX1/DVL1
HP_THIN_EYEBROW	HP_THIN_EYEBROW	66	0.413009	1.50115	0.0232965	0.231741	0.209383	2676	tags=35%, list=14%, signal=30%	EPS8L3/CDH3/COL11A1/ITGA3/KRT17/WNT10A/APCDD1/GJB2/DSP/TWIST2/CDC45/NECTIN1/CHST3/AEBP1/JUP/HR/CLDN1/MEGF8/EDNRA/ST14/TRPS1/LZTR1/LIPH
GOBP_ESTABLISHMENT_OF_PROTEIN_LOCALIZATION_TO_TELOMERE	GOBP_ESTABLISHMENT_OF_PROTEIN_LOCALIZATION_TO_TELOMERE	17	0.597043	1.64327	0.0233033	0.231741	0.209383	4333	tags=71%, list=23%, signal=54%	CCT6A/CCT5/BRCA2/CCT3/ACD/DKC1/CCT7/TCP1/CCT4/WRAP53/CCT8/NABP2
GOBP_REGULATION_OF_CYTOKINESIS	GOBP_REGULATION_OF_CYTOKINESIS	71	0.411077	1.51258	0.0233787	0.232238	0.209832	3345	tags=37%, list=18%, signal=30%	KIF14/AURKA/PLK1/CDC6/KIF23/PLK4/AURKB/PRC1/E2F8/FSD1/E2F7/KIF20A/INCENP/MYO19/KIF20B/PLK2/RACGAP1/ECT2/BCL2L1/CHMP4C/BRCA2/CALM3/GIT1/CDC25B/NUP62/SVIL
GOBP_VITAMIN_D_RECEPTOR_SIGNALING_PATHWAY	GOBP_VITAMIN_D_RECEPTOR_SIGNALING_PATHWAY	10	0.723856	1.72224	0.0234434	0.232532	0.210097	1862	tags=50%, list=10%, signal=45%	CYP24A1/CYP27B1/SNAI2/MN1/PIM1
HP_GENERALIZED_OSTEOPOROSIS	HP_GENERALIZED_OSTEOPOROSIS	11	0.688167	1.67071	0.0234844	0.232532	0.210097	1918	tags=45%, list=10%, signal=41%	MMP14/COL1A1/COL1A2/LMNA/CHST3
HP_ONYCHOLYSIS	HP_ONYCHOLYSIS	11	0.688451	1.6714	0.0234844	0.232532	0.210097	3619	tags=64%, list=20%, signal=51%	DSG1/ITGA3/WNT10A/JUP/CAST/IFIH1/HFE
GOBP_POSITIVE_REGULATION_OF_CALCIUM_ION_IMPORT	GOBP_POSITIVE_REGULATION_OF_CALCIUM_ION_IMPORT	13	0.659872	1.68267	0.023591	0.232952	0.210477	485	tags=23%, list=3%, signal=22%	GCG/STC1/PDGFB
HP_SHORT_LONG_BONE	HP_SHORT_LONG_BONE	172	0.311414	1.27641	0.0235992	0.232952	0.210477	3283	tags=32%, list=18%, signal=27%	WNT7A/COL11A2/COL11A1/GPC6/SMOC1/JAG1/PTHLH/GLI3/CCDC8/MET/RECQL4/MEG3/SALL4/FLNA/HOXD13/SOX9/LRP4/PLCB3/FLNB/RAD51/POC1A/BRCA1/COL10A1/FANCA/FANCD2/XRCC2/EIF4A3/FANCI/CHST3/BRIP1/SCARF2/PORCN/CHSY1/CANT1/EXT1/FANCE/BRCA2/FBN1/TRPS1/CHN1/HSPG2/ROR2/TBX3/SLC35A2/CUL7/AGPS/EVC2/LONP1/INTU/ESCO2/RFWD3/UBE2T/PIGS/SNRPB/SH3PXD2B
GOMF_FLIPPASE_ACTIVITY	GOMF_FLIPPASE_ACTIVITY	15	-0.71755	-1.56428	0.0236033	0.232952	0.210477	2076	tags=53%, list=11%, signal=47%	ABCA4/ATP10B/MFSD2A/ABCA3/ATP11A/ABCB1/ATP8A1/ATP8A2
GOBP_GLAND_MORPHOGENESIS	GOBP_GLAND_MORPHOGENESIS	100	0.357605	1.40334	0.0236341	0.233005	0.210525	2879	tags=36%, list=16%, signal=31%	LAMA1/EPHA2/CAV1/GLI3/SEMA3A/TNF/LAMA5/SEMA3C/HOXB13/PLXNA1/SERPINB5/RARG/HOXD13/SOX9/TNC/SULF2/FGL1/CEBPB/NTN1/TGM2/NKX3-1/CCL11/PML/PDGFA/IL6/SULF1/TGFB2/BMP4/WNT3A/SRC/DAG1/TBX3/TNFAIP3/MED1/CAPN1/FGF1
HP_DECREASED_CALVARIAL_OSSIFICATION	HP_DECREASED_CALVARIAL_OSSIFICATION	10	0.722797	1.71972	0.0237083	0.233236	0.210734	1498	tags=40%, list=8%, signal=37%	WNT7A/COL1A1/COL1A2/LMNA
HP_PULMONARY_CYST	HP_PULMONARY_CYST	17	-0.696514	-1.5694	0.0237085	0.233236	0.210734	1877	tags=35%, list=10%, signal=32%	MUC5B/SFTPA2/ABCA3/ATP11A/SFTPA1/SFTPC
GOBP_ANATOMICAL_STRUCTURE_ARRANGEMENT	GOBP_ANATOMICAL_STRUCTURE_ARRANGEMENT	11	0.686623	1.66696	0.0237591	0.233337	0.210825	3996	tags=73%, list=22%, signal=57%	TFAP2A/SEMA3A/KIF14/DLL1/SEMA3F/NRP2/PLXNA3/HSPA5
HP_DEVIATION_OF_THE_THUMB	HP_DEVIATION_OF_THE_THUMB	35	0.513123	1.67664	0.0237741	0.233337	0.210825	3842	tags=49%, list=21%, signal=39%	TFAP2A/RRAS2/FLNA/FLNB/BRCA1/EIF4A3/BMP4/CHSY1/DHCR7/EFTUD2/LONP1/ESCO2/PTRH2/FANCB/SHMT2/MGAT2/SMC3
GOMF_LAMININ_BINDING	GOMF_LAMININ_BINDING	28	0.525973	1.65329	0.0237953	0.233337	0.210825	1809	tags=50%, list=10%, signal=45%	ITGA3/ITGA6/TINAGL1/LRRC15/AGRN/GPC1/LYPD5/THBS1/LGALS1/ITGB1/ITGA2/LYPD3/NID1/ADAM9
HP_LIMB_PAIN	HP_LIMB_PAIN	27	0.511534	1.58813	0.0239112	0.234222	0.211625	3424	tags=48%, list=19%, signal=39%	MME/KRT17/COL1A1/COL5A2/COL5A1/KRT6A/KRT16/KRT6B/ERLIN1/RASA1/HMBS/COL9A3/TGFB1
GOBP_POSITIVE_REGULATION_OF_HISTONE_H3_K4_METHYLATION	GOBP_POSITIVE_REGULATION_OF_HISTONE_H3_K4_METHYLATION	17	0.594978	1.63759	0.0239738	0.234585	0.211952	1534	tags=18%, list=8%, signal=16%	GCG/DNMT3B/BRCA1
HP_VASCULAR_CALCIFICATION	HP_VASCULAR_CALCIFICATION	24	0.523443	1.59332	0.0240057	0.234646	0.212007	1493	tags=29%, list=8%, signal=27%	PCSK9/NT5E/PDGFB/LDLR/ENPP1/GALNT3/HGD
GOBP_INTERLEUKIN_12_PRODUCTION	GOBP_INTERLEUKIN_12_PRODUCTION	53	-0.554074	-1.46637	0.0240756	0.234868	0.212208	3068	tags=36%, list=17%, signal=30%	IRAK3/LAPTM5/ARRB2/SYK/CMKLR1/LILRB1/TLR4/TLR2/TLR8/TIGIT/LTB/SCIMP/AGER/IRF8/IL16/SLAMF1/CCR7/CD40LG/CCL19
GOBP_CEREBRAL_CORTEX_NEURON_DIFFERENTIATION	GOBP_CEREBRAL_CORTEX_NEURON_DIFFERENTIATION	12	-0.752307	-1.57429	0.0240798	0.234868	0.212208	2159	tags=42%, list=12%, signal=37%	OPHN1/TOX/NKX2-1/ARX/ASCL1
GOBP_NEGATIVE_REGULATION_OF_EPIDERMAL_GROWTH_FACTOR_ACTIVATED_RECEPTOR_ACTIVITY	GOBP_NEGATIVE_REGULATION_OF_EPIDERMAL_GROWTH_FACTOR_ACTIVATED_RECEPTOR_ACTIVITY	14	0.656468	1.71321	0.0241456	0.235259	0.212562	1760	tags=21%, list=10%, signal=19%	ERRFI1/CBLC/GPRC5A
GOBP_SYNAPTIC_TRANSMISSION_CHOLINERGIC	GOBP_SYNAPTIC_TRANSMISSION_CHOLINERGIC	11	0.686177	1.66588	0.0243085	0.235771	0.213024	22	tags=18%, list=0%, signal=18%	CHRNA6/TAC1
GOBP_DECIDUALIZATION	GOBP_DECIDUALIZATION	17	0.592239	1.63005	0.0243091	0.235771	0.213024	2238	tags=47%, list=12%, signal=41%	STC1/CYP27B1/STC2/GJB2/PPARD/JUNB/GJA1/LIF
HP_RECTAL_FISTULA	HP_RECTAL_FISTULA	17	0.592012	1.62943	0.0243091	0.235771	0.213024	3728	tags=47%, list=20%, signal=38%	KIF7/RECQL4/SALL4/DACT1/TCOF1/LONP1/CDK8/SPINT2
GOBP_CLEAVAGE_INVOLVED_IN_RRNA_PROCESSING	GOBP_CLEAVAGE_INVOLVED_IN_RRNA_PROCESSING	27	0.510758	1.58572	0.024327	0.235771	0.213024	4075	tags=44%, list=22%, signal=35%	BOP1/TSR1/ERI1/RRS1/NOB1/RPP40/NOP14/BMS1/KRI1/EXOSC9/EXOSC10/RRP36
GOBP_INTEGRATED_STRESS_RESPONSE_SIGNALING	GOBP_INTEGRATED_STRESS_RESPONSE_SIGNALING	27	0.510358	1.58448	0.024327	0.235771	0.213024	2611	tags=19%, list=14%, signal=16%	IGFBP1/PPP1R15A/DDIT3/EIF2S1/AGR2
GOBP_SIGNAL_TRANSDUCTION_IN_RESPONSE_TO_DNA_DAMAGE	GOBP_SIGNAL_TRANSDUCTION_IN_RESPONSE_TO_DNA_DAMAGE	126	0.339844	1.34443	0.0244991	0.237188	0.214304	3143	tags=31%, list=17%, signal=26%	SNAI2/SNAI1/PMAIP1/TWIST1/SPRED3/AURKA/PLK1/GADD45A/FOXM1/CDC25C/NDRG1/SFN/CHEK1/CCNB1/E2F8/CDKN1A/E2F7/ARID3A/BRCA1/PML/PLK2/DTL/GTSE1/CDK2/MSX1/NBN/PRKDC/BRCA2/BCL3/ANKRD1/TNKS1BP1/KDM1A/CDK1/CNOT3/ACER2/CASP9/FZR1/E2F4/PRMT1
GOBP_ATTACHMENT_OF_MITOTIC_SPINDLE_MICROTUBULES_TO_KINETOCHORE	GOBP_ATTACHMENT_OF_MITOTIC_SPINDLE_MICROTUBULES_TO_KINETOCHORE	15	0.654021	1.75388	0.0245578	0.237254	0.214364	2999	tags=47%, list=16%, signal=39%	CENPE/KIF2C/AURKB/CDT1/NDC80/MAD1L1/NUF2
GOBP_NUCLEOSIDE_SALVAGE	GOBP_NUCLEOSIDE_SALVAGE	15	0.654646	1.75555	0.0245578	0.237254	0.214364	872	tags=27%, list=5%, signal=25%	CDA/TK1/UPP1/UCK2
HP_BROAD_NECK	HP_BROAD_NECK	22	0.586853	1.7435	0.0247536	0.238893	0.215845	1216	tags=18%, list=7%, signal=17%	WNT7A/TWIST1/SLC2A1/DHX37
HP_ABNORMALITY_OF_THE_MIDDLE_EAR	HP_ABNORMALITY_OF_THE_MIDDLE_EAR	443	-0.406256	-1.23272	0.024975	0.240077	0.216915	2925	tags=20%, list=16%, signal=18%	NRL/WIPF1/SPEF2/SEMA4A/CCDC40/CFI/TNFSF12/IL6R/ROM1/SOST/ZEB2/TUB/ARMC4/KCNAB2/DNAH5/IFT140/PIK3R1/SETBP1/PDE6G/PDE6B/IL2RB/SIX1/LRRC56/NCF4/DNAH11/CREB3L1/IL2RG/CYBB/IL6ST/CCDC65/CTLA4/PTPN22/CCDC39/ELN/DNAH1/FAT4/ABCC6/RSPH9/WAS/FOXJ1/CIITA/MAK/PLCG2/ICOS/NCKAP1L/CERKL/CXCR4/TBX4/NFIX/CD247/NCF1/DOCK8/HLA-DPA1/CCDC114/ADA2/HLA-DPB1/CARMIL2/CD3D/CCDC151/CD3E/PROM1/BTK/PTPRC/TTC25/CD3G/DNAJB13/GA…
GOBP_KINETOCHORE_ASSEMBLY	GOBP_KINETOCHORE_ASSEMBLY	17	0.591596	1.62828	0.0249797	0.240077	0.216915	2553	tags=41%, list=14%, signal=36%	CENPE/DLGAP5/CENPA/CENPK/CENPF/CENPH/CENPW
GOBP_REGULATION_OF_CENTROSOME_CYCLE	GOBP_REGULATION_OF_CENTROSOME_CYCLE	43	0.452709	1.53955	0.0249987	0.240077	0.216915	4301	tags=47%, list=23%, signal=36%	AURKA/PLK4/BRCA1/PLK2/STIL/CHMP4C/CCNF/XRCC3/MARK4/ATF5/CHMP1A/NUP62/CHORDC1/NAT10/CENPJ/CEP131/NPM1/PDCD6IP/KAT2A/FBXW5
HP_STRIDOR	HP_STRIDOR	25	0.558846	1.72515	0.025003	0.240077	0.216915	2057	tags=36%, list=11%, signal=32%	LAMA3/LAMC2/PAX8/LAMB3/AGRN/FLNA/SLC52A3/SCARF2/IGHMBP2
HP_VERTEBRAL_SEGMENTATION_DEFECT	HP_VERTEBRAL_SEGMENTATION_DEFECT	108	0.347138	1.37916	0.0250075	0.240077	0.216915	2673	tags=30%, list=14%, signal=25%	WNT7A/TNNT3/KYNU/DKK1/TNNI2/JAG1/GLI3/ORC1/MEG3/ENPP1/SALL4/TPM2/FLNA/HOXD13/FLNB/NTN1/RAD51/HGD/DVL1/MEOX1/FANCI/KRAS/FGFRL1/NOTCH3/VANGL1/CLIP2/NXN/NSD2/CHRM3/FKRP/CHN1/ROR2
GOBP_GLYCOLYTIC_PROCESS_THROUGH_FRUCTOSE_6_PHOSPHATE	GOBP_GLYCOLYTIC_PROCESS_THROUGH_FRUCTOSE_6_PHOSPHATE	24	0.519571	1.58153	0.0251223	0.240926	0.217682	3370	tags=67%, list=18%, signal=55%	PFKP/HK2/PKM/GAPDH/ENO2/ENO1/ALDOA/TPI1/GPI/PGK1/PGAM1/FOXK1/ALDOC/PFKL/PGM2L1/FOXK2
GOBP_REGULATION_OF_SKELETAL_MUSCLE_CELL_DIFFERENTIATION	GOBP_REGULATION_OF_SKELETAL_MUSCLE_CELL_DIFFERENTIATION	15	0.65262	1.75012	0.0251679	0.241112	0.217849	1663	tags=27%, list=9%, signal=24%	MSTN/GPC1/TBX1/CYP26B1
GOBP_REGULATION_OF_TRANSCRIPTION_INVOLVED_IN_G1_S_TRANSITION_OF_MITOTIC_CELL_CYCLE	GOBP_REGULATION_OF_TRANSCRIPTION_INVOLVED_IN_G1_S_TRANSITION_OF_MITOTIC_CELL_CYCLE	33	0.495609	1.61607	0.0251975	0.241142	0.217877	4813	tags=67%, list=26%, signal=49%	CDC6/ORC1/RRM2/CDC45/CDT1/E2F7/TYMS/CCNE1/CCNA1/ZPR1/DHFRP1/E2F4/BRD4/BACH1/E2F1/PCNA/CDK18/E2F6/DHFR/FBXO5/CDK16/CDK14
GOBP_BRANCHING_INVOLVED_IN_LABYRINTHINE_LAYER_MORPHOGENESIS	GOBP_BRANCHING_INVOLVED_IN_LABYRINTHINE_LAYER_MORPHOGENESIS	11	0.683436	1.65922	0.0254071	0.242602	0.219196	3728	tags=55%, list=20%, signal=44%	RSPO3/ADM/SOCS3/ST14/SPINT1/SPINT2
HP_RECURRENT_CORNEAL_EROSIONS	HP_RECURRENT_CORNEAL_EROSIONS	11	0.683486	1.65934	0.0254071	0.242602	0.219196	658	tags=27%, list=4%, signal=26%	TGFBI/FOXC2/GJB2
GOBP_REGULATION_OF_MITOTIC_SPINDLE_ASSEMBLY	GOBP_REGULATION_OF_MITOTIC_SPINDLE_ASSEMBLY	18	0.624304	1.75615	0.0254296	0.242602	0.219196	2073	tags=28%, list=11%, signal=25%	HSPA1A/HSPA1B/PLK1/RCC1/CHMP4C
GOBP_PROTEIN_DNA_COMPLEX_SUBUNIT_ORGANIZATION	GOBP_PROTEIN_DNA_COMPLEX_SUBUNIT_ORGANIZATION	187	0.309524	1.29985	0.0255647	0.243493	0.220001	5699	tags=45%, list=31%, signal=32%	MYC/HMGA1/CENPE/HJURP/DLGAP5/SOX9/CDC45/CDT1/CENPI/WNT10B/CENPA/RAD51/MCM4/CENPK/CENPF/MCM3/MIS18A/KNL1/CENPO/MCM7/OIP5/CHAF1B/CHAF1A/CENPH/MCM5/UBC/CENPU/ERCC2/GTF2H3/IPO4/CENPW/GRWD1/SUPT16H/RUVBL1/HMGB2/MCM2/MCM6/HELLS/ASF1B/SMARCD1/SET/PSMC5/SART3/RAD23B/NASP/CENPN/HAT1/GMNN/CENPM/NPM1/BAZ2A/SMARCB1/ACTR6/HP1BP3/ANP32B/HIRA/DDB1/SUPT6H/CENPQ/RPA1/GTF2H4/UBTF/SMARCC1/BRF2/KAT6A/RNF4/RAD52/CENP…
HP_ABNORMALITY_OF_THE_ANKLES	HP_ABNORMALITY_OF_THE_ANKLES	108	0.345389	1.37221	0.0255925	0.243493	0.220001	3345	tags=30%, list=18%, signal=24%	CYP27B1/VEGFC/FA2H/COL12A1/COL6A1/OCA2/GLI3/COL6A2/FKBP10/TPM2/FLNA/KIF1A/SLC52A3/ERLIN2/HACD1/LMNA/SLC39A14/COL10A1/COL6A3/MMP2/MAP3K20/CLIP2/ADGRG1/SELENOI/DAG1/RTN2/CAPN1/CHMP1A/ESCO2/RTTN/COL9A3/SVIL
GOMF_CARBOXYLIC_ACID_BINDING	GOMF_CARBOXYLIC_ACID_BINDING	142	0.334213	1.32777	0.0256418	0.243493	0.220001	1540	tags=20%, list=8%, signal=19%	AFP/ALB/CPS1/HNF4A/TM4SF5/SERPINA5/PYGL/CYP2W1/PLOD2/LRAT/GAD1/NOS1/GCLC/CRABP1/AGRN/FOLR3/AKR1C4/CYP27C1/P4HA2/PLOD1/EGLN3/CAD/TDO2/PLOD3/PPARD/P4HA1/TYMS/RTN4R/PPARG
HP_FEMORAL_HERNIA	HP_FEMORAL_HERNIA	17	0.589458	1.6224	0.0256503	0.243493	0.220001	1733	tags=35%, list=9%, signal=32%	COL1A1/COL1A2/ADAMTS2/TBX1/SLC2A10/DVL1
GOBP_PROTEIN_LIPID_COMPLEX_ASSEMBLY	GOBP_PROTEIN_LIPID_COMPLEX_ASSEMBLY	24	-0.632763	-1.50218	0.0256826	0.243493	0.220001	2814	tags=25%, list=15%, signal=21%	APOE/APOC3/MFSD2A/APOC1/APOA2/APOA1
HP_MITOCHONDRIAL_INHERITANCE	HP_MITOCHONDRIAL_INHERITANCE	24	-0.632789	-1.50224	0.0256826	0.243493	0.220001	5790	tags=79%, list=31%, signal=54%	MT-ND4/CHKB/MT-CO2/SURF1/MT-ND4L/MT-ND2/MT-ATP6/MT-CO3/MT-TL1/MT-CO1/MT-ND1/MT-TP/MT-CYB/MT-ND5/MT-ND6/MT-TT/MT-TC/MT-TF/MT-TV
GOBP_ACID_SECRETION	GOBP_ACID_SECRETION	19	0.587683	1.69657	0.0257536	0.243913	0.22038	786	tags=26%, list=4%, signal=25%	ABCC2/TFF2/SLC51B/HRH2/OXTR
HP_MILD_GLOBAL_DEVELOPMENTAL_DELAY	HP_MILD_GLOBAL_DEVELOPMENTAL_DELAY	32	0.509123	1.66078	0.0258017	0.244115	0.220563	961	tags=16%, list=5%, signal=15%	ALB/RRAS2/CENPE/CDC6/PLK4
GOBP_MITOTIC_G2_M_TRANSITION_CHECKPOINT	GOBP_MITOTIC_G2_M_TRANSITION_CHECKPOINT	35	0.504746	1.64927	0.0261729	0.247098	0.223258	2306	tags=31%, list=12%, signal=28%	HMGA2/CDC6/ORC1/TICRR/CLSPN/CHEK1/CDKN1A/BLM/BRCA1/NBN/NABP1
HP_SLENDER_FINGER	HP_SLENDER_FINGER	111	0.341807	1.38941	0.0261774	0.247098	0.223258	3318	tags=32%, list=18%, signal=26%	MFAP5/COL11A1/FBN2/COL12A1/COL6A1/COL6A2/COL3A1/BMP1/DSE/ZNF469/FLNA/LOX/PLOD1/TBX1/BNC1/SLC2A10/CYP26B1/COL6A3/SMAD3/AEBP1/PSMC3IP/SATB2/SCARF2/TGFB2/NSD2/EFTUD2/HYOU1/FBN1/OTUD6B/CRKL/NELFA/ACTG2/LETM1/SMS/COMT
HP_ABNORMAL_CIRCULATING_IGG_LEVEL	HP_ABNORMAL_CIRCULATING_IGG_LEVEL	60	-0.546148	-1.46614	0.026198	0.247098	0.223258	2797	tags=33%, list=15%, signal=28%	IL7R/CASP10/IL6R/SPINK5/FASLG/IL2RG/CTLA4/RASGRP1/ICOS/NCKAP1L/CXCR4/CD247/CD3D/CD3E/ITK/TNFRSF13C/SH2D1A/CD40LG/CD19/CR2
HP_SPONTANEOUS_ABORTION	HP_SPONTANEOUS_ABORTION	24	0.516872	1.57331	0.0262388	0.247102	0.223262	1672	tags=33%, list=9%, signal=30%	ALB/FGA/SERPINE1/F5/MEG3/ENPP1/FGG/FGB
GOBP_POSITIVE_REGULATION_OF_TELOMERE_MAINTENANCE	GOBP_POSITIVE_REGULATION_OF_TELOMERE_MAINTENANCE	48	0.437174	1.51645	0.0262585	0.247102	0.223262	3968	tags=46%, list=21%, signal=36%	PKIB/CCT6A/AURKB/NEK2/PML/CCT5/NBN/CCT3/ACD/HNRNPD/DKC1/CCT7/TCP1/XRCC5/HNRNPA2B1/CCT4/SIRT6/ERCC1/GNL3/PNKP/MAP3K4/CCT8
GOBP_REGULATION_OF_SKELETAL_MUSCLE_CELL_PROLIFERATION	GOBP_REGULATION_OF_SKELETAL_MUSCLE_CELL_PROLIFERATION	12	0.679548	1.68355	0.0262969	0.247102	0.223262	1321	tags=25%, list=7%, signal=23%	MSTN/FGF2/PPARD
HP_SEROSITIS	HP_SEROSITIS	32	-0.603365	-1.49284	0.026342	0.247102	0.223262	2504	tags=34%, list=14%, signal=30%	STAT4/HBA2/TLR4/FCGR2B/CTLA4/PTPN22/HLA-DRB1/HLA-DPA1/HLA-DPB1/C4A/PRG4
HP_OCCIPITAL_MENINGOCELE	HP_OCCIPITAL_MENINGOCELE	10	0.718031	1.70838	0.0263572	0.247102	0.223262	1175	tags=20%, list=6%, signal=19%	WNT7A/TBX1
HP_ABNORMAL_CIRCULATING_PROTEINOGENIC_AMINO_ACID_CONCENTRATION	HP_ABNORMAL_CIRCULATING_PROTEINOGENIC_AMINO_ACID_CONCENTRATION	67	0.411971	1.48725	0.0263605	0.247102	0.223262	474	tags=9%, list=3%, signal=9%	HPD/CPS1/KYNU/PAH/HAL/MAT1A
GOBP_RESPONSE_TO_TEMPERATURE_STIMULUS	GOBP_RESPONSE_TO_TEMPERATURE_STIMULUS	195	0.299301	1.24258	0.0264128	0.247153	0.223308	1577	tags=13%, list=9%, signal=12%	MSTN/TRPA1/HSPA6/IL1A/ABCC2/VGF/NGFR/ERO1A/HSPA1A/HSPA1B/NOS1/HSPA2/GCLC/ADM/IER5/DNAJB4/THBS1/SLC52A3/DNAJB1/ACOT11/BAG2/CDKN1A/FKBP4/MICB/PPARG/HSPD1
GOBP_TRANSCYTOSIS	GOBP_TRANSCYTOSIS	20	-0.667136	-1.54238	0.0264199	0.247153	0.223308	2430	tags=35%, list=13%, signal=30%	RAB17/FCGRT/MFSD2A/GPIHBP1/AGER/LRP2/PIGR
GOMF_GLYCEROPHOSPHOLIPID_FLIPPASE_ACTIVITY	GOMF_GLYCEROPHOSPHOLIPID_FLIPPASE_ACTIVITY	12	-0.749039	-1.56745	0.026508	0.247724	0.223823	2076	tags=67%, list=11%, signal=59%	ABCA4/ATP10B/MFSD2A/ABCA3/ATP11A/ABCB1/ATP8A1/ATP8A2
GOBP_VITAMIN_CATABOLIC_PROCESS	GOBP_VITAMIN_CATABOLIC_PROCESS	10	0.716622	1.70503	0.0266221	0.248536	0.224558	1663	tags=60%, list=9%, signal=55%	CYP24A1/CYP27B1/CYP2W1/CYP4F12/CRABP1/CYP26B1
GOBP_CARBOHYDRATE_BIOSYNTHETIC_PROCESS	GOBP_CARBOHYDRATE_BIOSYNTHETIC_PROCESS	174	0.305236	1.24944	0.0266552	0.248592	0.224608	2316	tags=24%, list=13%, signal=21%	GCG/C1QTNF3/B3GNT3/B3GNT6/PDGFB/SIK1/G6PD/SLC2A1/SDS/C1QTNF12/ST3GAL4/HRH1/PPP1R3G/GAPDH/HAS2/ENPP1/B3GNT4/IRS1/RBP4/GBE1/GPER1/PGM2/PGM1/ENO2/CHST11/SLC39A14/ENO1/ALDOA/B4GALT1/CSGALNACT1/P2RY6/CHST15/AKR1B1/AP2A1/HAS1/TPI1/GPI/SIRT7/SORD/PGK1/PGAM1/EXT1
HP_APLASIA_HYPOPLASIA_OF_THE_PATELLA	HP_APLASIA_HYPOPLASIA_OF_THE_PATELLA	32	0.506487	1.65218	0.026715	0.248895	0.224882	2113	tags=28%, list=11%, signal=25%	WNT7A/CDC6/ORC1/RECQL4/FKBP10/CDC45/CDT1/SOX11/ORC6
HP_HAND_CLENCHING	HP_HAND_CLENCHING	18	0.617817	1.7379	0.0267768	0.249218	0.225173	1314	tags=22%, list=7%, signal=21%	L1CAM/DST/TPM2/FLNB
GOBP_POSTSYNAPSE_ORGANIZATION	GOBP_POSTSYNAPSE_ORGANIZATION	125	0.348098	1.37692	0.026821	0.249376	0.225316	3186	tags=38%, list=17%, signal=31%	WNT7A/ITPKA/NGEF/ITGA3/EPHB2/NEFH/ACTN1/SLC7A11/LRFN4/NDRG1/PRNP/KIF1A/IGF1R/NLGN4Y/DNM3/LRP4/INA/CDK5R1/CTTN/LRP8/ACTG1/PDLIM5/CEL/DBN1/SEMA3F/DVL1/CAPRIN2/SSH1/TIAM1/CFL1/MESD/ABHD17C/ADAM10/SPTBN2/IL1RAP/DNM1L/MTMR2/ACTB/CRKL/ARHGAP39/TANC2/NLGN2/NLGN4X/SRGN/HOMER1/GAP43/NRP2
HP_BROAD_THUMB	HP_BROAD_THUMB	74	0.384779	1.40466	0.0268638	0.249482	0.225412	2904	tags=27%, list=16%, signal=23%	MSX2/SMOC1/GLI3/TWIST1/FLNA/HOXD13/DACT1/FLNB/DVL1/NSUN2/BMP2/CHST3/SATB2/MEGF8/NXN/RAB23/OTUD6B/ROR2/TRMT1/TANC2
GOMF_HMG_BOX_DOMAIN_BINDING	GOMF_HMG_BOX_DOMAIN_BINDING	10	0.715898	1.70331	0.026887	0.249482	0.225412	2041	tags=40%, list=11%, signal=36%	GATA3/PRRX1/MEOX1/HOXA3
GOBP_SOMATIC_STEM_CELL_POPULATION_MAINTENANCE	GOBP_SOMATIC_STEM_CELL_POPULATION_MAINTENANCE	55	0.42626	1.48134	0.0270119	0.250387	0.22623	2255	tags=20%, list=12%, signal=18%	WNT7A/PAX8/MYC/BCL9L/SALL4/KLF4/SOX9/FGF2/POLR2A/KLF10/YAP1
GOCC_CYTOCHROME_COMPLEX	GOCC_CYTOCHROME_COMPLEX	33	0.487742	1.59042	0.0270468	0.250457	0.226293	1319	tags=15%, list=7%, signal=14%	COX6B2/COX8C/C15orf48/NDUFA4L2/COX7B2
GOMF_MONOCARBOXYLIC_ACID_BINDING	GOMF_MONOCARBOXYLIC_ACID_BINDING	59	0.435987	1.57147	0.0271707	0.251095	0.22687	890	tags=17%, list=5%, signal=16%	AFP/ALB/HNF4A/SERPINA5/PYGL/CYP2W1/LRAT/CRABP1/AKR1C4/CYP27C1
HP_HYPEREXTENSIBLE_SKIN	HP_HYPEREXTENSIBLE_SKIN	59	0.436617	1.57374	0.0271707	0.251095	0.22687	2462	tags=36%, list=13%, signal=31%	COL12A1/COL1A1/COL5A2/COL5A1/COL3A1/DSE/ZNF469/COL1A2/ADAMTS2/ENPP1/FLNA/TWIST2/PLOD1/SLC2A10/PTPN11/CHST3/AEBP1/KRAS/TGFB2/PYCR1/FBN1
GOCC_ATPASE_COMPLEX	GOCC_ATPASE_COMPLEX	92	-0.497186	-1.40763	0.0273211	0.252231	0.227896	2286	tags=11%, list=12%, signal=10%	ATP1A3/CECR2/ATP10B/SMARCD3/FXYD1/ATP11A/ATP8A1/FXYD4/ATP1B2/ATP4B
GOBP_MRNA_3_END_PROCESSING	GOBP_MRNA_3_END_PROCESSING	95	0.374771	1.40595	0.0274913	0.253546	0.229084	5992	tags=53%, list=32%, signal=36%	CCNB1/SYMPK/EIF4A3/ALYREF/APP/HSF1/FIP1L1/SRSF9/DHX38/CPSF1/LEO1/RPRD1B/ZC3H3/ZFP36L1/SNRPA/CPSF2/U2AF2/CSTF2/ZC3H14/CPSF3/LSM11/NELFE/UPF3B/DDX39A/BARD1/PABPN1/CPSF7/THOC6/CPSF4/VIRMA/RNF40/PABPC1/SRSF1/CCNT1/PNPT1/SRRM1/MAGOH/CLP1/GRSF1/SRSF2/CDC73/CASC3/RNPS1/RBM8A/DHX36/SLBP/CHTOP/MAGOHB/CSTF3/SUPT5H
GOBP_NEGATIVE_REGULATION_OF_CELL_SUBSTRATE_ADHESION	GOBP_NEGATIVE_REGULATION_OF_CELL_SUBSTRATE_ADHESION	54	0.442146	1.55701	0.0275348	0.253587	0.229122	3230	tags=44%, list=17%, signal=37%	SERPINE1/SPOCK1/MMP14/COL1A1/MELTF/JAG1/POSTN/PHLDB2/THBS1/LGALS1/MAP4K4/ACTN4/EFNA5/RCC2/CDKN2A/MMP12/SRC/RASA1/TACSTD2/AP1AR/ACER2/SPRY4/ANGPT2/CORO1C
GOBP_ENDOTHELIAL_CELL_DEVELOPMENT	GOBP_ENDOTHELIAL_CELL_DEVELOPMENT	63	0.411192	1.4599	0.0275752	0.253587	0.229122	1626	tags=25%, list=9%, signal=23%	WNT7A/STC1/COL22A1/MET/TNF/VEGFA/F2RL1/COL15A1/IL1B/VCL/PLOD3/PROC/MYADM/FASN/RDX/TNFRSF1A
HP_FINGERNAIL_DYSPLASIA	HP_FINGERNAIL_DYSPLASIA	16	0.619097	1.6699	0.0275871	0.253587	0.229122	2673	tags=62%, list=14%, signal=54%	KRT17/TFAP2A/LRP4/KRT6A/KRT16/KRT6B/DVL1/GJA1/NXN/ROR2
HP_PLATYBASIA	HP_PLATYBASIA	15	0.647051	1.73518	0.0276084	0.253587	0.229122	2194	tags=40%, list=12%, signal=35%	COL1A1/COL1A2/TBX1/FLNB/NID1/NOTCH3
GOBP_MUSCLE_CELL_DEVELOPMENT	GOBP_MUSCLE_CELL_DEVELOPMENT	114	0.352162	1.42546	0.0276399	0.253587	0.229122	3402	tags=39%, list=18%, signal=32%	TNNT3/FLNC/TNNT1/DNER/FHOD3/FHL2/ADM/KRT8/G6PD/VEGFA/TCAP/RGS2/TNNT2/SHOX2/BVES/MYOF/LOX/CAV2/CCNB1/KRT19/WNT10B/TBX18/TMOD1/PDLIM5/EDN1/TMOD3/OBSCN/BMP4/SRF/FLII/DYSF/ANKRD1/ATP2A2/HDAC9/TBX3/KDM1A/CSRP2/MYORG/HOMER1/PDGFRB/TPM1/WDR1/GSK3A/PROX1
HP_ABNORMALITY_OF_THE_INTERNAL_AUDITORY_CANAL	HP_ABNORMALITY_OF_THE_INTERNAL_AUDITORY_CANAL	17	0.585399	1.61123	0.0276621	0.253587	0.229122	2592	tags=47%, list=14%, signal=41%	EYA1/TWIST1/GJB2/SALL4/ERF/PRRX1/TCOF1/CHN1
GOBP_CELLULAR_POTASSIUM_ION_HOMEOSTASIS	GOBP_CELLULAR_POTASSIUM_ION_HOMEOSTASIS	10	-0.75736	-1.50313	0.0277338	0.253991	0.229486	2286	tags=40%, list=12%, signal=35%	ATP1A3/KCNMA1/ATP1B2/ATP4B
GOBP_PHOSPHOLIPASE_C_ACTIVATING_G_PROTEIN_COUPLED_RECEPTOR_SIGNALING_PATHWAY	GOBP_PHOSPHOLIPASE_C_ACTIVATING_G_PROTEIN_COUPLED_RECEPTOR_SIGNALING_PATHWAY	58	-0.537095	-1.43088	0.0279018	0.255273	0.230645	2457	tags=31%, list=13%, signal=27%	FFAR4/CMKLR1/S1PR1/PLCE1/EDNRB/P2RY12/GPR65/GNA14/CX3CR1/GPR174/P2RY8/HTR2B/P2RY10/GPR18/ADRA2A/GRP/CALCA/CHGA
GOBP_ER_NUCLEUS_SIGNALING_PATHWAY	GOBP_ER_NUCLEUS_SIGNALING_PATHWAY	51	0.446336	1.55308	0.0279307	0.255282	0.230653	2611	tags=16%, list=14%, signal=14%	IGFBP1/PPP1R15A/ERLIN2/DDIT3/ERLIN1/EIF2S1/ATP2A2/AGR2
GOBP_NUCLEOSIDE_MONOPHOSPHATE_BIOSYNTHETIC_PROCESS	GOBP_NUCLEOSIDE_MONOPHOSPHATE_BIOSYNTHETIC_PROCESS	37	0.468	1.57546	0.0281586	0.25697	0.232178	3126	tags=30%, list=17%, signal=25%	TK1/UPP1/UCK2/CAD/PAICS/TYMS/ATIC/PPAT/GART/ADA/PFAS
HP_SMALL_FACE	HP_SMALL_FACE	105	0.355776	1.41325	0.0281792	0.25697	0.232178	3584	tags=30%, list=19%, signal=24%	TNNT3/EYA1/TNNI2/DDX11/CENPE/RECQL4/PLK4/TPM2/FLNA/SOX9/TBX1/BLM/LMNA/TRAIP/SLC6A8/TCOF1/NSUN2/CHST3/SATB2/NOTCH3/CLIP2/HYOU1/FBN1/CEP152/TRMT1/TANC2/SMS/RUNX2/CENPJ/GTF2IRD1/RBBP8
GOBP_CD4_POSITIVE_ALPHA_BETA_T_CELL_DIFFERENTIATION	GOBP_CD4_POSITIVE_ALPHA_BETA_T_CELL_DIFFERENTIATION	71	-0.519084	-1.42731	0.0281996	0.25697	0.232178	2871	tags=34%, list=16%, signal=29%	NLRP3/SEMA4A/TNFSF18/PRKCZ/TMEM98/IL6R/CD83/FOXP3/GPR183/IL12RB1/TBX21/RORA/HLA-DRB1/RORC/NCKAP1L/HLA-DRA/SPN/TOX/SASH3/SLAMF6/LY9/PLA2G2D/IRF4/CCL19
HP_ARTERIOVENOUS_MALFORMATION	HP_ARTERIOVENOUS_MALFORMATION	51	0.445381	1.54975	0.0282393	0.257076	0.232273	2579	tags=35%, list=14%, signal=30%	CCBE1/COL1A1/COL5A2/COL5A1/COL3A1/RAD51/BRCA1/FANCA/FANCD2/XRCC2/FANCI/IL6/KRAS/BRIP1/ARL6IP6/FANCE/BRCA2/RASA1
GOBP_REGULATION_OF_CHROMATIN_ORGANIZATION	GOBP_REGULATION_OF_CHROMATIN_ORGANIZATION	162	0.320629	1.29218	0.028353	0.257854	0.232977	1209	tags=10%, list=7%, signal=9%	GCG/CTCFL/APOBEC1/GATA3/HMGA1/NOS1/TWIST1/PADI2/VEGFA/MKI67/DNMT3B/CHEK1/IL1B/CDC45/CCNB1/RPS6KA4
GOMF_SNRNA_BINDING	GOMF_SNRNA_BINDING	46	-0.566849	-1.47623	0.0284091	0.258108	0.233206	524	tags=11%, list=3%, signal=11%	RNPC3/RNU4ATAC/RNU6ATAC/RNU4-2/RNU4-1
GOBP_REGULATION_OF_SPINDLE_ASSEMBLY	GOBP_REGULATION_OF_SPINDLE_ASSEMBLY	25	0.548856	1.69432	0.0284385	0.258118	0.233215	3308	tags=36%, list=18%, signal=30%	HSPA1A/HSPA1B/PLK1/SPAG5/RCC1/CHMP4C/GPSM2/CHMP1A/DYNC1H1
GOBP_REGULATION_OF_ATTACHMENT_OF_SPINDLE_MICROTUBULES_TO_KINETOCHORE	GOBP_REGULATION_OF_ATTACHMENT_OF_SPINDLE_MICROTUBULES_TO_KINETOCHORE	13	0.648251	1.65304	0.0285729	0.259081	0.234086	2513	tags=62%, list=14%, signal=53%	SPAG5/AURKB/CCNB1/NEK2/RACGAP1/ECT2/RCC2/KNSTRN
GOMF_INSULIN_LIKE_GROWTH_FACTOR_BINDING	GOMF_INSULIN_LIKE_GROWTH_FACTOR_BINDING	23	0.530913	1.60912	0.0286704	0.259369	0.234345	1600	tags=39%, list=9%, signal=36%	IGFBP1/ITGB4/ITGA6/IGFBP3/IGFBP6/IGF1R/ITGB3/ESM1/ITGAV
GOBP_TRANSFORMING_GROWTH_FACTOR_BETA_PRODUCTION	GOBP_TRANSFORMING_GROWTH_FACTOR_BETA_PRODUCTION	40	0.463757	1.55163	0.0286891	0.259369	0.234345	2419	tags=40%, list=13%, signal=35%	CDH3/CD24/FURIN/FN1/FERMT1/PTGS2/TSKU/THBS1/HIF1A/ITGB6/ITGAV/LTBP1/SMAD3/TGFB2/ITGB8/HSP90AB1
GOMF_UNFOLDED_PROTEIN_BINDING	GOMF_UNFOLDED_PROTEIN_BINDING	105	0.354471	1.40807	0.0287159	0.259369	0.234345	4014	tags=39%, list=22%, signal=31%	HSPA6/HSPA1A/HSPA1B/HSPA2/CCT6A/DNAJB4/CLGN/DNAJB1/SERPINH1/HSPD1/CCT5/PFDN2/CHAF1B/CHAF1A/HSP90AB1/HYOU1/RUVBL2/CCT3/HSP90AB2P/PPIA/HSP90AA1/NACAD/HSPE1/CDC37/CCT7/GRPEL1/TCP1/DNAJB5/HSP90AB3P/CCT4/PTGES3/DNAJA4/LMAN1/TRAP1/NUDC/HSPA9/CCT8/NPM1/HSPA5/PFDN4/HSP90B1
GOBP_T_CELL_PROLIFERATION	GOBP_T_CELL_PROLIFERATION	172	-0.447194	-1.31119	0.0287179	0.259369	0.234345	2836	tags=28%, list=15%, signal=24%	TNFSF18/FYN/SYK/AIF1/SHH/PRKCQ/LILRB4/CD4/MAPK8IP1/TNFSF13B/FOXP3/IL12RB1/LILRB1/IL6ST/CTLA4/PTPN22/HLA-DRB1/FOXJ1/RASGRP1/NCKAP1L/DOCK2/DOCK8/CRTAM/HLA-DPA1/ZAP70/HLA-DMB/CORO1A/RASAL3/HLA-DPB1/CD1D/SPN/PIK3CG/CD6/CD3E/CR1/PTPRC/SASH3/CD28/AGER/TNFRSF13C/CCR2/CLC/TNFSF8/CLECL1/SFTPD/SCGB1A1/PLA2G2D/CD40LG/CCL19
GOMF_ORGANIC_ACID_BINDING	GOMF_ORGANIC_ACID_BINDING	87	0.387424	1.41836	0.0288348	0.260167	0.235066	1663	tags=29%, list=9%, signal=26%	CPS1/HBE1/TM4SF5/SERPINA5/CYP2W1/PLOD2/LRAT/GAD1/NOS1/GCLC/CRABP1/FOLR3/CYP27C1/P4HA2/PLOD1/EGLN3/CAD/HMGCS1/PLOD3/PPARD/P4HA1/TYMS/YARS2/PPARG/CYP26B1
HP_ORAL_ULCER	HP_ORAL_ULCER	34	-0.599502	-1.49556	0.0290017	0.26121	0.236009	3573	tags=35%, list=19%, signal=29%	CCR1/IL7R/CAT/GFI1/STAT4/TLR4/IL10RA/ADA2/C4A/PTPRC/CD27/CD40LG
HP_CHROMOSOMAL_BREAKAGE_INDUCED_BY_CROSSLINKING_AGENTS	HP_CHROMOSOMAL_BREAKAGE_INDUCED_BY_CROSSLINKING_AGENTS	10	0.712351	1.69487	0.0290166	0.26121	0.236009	2446	tags=60%, list=13%, signal=52%	FANCA/FANCD2/FANCI/BRIP1/FANCE/BRCA2
GOBP_ARACHIDONIC_ACID_METABOLIC_PROCESS	GOBP_ARACHIDONIC_ACID_METABOLIC_PROCESS	42	-0.573288	-1.46446	0.029036	0.26121	0.236009	2121	tags=33%, list=11%, signal=30%	MGLL/CYP2U1/PTGIS/CYP2F1/CBR1/HPGDS/CYP2D6/EPHX1/ALOX15/ALOX15B/PLA2G10/PTGDS/CYP1A1/CYP2A6
GOBP_REGULATION_OF_B_CELL_MEDIATED_IMMUNITY	GOBP_REGULATION_OF_B_CELL_MEDIATED_IMMUNITY	49	-0.557683	-1.46594	0.0293454	0.263734	0.238289	2222	tags=33%, list=12%, signal=29%	HLA-E/SHLD1/C3/TNFSF13/FOXP3/SUSD4/TBX21/FCGR2B/FOXJ1/CR1/BTK/PTPRC/CD28/LTA/C4BPA/FCER2
HP_CLITORAL_HYPOPLASIA	HP_CLITORAL_HYPOPLASIA	23	0.529981	1.60629	0.0293827	0.26381	0.238358	2673	tags=43%, list=14%, signal=37%	OCA2/CDC6/ORC1/CDC45/CDT1/POC1A/DVL1/ORC6/PORCN/ROR2
GOBP_REGULATION_OF_SYNCYTIUM_FORMATION_BY_PLASMA_MEMBRANE_FUSION	GOBP_REGULATION_OF_SYNCYTIUM_FORMATION_BY_PLASMA_MEMBRANE_FUSION	21	-0.665298	-1.55037	0.029461	0.264064	0.238588	3560	tags=57%, list=19%, signal=46%	RAPGEF3/CAMK1/TYROBP/RIPOR2/NFATC2/TREM2/CXCL9/CD53/DCSTAMP/GDF15/ADGRB1/SCGB3A1
GOBP_STRIATED_MUSCLE_CELL_DIFFERENTIATION	GOBP_STRIATED_MUSCLE_CELL_DIFFERENTIATION	195	0.297848	1.23655	0.0294687	0.264064	0.238588	2683	tags=29%, list=15%, signal=25%	TNNT3/FLNC/POPDC3/DKK1/TNNT1/DNER/FHOD3/MMP14/NOS1/FHL2/KRT8/SIK1/G6PD/GREM1/VEGFA/TCAP/EFNB2/RGS2/TNNT2/SHOX2/BVES/MYOF/LOX/CAV2/CCNB1/TBX1/DLL1/KRT19/MYH9/WNT10B/TBX18/BARX2/TMOD1/PDLIM5/ADAM12/CYP26B1/IL4R/EDN1/TMOD3/BMP2/KRAS/EHD2/MSX1/OBSCN/BMP4/SRF/FLII/DMPK/KLF5/CXCL10/WNT3A/CEACAM5/ANKRD1/HDAC9/EHD1/PTGFRN/TBX3
GOBP_CELLULAR_RESPONSE_TO_IONIZING_RADIATION	GOBP_CELLULAR_RESPONSE_TO_IONIZING_RADIATION	62	0.412855	1.48883	0.0296659	0.26534	0.23974	3487	tags=32%, list=19%, signal=26%	GATA3/HMGA2/GADD45A/CDKN1A/BLM/RAD51/ITGB6/ECT2/MAP3K20/HSF1/YAP1/NOX4/EGR1/RAD51AP1/TNKS1BP1/KDM1A/SFRP2/IFI16/XRCC5/NET1
HP_URETEROCELE	HP_URETEROCELE	22	0.578337	1.7182	0.0296691	0.26534	0.23974	633	tags=32%, list=3%, signal=31%	LAMA3/LAMC2/ITGB4/LAMB3/ITGA6/PLEC/SIK1
HP_MUSCLE_FIBER_INCLUSION_BODIES	HP_MUSCLE_FIBER_INCLUSION_BODIES	19	0.581447	1.67857	0.0297412	0.2655	0.239885	1042	tags=16%, list=6%, signal=15%	FLNC/TNNT1/TPM2
HP_VISUAL_ACUITY_TEST_ABNORMALITY	HP_VISUAL_ACUITY_TEST_ABNORMALITY	13	0.644683	1.64394	0.0297451	0.2655	0.239885	485	tags=15%, list=3%, signal=15%	TUBB3/PDGFB
HP_ABNORMAL_LARYNX_MORPHOLOGY	HP_ABNORMAL_LARYNX_MORPHOLOGY	101	0.35962	1.39323	0.029802	0.265749	0.24011	2113	tags=24%, list=11%, signal=21%	LAMA3/LAMC2/LAMB3/COL12A1/GLI3/FERMT1/KIF7/TONSL/MEG3/FLNA/HOXD13/SOX9/TBX1/LRP4/FLNB/LMNA/PRRX1/EDN1/EIF4A3/LRP12/KRAS/SATB2/SCARF2/ORC6
GOMF_STEROID_BINDING	GOMF_STEROID_BINDING	78	-0.506816	-1.41477	0.0298507	0.265858	0.240208	2570	tags=29%, list=14%, signal=25%	CETP/APOC3/APOD/HSD11B2/ATP1A3/GPR183/SYP/SIDT1/RORA/OSBPL6/PTCH1/RORC/AR/NR3C2/PDIA2/CALB1/NPC2/IRX5/PROM1/KL/GC/APOA2/APOA1
GOBP_KERATINOCYTE_MIGRATION	GOBP_KERATINOCYTE_MIGRATION	16	0.615207	1.65941	0.0298724	0.265858	0.240208	1849	tags=50%, list=10%, signal=45%	FERMT1/HAS2/MAP4K4/PPARD/KRT16/HBEGF/ADAM9/EPPK1
GOMF_LIPASE_ACTIVITY	GOMF_LIPASE_ACTIVITY	99	-0.485452	-1.37217	0.0299465	0.266259	0.240571	2850	tags=28%, list=15%, signal=24%	FAAH/PLA2G7/PNPLA4/LIPA/SMPDL3B/ENPP2/CES3/SMPD3/MGLL/PLCE1/PLA2G4F/ASPG/PLCL2/CES4A/PLCB2/PLCH1/PLCG2/CCR5/PLA1A/AADAC/PNPLA7/PLA2G10/CLC/LPL/PLA2G2D/PLA2G12B/PLA2G1B/PLA2G2A
HP_SPLENOMEGALY	HP_SPLENOMEGALY	303	-0.418171	-1.25371	0.03003	0.266667	0.24094	4628	tags=30%, list=25%, signal=23%	SLC7A7/IFNG/ERBB3/SLC29A3/TCF4/IFT172/B2M/CTC1/THPO/VPS13A/HAVCR2/ABCD3/SLCO2A1/PRF1/SMPD1/TNFRSF1B/PRKCD/EPB41/CFAP410/DZIP1L/ATM/AGA/PIK3CD/CCR1/CYP7B1/TBXAS1/CD81/GPD1/PDGFRA/AGPAT2/STX11/NLRP3/IL7R/HBB/NLRC4/APOE/BCL2/CASP10/TNFSF12/LIPA/STAT4/PIK3R1/ASAH1/GPC4/FERMT3/IL2RB/FASLG/HBA2/FOXP3/LPIN2/NCF4/OCLN/IL2RG/CYBB/TLR4/HAMP/COX4I2/CTLA4/FUCA1/GYPC/FAT4/HLA-DRB1/RASGRP1/ICOS/DNASE1L3/FMO3/G…
GOMF_PEPTIDASE_REGULATOR_ACTIVITY	GOMF_PEPTIDASE_REGULATOR_ACTIVITY	172	0.304058	1.24626	0.0300507	0.266667	0.24094	1747	tags=22%, list=9%, signal=20%	SPINK4/WFDC12/WFDC5/SERPINA4/BIRC3/COL7A1/AGT/SPINK13/SERPINE1/SERPINA5/SPOCK1/CD109/CAV1/FURIN/FN1/PCOLCE2/TIMP3/TIMP4/PRSS22/GAPDH/SERPINB5/SERPINB11/PRNP/SERPINB2/ANXA2/CST6/TFPI2/SERPINA1/SERPINB1/SERPINH1/PI3/NKX3-1/SERPINB9/RARRES1/ITIH2/COL6A3/BIRC5/TIMP2
HP_JOINT_STIFFNESS	HP_JOINT_STIFFNESS	158	0.31884	1.29501	0.0301016	0.26686	0.241114	1698	tags=18%, list=9%, signal=16%	MYBPC1/TNNT3/L1CAM/DKK1/COL11A2/FBN2/COL12A1/TNNI2/PLOD2/COL1A1/COL6A1/ADAMTSL4/COL6A2/MMP13/COL1A2/RECQL4/ADAMTS2/SALL4/FKBP10/TPM2/FLNA/IRF6/ASPN/ACTG1/HGD/LMNA/NDE1/COL6A3
HP_SQUAMOUS_CELL_CARCINOMA_OF_THE_SKIN	HP_SQUAMOUS_CELL_CARCINOMA_OF_THE_SKIN	16	0.611975	1.65069	0.0301988	0.267342	0.24155	2435	tags=44%, list=13%, signal=38%	KRT14/OCA2/GJB2/MC1R/LMNA/KRT5/ERCC2
GOBP_NEGATIVE_REGULATION_OF_LIPID_CATABOLIC_PROCESS	GOBP_NEGATIVE_REGULATION_OF_LIPID_CATABOLIC_PROCESS	21	-0.664403	-1.54828	0.0302213	0.267342	0.24155	3404	tags=57%, list=18%, signal=47%	SORL1/FMC1/ACACB/APOC3/CNR1/PDE3B/PLIN5/MFSD2A/APOC1/PIK3CG/ADRA2A/APOA2
HP_ABNORMALITY_OF_THE_MAXILLA	HP_ABNORMALITY_OF_THE_MAXILLA	123	0.344443	1.37146	0.0302437	0.267342	0.24155	2462	tags=28%, list=13%, signal=24%	FGF3/COL11A1/SMOC1/WNT10A/COL5A1/TWIST1/CDC6/ORC1/MEG3/TWIST2/CDC45/CDT1/ERF/IRF6/TGFA/FLNB/WNT10B/NECTIN1/TCOF1/MMP2/BMP2/SEC23A/MSX1/SCARF2/POLR1A/ORC6/BMP4/EDNRA/CHSY1/GJA1/RAB23/FOXC1/EFTUD2/FBN1
HP_EXOSTOSES	HP_EXOSTOSES	16	0.610535	1.64681	0.0305253	0.269523	0.24352	2572	tags=31%, list=14%, signal=27%	MSX2/COL11A2/PTPN11/EXT1/TRPS1
HP_ABNORMALITY_OF_THE_WRIST	HP_ABNORMALITY_OF_THE_WRIST	114	0.350119	1.41719	0.0305493	0.269523	0.24352	2316	tags=29%, list=13%, signal=25%	WNT7A/TNNT3/CYP27B1/COL7A1/COL11A2/TUBB3/TNNI2/MMP14/SMOC1/FN1/TONSL/RECQL4/MEG3/ENPP1/SALL4/TPM2/FLNA/HOXD13/LRP4/FLNB/ERLIN2/LMNA/XRCC2/MMP2/CHST3/AEBP1/OPA3/CHSY1/GJA1/NXN/CANT1/GALNS/EXT1
GOBP_NEGATIVE_REGULATION_OF_INTERLEUKIN_6_PRODUCTION	GOBP_NEGATIVE_REGULATION_OF_INTERLEUKIN_6_PRODUCTION	38	-0.572971	-1.44868	0.0306604	0.270243	0.24417	3337	tags=50%, list=18%, signal=41%	SYT11/IRAK3/ARRB2/LILRB4/FOXP3/TLR4/PTPN22/KLF2/FOXJ1/ARRB1/HGF/NCKAP1L/ORM1/INPP5D/NLRC3/CD200R1/BANK1/SLAMF1/IL37
GOMF_DIOXYGENASE_ACTIVITY	GOMF_DIOXYGENASE_ACTIVITY	82	0.379449	1.37254	0.0307721	0.270858	0.244726	1493	tags=18%, list=8%, signal=17%	HPD/ASPH/PLOD2/ALOX12/PTGS2/BBOX1/HPDL/P4HA2/PLOD1/EGLN3/ETHE1/TDO2/PLOD3/P4HA1/HGD
GOBP_PHOSPHATIDYLSERINE_METABOLIC_PROCESS	GOBP_PHOSPHATIDYLSERINE_METABOLIC_PROCESS	30	-0.617389	-1.51898	0.0307894	0.270858	0.244726	1968	tags=23%, list=11%, signal=21%	PLA2G4F/MFSD2A/PLA1A/PLA2G10/PLA2G2D/PLA2G1B/PLA2G2A
GOBP_FLUID_TRANSPORT	GOBP_FLUID_TRANSPORT	24	-0.620215	-1.47239	0.0309316	0.271847	0.24562	1991	tags=46%, list=11%, signal=41%	ITPR1/EDNRB/AQP1/AQP3/SLC5A1/AQP4/UPK3A/SCNN1B/CFTR/AQP7/AQP5
GOBP_PYRIMIDINE_NUCLEOSIDE_BIOSYNTHETIC_PROCESS	GOBP_PYRIMIDINE_NUCLEOSIDE_BIOSYNTHETIC_PROCESS	15	0.640803	1.71843	0.0309641	0.271872	0.245642	2202	tags=40%, list=12%, signal=35%	CDA/TK1/UPP1/UCK2/CAD/DTYMK
GOBP_REGULATION_OF_POTASSIUM_ION_TRANSPORT	GOBP_REGULATION_OF_POTASSIUM_ION_TRANSPORT	56	-0.539891	-1.43862	0.0311111	0.272428	0.246145	3332	tags=38%, list=18%, signal=31%	PTK2B/KLHL24/KCNH2/VAMP2/KCNAB2/LRRC55/KCNAB1/KCNE4/EDN3/TREM2/KCNE3/AMIGO1/FHL1/KCNQ1/KCNRG/ANK2/CASQ2/ATP1B2/CACNA1D/ADRA2A/LRRC38
GOBP_CELLULAR_RESPONSE_TO_OXYGEN_LEVELS	GOBP_CELLULAR_RESPONSE_TO_OXYGEN_LEVELS	201	0.300301	1.25476	0.0311231	0.272428	0.246145	3075	tags=27%, list=17%, signal=23%	STC1/CA9/KCNK2/ERO1A/STC2/CAV1/MYC/AK4/PMAIP1/TWIST1/PTGS2/UCN3/VEGFA/CCNA2/NDRG1/DNMT3B/ADAM8/AJUBA/HILPDA/CCNB1/EGLN3/MIR210/PPARD/NKX3-1/LMNA/PPARG/HIF1A/ENO1/EDN1/VASN/BRIP1/PSMD1/PGK1/UBC/PSMA1/PSMD11/HYOU1/FAS/NPEPPS/EGR1/DNM1L/SRC/ANKRD1/CHCHD2/NOL3/PSMD3/SLC9A1/PSMD9/PSME3/BNIP3/P4HB/PSMC1/PSMD7/IRAK1/PSMB5
HP_ABNORMAL_FINGER_FLEXION_CREASES	HP_ABNORMAL_FINGER_FLEXION_CREASES	11	0.677085	1.6438	0.0311914	0.272428	0.246145	1105	tags=45%, list=6%, signal=43%	WNT7A/TNNI2/COL1A2/TPM2/HOXD13
HP_APLASIA_HYPOPLASIA_OF_METATARSAL_BONES	HP_APLASIA_HYPOPLASIA_OF_METATARSAL_BONES	45	0.430747	1.48135	0.0312062	0.272428	0.246145	2572	tags=24%, list=14%, signal=21%	WNT7A/PTHLH/TWIST1/FLNA/HOXD13/FLNB/POC1A/PORCN/CHSY1/CANT1/TRPS1
GOBP_TRANSCRIPTION_BY_RNA_POLYMERASE_I	GOBP_TRANSCRIPTION_BY_RNA_POLYMERASE_I	58	0.414628	1.47608	0.0312702	0.272428	0.246145	3251	tags=36%, list=18%, signal=30%	DDX11/LYAR/CAVIN1/FLNA/BNC1/ERBB2/DHX33/TCOF1/NCL/WDR43/POLR1A/WDR75/SIRT7/TAF1A/ERCC2/GTF2H3/IPPK/NOL11/TAF1D/PWP1/HEATR1
GOMF_VITAMIN_B6_BINDING	GOMF_VITAMIN_B6_BINDING	41	0.450191	1.52201	0.0312737	0.272428	0.246145	812	tags=15%, list=4%, signal=14%	ALB/KYNU/PYGL/GAD1/SDS/MOCOS
GOBP_RESPONSE_TO_UV	GOBP_RESPONSE_TO_UV	137	0.32377	1.28698	0.0312768	0.272428	0.246145	2588	tags=20%, list=14%, signal=17%	MMP3/EGFR/MMP1/OPN3/MME/MYC/MC1R/NEDD4/CDC25A/AURKB/CHEK1/CDKN1A/PML/CCND1/DTL/NOC2L/MMP2/POLD1/PBK/FEN1/PCLAF/ERCC2/BRCA2/BCL3/EIF2S1/RUVBL2/TIPIN
GOBP_DENDRITIC_CELL_CHEMOTAXIS	GOBP_DENDRITIC_CELL_CHEMOTAXIS	23	-0.633142	-1.4935	0.0312826	0.272428	0.246145	3667	tags=43%, list=20%, signal=35%	SLAMF8/CCR1/TNFSF18/GPR183/CXCR4/CCR5/PIK3CG/CCR2/CCR7/CCL19
GOBP_CHOLESTEROL_EFFLUX	GOBP_CHOLESTEROL_EFFLUX	43	-0.570964	-1.45979	0.0313225	0.272428	0.246145	3158	tags=35%, list=17%, signal=29%	NR1H3/APOE/SHH/CETP/APOC3/TTC39B/MIR27B/PTCH1/ABCA3/APOC1/NPC2/PLA2G10/ABCA8/APOA2/APOA1
HP_OSTEOARTHRITIS	HP_OSTEOARTHRITIS	47	0.463079	1.56946	0.0313255	0.272428	0.246145	2572	tags=38%, list=14%, signal=33%	COL11A2/COL11A1/COL1A1/COL5A2/COL5A1/MMP13/COL3A1/KIF7/ASPN/ANKH/HGD/LMNA/SMAD3/AEBP1/CANT1/EXT1/FBN1/TRPS1
GOBP_INORGANIC_ION_IMPORT_ACROSS_PLASMA_MEMBRANE	GOBP_INORGANIC_ION_IMPORT_ACROSS_PLASMA_MEMBRANE	57	-0.536998	-1.42813	0.031355	0.272428	0.246145	2906	tags=28%, list=16%, signal=24%	SLC39A8/KCNH2/SLC8A1/FYN/ATP1A3/SLC9A9/KCNJ5/ABCC9/KCNJ11/RAMP3/KCNJ8/SLC5A1/KCNJ15/ATP1B2/CNGA3/ATP4B
GOBP_BONE_DEVELOPMENT	GOBP_BONE_DEVELOPMENT	166	0.303403	1.22967	0.0314089	0.272638	0.246334	2364	tags=26%, list=13%, signal=23%	NPPC/STC1/MSX2/MMP14/COL1A1/TFAP2A/GLI3/SCX/TWIST1/MMP13/GREM1/RFLNA/TNFSF11/TSKU/HAS2/SHOX2/RARG/ANXA2/SOX9/LOX/SULF2/SERPINH1/OSR2/SRD5A1/ITGB6/CSGALNACT1/CYP26B1/PTPN11/NAB2/BMP2/SULF1/MSX1/BMP4/SRF/MEGF8/P3H1/NAB1/CHSY1/GJA1/NSD2/EXT1/RAB23/FOXC1
HP_BREAST_APLASIA	HP_BREAST_APLASIA	16	0.606816	1.63677	0.0315047	0.273015	0.246675	2683	tags=50%, list=15%, signal=43%	CDC6/ORC1/TWIST2/CDC45/CDT1/LMNA/ORC6/TBX3
GOMF_MAP_KINASE_PHOSPHATASE_ACTIVITY	GOMF_MAP_KINASE_PHOSPHATASE_ACTIVITY	13	0.641381	1.63552	0.0315121	0.273015	0.246675	2646	tags=46%, list=14%, signal=40%	DUSP5/DUSP7/DUSP9/DUSP6/DUSP4/DUSP14
GOBP_POSITIVE_REGULATION_OF_RHO_PROTEIN_SIGNAL_TRANSDUCTION	GOBP_POSITIVE_REGULATION_OF_RHO_PROTEIN_SIGNAL_TRANSDUCTION	26	-0.618712	-1.48455	0.0316616	0.273766	0.247354	1613	tags=27%, list=9%, signal=25%	ARRB1/GPR65/GPR174/P2RY8/P2RY10/GPR18/APOA1
GOBP_NUCLEAR_MEMBRANE_ORGANIZATION	GOBP_NUCLEAR_MEMBRANE_ORGANIZATION	17	0.580376	1.5974	0.0316856	0.273766	0.247354	5500	tags=59%, list=30%, signal=41%	ANKLE2/GPER1/LMNA/NEMP1/VRK1/PPP2R1A/REEP4/BANF1/TARDBP/PPP2CA
GOBP_POSITIVE_REGULATION_OF_MORPHOGENESIS_OF_AN_EPITHELIUM	GOBP_POSITIVE_REGULATION_OF_MORPHOGENESIS_OF_AN_EPITHELIUM	29	0.519151	1.65124	0.0316886	0.273766	0.247354	2238	tags=45%, list=12%, signal=39%	GATA3/PAX8/AGT/ALOX12/GREM1/VEGFA/SOX9/FGF2/LGR4/HOXB7/BMP4/GJA1/LIF
GOBP_GLUCOSE_6_PHOSPHATE_METABOLIC_PROCESS	GOBP_GLUCOSE_6_PHOSPHATE_METABOLIC_PROCESS	21	0.557027	1.63506	0.0319264	0.275561	0.248975	4501	tags=57%, list=24%, signal=43%	G6PD/HK2/HKDC1/PGM2/GPI/PGAM1/PGD/RPE/TIGAR/TKT/DERA/HK1
HP_OLIGODONTIA	HP_OLIGODONTIA	46	0.448865	1.51018	0.0320322	0.276027	0.249396	2575	tags=30%, list=14%, signal=26%	CCBE1/WNT10A/PTHLH/FLNA/IRF6/TGFA/WNT10B/DVL1/MSX1/SATB2/CLDN1/PORCN/CHSY1/CEP152
GOCC_MEMBRANE_MICRODOMAIN	GOCC_MEMBRANE_MICRODOMAIN	277	-0.42313	-1.26711	0.0320641	0.276027	0.249396	2834	tags=24%, list=15%, signal=20%	FYN/LCP2/PRKCZ/PLPP1/EMP2/PLLP/SHH/PAG1/SORBS1/ITGB2/CAVIN2/SELPLG/CD1A/CD4/ANGPT1/FASLG/KCNMA1/MALL/S1PR1/PECAM1/CNR1/TREM2/KCNE3/SKAP1/EDNRB/NFAM1/LCK/TLR2/CD8A/P2RY12/DPP4/KDR/PTGIS/PTCH1/TEK/BAALC/PRKAR2B/ADCY8/CDH15/LRRK2/RFTN1/NOS3/SGCA/FXYD1/INPP5D/KCNQ1/ZAP70/DLC1/CR1/SLC6A4/BTK/PTPRC/CD2/ACE2/KCNA3/FYB2/P2RX1/SLC6A3/CD48/STOML3/FAIM2/CD79A/RET/CD19/MS4A1/ITLN1
HP_DILATATION_OF_THE_CEREBRAL_ARTERY	HP_DILATATION_OF_THE_CEREBRAL_ARTERY	36	0.487395	1.59884	0.0320762	0.276027	0.249396	2876	tags=36%, list=16%, signal=31%	MFAP5/COL1A1/COL5A2/COL5A1/COL3A1/LOX/COL4A1/PLOD3/SMAD3/TGFB2/FBN1/GAA/GANAB
GOBP_REGULATION_OF_MICROVILLUS_ORGANIZATION	GOBP_REGULATION_OF_MICROVILLUS_ORGANIZATION	13	0.639583	1.63093	0.032101	0.276027	0.249396	331	tags=23%, list=2%, signal=23%	CDHR2/CDHR5/FSCN1
HP_ABNORMALITY_OF_THE_HUMERORADIAL_JOINT	HP_ABNORMALITY_OF_THE_HUMERORADIAL_JOINT	39	0.445348	1.48571	0.0321545	0.276227	0.249577	2045	tags=26%, list=11%, signal=23%	WNT7A/GPC6/COL1A1/COL5A2/COL5A1/BMP1/FLNA/CYP26B1/CHST3/SCARF2
GOBP_NEGATIVE_REGULATION_OF_AMINE_TRANSPORT	GOBP_NEGATIVE_REGULATION_OF_AMINE_TRANSPORT	17	-0.678074	-1.52785	0.0321895	0.276268	0.249614	3337	tags=47%, list=18%, signal=39%	SYT11/SLC43A1/SYT4/CNR1/P2RY12/AGTR2/ADRA2A/CHGA
GOCC_CONDENSED_NUCLEAR_CHROMOSOME_KINETOCHORE	GOCC_CONDENSED_NUCLEAR_CHROMOSOME_KINETOCHORE	17	0.579726	1.59561	0.0323562	0.276993	0.250269	1837	tags=47%, list=10%, signal=42%	PLK1/BUB1B/CCNB1/BUB1/CENPA/NDC80/CENPK/CENPO
HP_GENERALIZED_AMYOTROPHY	HP_GENERALIZED_AMYOTROPHY	59	0.428436	1.54425	0.0323625	0.276993	0.250269	1964	tags=24%, list=11%, signal=21%	COL12A1/COL6A1/COL6A2/GPR35/LMNB2/TPM2/SPEG/PUS1/DOK7/LMNA/YARS2/COL6A3/DARS2/BAG3
HP_SLOPING_FOREHEAD	HP_SLOPING_FOREHEAD	150	0.30432	1.2614	0.0323647	0.276993	0.250269	3671	tags=35%, list=20%, signal=29%	PAH/GLI3/SIK1/DDX11/CENPE/ZIC2/KIF14/KIF7/PLK4/BUB1B/TRIP13/ANKLE2/BUB1/CEP55/NCAPH/RAD51/ASPM/BRCA1/KIF11/NDE1/NCAPD2/CDK6/FANCA/FANCD2/KNL1/NSUN2/XRCC2/FANCI/BRIP1/STIL/WDR62/NBN/SASS6/SLC25A22/NCAPD3/FANCE/BRCA2/CEP152/CEP135/SMPD4/XRCC4/DYNC1I2/RFWD3/UBE2T/METTL5/RTTN/RUNX2/BUB3/FANCB/CENPJ/TAF13/VPS33B/COASY
GOBP_POSITIVE_REGULATION_OF_CELL_AGING	GOBP_POSITIVE_REGULATION_OF_CELL_AGING	14	0.642126	1.67578	0.0324564	0.2774	0.250637	2418	tags=57%, list=13%, signal=50%	HMGA2/HLA-G/HMGA1/CGAS/LMNA/KRAS/PAWR/CDKN2A
GOBP_NEGATIVE_REGULATION_OF_DNA_METABOLIC_PROCESS	GOBP_NEGATIVE_REGULATION_OF_DNA_METABOLIC_PROCESS	100	0.347095	1.36209	0.032473	0.2774	0.250637	4683	tags=41%, list=25%, signal=31%	NPPC/GATA3/HMGA2/KCNK2/TWIST1/AUNIP/CGAS/CDKN1A/BLM/POLQ/PPARG/PIF1/NBN/HSF1/GJA1/TRIM28/RMI2/SRC/ANKRD1/ACD/MIR221/DNAJC2/OTUB2/TRIP12/NAT10/XRCC5/FANCB/ERCC1/PARPBP/EXOSC10/PINX1/MAD2L2/DFFA/TFIP11/HNRNPC/HNRNPU/HNRNPA1/CYREN/TP53BP1/OTUB1/RIF1
HP_ABNORMAL_METATARSAL_MORPHOLOGY	HP_ABNORMAL_METATARSAL_MORPHOLOGY	115	0.324335	1.31478	0.0325877	0.27812	0.251288	2725	tags=26%, list=15%, signal=22%	WNT7A/TNNT3/TUBB3/FBN2/TNNI2/PTHLH/GLI3/TWIST1/MEG3/FLNA/HOXD13/COL4A1/FLNB/POC1A/NSUN2/MMP2/CHST3/FGFRL1/PORCN/CHSY1/CANT1/NSD2/RAB23/DHCR7/FBN1/FKRP/TRPS1/HSPG2/DAG1/SLC35A2
GOBP_STRIATED_MUSCLE_ADAPTATION	GOBP_STRIATED_MUSCLE_ADAPTATION	31	0.489898	1.57302	0.0326515	0.278405	0.251545	1789	tags=23%, list=10%, signal=20%	MSTN/ERRFI1/TNNT1/TCAP/LMNA/INPP5F/SMAD3
HP_BOWING_OF_THE_LEGS	HP_BOWING_OF_THE_LEGS	164	0.321349	1.31271	0.0327671	0.279131	0.252201	2597	tags=26%, list=14%, signal=23%	WNT7A/CYP27B1/TUBB3/COL11A1/PLOD2/SMOC1/COL1A1/FN1/MMP13/COL1A2/KIF7/TONSL/TNFSF11/ORC1/RECQL4/MEG3/ENPP1/TPM2/FLNA/CA2/CLTCL1/SOX9/CDC45/SERPINH1/FLNB/COL10A1/CSGALNACT1/CHST3/KRAS/SATB2/SCARF2/POLR1A/ORC6/MEGF8/P3H1/CLIP2/CANT1/GALNS/EXT1/RAB23/FBN1/TRPS1/HSPG2
GOBP_LYMPHOCYTE_COSTIMULATION	GOBP_LYMPHOCYTE_COSTIMULATION	51	-0.543605	-1.42978	0.0328798	0.279448	0.252488	2933	tags=37%, list=16%, signal=31%	VAV1/EFNB3/FYN/PDCD1/PIK3R1/LILRB4/TNFSF13B/LCK/CTLA4/DPP4/ICOS/GRAP2/CD3E/CD28/CD5/TNFRSF13C/CCR7/CD40LG/CCL19
GOBP_POSITIVE_REGULATION_OF_BEHAVIOR	GOBP_POSITIVE_REGULATION_OF_BEHAVIOR	14	-0.718043	-1.54821	0.0328947	0.279448	0.252488	1225	tags=21%, list=7%, signal=20%	MEF2C/PENK/GHRH
HP_ANKLE_FLEXION_CONTRACTURE	HP_ANKLE_FLEXION_CONTRACTURE	35	0.494327	1.61522	0.032896	0.279448	0.252488	3345	tags=43%, list=18%, signal=35%	COL12A1/COL6A1/COL6A2/FKBP10/TPM2/FLNA/ERLIN2/HACD1/COL6A3/MMP2/MAP3K20/DAG1/ESCO2/RTTN/SVIL
HP_CUTANEOUS_FINGER_SYNDACTYLY	HP_CUTANEOUS_FINGER_SYNDACTYLY	24	0.505666	1.53921	0.032938	0.279545	0.252575	2673	tags=42%, list=14%, signal=36%	CCBE1/GLI3/ORC1/HOXD13/IRF6/LRP4/NECTIN1/MEGF8/CHSY1/ROR2
GOCC_ENDOCYTIC_VESICLE_LUMEN	GOCC_ENDOCYTIC_VESICLE_LUMEN	15	-0.708907	-1.54544	0.0329815	0.279655	0.252674	2985	tags=47%, list=16%, signal=39%	HBB/APOE/HBA2/LTF/HP/SCGB3A2/APOA1
GOBP_MICROTUBULE_BASED_MOVEMENT	GOBP_MICROTUBULE_BASED_MOVEMENT	277	-0.421663	-1.26272	0.0330661	0.279926	0.252919	2873	tags=20%, list=16%, signal=17%	SPEF2/CCDC40/INPP5B/CFAP69/PRKCZ/RFX3/TUB/ARMC4/APBA1/DNAH5/IFT140/LCA5/SYBU/CFAP44/DNAH11/KIF21B/CFAP53/CCDC65/IFT57/CCDC39/STARD9/DNAH1/SPAG17/TTC21A/RSPH9/KIF26A/RGN/MAK/CCDC114/CFAP157/ENKUR/CCDC151/NME5/TTC25/CFAP70/SPEF1/ROPN1L/GAS2L2/TEKT2/AQP4/ZMYND10/CFAP73/ZBBX/CFAP43/RSPH4A/DRC1/DNAAF1/KIF12/DYNLRB2/CFAP221/DNAI1/CFAP100/DNAI2/TEKT1/KIF19/TAC4
GOBP_POST_EMBRYONIC_ANIMAL_ORGAN_DEVELOPMENT	GOBP_POST_EMBRYONIC_ANIMAL_ORGAN_DEVELOPMENT	14	0.641302	1.67363	0.0330746	0.279926	0.252919	2462	tags=43%, list=13%, signal=37%	MYO1E/VEGFA/KLF4/LDHA/MFAP2/FBN1
GOBP_REGULATION_OF_CELL_JUNCTION_ASSEMBLY	GOBP_REGULATION_OF_CELL_JUNCTION_ASSEMBLY	154	0.322328	1.32301	0.0331182	0.280035	0.253018	2556	tags=31%, list=14%, signal=27%	WNT7A/AGT/GPC6/MMP14/EPHA2/EPHB2/CAV1/TPBG/SNAI2/SNAI1/TNF/GREM1/SLITRK6/LRFN4/AMIGO2/LRRN1/VEGFA/OXTR/PHLDB2/AGRN/FLRT2/COL16A1/CLSTN2/THBS1/S100A10/SYNDIG1/IL1B/DLG5/VCL/MAP4K4/NTN1/SRPX2/ACTG1/NECTIN1/PDLIM5/DAPK3/SMAD3/CLSTN1/CLDN1/APP/EFNA5/GJA1/EIF4G1/MYO1C/RCC2/WNT3A/IL1RAP/SRC
GOBP_MATERNAL_PROCESS_INVOLVED_IN_FEMALE_PREGNANCY	GOBP_MATERNAL_PROCESS_INVOLVED_IN_FEMALE_PREGNANCY	47	0.460923	1.56215	0.0331864	0.280353	0.253305	2238	tags=32%, list=12%, signal=28%	STC1/CYP27B1/DSG1/ITGA3/STC2/GJB2/DSG2/RGS2/PPARD/MMP7/JUNB/AKR1B1/PPAT/GJA1/LIF
GOBP_POSITIVE_REGULATION_OF_LEUKOCYTE_MEDIATED_IMMUNITY	GOBP_POSITIVE_REGULATION_OF_LEUKOCYTE_MEDIATED_IMMUNITY	105	-0.477474	-1.35336	0.0332262	0.28043	0.253374	3735	tags=34%, list=20%, signal=28%	HLA-E/SHLD1/C3/CD81/TNFSF13/NLRP3/VAV1/PRKCZ/IL18RAP/TYROBP/ITGB2/CD1A/FOXP3/IL12RB1/TBX21/HLA-DRB1/RASGRP1/HLA-DRA/CRTAM/CADM1/CD1D/NOS2/SCIMP/BTK/PTPRC/SASH3/CD28/LTA/CD1E/SH2D1A/SLAMF6/CD1B/CD1C/NCR3/STAP1/FCER2
GOCC_CLATHRIN_COATED_ENDOCYTIC_VESICLE_MEMBRANE	GOCC_CLATHRIN_COATED_ENDOCYTIC_VESICLE_MEMBRANE	33	-0.59264	-1.4739	0.0332937	0.280741	0.253656	2062	tags=39%, list=11%, signal=35%	APOE/HLA-DQB2/CD207/TYRP1/HLA-DRB1/HLA-DQA1/CD74/HLA-DRB5/HLA-DRA/HLA-DQB1/HLA-DPA1/HLA-DPB1/HLA-DQA2
HP_CONICAL_TOOTH	HP_CONICAL_TOOTH	35	0.490858	1.60389	0.0333763	0.281178	0.25405	3716	tags=40%, list=20%, signal=32%	FGF3/CCBE1/WNT10A/IRF6/NECTIN1/MSX1/SATB2/BMP4/CTNND1/EVC2/NECTIN4/ANAPC1/RUSC2/CDH1
GOCC_AXONEMAL_DYNEIN_COMPLEX	GOCC_AXONEMAL_DYNEIN_COMPLEX	13	-0.723919	-1.53844	0.0334225	0.281308	0.254168	2527	tags=62%, list=14%, signal=53%	DNAH5/CCDC65/DNAH1/CCDC114/CFAP70/DRC1/DNAI1/DNAI2
GOBP_MRNA_CIS_SPLICING_VIA_SPLICEOSOME	GOBP_MRNA_CIS_SPLICING_VIA_SPLICEOSOME	25	-0.615231	-1.47009	0.0334572	0.281342	0.254199	1686	tags=16%, list=9%, signal=15%	RNVU1-15/RNU4ATAC/RNU6ATAC/RNVU1-7
GOBP_CENTROSOME_DUPLICATION	GOBP_CENTROSOME_DUPLICATION	65	0.405972	1.45555	0.0335374	0.281757	0.254574	4301	tags=43%, list=23%, signal=33%	PLK4/NDC80/BRCA1/PLK2/NDE1/CDK2/STIL/CHMP4C/CCNF/WDR62/SASS6/XRCC3/BRCA2/CEP152/CEP72/CEP135/CHMP1A/NUP62/RTTN/CHORDC1/CKAP5/NAT10/CENPJ/CEP131/NPM1/PDCD6IP/KAT2A/FBXW5
GOBP_REGULATION_OF_TRANSMEMBRANE_TRANSPORT	GOBP_REGULATION_OF_TRANSMEMBRANE_TRANSPORT	371	-0.409994	-1.23622	0.034	0.28538	0.257846	3818	tags=27%, list=21%, signal=22%	ADRB2/PRKCE/APLNR/INSR/C3/AZIN2/ATP1B1/GSTM2/PDE4B/CACNB1/KCNQ3/RANGRF/PTK2B/PID1/KCNS3/CREBL2/KLHL24/JPH1/SLC43A1/KCNH2/SLC8A1/FYN/BCL2/SLC25A27/GEM/UTRN/VAMP2/REM1/HECW2/CLIC2/TMSB4X/KCNAB2/SORBS1/LRRC55/PIK3R1/FFAR4/KCNAB1/HVCN1/KCNMA1/KCNE4/DAPK1/TMEM37/EDN3/OCLN/OSR1/TREM2/KCNJ5/P2RX7/KCNE3/CYBB/PLN/CXCL9/HAMP/CTSS/KCNJ11/TRPC6/RGN/AMIGO1/PLCG2/RAMP3/FHL1/KCND3/GPD1L/FXYD1/JSRP1/KCNQ1/KCNRG/…
GOBP_HOMOPHILIC_CELL_ADHESION_VIA_PLASMA_MEMBRANE_ADHESION_MOLECULES	GOBP_HOMOPHILIC_CELL_ADHESION_VIA_PLASMA_MEMBRANE_ADHESION_MOLECULES	100	0.34572	1.3567	0.0340832	0.28538	0.257846	3037	tags=41%, list=16%, signal=34%	CDHR2/L1CAM/CDHR5/DSG1/CDH3/CDH17/PCDH7/TENM3/CELSR3/PCDHB6/PVR/DSG2/AMIGO2/CDHR1/CLSTN2/DSC2/FAT2/ITGB1/PCDHB8/ROBO1/NECTIN1/FAT1/PCDHGA10/CDH24/NECTIN2/IGSF21/ROBO3/CLSTN1/PCDHGB2/PCDHB9/PCDHB5/CELSR2/NPTN/CEACAM5/PALLD/TRO/PCDHGC3/PCDHB13/DSC3/PCDHB16/PLXNB2
GOBP_POSITIVE_REGULATION_OF_ANION_TRANSMEMBRANE_TRANSPORT	GOBP_POSITIVE_REGULATION_OF_ANION_TRANSMEMBRANE_TRANSPORT	50	-0.545755	-1.43284	0.0340909	0.28538	0.257846	1273	tags=22%, list=7%, signal=21%	SORBS1/PIK3R1/OCLN/ABCB1/GPC3/KLF15/ACSL5/ACE2/CLTRN/CFTR/ITLN1
GOBP_NEGATIVE_REGULATION_OF_BIOMINERALIZATION	GOBP_NEGATIVE_REGULATION_OF_BIOMINERALIZATION	25	-0.627157	-1.49859	0.0340933	0.28538	0.257846	15	tags=12%, list=0%, signal=12%	NOS3/AHSG/STATH
GOMF_LIPASE_INHIBITOR_ACTIVITY	GOMF_LIPASE_INHIBITOR_ACTIVITY	14	-0.716617	-1.54513	0.0342105	0.286089	0.258487	1338	tags=36%, list=7%, signal=33%	APOC3/APOC1/SCGB1A1/APOA2/APOA1
GOBP_RRNA_TRANSCRIPTION	GOBP_RRNA_TRANSCRIPTION	29	0.51363	1.63368	0.0342406	0.286089	0.258487	4862	tags=62%, list=26%, signal=46%	DDX11/CAVIN1/TCOF1/NCL/GTF3C1/SIRT7/IPPK/GTF3C3/NOL11/PWP1/NPM3/GTF3C2/SMARCB1/GTF3C6/MTOR/NIFK/GTF3C5/POLR1B
GOBP_T_HELPER_CELL_LINEAGE_COMMITMENT	GOBP_T_HELPER_CELL_LINEAGE_COMMITMENT	15	-0.70462	-1.53609	0.0343008	0.286136	0.25853	2836	tags=53%, list=15%, signal=45%	TNFSF18/IL6R/IL12RB1/TBX21/SPN/SLAMF6/LY9/IRF4
GOMF_METAL_ION_TRANSMEMBRANE_TRANSPORTER_ACTIVITY	GOMF_METAL_ION_TRANSMEMBRANE_TRANSPORTER_ACTIVITY	231	-0.431706	-1.28135	0.0343088	0.286136	0.25853	2670	tags=23%, list=14%, signal=20%	ITPR1/SLC40A1/SLC6A12/KCNAB2/LRRC55/SLC13A3/KCNAB1/ATP1A3/SLC9A9/KCNMA1/KCNE4/TMEM37/CNR1/KCNJ5/KCNE3/AQP1/ABCC9/KCNJ11/TRPC6/SLC1A1/MCOLN2/ATP2A3/KCNK3/MFSD2A/TSPOAP1/SCNN1G/KCND3/SLC34A2/KCNQ1/KCNJ8/SLC5A1/SLC22A3/KCNK15/KCNK5/SLC5A9/KCNJ15/KCNN3/SLC6A4/SLC4A4/CACNG6/FXYD4/SLC18A2/KCNA3/CHRNA9/SCNN1B/SLC6A3/CACNA1D/KCNK17/SCN7A/CACNA2D2/SLC5A8/SLC13A2/LRRC38/ATP4B
GOBP_POSITIVE_REGULATION_OF_MITOTIC_CELL_CYCLE	GOBP_POSITIVE_REGULATION_OF_MITOTIC_CELL_CYCLE	103	0.338416	1.3108	0.0343474	0.286197	0.258585	2822	tags=33%, list=15%, signal=28%	EGFR/SPHK1/HSPA2/UBE2C/ESPL1/CDCA5/CDC6/DLGAP5/CDC25C/CDC25A/CCNB1/CDT1/WNT10B/DBF4B/NKX3-1/ANXA1/RDX/CCND1/DTL/PTPN11/MTBP/ADAM17/TMOD3/APP/HSF1/EIF4G1/CDK4/RCC2/BRCA2/ADAMTS1/RPTOR/CDC27/CDK1/MIR221
GOBP_SIGNAL_TRANSDUCTION_INVOLVED_IN_CELL_CYCLE_CHECKPOINT	GOBP_SIGNAL_TRANSDUCTION_INVOLVED_IN_CELL_CYCLE_CHECKPOINT	73	0.385803	1.4137	0.0348131	0.289814	0.261853	3609	tags=41%, list=20%, signal=33%	AURKA/PLK1/GADD45A/CDC25C/SFN/CHEK1/CCNB1/E2F8/CDKN1A/E2F7/ARID3A/BRCA1/PML/PLK2/DTL/GTSE1/SOX11/CDK2/ZWILCH/PRKDC/TNKS1BP1/CDK1/CNOT3/FZR1/E2F4/PRMT1/CARM1/E2F1/PLK3/PCNA
HP_PALPEBRAL_EDEMA	HP_PALPEBRAL_EDEMA	33	0.474796	1.54821	0.0349064	0.290326	0.262316	3391	tags=42%, list=18%, signal=35%	COL1A1/COL5A2/COL5A1/ADAMTS2/DNMT3B/KIF1A/ACTG1/SLC35C1/KNSTRN/PSPH/ACTB/KPTN/ANTXR1/CDH11
HP_PNEUMOTHORAX	HP_PNEUMOTHORAX	37	0.461757	1.55444	0.0350144	0.29096	0.262889	1141	tags=22%, list=6%, signal=20%	MFAP5/LAMA3/LAMC2/LAMB3/COL3A1/DSE/ADAMTS2/LOX
HP_DIARRHEA	HP_DIARRHEA	275	-0.419055	-1.25435	0.0350701	0.291159	0.263068	3912	tags=29%, list=21%, signal=23%	MLYCD/RRM2B/MT-TL1/SYNJ1/ENG/AGA/PIK3CD/RFXAP/GATA6/MT-CO1/CYP7B1/BLNK/MT-ND1/VPS13C/IL7R/ACAT1/HBB/NLRC4/WIPF1/UCP2/IL21R/GFI1/LIPA/CARD8/MAOA/STAT4/PIK3R1/ASAH1/IL2RB/FOXP3/ALDOB/NCF4/EDN3/IL2RG/CYP27A1/EDNRB/IL6ST/MT-ND5/LCK/CTLA4/DDC/KCNJ11/WAS/FBP1/CIITA/SCNN1G/ICOS/DNASE1L3/MT-ND6/NR3C2/LRRK2/C5/CD247/IL10RA/ZAP70/SLC5A1/MT-TF/CARMIL2/GP1BA/CD3D/CD3E/BTK/PTPRC/IKZF1/TNFRSF13C/SCNN1B/DES/ARX…
GOBP_T_CELL_ACTIVATION_INVOLVED_IN_IMMUNE_RESPONSE	GOBP_T_CELL_ACTIVATION_INVOLVED_IN_IMMUNE_RESPONSE	85	-0.50216	-1.40647	0.0353787	0.292908	0.264649	2871	tags=32%, list=16%, signal=27%	SEMA4A/TNFSF18/PRKCZ/TMEM98/IL6R/FOXP3/GPR183/IL12RB1/LILRB1/TBX21/FCGR2B/APBB1IP/RORA/HLA-DRB1/RORC/CD74/HLA-DRA/HLA-DMB/FGL2/EOMES/SPN/ITGAL/SLAMF6/LY9/CD1C/IRF4/CCL19
GOBP_NEGATIVE_REGULATION_OF_DNA_DEPENDENT_DNA_REPLICATION	GOBP_NEGATIVE_REGULATION_OF_DNA_DEPENDENT_DNA_REPLICATION	17	0.57279	1.57652	0.0353804	0.292908	0.264649	6078	tags=71%, list=33%, signal=47%	BLM/TIMELESS/BRCA2/TIPIN/GMNN/DONSON/SMARCAL1/FBXO5/ZNF830/ZRANB3/LIG3/SLFN11
GOBP_POSITIVE_REGULATION_OF_MACROPHAGE_CHEMOTAXIS	GOBP_POSITIVE_REGULATION_OF_MACROPHAGE_CHEMOTAXIS	17	0.572853	1.5767	0.0353804	0.292908	0.264649	3	tags=6%, list=0%, signal=6%	MSTN
HP_METATARSUS_ADDUCTUS	HP_METATARSUS_ADDUCTUS	40	0.453287	1.5166	0.0354089	0.292908	0.264649	3365	tags=40%, list=18%, signal=33%	TNNT3/TUBB3/FBN2/TNNI2/GLI3/MEG3/NSUN2/CHST3/FGFRL1/NSD2/RAB23/DHCR7/SLC35A2/LETM1/SH3PXD2B/CPLX1
GOBP_MITOTIC_DNA_INTEGRITY_CHECKPOINT	GOBP_MITOTIC_DNA_INTEGRITY_CHECKPOINT	102	0.349046	1.35557	0.0355657	0.293939	0.26558	3609	tags=35%, list=20%, signal=29%	HMGA2/AURKA/GADD45A/CDC6/ORC1/TICRR/CLSPN/CDC25C/EME1/SFN/CCNB1/E2F8/CDKN1A/E2F7/BLM/ARID3A/PML/PLK2/CCND1/GTSE1/FANCD2/CDK2/NBN/MAP3K20/PRKDC/TIPIN/TNKS1BP1/CDK1/CNOT3/E2F4/RFWD3/PRMT1/CARM1/E2F1/PLK3/PCNA
GOCC_TERMINAL_BOUTON	GOCC_TERMINAL_BOUTON	33	-0.582884	-1.44963	0.0356718	0.294284	0.265892	4339	tags=55%, list=23%, signal=42%	CABP4/GRIK5/RAB3A/SYNJ1/SYT11/NTRK2/MICAL1/TBC1D24/OPHN1/SYP/PTPRN2/CALB1/LRRK2/UNC13B/SLC18A2/SCGN/CALCA/GHRH
HP_ANTINUCLEAR_ANTIBODY_POSITIVITY	HP_ANTINUCLEAR_ANTIBODY_POSITIVITY	33	-0.584905	-1.45466	0.0356718	0.294284	0.265892	3033	tags=48%, list=16%, signal=41%	IL2RA/PRKCD/ACP5/CASP10/STAT4/IL2RB/FASLG/IL12RB1/FCGR2B/CTLA4/PTPN22/RASGRP1/PLCG2/CD247/TNFSF15/POU2AF1
GOMF_MODIFIED_AMINO_ACID_BINDING	GOMF_MODIFIED_AMINO_ACID_BINDING	77	0.377354	1.36806	0.0357126	0.294355	0.265956	1704	tags=26%, list=9%, signal=24%	CPS1/SYT8/GRAMD1B/PTGES/MME/HAVCR1/SCARB1/JPH2/FOLR3/ANXA2/THBS1/GSDMC/GSDMA/PLEKHN1/TYMS/FASN/AXL/ANXA2P2/ASAP1/SYT12
GOBP_B_CELL_ACTIVATION_INVOLVED_IN_IMMUNE_RESPONSE	GOBP_B_CELL_ACTIVATION_INVOLVED_IN_IMMUNE_RESPONSE	71	-0.510195	-1.40287	0.0357918	0.294562	0.266143	2222	tags=25%, list=12%, signal=22%	FOXP3/GPR183/TLR4/TBX21/FCGR2B/MFNG/PLCL2/DOCK10/PLCG2/CR1/ITM2A/PTPRC/CD28/CD180/POU2AF1/GAPT/CD40LG/CD19
GOMF_DNA_SECONDARY_STRUCTURE_BINDING	GOMF_DNA_SECONDARY_STRUCTURE_BINDING	33	0.474214	1.54631	0.0358311	0.294562	0.266143	2871	tags=33%, list=16%, signal=28%	HMGA2/NEIL3/HMGA1/RECQL4/CLSPN/BLM/XRCC2/XRCC3/RAD51AP1/HNRNPD/HMGB2
GOBP_REGULATION_OF_CALCIUM_MEDIATED_SIGNALING	GOBP_REGULATION_OF_CALCIUM_MEDIATED_SIGNALING	53	-0.538769	-1.42587	0.0358343	0.294562	0.266143	3766	tags=42%, list=20%, signal=33%	BST1/PDK2/SELENOK/PTK2B/SYK/TMBIM4/ITPR1/CD4/CMKLR1/SLA2/TREM2/PLEK/RGN/MYOZ1/P2RX5/LRRK2/ZAP70/TMEM100/CD3E/TBC1D10C/TRAT1/CD22
GOCC_HIGH_DENSITY_LIPOPROTEIN_PARTICLE	GOCC_HIGH_DENSITY_LIPOPROTEIN_PARTICLE	17	-0.671615	-1.5133	0.0358974	0.294817	0.266373	2814	tags=47%, list=15%, signal=40%	APOE/PLA2G7/CETP/APOC3/APOC1/CLU/APOA2/APOA1
GOBP_REGULATION_OF_TELOMERE_MAINTENANCE	GOBP_REGULATION_OF_TELOMERE_MAINTENANCE	75	0.390511	1.41079	0.0362062	0.296956	0.268306	4555	tags=44%, list=25%, signal=33%	PKIB/MYC/CCT6A/AURKB/NEK2/PML/CCT5/PIF1/NBN/SRC/CCT3/ACD/HNRNPD/DKC1/CCT7/TCP1/NAT10/XRCC5/HNRNPA2B1/CCT4/SIRT6/ERCC1/GNL3/PNKP/SMG5/MAP3K4/EXOSC10/PINX1/CCT8/NABP2/HNRNPC/HNRNPU/HNRNPA1
HP_BRAIN_STEM_COMPRESSION	HP_BRAIN_STEM_COMPRESSION	13	0.62996	1.6064	0.036224	0.296956	0.268306	485	tags=15%, list=3%, signal=15%	DKK1/PDGFB
HP_CORNEAL_EROSION	HP_CORNEAL_EROSION	35	0.489658	1.59997	0.0362576	0.296956	0.268306	1404	tags=34%, list=8%, signal=32%	COL7A1/COL17A1/MMP1/TGFBI/NIPAL4/FOXC2/FERMT1/GJB2/ZNF469/CLTCL1/TWIST2/COL4A5
GOBP_CRANIAL_SKELETAL_SYSTEM_DEVELOPMENT	GOBP_CRANIAL_SKELETAL_SYSTEM_DEVELOPMENT	51	0.434176	1.51076	0.0362878	0.296956	0.268306	2340	tags=39%, list=13%, signal=34%	MSX2/MMP14/FOXC2/TFAP2A/GLI3/TWIST1/MTHFD1L/TBX1/CEP55/IRF6/HOXA1/CHST11/PRRX1/SMAD3/EIF4A3/TGFB2/BMP4/MEGF8/EXT1/RAB23
GOBP_APOPTOTIC_PROCESS_INVOLVED_IN_MORPHOGENESIS	GOBP_APOPTOTIC_PROCESS_INVOLVED_IN_MORPHOGENESIS	19	0.567557	1.63847	0.0364003	0.297489	0.268787	3097	tags=42%, list=17%, signal=35%	PAX8/FOXC2/JAG2/TNFRSF1A/TGFB2/FOXC1/PPP2R1B/SCRIB
GOBP_NUCLEOSOME_ASSEMBLY	GOBP_NUCLEOSOME_ASSEMBLY	65	0.402538	1.44324	0.0364179	0.297489	0.268787	4223	tags=45%, list=23%, signal=35%	HJURP/SOX9/CENPI/CENPA/CENPK/MIS18A/KNL1/CENPO/OIP5/CHAF1B/CHAF1A/CENPH/CENPU/IPO4/CENPW/GRWD1/RUVBL1/HMGB2/MCM2/ASF1B/SET/SART3/NASP/CENPN/HAT1/CENPM/NPM1/HP1BP3/ANP32B
HP_ABNORMAL_CIRCULATING_IGE_LEVEL	HP_ABNORMAL_CIRCULATING_IGE_LEVEL	37	-0.574017	-1.44879	0.0364706	0.297653	0.268936	3100	tags=49%, list=17%, signal=41%	IL7R/CASP10/PLA2G7/IL6R/SPINK5/GPC4/FASLG/FOXP3/IL2RG/IL6ST/WAS/RASGRP1/NCKAP1L/CD247/DOCK8/GPC3/MS4A2/CD40LG
HP_ABNORMAL_ESOPHAGUS_MORPHOLOGY	HP_ABNORMAL_ESOPHAGUS_MORPHOLOGY	160	0.307972	1.25894	0.0365357	0.297919	0.269176	2446	tags=26%, list=13%, signal=22%	WNT7A/LAMA3/LAMC2/COL7A1/PAH/MMP1/ITGB4/LAMB3/FBN2/KRT18/ITGA6/PLEC/F5/FERMT1/KRT8/DSP/ADAMTS2/HOXD13/GBE1/CTHRC1/BLM/COL4A5/SLC2A10/RAD51/COL4A6/BRCA1/FANCA/FANCD2/SMAD3/TCOF1/XRCC2/FANCI/JUP/BRIP1/RHBDF2/TGFB2/NOTCH3/CLIP2/FANCE/EFTUD2/BRCA2
GOBP_POSITIVE_REGULATION_OF_MULTICELLULAR_ORGANISM_GROWTH	GOBP_POSITIVE_REGULATION_OF_MULTICELLULAR_ORGANISM_GROWTH	21	-0.6539	-1.5238	0.0366836	0.298822	0.269992	834	tags=24%, list=5%, signal=23%	BCL2/GHR/ATP8A2/SLC6A3/GHRH
GOBP_REGULATION_OF_CHONDROCYTE_DIFFERENTIATION	GOBP_REGULATION_OF_CHONDROCYTE_DIFFERENTIATION	39	0.439063	1.46475	0.0367118	0.298822	0.269992	2572	tags=41%, list=14%, signal=35%	LOXL2/PTHLH/GLI3/SNAI2/GREM1/ADAMTS12/RFLNA/SHOX2/RARG/SOX9/ADAMTS7/PTPN11/SMAD3/BMP4/MBOAT2/TRPS1
HP_APLASIA_CUTIS_CONGENITA_OF_SCALP	HP_APLASIA_CUTIS_CONGENITA_OF_SCALP	14	0.637763	1.66439	0.0367838	0.299024	0.270174	3365	tags=64%, list=18%, signal=53%	MSX2/ITGB4/PLEC/FGFRL1/NSD2/NELFA/BMS1/LETM1/CPLX1
GOCC_PRP19_COMPLEX	GOCC_PRP19_COMPLEX	13	0.626989	1.59882	0.036813	0.299024	0.270174	4819	tags=62%, list=26%, signal=46%	POLR2A/CTNNBL1/PLRG1/PRPF19/CDC5L/U2AF2/ISY1/HSPA8
GOCC_SYNAPTONEMAL_STRUCTURE	GOCC_SYNAPTONEMAL_STRUCTURE	25	0.535054	1.65171	0.0368363	0.299024	0.270174	2930	tags=44%, list=16%, signal=37%	HSPA2/PLK1/SMC1B/INCENP/BLM/RAD51/P3H4/BRCA1/BRCA2/RNF212/SYCP2
GOBP_ENDOCRINE_PROCESS	GOBP_ENDOCRINE_PROCESS	58	0.408405	1.45393	0.0368673	0.299024	0.270174	2278	tags=36%, list=12%, signal=32%	TAC1/GATA3/INHA/AGT/C1QTNF3/MME/INHBA/OXTR/F2RL1/IL1B/APLN/NKX3-1/INHBB/PTPN11/EDN2/EDN1/KRAS/FOXD1/GAL/GJA1/HCAR2
HP_ABNORMAL_PUPIL_MORPHOLOGY	HP_ABNORMAL_PUPIL_MORPHOLOGY	45	0.420349	1.44559	0.0369319	0.299283	0.270408	3541	tags=44%, list=19%, signal=36%	NDP/ADAMTSL4/COL3A1/SALL4/RBP4/COL4A1/ARL6IP6/FGFRL1/GJA1/NSD2/FOXC1/FBN1/COL8A2/CHN1/LIPH/LETM1/LOXL1/CPLX1/AAAS/GMPPA
GOBP_POSITIVE_REGULATION_OF_CYCLIN_DEPENDENT_PROTEIN_KINASE_ACTIVITY	GOBP_POSITIVE_REGULATION_OF_CYCLIN_DEPENDENT_PROTEIN_KINASE_ACTIVITY	30	0.470994	1.49347	0.037218	0.301069	0.272022	2799	tags=40%, list=15%, signal=34%	EGFR/PDGFB/CDC6/CCNB1/CDKN1A/CDK5R1/CCND1/ADAM17/HSP90AB1/CKS1B/SRC/PSRC1
GOBP_FACE_DEVELOPMENT	GOBP_FACE_DEVELOPMENT	42	0.435852	1.4843	0.0372181	0.301069	0.272022	2365	tags=29%, list=13%, signal=25%	COL1A1/SCX/STRA6/RARG/TBX1/TIPARP/CRISPLD1/PTPN11/MMP2/MSX1/SRF/RRAS
HP_ABNORMAL_BLOOD_TRANSITION_ELEMENT_CATION_CONCENTRATION	HP_ABNORMAL_BLOOD_TRANSITION_ELEMENT_CATION_CONCENTRATION	26	0.503346	1.56082	0.0374139	0.302385	0.273211	3635	tags=50%, list=20%, signal=40%	COL7A1/MMP1/KIF23/TMPRSS6/CP/SPATA5/TFR2/BMP2/STEAP3/ATP7B/BCS1L/HFE/SKIV2L
HP_COARSE_HAIR	HP_COARSE_HAIR	46	0.43861	1.47568	0.0375233	0.303002	0.273768	4175	tags=39%, list=23%, signal=30%	EPS8L3/PADI3/RRAS2/FLNA/PLOD3/PTPN11/SEC23A/KRAS/HR/NOTCH3/RRAS/LZTR1/NRAS/NECTIN4/BCS1L/SLC25A24/SMARCAL1/SREBF1
GOBP_AMINO_ACID_ACTIVATION	GOBP_AMINO_ACID_ACTIVATION	30	0.470122	1.4907	0.0376638	0.303868	0.274551	5062	tags=53%, list=27%, signal=39%	YARS2/DARS2/SARS2/AARS2/QRSL1/FARSB/AARSD1/FARSA/GATB/HARS2/LARS2/MARS2/AIMP1/IARS2/EEF1E1/AIMP2
GOBP_REGULATION_OF_VASCULAR_ENDOTHELIAL_GROWTH_FACTOR_RECEPTOR_SIGNALING_PATHWAY	GOBP_REGULATION_OF_VASCULAR_ENDOTHELIAL_GROWTH_FACTOR_RECEPTOR_SIGNALING_PATHWAY	24	0.497759	1.51514	0.0377762	0.304507	0.275128	1678	tags=38%, list=9%, signal=34%	VTN/VEGFC/ITGA5/GRB10/NEDD4/ITGB3/IL1B/HIF1A/HGS
HP_MULTIPLE_CAFE_AU_LAIT_SPOTS	HP_MULTIPLE_CAFE_AU_LAIT_SPOTS	59	0.420389	1.51525	0.037914	0.305219	0.275772	3651	tags=36%, list=20%, signal=29%	BUB1B/TRIP13/TWIST2/BUB1/RAD51/BRCA1/FANCA/FANCD2/XRCC2/FANCI/KRAS/BRIP1/ARL6IP6/FANCE/BRCA2/RFWD3/UBE2T/BUB3/FANCB/MAP2K1/CIB1
GOBP_DNA_DAMAGE_RESPONSE_SIGNAL_TRANSDUCTION_BY_P53_CLASS_MEDIATOR	GOBP_DNA_DAMAGE_RESPONSE_SIGNAL_TRANSDUCTION_BY_P53_CLASS_MEDIATOR	104	0.346704	1.35086	0.0379313	0.305219	0.275772	3609	tags=36%, list=20%, signal=29%	SNAI2/SNAI1/PMAIP1/TWIST1/SPRED3/AURKA/GADD45A/FOXM1/CDC25C/NDRG1/SFN/CCNB1/E2F8/CDKN1A/E2F7/ARID3A/BRCA1/PML/PLK2/GTSE1/CDK2/MSX1/NBN/BRCA2/BCL3/ANKRD1/TNKS1BP1/KDM1A/CDK1/CNOT3/ACER2/E2F4/PRMT1/CARM1/E2F1/PLK3/PCNA
GOBP_RETINA_HOMEOSTASIS	GOBP_RETINA_HOMEOSTASIS	55	-0.530838	-1.40685	0.0380739	0.306097	0.276565	1149	tags=27%, list=6%, signal=26%	ZG16B/MAK/LTF/PROM1/ADGRV1/ATP1B2/IGHG3/LYZ/PIP/IGKC/IGHA1/IGHA2/JCHAIN/PIGR/PRR4
HP_APLASIA_HYPOPLASIA_OF_THE_5TH_FINGER	HP_APLASIA_HYPOPLASIA_OF_THE_5TH_FINGER	33	0.470369	1.53377	0.0381427	0.306121	0.276587	3842	tags=45%, list=21%, signal=36%	WNT7A/HMGA2/HOXD13/KIF15/DVL1/BMP2/GJA1/ROR2/PKDCC/CUL7/RUNX2/PUF60/RBBP8/RAC1/SMC3
GOBP_RESPONSE_TO_GAMMA_RADIATION	GOBP_RESPONSE_TO_GAMMA_RADIATION	51	0.431379	1.50103	0.0381487	0.306121	0.276587	3475	tags=41%, list=19%, signal=34%	GATA3/MYC/CCL7/CDKN1A/RAD51/PML/FANCD2/XRCC2/MAP3K20/HSF1/YAP1/PRKDC/NOX4/CXCL10/BRCA2/EGR1/KDM1A/POLG/XRCC5/TIGAR/POLB
HP_ABNORMALITY_OF_COMPLEMENT_SYSTEM	HP_ABNORMALITY_OF_COMPLEMENT_SYSTEM	26	-0.610913	-1.46584	0.0381773	0.306121	0.276587	4628	tags=58%, list=25%, signal=43%	SLC7A7/C1QB/PRKCD/C3/CFD/CFI/STAT4/CFP/DNASE1L3/C5/C4A/C4B/C8B/C7/C6
GOBP_PYRIMIDINE_NUCLEOBASE_METABOLIC_PROCESS	GOBP_PYRIMIDINE_NUCLEOBASE_METABOLIC_PROCESS	15	0.627129	1.68176	0.0383217	0.30701	0.27739	1939	tags=33%, list=10%, signal=30%	CDA/CPS1/CAD/TYMS/CTPS1
GOBP_UDP_N_ACETYLGLUCOSAMINE_METABOLIC_PROCESS	GOBP_UDP_N_ACETYLGLUCOSAMINE_METABOLIC_PROCESS	16	0.599595	1.6173	0.0383863	0.307259	0.277615	1079	tags=19%, list=6%, signal=18%	B4GALNT2/GFPT2/GNPNAT1
HP_HYDROURETER	HP_HYDROURETER	63	0.400677	1.42257	0.0384441	0.307452	0.277789	3484	tags=44%, list=19%, signal=36%	LAMA3/LAMC2/LAMB3/GLI3/FLNA/TBX18/RAD51/ACTG1/BRCA1/FAM20C/FANCA/FANCD2/XRCC2/FANCI/BRIP1/EDNRA/RAB23/FANCE/CHRM3/BRCA2/ACTB/EVC2/LONP1/RFWD3/ACTG2/UBE2T/PLD1/FANCB
GOBP_FIBROBLAST_MIGRATION	GOBP_FIBROBLAST_MIGRATION	40	0.450148	1.5061	0.0385104	0.307713	0.278025	3976	tags=42%, list=21%, signal=33%	AKAP12/THBS1/ITGB1/FGF2/PML/HAS1/ADIPOR2/GNA12/RCC2/RFFL/SDC4/MTA2/CORO1C/FER/TGFB1/RAC1/PAK1
HP_ABNORMALITY_OF_THE_CHOANAE	HP_ABNORMALITY_OF_THE_CHOANAE	114	0.342409	1.38598	0.0386597	0.308637	0.27886	2446	tags=28%, list=13%, signal=25%	GLI3/TWIST1/ZIC2/GAS1/RECQL4/SALL4/CDC45/TBX1/CEP55/DLL1/ERF/IRF6/SRPX2/RAD51/LMNA/TGIF1/BRCA1/FAM20C/FANCA/FANCD2/TCOF1/XRCC2/FANCI/BRIP1/SCARF2/POLR1A/NBN/ADGRG1/DHCR7/FANCE/EFTUD2/BRCA2
HP_INTESTINAL_MALROTATION	HP_INTESTINAL_MALROTATION	122	-0.464499	-1.33881	0.0387029	0.308712	0.278928	2873	tags=26%, list=16%, signal=22%	SPEF2/CCDC40/LMOD1/FOXF1/ARMC4/DNAH5/GPC4/SIX1/LRRC56/MYH11/DNAH11/CCDC65/CCDC39/DNAH1/RSPH9/FOXJ1/FLI1/CCDC114/GPC3/CCDC151/TTC25/DNAJB13/GAS2L2/RSPH1/LRP2/ZMYND10/RSPH4A/DRC1/DNAAF1/CFAP221/DNAI1/DNAI2
GOBP_FORMATION_OF_EXTRACHROMOSOMAL_CIRCULAR_DNA	GOBP_FORMATION_OF_EXTRACHROMOSOMAL_CIRCULAR_DNA	12	0.660763	1.63702	0.0389905	0.31054	0.28058	4109	tags=67%, list=22%, signal=52%	EXO1/BLM/NBN/XRCC3/XRCC5/DNA2/ERCC1/SMARCAL1
HP_RECURRENT_RESPIRATORY_INFECTIONS	HP_RECURRENT_RESPIRATORY_INFECTIONS	420	-0.399157	-1.20881	0.039	0.31054	0.28058	3809	tags=28%, list=21%, signal=23%	CFAP410/DZIP1L/MYO9A/ATM/ALPL/SLC1A4/SNAP25/ITGA7/AGA/MDM4/PIK3CD/RFXAP/GATA6/SLC26A2/BLNK/CD81/DNAAF3/VAMP1/CFAP300/LAMA2/IL7R/TBC1D24/ACP5/SNRPN/FBLN5/WIPF1/IL21R/SPEF2/CCDC40/CFI/GFI1/TNFSF12/IL6R/LEPR/FCN3/ARMC4/DNAH5/NDN/PIK3R1/ASAH1/SETBP1/SPINK5/IL2RB/LRRC56/FOXP3/MESP2/NCF4/DNAH11/IL2RG/CYBB/IL6ST/CCDC65/LCK/CTLA4/CD8A/PTPN22/FUCA1/CCDC39/ELN/DNAH1/FAT4/SHROOM4/RSPH9/WAS/FOXJ1/CIITA/FLI1/…
HP_FIBULAR_HYPOPLASIA	HP_FIBULAR_HYPOPLASIA	19	0.564256	1.62894	0.0390718	0.310733	0.280753	1829	tags=37%, list=10%, signal=33%	COL11A1/GPC6/SMOC1/MET/FLNA/SOX9/EIF4A3
GOBP_RESPONSE_TO_FOOD	GOBP_RESPONSE_TO_FOOD	23	-0.613274	-1.44663	0.0390921	0.310733	0.280753	91	tags=22%, list=0%, signal=22%	NUCB2/HSD11B2/CYP1A1/GHRH/NPY
GOBP_RESPIRATORY_GASEOUS_EXCHANGE_BY_RESPIRATORY_SYSTEM	GOBP_RESPIRATORY_GASEOUS_EXCHANGE_BY_RESPIRATORY_SYSTEM	53	-0.535042	-1.416	0.0391937	0.31127	0.281239	2820	tags=30%, list=15%, signal=26%	CSF2RB/NDN/HNMT/TMPRSS11D/ELN/SFTPA2/DACH1/TNNC1/ECEL1/SFTPA1/TTC25/SFTPB/CYSLTR1/CFAP43/SFTPD/SFTPC
GOBP_REGULATION_OF_AXONOGENESIS	GOBP_REGULATION_OF_AXONOGENESIS	130	0.319384	1.26101	0.0392662	0.311575	0.281515	3080	tags=30%, list=17%, signal=25%	WNT7A/L1CAM/NGFR/SEMA3B/EPHB2/SEMA4B/POU3F2/FN1/SEMA3A/SEMA3C/VEGFA/SEMA7A/PLXNA1/SHOX2/KIAA0319/ROBO1/LRP4/NTN1/CDK5R1/SEMA6A/RTN4R/LPAR3/DBN1/SEMA3F/SEMA5B/SEMA4G/SRF/MEGF8/TIAM1/WNT3A/CHN1/NDEL1/ARHGDIA/STK25/THY1/SEMA6B/DIP2B/PLXNB2/RTN4
HP_LEUKOCYTOSIS	HP_LEUKOCYTOSIS	108	-0.468792	-1.33619	0.0394036	0.312166	0.282049	3235	tags=30%, list=17%, signal=25%	PDGFRA/NLRP3/IL7R/ACAT1/HBB/CASP10/GFI1/ITGB2/SPINK5/FERMT3/FASLG/FOXP3/LPIN2/IL2RG/IL6ST/HLA-DRB1/RASGRP1/NCKAP1L/CD247/DOCK8/ZAP70/ADA2/TRAC/ZBTB16/CD3D/CD3E/SPINK1/KIT/SH2D1A/CFTR/RNU4ATAC/RMRP
GOMF_PEPTIDE_ANTIGEN_BINDING	GOMF_PEPTIDE_ANTIGEN_BINDING	26	-0.609639	-1.46278	0.0394089	0.312166	0.282049	1841	tags=42%, list=10%, signal=38%	TRAV19/HLA-DRB1/HLA-DQA1/HLA-DRB5/HLA-DRA/HLA-DQB1/HLA-DPA1/TRAV29DV5/HLA-DPB1/TRBV7-9/TRAV8-4
GOBP_NEGATIVE_REGULATION_OF_EPITHELIAL_CELL_DIFFERENTIATION	GOBP_NEGATIVE_REGULATION_OF_EPITHELIAL_CELL_DIFFERENTIATION	31	0.479781	1.54054	0.0395013	0.312628	0.282466	1618	tags=29%, list=9%, signal=27%	CAV1/JAG1/XDH/ID1/SPRED3/VEGFA/SOX9/DLL1/CCND1
GOMF_DNA_BINDING_BENDING	GOMF_DNA_BINDING_BENDING	15	0.624044	1.67349	0.039548	0.312692	0.282524	2871	tags=47%, list=16%, signal=39%	FOXI1/HMGA2/FOXL1/TOP2A/FOXD1/FOXC1/HMGB2
GOBP_ETHANOL_METABOLIC_PROCESS	GOBP_ETHANOL_METABOLIC_PROCESS	15	-0.69959	-1.52513	0.0395778	0.312692	0.282524	4188	tags=73%, list=23%, signal=57%	ALDH1A1/SULT1E1/ACSS2/SULT1A1/ALDH3B1/ALDH2/ADH7/ACSS1/SULT1A2/ADH1C/ADH1B
GOBP_CD4_POSITIVE_ALPHA_BETA_T_CELL_ACTIVATION	GOBP_CD4_POSITIVE_ALPHA_BETA_T_CELL_ACTIVATION	85	-0.488542	-1.36832	0.0397422	0.31352	0.283272	2871	tags=29%, list=16%, signal=25%	SEMA4A/TNFSF18/PRKCZ/TMEM98/IL6R/CD83/PRKCQ/FOXP3/GPR183/IL12RB1/TBX21/RORA/HLA-DRB1/RORC/NCKAP1L/HLA-DRA/SPN/TOX/SASH3/AGER/SLAMF6/LY9/PLA2G2D/IRF4/CCL19
GOBP_TELOMERE_MAINTENANCE_VIA_TELOMERE_LENGTHENING	GOBP_TELOMERE_MAINTENANCE_VIA_TELOMERE_LENGTHENING	73	0.381901	1.3994	0.0397511	0.31352	0.283272	4784	tags=48%, list=26%, signal=36%	PKIB/CCT6A/AURKB/NEK2/RAD51/CCT5/PIF1/GAR1/HSP90AB1/SRC/CCT3/TNKS1BP1/ACD/HSP90AA1/DKC1/CCT7/TCP1/NAT10/XRCC5/HNRNPA2B1/CCT4/PTGES3/WRAP53/PNKP/SMG5/MAP3K4/EXOSC10/PINX1/CCT8/DCLRE1B/HNRNPC/HNRNPU/HNRNPA1/RPA1/MAPKAPK5
GOBP_NUCLEAR_PORE_ORGANIZATION	GOBP_NUCLEAR_PORE_ORGANIZATION	14	0.629269	1.64223	0.0398748	0.314225	0.283909	5864	tags=71%, list=32%, signal=49%	NDC1/NUP153/RTN4/AHCTF1/NUP107/NUP205/NUP54/TPR/SEH1L/NUP35
GOBP_REGULATION_OF_EMBRYONIC_DEVELOPMENT	GOBP_REGULATION_OF_EMBRYONIC_DEVELOPMENT	53	0.429412	1.49851	0.0399499	0.314545	0.284198	2810	tags=32%, list=15%, signal=27%	LAMA3/HNF4A/LAMA1/SCX/PHLDA2/LAMA5/NOCT/PHLDB2/TBX18/RACGAP1/CFL1/RBM19/WNT3A/B4GALT5/DAG1/TDG/CDK1
GOBP_POSITIVE_REGULATION_OF_B_CELL_PROLIFERATION	GOBP_POSITIVE_REGULATION_OF_B_CELL_PROLIFERATION	33	-0.579347	-1.44084	0.0404281	0.318036	0.287353	2808	tags=45%, list=15%, signal=39%	BST1/CD81/BCL2/TNFSF13B/GPR183/NFATC2/TLR4/CD38/CD74/NCKAP1L/MEF2C/PTPRC/SASH3/TNFRSF13C/FCRL3
HP_ALOPECIA_TOTALIS	HP_ALOPECIA_TOTALIS	11	0.666809	1.61886	0.0405762	0.318668	0.287924	3909	tags=64%, list=21%, signal=50%	FOXN1/RECQL4/NFKB2/LMNA/GJA1/ANAPC1/RIPK4
GOCC_CYCLIN_DEPENDENT_PROTEIN_KINASE_HOLOENZYME_COMPLEX	GOCC_CYCLIN_DEPENDENT_PROTEIN_KINASE_HOLOENZYME_COMPLEX	40	0.447402	1.49691	0.040578	0.318668	0.287924	3840	tags=42%, list=21%, signal=34%	CCNA2/CCNB1/CDKN1A/CCND1/CDK6/CCNB2/CCNE1/CDK2/CCNF/CDK4/CCNA1/CDK12/CKS1B/CDK1/CCNG2/PCNA/SNW1
GOMF_RNA_POLYMERASE_II_CTD_HEPTAPEPTIDE_REPEAT_KINASE_ACTIVITY	GOMF_RNA_POLYMERASE_II_CTD_HEPTAPEPTIDE_REPEAT_KINASE_ACTIVITY	12	0.655626	1.62429	0.0407233	0.319462	0.28864	4229	tags=58%, list=23%, signal=45%	CDK6/CDK4/CDK12/CDK1/BRD4/CDK8/CCNK
GOBP_POSITIVE_REGULATION_OF_DENDRITIC_SPINE_MORPHOGENESIS	GOBP_POSITIVE_REGULATION_OF_DENDRITIC_SPINE_MORPHOGENESIS	15	0.623222	1.67128	0.0407743	0.319462	0.28864	2538	tags=40%, list=14%, signal=35%	ITPKA/LRP8/DBN1/CAPRIN2/TIAM1/DNM1L
HP_PROSTATE_NEOPLASM	HP_PROSTATE_NEOPLASM	30	0.465606	1.47638	0.0407838	0.319462	0.28864	2446	tags=37%, list=13%, signal=32%	EPHB2/GREM1/RAD51/BRCA1/KLF6/NAB2/BRIP1/MAD1L1/NBN/CDKN2A/BRCA2
GOBP_REGULATION_OF_FIBROBLAST_MIGRATION	GOBP_REGULATION_OF_FIBROBLAST_MIGRATION	32	0.482848	1.57507	0.0408713	0.319873	0.289012	3976	tags=50%, list=21%, signal=39%	AKAP12/THBS1/ITGB1/FGF2/HAS1/ADIPOR2/GNA12/RCC2/RFFL/SDC4/MTA2/CORO1C/FER/TGFB1/RAC1/PAK1
GOBP_REGULATION_OF_POTASSIUM_ION_TRANSMEMBRANE_TRANSPORTER_ACTIVITY	GOBP_REGULATION_OF_POTASSIUM_ION_TRANSMEMBRANE_TRANSPORTER_ACTIVITY	37	-0.5693	-1.43689	0.0411765	0.321222	0.290231	3133	tags=41%, list=17%, signal=34%	KLHL24/VAMP2/LRRC55/KCNAB1/KCNE4/TREM2/KCNE3/AMIGO1/FHL1/KCNRG/ANK2/CASQ2/ATP1B2/CACNA1D/LRRC38
GOBP_MITOTIC_CYTOKINESIS	GOBP_MITOTIC_CYTOKINESIS	66	0.392733	1.42745	0.0412204	0.321222	0.290231	3182	tags=33%, list=17%, signal=28%	ANLN/ESPL1/KIF4A/PLK1/KIF23/CEP55/KIF20A/INCENP/CENPA/KIF20B/RTKN/RHOC/RACGAP1/ECT2/CHMP4C/NUSAP1/RAB35/RASA1/CKAP2/CUL7/CHMP1A/NUP62
GOBP_MUSCLE_ADAPTATION	GOBP_MUSCLE_ADAPTATION	80	0.386671	1.3954	0.0412438	0.321222	0.290231	1805	tags=19%, list=10%, signal=17%	MSTN/AGT/ERRFI1/TNNT1/G6PD/FBXO32/TCAP/RGS2/KLF4/IL1B/LMNA/TNFRSF1A/INPP5F/SMAD3/EDN1
HP_UPPER_LIMB_UNDERGROWTH	HP_UPPER_LIMB_UNDERGROWTH	80	0.386348	1.39424	0.0412438	0.321222	0.290231	3484	tags=35%, list=19%, signal=29%	WNT7A/JAG1/CCDC8/RECQL4/MEG3/SALL4/LRP4/RAD51/BRCA1/FANCA/FANCD2/XRCC2/EIF4A3/FANCI/CHST3/BRIP1/SCARF2/EXT1/FANCE/BRCA2/CHN1/TBX3/CUL7/ESCO2/RFWD3/UBE2T/EXOC6B/FANCB
HP_BLADDER_DIVERTICULUM	HP_BLADDER_DIVERTICULUM	22	0.5614	1.66788	0.0412834	0.321222	0.290231	1168	tags=32%, list=6%, signal=30%	COL1A1/COL5A2/COL5A1/COL3A1/COL1A2/SALL4/PLOD1
HP_CARDIOVASCULAR_CALCIFICATION	HP_CARDIOVASCULAR_CALCIFICATION	28	0.500901	1.57448	0.0412855	0.321222	0.290231	1498	tags=29%, list=8%, signal=26%	PCSK9/NT5E/PDGFB/LDLR/ENPP1/GALNT3/HGD/LMNA
GOBP_POSITIVE_REGULATION_OF_WNT_SIGNALING_PATHWAY	GOBP_POSITIVE_REGULATION_OF_WNT_SIGNALING_PATHWAY	167	0.295373	1.1962	0.0412894	0.321222	0.290231	3466	tags=29%, list=19%, signal=24%	RSPO3/DKK1/EGFR/CDH3/NKD1/CAV1/COL1A1/LGR5/NRARP/DACT1/SULF2/DEPDC1B/CSNK1E/WNT10B/LGR4/DAPK3/SMAD3/CAPRIN2/BMP2/SULF1/JUP/NLE1/PSMD1/YAP1/PSMA1/PSMD11/WNT3A/SRC/ROR2/RUVBL1/TNFAIP3/LBX2/PSMD3/PSMD9/PSME3/PSMC1/PSMD7/PSMB5/CSNK1G2/CSNK2A1/PLEKHA4/PSMB2/EGF/SFRP2/TRPM4/TGFB1/PSMC5/WNT5B
GOMF_HEPARIN_BINDING	GOMF_HEPARIN_BINDING	125	0.336968	1.33289	0.0415621	0.323069	0.291899	2462	tags=34%, list=13%, signal=30%	MSTN/REG4/RSPO3/VTN/LAMC2/COL5A3/COL11A1/SERPINA5/APOH/SMOC1/FN1/ADAMTSL5/COL5A1/FGFBP1/PCOLCE2/VEGFA/POSTN/THBS2/ADAMTS15/THBS1/PF4/CCL7/FGF2/CXCL11/MMP7/RTN4R/CEL/LIPG/HBEGF/CCL8/ADAMTS5/TMEM184A/PGF/SAA1/FSTL1/APP/FGFRL1/BMP4/PCOLCE/ADGRG1/CXCL10/ADAMTS1/FBN1
HP_HEPATITIS	HP_HEPATITIS	80	-0.491798	-1.37208	0.0416667	0.323606	0.292385	3033	tags=32%, list=16%, signal=27%	RFXAP/CYP7B1/BLNK/ACP5/HBB/IL21R/CASP10/PIK3R1/FASLG/FOXP3/IL12RB1/CIITA/RASGRP1/CD247/TNFSF15/C4B/CD3D/CD3E/BTK/POU2AF1/SH2D1A/IGHM/CD40LG/IGLL1/CD79A/CD79B
HP_RECURRENT_CANDIDA_INFECTIONS	HP_RECURRENT_CANDIDA_INFECTIONS	12	-0.732344	-1.53252	0.0417227	0.323767	0.29253	3625	tags=67%, list=20%, signal=54%	RFXAP/IL7R/CIITA/CD247/DOCK8/ZAP70/CD3D/CD3E
GOBP_NEGATIVE_REGULATION_OF_SIGNALING_RECEPTOR_ACTIVITY	GOBP_NEGATIVE_REGULATION_OF_SIGNALING_RECEPTOR_ACTIVITY	44	0.439225	1.51983	0.0418029	0.324114	0.292844	665	tags=16%, list=4%, signal=15%	DKK4/PCSK9/DKK1/ERRFI1/EPHB2/CBLC/TNF
HP_ABNORMAL_LEUKOCYTE_COUNT	HP_ABNORMAL_LEUKOCYTE_COUNT	336	-0.404798	-1.21539	0.042	0.325246	0.293866	3689	tags=23%, list=20%, signal=19%	AGA/MDM4/PIK3CD/IVD/RFXAP/BLNK/TBXAS1/CD81/PDGFRA/STX11/NLRP3/IL7R/ACP5/ACAT1/HBB/CSF3R/WIPF1/CASP10/GFI1/TNFSF12/MECOM/IL6R/LEPR/STAT4/PIK3R1/ITGB2/SPINK5/FERMT3/FASLG/ARHGAP31/FOXP3/LPIN2/IL2RG/IL6ST/FCGR2B/LCK/CTLA4/CD8A/PTPN22/FAT4/HLA-DRB1/WAS/CIITA/RASGRP1/ICOS/NCKAP1L/FMO3/CXCR4/DOCK2/CD247/DOCK8/ZAP70/CORO1A/ADA2/TRAC/ZBTB16/CD3D/CD3E/BTK/PTPRC/CD3G/SPINK1/IKZF1/ITK/TNFRSF13C/KIT/SH2D1A/C…
HP_ABNORMAL_PULMONARY_THORACIC_IMAGING_FINDING	HP_ABNORMAL_PULMONARY_THORACIC_IMAGING_FINDING	61	-0.518891	-1.3952	0.0420354	0.325246	0.293866	2820	tags=44%, list=15%, signal=38%	IL2RA/SMPD1/PRKCD/CCR1/PDGFRA/CSF2RB/APOE/CASP10/STAT4/ASAH1/FASLG/LPIN2/TLR4/CTLA4/PTPN22/MUC5B/HLA-DRB1/RASGRP1/SFTPA2/ABCA3/HLA-DPA1/ATP11A/HLA-DPB1/C4A/SFTPA1/SFTPB/SFTPC
GOMF_GATED_CHANNEL_ACTIVITY	GOMF_GATED_CHANNEL_ACTIVITY	159	-0.442124	-1.29595	0.0420945	0.325246	0.293866	3492	tags=37%, list=19%, signal=30%	CACNB1/ITPR2/KCNQ3/MCOLN3/CHRNA1/PTK2B/KCNS3/TMC8/TMEM150C/GABRQ/KCNH2/TMEM63A/CLIC2/ITPR1/KCNAB2/LRRC55/KCNAB1/HVCN1/KCNMA1/KCNE4/TMC5/TMEM37/CNR1/KCNJ5/P2RX7/KCNE3/CYBB/AQP1/PIEZO2/ANO5/ABCC9/KCNJ11/MCOLN2/KCNK3/TSPOAP1/SCNN1G/KCND3/P2RX5/KCNQ1/KCNJ8/KCNK5/KCNJ15/KCNN3/CLCA4/TMEM63C/CACNG6/KCNA3/P2RX1/CHRNA9/SCNN1B/CLIC6/CACNA1D/CFTR/KCNK17/SCN7A/CLIC5/CACNA2D2/CNGA3/LRRC38
HP_ABNORMALITY_OF_THE_NASAL_SEPTUM	HP_ABNORMALITY_OF_THE_NASAL_SEPTUM	17	0.564493	1.55369	0.0421194	0.325246	0.293866	1986	tags=41%, list=11%, signal=37%	PAH/TFAP2A/IRF6/FLNB/TGIF1/NECTIN1/MSX1
GOBP_NEGATIVE_REGULATION_OF_CARTILAGE_DEVELOPMENT	GOBP_NEGATIVE_REGULATION_OF_CARTILAGE_DEVELOPMENT	21	0.543066	1.59408	0.0421881	0.325246	0.293866	2166	tags=48%, list=12%, signal=42%	PTHLH/SNAI2/GREM1/ADAMTS12/RFLNA/RARG/SOX9/ADAMTS7/PTPN11/BMP4
HP_PREMATURE_LOSS_OF_PRIMARY_TEETH	HP_PREMATURE_LOSS_OF_PRIMARY_TEETH	21	0.543278	1.5947	0.0421881	0.325246	0.293866	851	tags=19%, list=5%, signal=18%	WNT10A/FERMT1/COL3A1/TNFSF11
GOBP_TRANSCRIPTION_ELONGATION_FROM_RNA_POLYMERASE_I_PROMOTER	GOBP_TRANSCRIPTION_ELONGATION_FROM_RNA_POLYMERASE_I_PROMOTER	24	0.491279	1.49541	0.0422644	0.325246	0.293866	6857	tags=83%, list=37%, signal=53%	POLR1A/TAF1A/ERCC2/GTF2H3/TAF1D/GTF2H4/UBTF/POLR2E/POLR1B/POLR1C/CDK7/MNAT1/ERCC3/POLR1E/TAF1B/POLR2K/TBP/POLR2H/TAF1C/GTF2H1
GOBP_NEGATIVE_REGULATION_OF_MUSCLE_TISSUE_DEVELOPMENT	GOBP_NEGATIVE_REGULATION_OF_MUSCLE_TISSUE_DEVELOPMENT	10	0.680946	1.62015	0.0423267	0.325246	0.293866	2166	tags=50%, list=12%, signal=44%	FGF3/TWIST1/SOX15/YBX3/BMP4
GOMF_CARBON_NITROGEN_LIGASE_ACTIVITY_WITH_GLUTAMINE_AS_AMIDO_N_DONOR	GOMF_CARBON_NITROGEN_LIGASE_ACTIVITY_WITH_GLUTAMINE_AS_AMIDO_N_DONOR	10	0.681336	1.62108	0.0423267	0.325246	0.293866	4289	tags=60%, list=23%, signal=46%	CPS1/CAD/QRSL1/PFAS/GATB/NADSYN1
GOBP_OOCYTE_DIFFERENTIATION	GOBP_OOCYTE_DIFFERENTIATION	36	0.476516	1.56315	0.04236	0.325246	0.293866	3030	tags=42%, list=16%, signal=35%	NPPC/EREG/LGR5/AURKA/YBX2/TRIP13/CCNB1/BNC1/SOHLH1/INHBB/TDRD5/BRCA2/ZP3/WASHC5/CDC25B
GOBP_DEVELOPMENT_OF_PRIMARY_SEXUAL_CHARACTERISTICS	GOBP_DEVELOPMENT_OF_PRIMARY_SEXUAL_CHARACTERISTICS	161	0.311631	1.26788	0.0424471	0.325246	0.293866	2556	tags=26%, list=14%, signal=23%	EREG/GATA3/INHA/FSTL3/PTPRN/VGF/MMP14/INHBA/BIK/SCX/SEMA3A/FST/HOXA10/TESC/FOXL2/VEGFA/SOX15/BASP1/FLNA/SOX9/DHX37/HMGCS1/CEBPB/SRD5A1/NKX3-1/YBX3/KIF18A/TIPARP/CCND1/INHBB/FANCA/CBX2/BRIP1/TGFB2/NRIP1/ADGRG1/PTX3/FOXC1/BRCA2/ADAMTS1/ZFPM2/SRC
GOBP_REGULATION_OF_ESTABLISHMENT_OF_PROTEIN_LOCALIZATION_TO_CHROMOSOME	GOBP_REGULATION_OF_ESTABLISHMENT_OF_PROTEIN_LOCALIZATION_TO_CHROMOSOME	12	0.652847	1.6174	0.0424562	0.325246	0.293866	3968	tags=75%, list=21%, signal=59%	CCT6A/CCT5/CCT3/DKC1/CCT7/TCP1/CCT4/WRAP53/CCT8
GOCC_CATALYTIC_STEP_1_SPLICEOSOME	GOCC_CATALYTIC_STEP_1_SPLICEOSOME	12	0.653078	1.61798	0.0424562	0.325246	0.293866	5955	tags=83%, list=32%, signal=57%	EIF4A3/PRPF19/SNRNP200/CWC22/ISY1/PRPF8/CASC3/RBM8A/YJU2/MAGOHB
HP_TRICUSPID_VALVE_PROLAPSE	HP_TRICUSPID_VALVE_PROLAPSE	12	0.652452	1.61643	0.0424562	0.325246	0.293866	2462	tags=50%, list=13%, signal=43%	COL1A1/COL5A2/COL5A1/FLNA/KRAS/FBN1
GOBP_POSITIVE_REGULATION_OF_INTERLEUKIN_12_PRODUCTION	GOBP_POSITIVE_REGULATION_OF_INTERLEUKIN_12_PRODUCTION	35	-0.571997	-1.43732	0.042503	0.325246	0.293866	2014	tags=34%, list=11%, signal=31%	LAPTM5/SYK/TLR4/TLR2/LTB/SCIMP/AGER/IRF8/IL16/CCR7/CD40LG/CCL19
GOBP_T_HELPER_17_TYPE_IMMUNE_RESPONSE	GOBP_T_HELPER_17_TYPE_IMMUNE_RESPONSE	27	-0.601806	-1.45732	0.0425273	0.325246	0.293866	2836	tags=41%, list=15%, signal=35%	TNFSF18/IL6R/PRKCQ/FOXP3/IL12RB1/TBX21/RORA/RORC/SLAMF6/LY9/IRF4
HP_INFLAMMATION_OF_THE_LARGE_INTESTINE	HP_INFLAMMATION_OF_THE_LARGE_INTESTINE	55	-0.527842	-1.39891	0.0425532	0.325246	0.293866	2936	tags=36%, list=16%, signal=31%	NLRC4/WIPF1/CASP10/FCN3/CARD8/FASLG/PSTPIP1/FOXP3/NCF4/HLA-DRB1/WAS/CIITA/RASGRP1/PLCG2/GPIHBP1/IL10RA/ZAP70/ABCB1/CARMIL2/RET
GOBP_CEREBRAL_CORTEX_RADIALLY_ORIENTED_CELL_MIGRATION	GOBP_CEREBRAL_CORTEX_RADIALLY_ORIENTED_CELL_MIGRATION	23	0.507762	1.53895	0.0425918	0.325269	0.293888	3080	tags=39%, list=17%, signal=33%	POU3F2/GLI3/LAMB1/CDK5R1/LRP8/MBOAT7/ADGRG1/NDEL1/RTN4
HP_APLASIA_HYPOPLASIA_OF_THE_UTERUS	HP_APLASIA_HYPOPLASIA_OF_THE_UTERUS	53	0.426108	1.48698	0.0426814	0.325471	0.29407	2274	tags=28%, list=12%, signal=25%	WNT7A/GATA3/CYP11A1/GLI3/KISS1R/FOXL2/STRA6/DHX37/IRF6/BNC1/SOHLH1/PSMC3IP/FGFRL1/DUSP6/NSD2
HP_FAILURE_TO_THRIVE_IN_INFANCY	HP_FAILURE_TO_THRIVE_IN_INFANCY	93	-0.483628	-1.36831	0.0426894	0.325471	0.29407	3415	tags=25%, list=18%, signal=20%	CD81/SLC39A8/SNRPN/HBB/CSF2RB/TNFSF12/MCCC1/NDN/SETBP1/FOXP3/EDN3/EDNRB/ELN/ABCC6/SCNN1G/ICOS/CD96/TNFRSF13C/SCNN1B/RET/CD19/CR2/MS4A1
GOBP_DENDRITIC_CELL_MIGRATION	GOBP_DENDRITIC_CELL_MIGRATION	28	-0.60134	-1.45969	0.042735	0.325548	0.294139	3667	tags=39%, list=20%, signal=32%	SLAMF8/CCR1/TNFSF18/GPR183/CXCR4/CCR5/DOCK8/PIK3CG/CCR2/CCR7/CCL19
GOBP_ESTABLISHMENT_OF_LYMPHOCYTE_POLARITY	GOBP_ESTABLISHMENT_OF_LYMPHOCYTE_POLARITY	13	-0.712417	-1.514	0.0427807	0.325625	0.294209	2234	tags=46%, list=12%, signal=41%	RIPOR2/DOCK2/DOCK8/CRTAM/CCR7/CCL19
GOBP_REGULATION_OF_CHOLESTEROL_EFFLUX	GOBP_REGULATION_OF_CHOLESTEROL_EFFLUX	31	-0.58305	-1.4436	0.0429082	0.325833	0.294397	3158	tags=35%, list=17%, signal=29%	NR1H3/APOE/SHH/CETP/TTC39B/MIR27B/PTCH1/ABCA3/PLA2G10/ABCA8/APOA1
GOCC_ACTIN_FILAMENT_BUNDLE	GOCC_ACTIN_FILAMENT_BUNDLE	61	0.405451	1.45236	0.042915	0.325833	0.294397	2941	tags=41%, list=16%, signal=35%	FSCN1/ACTN1/PXN/MST1R/ABLIM3/RFLNA/PDLIM7/FLNA/PDLIM4/MYH9/ACTN4/ZYX/TPM4/TLNRD1/LIMA1/PDLIM5/MICALL2/SYNPO2/BAG3/NOX4/PALLD/FHL3/FBLIM1/MYL9/CNN2
HP_CONVEX_NASAL_RIDGE	HP_CONVEX_NASAL_RIDGE	61	0.406564	1.45635	0.042915	0.325833	0.294397	4328	tags=54%, list=23%, signal=42%	ASPH/COL1A1/TWIST1/COL3A1/CENPE/COL1A2/PLK4/ERF/LRP4/SLC2A10/LMNA/TRAIP/CSGALNACT1/POLD1/SATB2/NBN/FGFRL1/NSD2/ERCC2/CEP152/XRCC4/LETM1/RUNX2/CPLX1/DNA2/CENPJ/RBBP8/SLC25A24/NUP188/DONSON/RNASEH2A/EFEMP2/ITCH
GOCC_LAMELLIPODIUM_MEMBRANE	GOCC_LAMELLIPODIUM_MEMBRANE	19	0.558823	1.61326	0.0430791	0.326808	0.295278	1600	tags=42%, list=9%, signal=39%	PLEK2/CSPG4/EPHA2/PIEZO1/FAP/VASP/ITGB3/ITGAV
HP_VERTEBRAL_COMPRESSION_FRACTURES	HP_VERTEBRAL_COMPRESSION_FRACTURES	29	0.502995	1.59985	0.0431729	0.326915	0.295375	3000	tags=38%, list=16%, signal=32%	DKK1/FKBP10/SERPINH1/CCND1/MMP2/SPARC/P3H1/MESD/PYCR1/WNT3A/P4HB
GOBP_PHOSPHOLIPID_TRANSPORT	GOBP_PHOSPHOLIPID_TRANSPORT	72	-0.502214	-1.38697	0.0432432	0.326915	0.295375	2814	tags=25%, list=15%, signal=21%	APOE/CETP/APOC3/FASLG/GLTPD2/ATP10B/P2RX7/MFSD2A/ABCA3/APOC1/NPC2/ATP11A/ABCB1/ATP8A1/ATP8A2/PLA2G10/APOA2/APOA1
GOBP_MYOBLAST_PROLIFERATION	GOBP_MYOBLAST_PROLIFERATION	13	0.61909	1.57868	0.043292	0.326915	0.295375	1321	tags=23%, list=7%, signal=21%	MSTN/SOX15/PPARD
HP_ABNORMAL_CLAVICLE_MORPHOLOGY	HP_ABNORMAL_CLAVICLE_MORPHOLOGY	104	0.340756	1.32768	0.0433073	0.326915	0.295375	2236	tags=24%, list=12%, signal=21%	WNT7A/MSX2/COL11A1/EYA1/MMP14/GLI3/TWIST1/KIF7/CDC6/ORC1/MEG3/SALL4/FKBP10/FLNA/HOXD13/CDC45/CDT1/EFNB1/LMNA/SOX11/MMP2/SCARF2/ORC6/PORCN/GJA1
HP_LOWER_LIMB_MUSCLE_WEAKNESS	HP_LOWER_LIMB_MUSCLE_WEAKNESS	104	0.340774	1.32775	0.0433073	0.326915	0.295375	1577	tags=16%, list=9%, signal=15%	FLNC/L1CAM/HSPB3/MME/CAV1/NEFH/PLEC/PDGFB/TCAP/AGRN/GABRA3/PRNP/TPM2/KIF1A/ERLIN2/LMNA/HSPD1
GOBP_ESTABLISHMENT_OF_PROTEIN_LOCALIZATION_TO_CHROMOSOME	GOBP_ESTABLISHMENT_OF_PROTEIN_LOCALIZATION_TO_CHROMOSOME	23	0.505795	1.53299	0.0433076	0.326915	0.295375	4582	tags=61%, list=25%, signal=46%	CCT6A/CCT5/BRCA2/RUVBL2/CCT3/ACD/DKC1/CCT7/TCP1/CCT4/WRAP53/CCT8/NABP2/LRWD1
GOBP_CENTROMERIC_SISTER_CHROMATID_COHESION	GOBP_CENTROMERIC_SISTER_CHROMATID_COHESION	10	0.677367	1.61163	0.0433915	0.327278	0.295703	2251	tags=40%, list=12%, signal=35%	SGO1/BUB1B/BUB1/SGO2
GOBP_PROTEIN_TRIMERIZATION	GOBP_PROTEIN_TRIMERIZATION	15	-0.694371	-1.51375	0.0435356	0.328095	0.296441	2038	tags=33%, list=11%, signal=30%	DISP1/CD74/STEAP4/SCARA5/ITLN1
HP_PRENATAL_MATERNAL_ABNORMALITY	HP_PRENATAL_MATERNAL_ABNORMALITY	111	-0.464076	-1.32416	0.0436635	0.328528	0.296832	2873	tags=32%, list=16%, signal=28%	SPEF2/CCDC40/CFI/SHH/ARMC4/CDON/DNAH5/HBA2/LRRC56/MYH11/DNAH11/DISP1/CCDC65/CCDC39/ELN/STOX1/DNAH1/PTCH1/KCNJ11/RSPH9/FOXJ1/NR3C2/NOS3/CCDC114/CCDC151/TTC25/DNAJB13/GAS2L2/RSPH1/ZMYND10/RSPH4A/DRC1/DNAAF1/CFAP221/DNAI1/DNAI2
GOBP_DNA_TEMPLATED_TRANSCRIPTION_TERMINATION	GOBP_DNA_TEMPLATED_TRANSCRIPTION_TERMINATION	70	0.396539	1.44473	0.0436649	0.328528	0.296832	6536	tags=69%, list=35%, signal=45%	CAVIN1/SYMPK/POLR2A/PRMT5/POLR1A/TAF1A/ERCC2/GTF2H3/TTF2/FIP1L1/SNRPF/TAF1D/CPSF1/SNRPB/CPSF2/CSTF2/CPSF3/LSM11/PABPN1/CPSF7/GTF2H4/UBTF/CPSF4/POLR2E/POLR1B/SMN1/SCAF4/POLR1C/CLP1/CDK7/SMN2/MAZ/MNAT1/ERCC3/SLBP/XRN2/SNRPD3/POLR1E/SNRPE/CSTF3/TAF1B/POLR2K/DHX9/NUDT21/ZNF473/NCBP1/TBP/TTF1
GOMF_NUCLEOSOMAL_DNA_BINDING	GOMF_NUCLEOSOMAL_DNA_BINDING	24	0.490378	1.49267	0.0437604	0.328976	0.297237	4788	tags=46%, list=26%, signal=34%	HMGA2/RCC1/ACTB/HDAC2/MTA2/MBD3/SMARCB1/CHD4/HMGN1/HNRNPC/SMARCC1
HP_IRREGULAR_HYPERPIGMENTATION	HP_IRREGULAR_HYPERPIGMENTATION	132	0.320978	1.26395	0.0439934	0.330456	0.298574	3710	tags=37%, list=20%, signal=30%	KRT14/GJB3/COL7A1/GJB4/FERMT1/CARD14/COL3A1/SALL4/CDKN1A/BLM/RAD51/HGD/LMNA/BRCA1/TNFRSF1A/KRT5/PTPN11/FANCA/FANCD2/XRCC2/FANCI/IL6/MMP2/SEC23A/TUBB/KRAS/BRIP1/NOTCH3/PORCN/GJA1/FANCE/ERCC2/BRCA2/ATP2A2/CHN1/ACTB/DKC1/NRAS/CDKN2B/RFWD3/PDGFRB/UBE2T/USB1/FANCB/MAP2K1/POFUT1/ERCC1/KDM6B/WRAP53
GOBP_OOGENESIS	GOBP_OOGENESIS	59	0.414441	1.49381	0.0441749	0.331382	0.299411	3030	tags=36%, list=16%, signal=30%	NPPC/EREG/LGR5/PAQR5/AURKA/YBX2/TRIP13/CCNB1/PANX1/BNC1/STRA8/SOHLH1/INHBB/TDRD5/PTX3/BRCA2/SRC/ZP3/WASHC5/PAQR7/CDC25B
GOBP_HAIR_FOLLICLE_MATURATION	GOBP_HAIR_FOLLICLE_MATURATION	12	0.648563	1.60679	0.0441891	0.331382	0.299411	2435	tags=58%, list=13%, signal=51%	CDH3/FERMT1/WNT10B/NSUN2/TGFB2/GAL/ERCC2
GOMF_CHROMATIN_DNA_BINDING	GOMF_CHROMATIN_DNA_BINDING	78	0.388793	1.39763	0.0442686	0.331707	0.299704	4487	tags=37%, list=24%, signal=28%	CTCFL/HMGA2/FOXC2/ZIC2/SBNO2/ACTN4/RCC1/SMAD3/HR/SRF/THRB/HSF1/RUVBL2/ACTB/MED1/HDAC2/MTA2/KDM3A/MBD3/RELA/KDM6B/SUZ12/GRHL1/SMARCB1/CHD4/HMGN1/LEMD2/HNRNPC/HNRNPU
GOBP_REPLICATION_FORK_PROCESSING	GOBP_REPLICATION_FORK_PROCESSING	35	0.479406	1.56647	0.0444215	0.33245	0.300376	3609	tags=37%, list=20%, signal=30%	DDX11/TONSL/EME1/BLM/RAD51/TRAIP/ALYREF/BRCA2/ZGRF1/MMS22L/RFWD3/DNA2/PCNA
GOBP_ENAMEL_MINERALIZATION	GOBP_ENAMEL_MINERALIZATION	11	0.663142	1.60995	0.0444406	0.33245	0.300376	1997	tags=55%, list=11%, signal=49%	TBX1/NECTIN1/ITGB6/FAM20C/CNNM4/AMTN
HP_BRUISING_SUSCEPTIBILITY	HP_BRUISING_SUSCEPTIBILITY	121	0.337782	1.35699	0.0445213	0.332782	0.300676	2462	tags=29%, list=13%, signal=25%	MFAP5/KRT14/PLAU/COL1A1/COL5A2/PLEC/F5/COL5A1/COL3A1/DSE/ZNF469/COL1A2/TNFSF11/ADAMTS2/ENPP1/FLNA/ITGB3/LOX/PLOD1/PLOD3/MYH9/SLC2A10/PML/TNFRSF1A/KRT5/PTPN11/FANCA/FANCD2/SMAD3/AEBP1/TGFB2/NABP1/FANCE/FAS/FBN1
GOBP_REGULATION_OF_T_CELL_DIFFERENTIATION	GOBP_REGULATION_OF_T_CELL_DIFFERENTIATION	132	-0.452231	-1.30544	0.0446985	0.333834	0.301626	3266	tags=31%, list=18%, signal=26%	ITPKB/NLRP3/IL7R/TCF7/TNFSF18/SYK/PRKCZ/SHH/CD83/PIK3R6/SPINK5/LILRB4/FOXP3/NFATC2/IL12RB1/DTX1/TBX21/CTLA4/HLA-DRB1/FOXJ1/CD74/NCKAP1L/HLA-DRA/CRTAM/ZAP70/FGL2/HLA-DOA/TOX/ZBTB16/CR1/PTPRC/CD2/SASH3/CD28/SLC46A2/RHOH/TESPA1/CCR2/CD27/IRF4/CCL19
GOBP_POSITIVE_THYMIC_T_CELL_SELECTION	GOBP_POSITIVE_THYMIC_T_CELL_SELECTION	14	-0.703676	-1.51723	0.0447368	0.333848	0.301639	3266	tags=71%, list=18%, signal=59%	ITPKB/SHH/CD74/DOCK2/ZAP70/TOX/CD3D/CD3E/PTPRC/CD3G
GOCC_HETEROCHROMATIN	GOCC_HETEROCHROMATIN	64	0.394391	1.40763	0.0449047	0.334549	0.302272	3703	tags=39%, list=20%, signal=31%	HMGA2/HMGA1/SNAI1/SALL4/EME1/UHRF1/INCENP/CENPA/PML/CBX2/HSF1/FOXC1/TRIM28/NCAPD3/CDKN2A/WDR76/TNKS1BP1/PHC2/HELLS/ESCO2/MBD3/TCP1/SUV39H1/SIRT6/DNMT3A
HP_BICONCAVE_VERTEBRAL_BODIES	HP_BICONCAVE_VERTEBRAL_BODIES	16	0.589075	1.58892	0.044948	0.334549	0.302272	2436	tags=38%, list=13%, signal=33%	COL1A1/COL1A2/TONSL/FKBP10/NOTCH3/PYCR1
GOBP_REGULATION_OF_ENDOCYTIC_RECYCLING	GOBP_REGULATION_OF_ENDOCYTIC_RECYCLING	11	0.662382	1.60811	0.0449926	0.334549	0.302272	2748	tags=64%, list=15%, signal=54%	PLA2G4E/BVES/INPP5F/EHD2/PLA2G3/EHD1/EIPR1
GOBP_REGULATION_OF_SISTER_CHROMATID_COHESION	GOBP_REGULATION_OF_SISTER_CHROMATID_COHESION	21	0.536237	1.57403	0.0450242	0.334549	0.302272	2372	tags=29%, list=13%, signal=25%	DDX11/ESPL1/CDCA5/BUB1/FEN1/SLF1
HP_ABNORMAL_MYELOID_LEUKOCYTE_MORPHOLOGY	HP_ABNORMAL_MYELOID_LEUKOCYTE_MORPHOLOGY	288	-0.412042	-1.23412	0.045045	0.334549	0.302272	3235	tags=21%, list=17%, signal=17%	PDGFRA/STX11/NLRP3/IL7R/ACP5/CSF3R/WIPF1/APOE/CASP10/GFI1/LIPA/MECOM/PIK3R1/ASAH1/SPINK5/FASLG/FOXP3/NCF4/IL2RG/CYBB/PLN/IL6ST/CTLA4/PTPN22/ABCC9/SGCG/HLA-DRB1/WAS/CIITA/RASGRP1/ICOS/FMO3/CXCR4/CD247/NCF1/DOCK8/HLA-DPA1/ZAP70/NPC2/ADA2/HLA-DPB1/TNNC1/TRAC/ZBTB16/CD3D/CD3E/BTK/IKZF1/PRDM16/KIT/DES/SH2D1A/RNU4ATAC/CD27/IGHM/CD40LG/IGLL1/CD79A/CD79B/RMRP
GOBP_PYRIMIDINE_CONTAINING_COMPOUND_METABOLIC_PROCESS	GOBP_PYRIMIDINE_CONTAINING_COMPOUND_METABOLIC_PROCESS	75	0.384723	1.38988	0.0450503	0.334549	0.302272	1431	tags=13%, list=8%, signal=12%	TKTL1/APOBEC1/CDA/CPS1/NT5E/TK1/UPP1/UCK2/CAD/TYMS
GOCC_MULTIVESICULAR_BODY	GOCC_MULTIVESICULAR_BODY	52	-0.531487	-1.40076	0.0451977	0.335101	0.30277	1604	tags=21%, list=9%, signal=19%	CD74/SFTPA2/LRRK2/CTSH/SFTPA1/SFTPB/NAPSA/SFTPD/GFRA1/SFTPC/CD79A
HP_RECURRENT_VIRAL_INFECTIONS	HP_RECURRENT_VIRAL_INFECTIONS	52	-0.531618	-1.40111	0.0451977	0.335101	0.30277	3652	tags=35%, list=20%, signal=28%	PIK3CD/RFXAP/IL7R/GFI1/RALGAPA1/IL2RG/CYBB/CD8A/CIITA/FLI1/CD247/DOCK8/ZAP70/CD3D/CD3E/BTK/IGHM/RMRP
GOBP_BLASTODERM_SEGMENTATION	GOBP_BLASTODERM_SEGMENTATION	12	0.646995	1.60291	0.0453443	0.335915	0.303507	3186	tags=50%, list=17%, signal=41%	SEMA3A/BASP1/SEMA3F/TDRD5/TBX3/NRP2
HP_ABNORMALITY_OF_SKELETAL_MUSCLE_FIBER_SIZE	HP_ABNORMALITY_OF_SKELETAL_MUSCLE_FIBER_SIZE	48	0.41847	1.45157	0.0454549	0.336136	0.303706	1989	tags=27%, list=11%, signal=24%	POPDC3/COL12A1/NEFH/COL6A1/COL6A2/TCAP/HPDL/TPM2/LMNA/PPARG/COL6A3/LRP12/TWNK
HP_PATELLAR_APLASIA	HP_PATELLAR_APLASIA	17	0.557591	1.53469	0.0454889	0.336136	0.303706	1174	tags=35%, list=6%, signal=33%	WNT7A/CDC6/ORC1/RECQL4/CDC45/CDT1
GOBP_REGULATION_OF_HEMATOPOIETIC_STEM_CELL_DIFFERENTIATION	GOBP_REGULATION_OF_HEMATOPOIETIC_STEM_CELL_DIFFERENTIATION	70	0.393956	1.43533	0.0454937	0.336136	0.303706	5700	tags=51%, list=31%, signal=36%	GATA3/PSMD1/YAP1/PRKDC/FOXC1/PSMA1/PSMD11/TCF3/PSMD3/PSMD9/PSME3/PSMC1/PSMD7/PSMB5/PSMB2/TP73/GATA2/PSMC5/OCIAD2/PSMD14/HSPA9/PSMB6/PUS7/PSMD12/ITCH/PSMA5/ABL1/PSMF1/PSMD2/EIF2AK2/PSME4/PSMC3/PSMB7/PSMD4/SETD1A/PSMA4
GOMF_G_QUADRUPLEX_DNA_BINDING	GOMF_G_QUADRUPLEX_DNA_BINDING	10	0.675683	1.60763	0.0455211	0.336136	0.303706	3455	tags=50%, list=19%, signal=41%	DDX11/BLM/PIF1/LONP1/NME2
HP_CORNEAL_OPACITY	HP_CORNEAL_OPACITY	201	0.293158	1.22492	0.0455988	0.336438	0.303979	2617	tags=26%, list=14%, signal=22%	NDP/PCSK9/GJB3/COL7A1/MMP1/TGFBI/COL11A1/GJB4/MMP14/JAG1/PDGFB/TENM3/FERMT1/GJB2/DST/ZNF469/LDLR/BUB1B/TRIP13/TWIST2/TBX1/BUB1/CEP55/COL4A1/PLCB3/PXDN/FLNB/SLC4A11/LMNA/KIF11/CENPF/MMP2/NCAPG2/KRAS/ATAD3A/SCARF2/BMP4/PORCN/GJA1/CLIP2/YAP1/NSD2/GALNS/RAB23/DHCR7/FOXC1/ERCC2/ST14/FKRP/COL8A2/DAG1/CTSA
GOBP_REGULATION_OF_CELLULAR_RESPONSE_TO_HYPOXIA	GOBP_REGULATION_OF_CELLULAR_RESPONSE_TO_HYPOXIA	13	0.617161	1.57376	0.045648	0.33653	0.304062	2813	tags=54%, list=15%, signal=46%	KCNK2/AJUBA/MIR210/ENO1/HYOU1/CHCHD2/NOL3
GOBP_PEPTIDYL_THREONINE_MODIFICATION	GOBP_PEPTIDYL_THREONINE_MODIFICATION	110	0.334231	1.33752	0.0456967	0.336617	0.304141	3631	tags=32%, list=20%, signal=26%	GCG/DDIT4/SPHK1/SPRED3/CEMIP/PLK1/TRIM6/RIPK2/CHEK1/GALNT13/GALNT3/CAD/GALNT2/CDK5R1/TTK/HASPIN/ULK1/CDC42BPB/OXSR1/CDC42BPG/APP/PRKDC/EIF4G1/RPTOR/TNKS1BP1/CDK1/CALM3/VRK1/CSNK2A1/MARK2/EGF/GSK3A/TGFB1/UBE2K/MAP2K1
GOBP_STEROL_IMPORT	GOBP_STEROL_IMPORT	10	-0.745703	-1.48	0.0457698	0.336885	0.304382	32	tags=30%, list=0%, signal=30%	APOC3/APOA2/APOA1
HP_HYPODONTIA	HP_HYPODONTIA	149	0.309967	1.26582	0.0458105	0.336913	0.304408	2364	tags=21%, list=13%, signal=18%	LAMA3/LAMC2/EEF1A2/HMGA2/FGF3/COL17A1/ITGB4/LAMB3/GRIN2D/WNT10A/ADAMTS2/IRF6/LRP4/FLNB/CKAP2L/POP1/LMNA/NECTIN1/TRIO/YWHAG/DVL1/MSX1/CLDN1/CACNA1B/FGFRL1/PORCN/CHSY1/CLIP2/NXN/NSD2/FOXC1
GOBP_POSITIVE_REGULATION_OF_CELL_JUNCTION_ASSEMBLY	GOBP_POSITIVE_REGULATION_OF_CELL_JUNCTION_ASSEMBLY	68	0.394718	1.42352	0.045951	0.33742	0.304866	1416	tags=29%, list=8%, signal=27%	WNT7A/AGT/EPHA2/EPHB2/CAV1/TPBG/SLITRK6/AMIGO2/LRRN1/VEGFA/OXTR/AGRN/FLRT2/COL16A1/CLSTN2/S100A10/SYNDIG1/DLG5/MAP4K4/SRPX2
GOCC_ACTOMYOSIN	GOCC_ACTOMYOSIN	62	0.389606	1.40499	0.0459531	0.33742	0.304866	2941	tags=42%, list=16%, signal=35%	FSCN1/ACTN1/PXN/STX1A/MST1R/ABLIM3/PDLIM7/PDLIM4/MYH9/ACTN4/ZYX/TPM4/TLNRD1/LIMA1/PDLIM5/DBN1/MICALL2/CDC42BPB/SYNPO2/BAG3/NOX4/PALLD/FHL3/FBLIM1/MYL9/CNN2
GOBP_POTASSIUM_ION_HOMEOSTASIS	GOBP_POTASSIUM_ION_HOMEOSTASIS	18	-0.650902	-1.47908	0.0460948	0.338188	0.30556	2906	tags=33%, list=16%, signal=28%	KCNH2/ATP1A3/KCNMA1/ATP1B2/UPK3A/ATP4B
HP_CURLY_HAIR	HP_CURLY_HAIR	23	0.502613	1.52334	0.0461709	0.338475	0.30582	4361	tags=48%, list=24%, signal=37%	TCHH/KRAS/JUP/GJA1/ST14/LZTR1/NRAS/MAP2K1/RIPK4/GAN/MTOR
GOBP_POSITIVE_REGULATION_OF_LIPID_CATABOLIC_PROCESS	GOBP_POSITIVE_REGULATION_OF_LIPID_CATABOLIC_PROCESS	19	-0.647563	-1.47784	0.0462725	0.338949	0.306247	1821	tags=21%, list=10%, signal=19%	PLIN5/AADAC/APOA2/APOA1
HP_CONGENITAL_HIP_DISLOCATION	HP_CONGENITAL_HIP_DISLOCATION	70	0.392991	1.43181	0.0464082	0.339606	0.306841	1322	tags=21%, list=7%, signal=20%	WNT7A/EYA1/COL12A1/COL1A1/COL5A2/CCDC8/COL3A1/ZNF469/AGRN/RECQL4/TPM2/FLNA/CLTCL1/PLOD1/HACD1
GOBP_POSITIVE_REGULATION_OF_PROTEIN_BINDING	GOBP_POSITIVE_REGULATION_OF_PROTEIN_BINDING	79	0.382579	1.37937	0.0464364	0.339606	0.306841	2498	tags=25%, list=14%, signal=22%	GCG/VTN/CAV1/RIPK2/TRIB3/ANXA2/DACT1/CTHRC1/PLK2/TICAM1/CAPRIN2/BMP2/HOXA3/APP/BMP4/TIAM1/HSF1/RAN/HSP90AB1/WNT3A
HP_ARTERIOVENOUS_FISTULA	HP_ARTERIOVENOUS_FISTULA	10	0.673667	1.60283	0.0465859	0.340288	0.307457	640	tags=40%, list=3%, signal=39%	COL1A1/COL5A2/COL5A1/COL3A1
GOBP_PROTEIN_FOLDING	GOBP_PROTEIN_FOLDING	198	0.286908	1.17818	0.0466041	0.340288	0.307457	4197	tags=34%, list=23%, signal=27%	HSPA6/NPPC/ERO1A/HSPA1A/SPHK1/HSPA1B/HSPA2/CCT6A/DNAJB4/CLGN/DNAJB1/BAG2/FKBP4/HSPD1/CCT5/PFDN2/FKBP1B/FKBP9/BAG3/P3H1/MESD/HSP90AB1/RUVBL2/CCT3/SACS/QSOX2/PPIF/HSP90AB2P/PPIA/GANAB/HSP90AA1/HSPE1/HSPA4L/P4HB/CDC37/PSMC1/DNAJC2/CSNK2A1/PDIA6/CCT7/GRPEL1/CHORDC1/TCP1/DNAJB5/GNAI1/HSP90AB3P/RAD23B/CCT4/PTGES3/AHSA1/DNAJA4/UNC45A/GNAI3/CSNK2A2/LMAN1/TRAP1/NUDC/HSPA9/HSPBP1/CCT8/HSPA5/PFDN4/HSP90B1/P…
HP_LANGUAGE_IMPAIRMENT	HP_LANGUAGE_IMPAIRMENT	45	0.409049	1.40673	0.0466657	0.340466	0.307618	4	tags=2%, list=0%, signal=2%	TM4SF20
HP_HIGH_NARROW_PALATE	HP_HIGH_NARROW_PALATE	111	0.328236	1.33425	0.0467349	0.340699	0.307829	3725	tags=32%, list=20%, signal=26%	WNT7A/MFAP5/COL11A1/COL12A1/COL3A1/CDC6/ORC1/RECQL4/TWIST2/LOX/CDC45/PLOD1/CDT1/TBX1/LRP4/PTPN11/DVL1/SMAD3/SCARF2/ORC6/TGFB2/NOTCH3/ERCC2/FBN1/CRKL/WASHC5/INTU/GNE/SMS/RUNX2/ANTXR1/DVL3/MAP2K1/CNTN1/SLC25A24/GMNN
GOBP_NEGATIVE_REGULATION_OF_MEIOTIC_CELL_CYCLE	GOBP_NEGATIVE_REGULATION_OF_MEIOTIC_CELL_CYCLE	13	0.615542	1.56963	0.046826	0.341091	0.308183	2238	tags=38%, list=12%, signal=34%	NPPC/OVOL1/TRIP13/TTK/LIF
GOBP_REGULATION_OF_OSTEOBLAST_DIFFERENTIATION	GOBP_REGULATION_OF_OSTEOBLAST_DIFFERENTIATION	103	0.327971	1.27035	0.0468913	0.341273	0.308348	2255	tags=27%, list=12%, signal=24%	NPPC/VEGFC/FBN2/SMOC1/JAG1/GLI3/SNAI2/TWIST1/TNF/GREM1/NOCT/PDLIM7/GDPD2/TWIST2/SOX9/MIR210/CTHRC1/CEBPB/WNT10B/PPARG/CDK6/SMAD3/SOX11/IL6/BMP2/BMP4/ID3/YAP1
GOCC_COLLAGEN_TRIMER	GOCC_COLLAGEN_TRIMER	71	0.383087	1.40959	0.0469883	0.341273	0.308348	1698	tags=39%, list=9%, signal=36%	COL7A1/COL5A3/COL17A1/COL11A2/COL11A1/C1QTNF3/CCBE1/C1QTNF6/COL12A1/COL1A1/COL5A2/COL6A1/COL22A1/COL5A1/COL6A2/COL3A1/COL1A2/COL16A1/COL4A2/COL15A1/LOX/COL4A1/CTHRC1/COL23A1/COL4A5/COL4A6/COL10A1/COL6A3
GOBP_CELL_MIGRATION_INVOLVED_IN_SPROUTING_ANGIOGENESIS	GOBP_CELL_MIGRATION_INVOLVED_IN_SPROUTING_ANGIOGENESIS	56	0.39994	1.38384	0.0470701	0.341273	0.308348	1657	tags=29%, list=9%, signal=26%	FOXC2/MIR196A1/GREM1/PTGS2/FGFBP1/CARD10/VEGFA/EFNB2/THBS1/KLF4/FGF2/ROBO1/SRPX2/ANXA1/PLK2/ADTRP
GOBP_POSITIVE_REGULATION_OF_PROTEIN_MATURATION	GOBP_POSITIVE_REGULATION_OF_PROTEIN_MATURATION	21	0.529965	1.55563	0.0471513	0.341273	0.308348	1596	tags=43%, list=9%, signal=39%	CCBE1/MMP14/MELTF/ADAM8/BAG2/MYH9/TFR2/ENO1/F12
GOCC_DNA_POLYMERASE_COMPLEX	GOCC_DNA_POLYMERASE_COMPLEX	20	0.566314	1.63023	0.0471513	0.341273	0.308348	5157	tags=65%, list=28%, signal=47%	MCM3/POLD2/POLD1/POLE/PRIM1/POLD4/POLG/POLE2/PRIM2/DNA2/MAD2L2/POLA2/CHRAC1
GOBP_REGULATION_OF_TOLL_LIKE_RECEPTOR_9_SIGNALING_PATHWAY	GOBP_REGULATION_OF_TOLL_LIKE_RECEPTOR_9_SIGNALING_PATHWAY	10	-0.745092	-1.47878	0.0471567	0.341273	0.308348	1882	tags=30%, list=10%, signal=27%	PTPN22/LILRA4/FCRL3
GOMF_BILE_ACID_TRANSMEMBRANE_TRANSPORTER_ACTIVITY	GOMF_BILE_ACID_TRANSMEMBRANE_TRANSPORTER_ACTIVITY	11	0.660493	1.60352	0.0472008	0.341273	0.308348	1489	tags=45%, list=8%, signal=42%	SLC51B/SLCO1B3/SLC10A6/AKR1C4/SLC10A4
GOBP_POSITIVE_REGULATION_OF_TRANSLATION	GOBP_POSITIVE_REGULATION_OF_TRANSLATION	118	0.335128	1.3309	0.047239	0.341273	0.308348	4961	tags=41%, list=27%, signal=30%	KRT17/TNF/PKM/THBS1/PPP1R15A/ITGA2/PRR16/YBX3/LARP6/ERBB2/EIF4A3/EIF5A/IL6/EIF5AL1/PRKDC/EIF4G1/CDK4/SAMD4A/EIF3C/BCL3/LARP1/AGO2/HNRNPD/EIF3D/PLXNB2/TARBP2/METTL5/EIF6/RPUSD4/PLD1/NAT10/GUF1/RPS6KB1/NPM1/KHDRBS1/LARP4/FXR2/NCK1/MTOR/C1QBP/UPF3B/CDC123/SOX4/UCN/RPUSD3/FASTKD2/NCK2/PABPC1
GOBP_MATURATION_OF_SSU_RRNA_FROM_TRICISTRONIC_RRNA_TRANSCRIPT_SSU_RRNA_5_8S_RRNA_LSU_RRNA	GOBP_MATURATION_OF_SSU_RRNA_FROM_TRICISTRONIC_RRNA_TRANSCRIPT_SSU_RRNA_5_8S_RRNA_LSU_RRNA	36	0.469293	1.53946	0.0472571	0.341273	0.308348	4392	tags=50%, list=24%, signal=38%	DHX37/TSR1/FAM207A/BYSL/ERCC2/FP565260.1/RRS1/RPP40/NOP14/BMS1/UTP4/NOL10/HEATR1/UTP6/KRI1/RRP36/DCAF13/WDR46
GOBP_RESPONSE_TO_LEUKEMIA_INHIBITORY_FACTOR	GOBP_RESPONSE_TO_LEUKEMIA_INHIBITORY_FACTOR	76	0.380523	1.36658	0.0472613	0.341273	0.308348	1561	tags=21%, list=8%, signal=19%	VEGFC/LRAT/NEFH/GFPT2/MSC/PFKP/PADI2/PCOLCE2/HK2/TNFSF11/RARG/MYBL2/KLF4/SBNO2/INA/PML
HP_MICRODONTIA	HP_MICRODONTIA	106	0.339486	1.34724	0.0472613	0.341273	0.308348	2364	tags=25%, list=13%, signal=22%	FGF3/CDH3/HEPHL1/LAMB3/EYA1/WNT10A/TFAP2A/COL3A1/ORC1/RECQL4/TWIST2/IRF6/TGFA/CKAP2L/WNT10B/WDR4/NECTIN1/FAM20C/CHST3/SEC23A/MSX1/SATB2/CHSY1/GJA1/CLIP2/FOXC1
HP_VITREORETINOPATHY	HP_VITREORETINOPATHY	16	0.587762	1.58538	0.0475726	0.343251	0.310134	3325	tags=50%, list=18%, signal=41%	NDP/COL11A1/VCAN/P3H2/COL18A1/ZNF408/COL9A3/LOXL3
GOBP_REGULATION_OF_ADAPTIVE_IMMUNE_RESPONSE	GOBP_REGULATION_OF_ADAPTIVE_IMMUNE_RESPONSE	149	-0.448632	-1.30753	0.047619	0.343303	0.310181	4541	tags=39%, list=25%, signal=30%	FBXO38/NDFIP1/B2M/MR1/SIRT1/HAVCR2/IL1R1/C4BPB/AZGP1/TNFRSF1B/TNFRSF14/HLA-E/SHLD1/C3/CD81/TNFSF13/NLRP3/IL7R/TNFSF18/PRKCZ/PRKCQ/SAMSN1/LILRB4/CD1A/CD4/TNFSF13B/FOXP3/SUSD4/IL12RB1/LILRB1/SKAP1/IL6ST/TBX21/FCGR2B/HLA-DRB1/WAS/FOXJ1/HLA-DRA/IL33/ALOX15/MEF2C/CD1D/CR1/BTK/PTPRC/SASH3/CD28/AGER/LTA/CD1E/CCR2/CLC/CD48/CD1B/CD1C/C4BPA/CCL19/FCER2
GOBP_POSITIVE_REGULATION_OF_UBIQUITIN_PROTEIN_LIGASE_ACTIVITY	GOBP_POSITIVE_REGULATION_OF_UBIQUITIN_PROTEIN_LIGASE_ACTIVITY	12	0.643833	1.59507	0.0476549	0.343303	0.310181	2994	tags=42%, list=16%, signal=35%	UBE2C/CDC20/PLK1/FZR1/UBE2S
GOBP_MONOSACCHARIDE_METABOLIC_PROCESS	GOBP_MONOSACCHARIDE_METABOLIC_PROCESS	230	0.283341	1.23868	0.0479241	0.34497	0.311688	2283	tags=19%, list=12%, signal=17%	TKTL1/GCG/C1QTNF3/IGFBP3/PFKFB4/SLC2A3/PMAIP1/PFKP/SIK1/G6PD/SLC2A1/TNF/PHLDA2/SDS/C1QTNF12/PPP1R3G/HK2/PKM/GAPDH/ENPP1/OAS1/IRS1/RBP4/MIR210/FUT4/HKDC1/PPARD/PGM2/PGM1/ENO2/SLC39A14/ENO1/ALDOA/B4GALT1/GSTO2/CHST15/AKR1B1/TPI1/GPI/SIRT7/SORD/PGK1/PGAM1
GOBP_LEUKOCYTE_CELL_CELL_ADHESION	GOBP_LEUKOCYTE_CELL_CELL_ADHESION	314	-0.40628	-1.21995	0.048048	0.345591	0.312249	2854	tags=27%, list=15%, signal=23%	EFNB3/TNFSF18/FYN/SYK/PRKCZ/AIF1/PDCD1/SHH/CD83/PRKCQ/PAG1/PIK3R1/ITGB2/SEMA4D/PIK3R6/LILRB4/FERMT3/CXCL12/SELPLG/CD4/ITGB7/TNFSF13B/RIPOR2/FOXP3/SIRPB1/PECAM1/IL12RB1/LILRB1/DTX1/SKAP1/ZDHHC21/IL6ST/TBX21/FCGR2B/LCK/CTLA4/PTPN22/DPP4/JAM2/TNFAIP8L2/HLA-DRB1/FOXJ1/CD74/ICOS/NCKAP1L/HLA-DRA/TIGIT/GRAP2/DOCK8/CRTAM/HLA-DPA1/ZAP70/HLA-DMB/SIRPG/CORO1A/RASAL3/HLA-DPB1/CD1D/FGL2/SPN/CD6/ZBTB16/CD3E/CR…
GOBP_NEGATIVE_REGULATION_OF_IMMUNOGLOBULIN_PRODUCTION	GOBP_NEGATIVE_REGULATION_OF_IMMUNOGLOBULIN_PRODUCTION	13	-0.708123	-1.50487	0.0481283	0.345896	0.312525	2222	tags=46%, list=12%, signal=41%	FOXP3/FCGR2B/IL33/CR1/FCRL3/CD22
HP_CONGENITAL_CONTRACTURE	HP_CONGENITAL_CONTRACTURE	116	0.32399	1.30507	0.0482911	0.346601	0.313161	1498	tags=17%, list=8%, signal=16%	MYBPC1/ITGB4/FBN2/COL12A1/TNNI2/PLOD2/ITGA6/PLEC/GLI3/DSE/KIF14/AGRN/FKBP10/TPM2/KIF1A/CEP55/GBE1/SRPX2/DOK7/LMNA
GOBP_POSITIVE_REGULATION_OF_CELL_CYCLE_G2_M_PHASE_TRANSITION	GOBP_POSITIVE_REGULATION_OF_CELL_CYCLE_G2_M_PHASE_TRANSITION	29	0.49453	1.57293	0.0483021	0.346601	0.313161	4536	tags=69%, list=25%, signal=52%	HSPA2/CDC25C/CDC25A/CCNB1/WNT10B/DBF4B/CCND1/DTL/APP/CDK4/RCC2/CDK1/CDC25B/BRD4/ATAD5/MTA3/NPM1/RAB11A/FBXO5/CDC7
GOBP_PYRIMIDINE_NUCLEOSIDE_CATABOLIC_PROCESS	GOBP_PYRIMIDINE_NUCLEOSIDE_CATABOLIC_PROCESS	18	0.588999	1.65684	0.0484025	0.347049	0.313566	834	tags=22%, list=5%, signal=21%	APOBEC1/CDA/NT5E/UPP1
HP_DEVIATION_OF_THE_2ND_FINGER	HP_DEVIATION_OF_THE_2ND_FINGER	14	0.621293	1.62141	0.0485297	0.347688	0.314144	3172	tags=57%, list=17%, signal=47%	FLNA/CSGALNACT1/BMP2/OPA3/CHSY1/CANT1/KNSTRN/PTRH2
GOBP_T_CELL_LINEAGE_COMMITMENT	GOBP_T_CELL_LINEAGE_COMMITMENT	24	-0.601549	-1.42808	0.0486284	0.347851	0.314291	2836	tags=50%, list=15%, signal=42%	TNFSF18/BCL2/IL6R/SHH/FOXP3/IL12RB1/TBX21/SPN/TOX/SLAMF6/LY9/IRF4
HP_CLUBBING_OF_FINGERS	HP_CLUBBING_OF_FINGERS	24	-0.601639	-1.42829	0.0486284	0.347851	0.314291	1877	tags=33%, list=10%, signal=30%	MUC5B/RASGRP1/NCKAP1L/SFTPA2/ABCA3/ATP11A/SFTPA1/SFTPC
GOBP_NEGATIVE_REGULATION_OF_DNA_REPAIR	GOBP_NEGATIVE_REGULATION_OF_DNA_REPAIR	35	0.475354	1.55323	0.0487435	0.348141	0.314553	4932	tags=57%, list=27%, signal=42%	HMGA2/TWIST1/AUNIP/CGAS/POLQ/HSF1/RMI2/MIR221/OTUB2/TRIP12/FANCB/PARPBP/MAD2L2/TFIP11/CYREN/TP53BP1/OTUB1/RIF1/RECQL5/UBQLN4
GOCC_SPINDLE_POLE_CENTROSOME	GOCC_SPINDLE_POLE_CENTROSOME	15	0.616364	1.65289	0.048745	0.348141	0.314553	1598	tags=33%, list=9%, signal=30%	MISP/AURKA/DLGAP5/AURKB/NDE1
GOBP_PLACENTA_BLOOD_VESSEL_DEVELOPMENT	GOBP_PLACENTA_BLOOD_VESSEL_DEVELOPMENT	27	0.474929	1.47448	0.0488943	0.348935	0.31527	3631	tags=30%, list=20%, signal=24%	FOSL1/PLCD3/JUNB/ITGB8/SOCS3/VASH2/SPINT1/MAP2K1
GOBP_PYRUVATE_METABOLIC_PROCESS	GOBP_PYRUVATE_METABOLIC_PROCESS	124	0.321135	1.28116	0.0489946	0.349281	0.315583	4377	tags=41%, list=24%, signal=32%	SLC16A3/DDIT4/PFKFB4/SLC16A1/PFKP/SDS/HK2/PKM/GAPDH/LDHA/HKDC1/PGM1/ENO2/HIF1A/ENO1/ALDOA/VDAC1/NDC1/TPI1/APP/GPI/PGK1/PGAM1/NUP37/SLC16A8/PFKFB3/NUP153/FOXK1/ALDOC/LDHB/GIT1/PFKL/NUP85/NUP62/PGM2L1/EIF6/ME1/FOXK2/AAAS/TIGAR/PRKAA2/NUP155/ZBTB7A/NUP188/NR4A3/NUP107/NUP205/BSG/RAE1/NUP54/OGDH
HP_ABNORMALITY_OF_THE_PHALANGES_OF_THE_HALLUX	HP_ABNORMALITY_OF_THE_PHALANGES_OF_THE_HALLUX	34	0.462615	1.50886	0.0490755	0.349281	0.315583	2779	tags=44%, list=15%, signal=38%	PTHLH/GLI3/TWIST1/KIF7/SALL4/HOXD13/DACT1/EFNB1/BMP2/SATB2/NXN/CANT1/RAB23/ROR2/ACTB
HP_MICRONODULAR_CIRRHOSIS	HP_MICRONODULAR_CIRRHOSIS	18	0.586973	1.65114	0.0490794	0.349281	0.315583	620	tags=17%, list=3%, signal=16%	KRT18/MET/KRT8
GOBP_VENTRICULAR_CARDIAC_MUSCLE_CELL_MEMBRANE_REPOLARIZATION	GOBP_VENTRICULAR_CARDIAC_MUSCLE_CELL_MEMBRANE_REPOLARIZATION	16	-0.668777	-1.48473	0.0490956	0.349281	0.315583	2906	tags=50%, list=16%, signal=42%	KCNH2/KCNE4/KCNJ5/KCNE3/KCND3/KCNQ1/KCNJ8/ANK2
GOBP_CELLULAR_COMPONENT_ASSEMBLY_INVOLVED_IN_MORPHOGENESIS	GOBP_CELLULAR_COMPONENT_ASSEMBLY_INVOLVED_IN_MORPHOGENESIS	68	0.393854	1.42041	0.049165	0.349503	0.315784	3402	tags=43%, list=18%, signal=35%	TNNT3/ITGB4/TNNT1/FHOD3/KRT8/TCAP/PHLDB2/GPC1/TNNT2/KRT19/TMOD1/KNL1/EDN1/TMOD3/OBSCN/NECTIN2/SRF/FLII/ERCC2/PLA2G3/ANKRD1/DAG1/MTMR2/UGT8/CSRP2/PDGFRB/TPM1/WDR1/PROX1
GOBP_POSITIVE_REGULATION_OF_MITOCHONDRIAL_MEMBRANE_POTENTIAL	GOBP_POSITIVE_REGULATION_OF_MITOCHONDRIAL_MEMBRANE_POTENTIAL	11	-0.7367	-1.50016	0.0492476	0.349819	0.316069	109	tags=36%, list=1%, signal=36%	BAD/MTLN/NNT/TCL1A
GOBP_RNA_DEPENDENT_DNA_BIOSYNTHETIC_PROCESS	GOBP_RNA_DEPENDENT_DNA_BIOSYNTHETIC_PROCESS	67	0.393648	1.4211	0.0494785	0.35117	0.31729	4784	tags=49%, list=26%, signal=37%	PKIB/CCT6A/AURKB/NEK2/CCT5/PIF1/GAR1/HSP90AB1/SRC/CCT3/TNKS1BP1/ACD/PPIA/HSP90AA1/DKC1/CCT7/TCP1/NAT10/XRCC5/CCT4/PTGES3/WRAP53/PNKP/SMG5/MAP3K4/EXOSC10/PINX1/CCT8/HNRNPC/HNRNPU/HNRNPA1/RPA1/MAPKAPK5
GOBP_POSITIVE_REGULATION_OF_CELL_GROWTH	GOBP_POSITIVE_REGULATION_OF_CELL_GROWTH	128	0.315224	1.25932	0.0495147	0.35117	0.31729	2737	tags=21%, list=15%, signal=18%	IGFBP1/L1CAM/PRSS2/EGFR/MMP14/KRT17/SPHK1/FN1/VEGFA/SEMA7A/SFN/NTN1/ERBB2/LPAR3/DBN1/HBEGF/EDN1/ADAM17/TGFB2/SRF/MEGF8/EIF4G1/ADAM10/WNT3A/RPTOR/SMURF1/NDEL1
GOBP_POSITIVE_REGULATION_OF_AXON_EXTENSION	GOBP_POSITIVE_REGULATION_OF_AXON_EXTENSION	33	0.458973	1.49661	0.0497147	0.352169	0.318192	4321	tags=45%, list=23%, signal=35%	L1CAM/FN1/VEGFA/SEMA7A/NTN1/DBN1/SRF/MEGF8/NDEL1/MAP1B/CYFIP1/PAK1/SHTN1/LIMK1/RAB11A
HP_ORTHOPNEA	HP_ORTHOPNEA	14	0.619339	1.61631	0.0497661	0.352169	0.318192	1496	tags=50%, list=8%, signal=46%	FLNC/TNNI3/AGRN/TNNT2/LRP4/KIF20A/DOK7
GOMF_RETINOL_BINDING	GOMF_RETINOL_BINDING	13	0.612812	1.56267	0.0497709	0.352169	0.318192	1113	tags=54%, list=6%, signal=51%	CYP2W1/LRAT/C8G/CRABP1/STRA6/CYP27C1/RBP4
HP_ABNORMAL_PUPILLARY_FUNCTION	HP_ABNORMAL_PUPILLARY_FUNCTION	27	-0.594652	-1.43999	0.0498177	0.352228	0.318245	445	tags=15%, list=2%, signal=14%	DDC/CHRDL1/CYSLTR2/CNGA3
HP_LOWER_LIMB_AMYOTROPHY	HP_LOWER_LIMB_AMYOTROPHY	40	0.43322	1.44946	0.0498824	0.352302	0.318312	2702	tags=30%, list=15%, signal=26%	FLNC/ARSI/NEFH/TCAP/INF2/TPM2/KIF1A/LMNA/ATAD3A/DYSF/RTN2/KLC2
GOBP_EAR_DEVELOPMENT	GOBP_EAR_DEVELOPMENT	157	0.302897	1.25132	0.0499053	0.352302	0.318312	2166	tags=25%, list=12%, signal=23%	FOXI1/GATA3/PAX8/KCNK2/COL11A1/EYA1/EPHB2/JAG1/TFAP2A/GLI3/GSDME/TWIST1/LGR5/GJB2/SLITRK6/JAG2/TCAP/STRA6/CCNA2/TSKU/SOX9/TBX1/DLL1/HOXA1/CTHRC1/OSR2/NTN1/TBX18/ATP6V1B1/TCF15/PRRX1/PTPN11/DVL1/EDN1/BMP2/MSX1/USH1C/SPARC/TGFB2/BMP4

## Sheet: Sheet2
ID	Description	setSize	enrichmentScore	NES	pvalue	p.adjust	qvalues	rank	leading_edge	core_enrichment
KEGG_FOCAL_ADHESION	KEGG_FOCAL_ADHESION	178	0.476763	1.86206	1.46629e-07	2.68331e-05	2.22259e-05	1761	tags=35%, list=10%, signal=32%	FLNC/VTN/LAMA3/LAMC2/BIRC3/EGFR/COL5A3/COL11A2/ITGB4/IBSP/LAMB3/VEGFC/COL11A1/ITGA5/ITGA3/LAMA1/CAV1/COL1A1/ITGA6/COL5A2/ACTN1/COL6A1/PDGFB/PXN/FN1/MET/COL5A1/COL6A2/COL3A1/LAMB1/LAMA5/VEGFA/COL1A2/THBS2/BCAR1/VASP/FLNA/COL4A2/SHC1/THBS1/IGF1R/ITGB3/ITGA11/CAV2/ITGB1/TNC/VAV2/ITGA2/VCL/COL4A1/FLNB/ACTN4/ZYX/ACTG1/COL4A6/ERBB2/ITGB6/ITGAV/CCND1/PDGFA/COL6A3/LAMC1
KEGG_SPLICEOSOME	KEGG_SPLICEOSOME	125	0.501702	1.90604	9.03458e-07	8.26664e-05	6.84726e-05	5493	tags=50%, list=30%, signal=35%	HSPA6/HSPA1A/HSPA1B/HSPA2/EIF4A3/ALYREF/SNRPA1/SART1/EFTUD2/CHERP/SF3B6/PRPF40B/CTNNBL1/WBP11/SRSF9/SNRPF/DHX38/DDX23/SNRPB/U2SURP/PRPF31/HNRNPM/PLRG1/PUF60/DHX16/SF3B2/PRPF40A/SNW1/PRPF19/SNRPA/PCBP1/CDC5L/U2AF2/ACIN1/SMNDC1/DHX15/SNRNP200/SF3B3/SNRPD1/TCERG1/HNRNPC/HNRNPU/HNRNPA1/HNRNPA3/LSM5/ISY1/SF3A2/HSPA8/DHX8/SF3B4/SF3A1/TRA2B/SRSF1/RBM17/LSM6/MAGOH/PRPF4/SNRPD2/PRPF8/SNRPC/SRSF2/SNRNP40
KEGG_CELL_CYCLE	KEGG_CELL_CYCLE	121	0.516068	1.94934	1.88126e-06	0.000114757	9.50534e-05	3645	tags=49%, list=20%, signal=39%	MYC/ESPL1/CDC20/PKMYT1/PLK1/GADD45A/CDC6/ORC1/CCNA2/CDC25C/BUB1B/SMC1B/SFN/CDC25A/CHEK1/CDC45/CCNB1/BUB1/CDKN1A/MAD2L1/MCM4/TTK/CCND1/YWHAG/CDK6/CCNB2/MCM3/SMAD3/GADD45B/MCM7/CCNE1/CDK2/E2F3/MAD1L1/ORC6/TGFB2/MCM5/PRKDC/CDK4/CCNA1/CDKN2A/YWHAZ/E2F2/CDC27/CDK1/MCM2/HDAC2/PTTG1/FZR1/MCM6/CDC25B/CDKN2B/E2F4/ANAPC1/TGFB1/BUB3/E2F1/PCNA/ZBTB17
KEGG_ECM_RECEPTOR_INTERACTION	KEGG_ECM_RECEPTOR_INTERACTION	73	0.577008	2.00966	3.97543e-06	0.000181876	0.000150648	1761	tags=53%, list=10%, signal=49%	VTN/LAMA3/LAMC2/COL5A3/COL11A2/ITGB4/IBSP/LAMB3/COL11A1/ITGA5/ITGA3/LAMA1/COL1A1/ITGA6/COL5A2/COL6A1/FN1/COL5A1/COL6A2/COL3A1/LAMB1/LAMA5/AGRN/COL1A2/HMMR/THBS2/COL4A2/THBS1/ITGB3/ITGA11/ITGB1/TNC/ITGA2/COL4A1/COL4A6/ITGB6/ITGAV/COL6A3/LAMC1
KEGG_INTESTINAL_IMMUNE_NETWORK_FOR_IGA_PRODUCTION	KEGG_INTESTINAL_IMMUNE_NETWORK_FOR_IGA_PRODUCTION	35	-0.752124	-1.88895	1.77072e-05	0.000648084	0.000536808	2408	tags=63%, list=13%, signal=55%	CXCL12/ITGB7/TNFSF13B/HLA-DRB1/HLA-DQA1/HLA-DRB5/ICOS/CXCR4/HLA-DRA/HLA-DQB1/HLA-DPA1/HLA-DMB/HLA-DPB1/HLA-DOA/HLA-DMA/CD28/HLA-DQA2/HLA-DOB/TNFRSF13C/CD40LG/TNFRSF17/PIGR
KEGG_ASTHMA	KEGG_ASTHMA	20	-0.809861	-1.85459	4.96579e-05	0.00151457	0.00125452	1697	tags=75%, list=9%, signal=68%	HLA-DRB1/HLA-DQA1/HLA-DRB5/HLA-DRA/HLA-DQB1/HLA-DPA1/HLA-DMB/HLA-DPB1/HLA-DOA/HLA-DMA/FCER1A/HLA-DQA2/HLA-DOB/MS4A2/CD40LG
KEGG_SYSTEMIC_LUPUS_ERYTHEMATOSUS	KEGG_SYSTEMIC_LUPUS_ERYTHEMATOSUS	48	-0.679032	-1.79172	0.000139145	0.00363766	0.00301308	1944	tags=48%, list=11%, signal=43%	FCGR2B/HLA-DRB1/HLA-DQA1/HLA-DRB5/C2/HLA-DRA/C5/HLA-DQB1/HLA-DPA1/HLA-DMB/HLA-DPB1/HLA-DOA/C4A/HLA-DMA/C4B/CD28/HLA-DQA2/HLA-DOB/CTSG/C8B/C7/C6/CD40LG
KEGG_PRIMARY_IMMUNODEFICIENCY	KEGG_PRIMARY_IMMUNODEFICIENCY	31	-0.72461	-1.78904	0.000230345	0.00526915	0.00436444	2358	tags=55%, list=13%, signal=48%	CD4/IL2RG/LCK/CD8A/CIITA/ICOS/ZAP70/CD8B/CD3D/CD3E/BTK/PTPRC/TNFRSF13C/CD40LG/IGLL1/CD79A/CD19
KEGG_CELL_ADHESION_MOLECULES_CAMS	KEGG_CELL_ADHESION_MOLECULES_CAMS	116	-0.562873	-1.62717	0.000479004	0.00973974	0.00806743	2944	tags=45%, list=16%, signal=38%	ESAM/ICAM2/ALCAM/CLDN23/PDCD1/CLDN3/NECTIN3/ITGB2/NCAM1/SELPLG/CD4/ITGB7/NCAM2/CLDN8/PECAM1/OCLN/CTLA4/CD8A/JAM2/CLDN9/HLA-DRB1/NFASC/HLA-DQA1/NRXN3/HLA-DRB5/ICOS/HLA-DRA/CDH15/HLA-DQB1/HLA-DPA1/HLA-DMB/ITGA9/CADM1/CADM3/CD8B/HLA-DPB1/HLA-DOA/HLA-DMA/SPN/CD6/PTPRC/CD2/CD28/HLA-DQA2/ITGAL/ITGA8/HLA-DOB/SELP/ICAM3/CD40LG/CD22/CLDN2
KEGG_SMALL_CELL_LUNG_CANCER	KEGG_SMALL_CELL_LUNG_CANCER	81	0.449823	1.60243	0.000663871	0.0121488	0.0100629	2721	tags=37%, list=15%, signal=32%	LAMA3/LAMC2/BIRC3/LAMB3/ITGA3/LAMA1/MYC/ITGA6/FN1/PTGS2/LAMB1/LAMA5/COL4A2/ITGB1/ITGA2/COL4A1/COL4A6/ITGAV/CCND1/CDK6/LAMC1/BCL2L1/CCNE1/CDK2/E2F3/BIRC2/CDK4/CKS1B/E2F2/TRAF4
KEGG_DNA_REPLICATION	KEGG_DNA_REPLICATION	35	0.601802	1.90671	0.000906615	0.0150828	0.0124931	3609	tags=57%, list=20%, signal=46%	MCM4/MCM3/POLD2/MCM7/POLD1/FEN1/RFC3/LIG1/MCM5/POLE/RNASEH1/PRIM1/MCM2/MCM6/POLD4/POLE2/RFC5/PRIM2/DNA2/PCNA
KEGG_LINOLEIC_ACID_METABOLISM	KEGG_LINOLEIC_ACID_METABOLISM	17	-0.777261	-1.72343	0.00167405	0.0255293	0.0211459	1277	tags=35%, list=7%, signal=33%	ALOX15/PLA2G10/PLA2G2D/PLA2G12B/PLA2G1B/PLA2G2A
KEGG_DRUG_METABOLISM_CYTOCHROME_P450	KEGG_DRUG_METABOLISM_CYTOCHROME_P450	42	-0.635129	-1.64158	0.00299029	0.0420941	0.0348665	2505	tags=40%, list=14%, signal=35%	MAOA/ALDH3B1/FMO4/ADH7/FMO1/FMO3/AOX1/UGT1A7/CYP2D6/FMO2/ADH1C/FMO5/GSTA1/GSTA2/GSTM5/ADH1B/CYP2A6
KEGG_B_CELL_RECEPTOR_SIGNALING_PATHWAY	KEGG_B_CELL_RECEPTOR_SIGNALING_PATHWAY	73	-0.582048	-1.62994	0.00350497	0.0448777	0.0371722	3652	tags=32%, list=20%, signal=25%	PIK3CD/PPP3CC/BLNK/CD81/PIK3AP1/VAV1/SYK/PIK3R1/NFATC2/CD72/RASGRP3/PIK3R5/FCGR2B/PLCG2/INPP5D/PIK3CG/BTK/PRKCB/CD79A/CD79B/CD22/CD19/CR2
KEGG_ALPHA_LINOLENIC_ACID_METABOLISM	KEGG_ALPHA_LINOLENIC_ACID_METABOLISM	15	-0.786894	-1.70485	0.0036785	0.0448777	0.0371722	811	tags=33%, list=4%, signal=32%	PLA2G10/PLA2G2D/PLA2G12B/PLA2G1B/PLA2G2A
KEGG_AUTOIMMUNE_THYROID_DISEASE	KEGG_AUTOIMMUNE_THYROID_DISEASE	30	-0.657549	-1.61644	0.00789191	0.088903	0.0736384	2319	tags=53%, list=13%, signal=47%	FASLG/CTLA4/HLA-DRB1/HLA-DQA1/HLA-DRB5/HLA-DRA/HLA-DQB1/HLA-DPA1/HLA-DMB/HLA-DPB1/HLA-DOA/HLA-DMA/CD28/HLA-DQA2/HLA-DOB/CD40LG
KEGG_HOMOLOGOUS_RECOMBINATION	KEGG_HOMOLOGOUS_RECOMBINATION	26	0.602901	1.79329	0.00825875	0.088903	0.0736384	4651	tags=58%, list=25%, signal=43%	EME1/BLM/RAD54L/RAD51/POLD2/XRCC2/POLD1/NBN/XRCC3/BRCA2/POLD4/RAD54B/MUS81/TOP3A/RPA1
KEGG_PENTOSE_PHOSPHATE_PATHWAY	KEGG_PENTOSE_PHOSPHATE_PATHWAY	23	0.592133	1.70672	0.00905127	0.0920212	0.0762212	3195	tags=48%, list=17%, signal=40%	TKTL1/PFKP/G6PD/PGM2/PGM1/ALDOA/GPI/ALDOC/PFKL/PGD/RPE
KEGG_ALLOGRAFT_REJECTION	KEGG_ALLOGRAFT_REJECTION	31	-0.631918	-1.56019	0.0105266	0.0984414	0.0815391	1697	tags=48%, list=9%, signal=44%	FASLG/HLA-DRB1/HLA-DQA1/HLA-DRB5/HLA-DRA/HLA-DQB1/HLA-DPA1/HLA-DMB/HLA-DPB1/HLA-DOA/HLA-DMA/CD28/HLA-DQA2/HLA-DOB/CD40LG
KEGG_REGULATION_OF_ACTIN_CYTOSKELETON	KEGG_REGULATION_OF_ACTIN_CYTOSKELETON	174	0.314794	1.22951	0.0110683	0.0984414	0.0815391	3348	tags=37%, list=18%, signal=30%	FGF3/EGFR/ITGB4/ITGA5/ITGA3/ITGA6/ACTN1/PDGFB/PXN/FN1/RRAS2/DIAPH3/IQGAP3/BCAR1/ITGB3/ITGA11/ITGB1/FGF2/VAV2/ITGA2/VCL/TMSB4Y/MYH9/ACTN4/ARHGEF4/ACTG1/RDX/ITGB6/ITGAV/PDGFA/VAV3/ARPC1B/KRAS/PIP4K2C/BDKRB2/SSH1/SSH3/BDKRB1/TIAM1/CFL1/ITGB8/GNA12/RRAS/CHRM3/FGFR4/PAK4/LIMK2/ITGB5/BAIAP2/ACTB/MYL9/CRKL/SLC9A1/FGF1/ARPC2/GIT1/NRAS/PDGFRB/EGF/ARPC1A/PPP1R12A/RAC3/FGF19/NCKAP1
KEGG_ETHER_LIPID_METABOLISM	KEGG_ETHER_LIPID_METABOLISM	28	-0.641386	-1.55743	0.0112966	0.0984414	0.0815391	2787	tags=32%, list=15%, signal=27%	PLA2G7/PLPP1/ENPP2/LPCAT1/PLA2G10/PLA2G2D/PLA2G12B/PLA2G1B/PLA2G2A
KEGG_AXON_GUIDANCE	KEGG_AXON_GUIDANCE	113	0.343158	1.31934	0.0133901	0.111173	0.0920849	3118	tags=32%, list=17%, signal=27%	L1CAM/NGEF/SEMA3B/EPHA2/EPHB2/SEMA4B/RHOD/SEMA3A/MET/ABLIM3/SEMA3C/SEMA7A/EFNB2/PLXNA1/SRGAP1/ITGB1/ROBO1/NTN1/EFNB1/SEMA6A/SEMA3F/UNC5B/KRAS/SEMA5B/ROBO3/SEMA4G/EFNA5/CFL1/RASA1/PAK4/LIMK2/EPHA1/SEMA6B/PLXNB2/NRAS/ABLIM2
KEGG_CHEMOKINE_SIGNALING_PATHWAY	KEGG_CHEMOKINE_SIGNALING_PATHWAY	166	-0.468644	-1.38302	0.0139726	0.111173	0.0920849	3332	tags=28%, list=18%, signal=23%	PTK2B/ADCY4/PREX1/GNG11/ARRB2/CCL18/VAV1/CXCL14/PRKCZ/GNGT2/ADCY9/ELMO1/GRK3/FGR/PIK3R1/CXCL12/ADCY5/CXCL9/PIK3R5/GNG2/CCL23/SHC3/XCL2/CXCL6/CCR8/WAS/PLCB2/ARRB1/CXCR4/ADCY8/CCR5/CXCR3/DOCK2/CXCR6/NCF1/PIK3CG/CX3CR1/ITK/PRKCB/CCL17/CCR2/GNG7/CCL14/CCR4/CCR7/RASGRP2/CCL19
[truncated: 16 more rows]
