# Supplementary material for: Construction of a B cell-related gene pairs signature for predicting prognosis and immunotherapeutic response in non-small cell lung cancer
Source: Front Immunol. 2022 Oct 27;13:989968. doi: 10.3389/fimmu.2022.989968 (PMC9647047; doi:10.3389/fimmu.2022.989968)
Supplement: Supplementary file 3 [file DataSheet_3.xlsx]

## Sheet: Cell_cluster specific gene
Gene	p_val	avg_logFC	pct.1	pct.2	p_val_adj	cluster
CD79A	0	1.8881	0.925	0.717	0	C4
MS4A1	0	1.53864	0.844	0.662	0	C4
CD83	0	1.1687	0.919	0.643	0	C4
BANK1	0	1.07021	0.734	0.692	0	C4
ID3	0	1.02329	0.889	0.654	0	C4
MEF2C	0	0.783594	0.648	0.476	0	C4
CCR7	0	0.735483	0.845	0.853	0	C4
CD69	0	0.718308	0.883	0.784	0	C4
CD74	0	0.696452	0.999	0.915	0	C4
TCF4	0	0.597561	0.711	0.688	0	C4
IGHM	0	0.584387	0.686	0.776	0	C4
HLA-DRA	0	0.5455	0.996	0.858	0	C4
HERPUD1	0	0.485833	0.912	0.852	0	C4
BHLHE41	0	0.312821	0.831	0.569	0	C4
IFI30	8.34267e-264	0.341784	0.754	0.515	1.66853e-260	C4
H2AFZ	1.85671e-243	0.269296	0.977	0.972	3.71343e-240	C4
TUBA1B	5.16875e-218	0.27447	0.981	0.961	1.03375e-214	C4
BIRC3	1.5618e-195	0.386528	0.845	0.795	3.12361e-192	C4
PHACTR1	9.47083e-192	0.425	0.676	0.557	1.89417e-188	C4
IGHD	1.46162e-181	0.364868	0.482	0.389	2.92324e-178	C4
VPREB3	9.91402e-160	0.583855	0.51	0.523	1.9828e-156	C4
IFT57	2.0406e-155	0.353315	0.573	0.48	4.08119e-152	C4
GADD45B	1.51324e-154	0.375758	0.919	0.82	3.02648e-151	C4
PMAIP1	5.16445e-148	0.259069	0.848	0.841	1.03289e-144	C4
SPIB	2.40603e-142	0.428276	0.481	0.452	4.81206e-139	C4
LINC01781	4.06313e-136	0.388711	0.506	0.7	8.12626e-133	C4
LTB	3.30678e-131	0.302922	0.692	0.64	6.61356e-128	C4
HES1	1.67792e-129	0.293296	0.84	0.75	3.35584e-126	C4
TUBB4B	3.57444e-126	0.26974	0.972	0.957	7.14889e-123	C4
MYC	1.62169e-120	0.311916	0.826	0.782	3.24338e-117	C4
IRF8	9.63782e-93	0.401675	0.532	0.636	1.92756e-89	C4
RGS16	7.18951e-82	0.253298	0.694	0.64	1.4379e-78	C4
CD24	8.01531e-45	0.251056	0.406	0.357	1.60306e-41	C4
FAM30A	1.08181e-34	0.304352	0.368	0.36	2.16363e-31	C4
LY86	3.55057e-30	0.27366	0.448	0.567	7.10115e-27	C4
IGHG3	0	3.8881	0.999	0.992	0	C6
IGLC2	0	3.42821	0.942	0.905	0	C6
IGHG2	0	3.35066	0.972	0.939	0	C6
IGKC	0	3.13482	0.998	0.999	0	C6
IGHA1	0	3.06675	0.97	0.956	0	C6
IGHG1	0	2.75423	0.978	0.989	0	C6
IGHG4	0	2.50133	0.895	0.907	0	C6
JCHAIN	0	1.8651	0.795	0.734	0	C6
SSR4	0	1.57542	0.96	0.799	0	C6
MZB1	0	1.5258	0.851	0.656	0	C6
FKBP11	0	1.13077	0.825	0.613	0	C6
DERL3	0	0.909348	0.713	0.667	0	C6
HERPUD1	0	0.857592	0.892	0.855	0	C6
PRDX4	0	0.815568	0.74	0.487	0	C6
IGHV3-30	0	0.606853	0.851	0.815	0	C6
XBP1	0	0.58197	0.813	0.635	0	C6
FKBP2	0	0.45495	0.784	0.548	0	C6
CD79A	0	0.434547	0.82	0.727	0	C6
CD27	0	0.357462	0.782	0.542	0	C6
FAM92B	0	0.310108	0.798	0.695	0	C6
SPAG4	4.63576854836383e-317	0.393674	0.739	0.642	9.27153709672766e-314	C6
SEC11C	1.31584351373612e-312	0.47044	0.766	0.552	0	C6
JSRP1	7.05795e-307	0.536044	0.673	0.607	1.41159e-303	C6
ITM2C	8.15097e-275	0.442217	0.697	0.612	1.63019e-271	C6
HSP90B1	1.1781e-243	0.444313	0.846	0.719	2.3562e-240	C6
NUCB2	2.52649e-240	0.382299	0.647	0.459	5.05298e-237	C6
FCRL5	2.18613e-236	0.462423	0.576	0.616	4.37227e-233	C6
TNFRSF17	4.74501e-176	0.411576	0.531	0.655	9.49001e-173	C6
PIM2	5.12959e-170	0.445416	0.606	0.635	1.02592e-166	C6
SDF2L1	2.08962e-166	0.288422	0.636	0.426	4.17923e-163	C6
IGLC3	3.11605e-156	2.76067	0.592	0.682	6.2321e-153	C6
SLAMF7	8.19789e-109	0.283657	0.588	0.553	1.63958e-105	C6
IGHV3-23	7.73962e-107	0.588078	0.889	0.92	1.54792e-103	C6
IGHM	1.32596e-70	2.68419	0.665	0.775	2.65192e-67	C6
IGLV2-14	4.29334e-69	0.844135	0.632	0.748	8.58669e-66	C6
IGHA2	1.56374e-65	1.98992	0.537	0.491	3.12749e-62	C6
IGHV1-24	4.70881e-64	0.292701	0.598	0.52	9.41761e-61	C6
IGKV1-5	1.30877e-60	0.599257	0.856	0.916	2.61753e-57	C6
IGLL5	1.63025e-52	1.31428	0.478	0.663	3.26051e-49	C6
IGHV1-3	3.20295e-29	0.464123	0.494	0.473	6.4059e-26	C6
IGKV3-11	3.76096e-25	0.524676	0.389	0.593	7.52192e-22	C6
IGKV4-1	2.08461e-23	0.813106	0.42	0.642	4.16923e-20	C6
IGHV3-15	2.41833e-19	0.719903	0.332	0.348	4.83666e-16	C6
IGHV1-69D	9.72193e-17	0.29051	0.436	0.413	1.94439e-13	C6
IGLV3-21	5.00897e-16	0.292176	0.474	0.527	1.00179e-12	C6
IGLV3-1	2.78818e-13	0.377092	0.376	0.651	5.57636e-10	C6
IGLV2-11	6.76719e-12	0.303199	0.588	0.653	1.35344e-08	C6
IGHV3-33	1.00014e-11	0.263402	0.368	0.596	2.00028e-08	C6
IGHV1-18	2.00624e-11	0.322682	0.478	0.626	4.01248e-08	C6
IGKV3-15	1.07033e-10	0.343282	0.365	0.546	2.14065e-07	C6
IGLV1-44	4.61841e-08	0.576917	0.373	0.502	9.23682e-05	C6
IGKV3-20	2.43729e-07	0.476336	0.389	0.722	0.000487459	C6
IGHV3-7	9.17355e-07	0.367669	0.56	0.699	0.00183471	C6
IGHD	2.63248e-06	1.30645	0.286	0.401	0.00526495	C6
IGLV1-40	5.78461e-06	0.41689	0.246	0.522	0.0115692	C6
IGLV2-8	0.000179254	0.45883	0.313	0.428	0.358508	C6
IGLV7-46	0.000327225	0.31457	0.364	0.506	0.654451	C6
IGLV1-51	0.00205268	0.272489	0.227	0.397	1	C6
IGKV1-39	0.00715206	0.328646	0.394	0.721	1	C6

## Sheet: TCGA_dataset
Id	Age	Gender	Stage	T	M	N	Histology
TCGA-60-2716	<=65	MALE	Stage II	T2	M0	N1	LUSC
TCGA-50-5936	<=65	MALE	Stage III	T2	M0	N2	LUAD
TCGA-55-8508	<=65	FEMALE	Stage II	T2	unknow	N1	LUAD
TCGA-49-6742	>65	MALE	Stage II	T2	M0	N1	LUAD
TCGA-55-6983	>65	MALE	Stage II	T2	M0	N1	LUAD
TCGA-NJ-A55O	<=65	FEMALE	Stage II	T1	M0	N1	LUAD
TCGA-69-8453	>65	MALE	Stage II	T3	unknow	N0	LUAD
TCGA-55-8513	>65	FEMALE	Stage II	T3	unknow	N0	LUAD
TCGA-55-8619	>65	FEMALE	Stage II	T3	unknow	N0	LUAD
TCGA-55-7728	<=65	FEMALE	Stage I	T2	unknow	N0	LUAD
TCGA-50-8459	>65	MALE	Stage II	T3	M0	N0	LUAD
TCGA-94-7943	>65	MALE	Stage I	T1	unknow	unknow	LUSC
TCGA-58-8386	>65	MALE	Stage IV	T3	M1	unknow	LUSC
TCGA-77-A5GB	>65	MALE	Stage I	T2	M0	unknow	LUSC
TCGA-85-6561	>65	MALE	Stage I	T2	M0	unknow	LUSC
TCGA-77-8131	>65	MALE	Stage I	T2	M0	unknow	LUSC
TCGA-85-A513	<=65	FEMALE	Stage I	T1	M0	unknow	LUSC
TCGA-66-2778	>65	FEMALE	Stage III	T2	M0	N3	LUSC
TCGA-66-2783	>65	MALE	Stage III	T2	M0	N3	LUSC
TCGA-66-2791	>65	MALE	Stage III	T2	M0	N3	LUSC
TCGA-66-2767	<=65	MALE	Stage III	T2	M0	N3	LUSC
TCGA-66-2789	>65	MALE	Stage III	T1	M0	N3	LUSC
TCGA-22-4595	<=65	MALE	Stage III	T3	unknow	N2	LUSC
TCGA-O2-A52S	<=65	FEMALE	Stage III	T4	unknow	N2	LUSC
TCGA-92-8063	<=65	MALE	Stage III	T2	unknow	N2	LUSC
TCGA-56-A49D	>65	MALE	Stage III	T2	unknow	N2	LUSC
TCGA-33-6738	>65	MALE	Stage III	T1	unknow	N2	LUSC
TCGA-NK-A7XE	>65	MALE	Stage III	T4	M0	N2	LUSC
TCGA-66-2794	<=65	MALE	Stage III	T4	M0	N2	LUSC
TCGA-77-7335	<=65	FEMALE	Stage III	T4	M0	N2	LUSC
TCGA-37-A5EN	<=65	MALE	Stage III	T4	M0	N2	LUSC
TCGA-22-4591	>65	MALE	Stage III	T3	M0	N2	LUSC
TCGA-NC-A5HQ	>65	MALE	Stage III	T3	M0	N2	LUSC
TCGA-22-4594	<=65	FEMALE	Stage III	T3	M0	N2	LUSC
TCGA-37-3783	<=65	MALE	Stage III	T3	M0	N2	LUSC
TCGA-39-5030	>65	FEMALE	Stage III	T2	M0	N2	LUSC
TCGA-22-5492	>65	FEMALE	Stage III	T2	M0	N2	LUSC
TCGA-39-5024	<=65	FEMALE	Stage III	T2	M0	N2	LUSC
TCGA-43-A56V	<=65	MALE	Stage III	T2	M0	N2	LUSC
TCGA-39-5040	<=65	MALE	Stage III	T2	M0	N2	LUSC
TCGA-52-7812	>65	MALE	unknow	T2	M0	N2	LUSC
TCGA-77-8143	>65	MALE	Stage III	T2	M0	N2	LUSC
TCGA-33-6737	>65	MALE	Stage III	T2	M0	N2	LUSC
TCGA-66-2754	>65	MALE	Stage III	T2	M0	N2	LUSC
TCGA-33-4538	>65	MALE	Stage III	T2	M0	N2	LUSC
TCGA-66-2759	>65	MALE	Stage III	T2	M0	N2	LUSC
TCGA-77-A5G6	>65	MALE	Stage III	T2	M0	N2	LUSC
TCGA-63-A5MI	<=65	MALE	Stage III	T2	M0	N2	LUSC
TCGA-21-5787	<=65	MALE	Stage III	T2	M0	N2	LUSC
TCGA-37-5819	<=65	MALE	Stage III	T2	M0	N2	LUSC
TCGA-18-3411	<=65	FEMALE	Stage III	T2	M0	N2	LUSC
TCGA-43-2576	<=65	FEMALE	Stage III	T2	M0	N2	LUSC
TCGA-77-8128	<=65	MALE	Stage III	T2	M0	N2	LUSC
TCGA-58-8391	<=65	FEMALE	Stage III	T2	M0	N2	LUSC
TCGA-33-4586	<=65	MALE	Stage III	T2	M0	N2	LUSC
TCGA-98-8020	<=65	FEMALE	Stage III	T2	M0	N2	LUSC
TCGA-66-2766	<=65	MALE	Stage III	T2	M0	N2	LUSC
TCGA-60-2697	<=65	MALE	Stage II	T2	M0	N2	LUSC
TCGA-39-5029	>65	MALE	Stage III	T1	M0	N2	LUSC
TCGA-68-7756	>65	MALE	Stage III	T4	unknow	N1	LUSC
TCGA-LA-A7SW	>65	MALE	Stage III	T3	unknow	N1	LUSC
TCGA-56-7223	>65	MALE	Stage III	T3	unknow	N1	LUSC
TCGA-56-8625	>65	FEMALE	Stage III	T3	unknow	N1	LUSC
TCGA-O2-A5IB	>65	FEMALE	Stage III	T3	unknow	N1	LUSC
TCGA-O2-A52Q	<=65	FEMALE	Stage III	T3	unknow	N1	LUSC
TCGA-43-6647	>65	FEMALE	Stage II	T2	unknow	N1	LUSC
TCGA-90-7767	<=65	MALE	Stage II	T2	unknow	N1	LUSC
TCGA-90-7769	<=65	MALE	Stage II	T2	unknow	N1	LUSC
TCGA-43-8115	>65	FEMALE	Stage II	T2	unknow	N1	LUSC
TCGA-94-A5I4	<=65	MALE	Stage II	T2	unknow	N1	LUSC
TCGA-90-A59Q	<=65	FEMALE	Stage II	T2	unknow	N1	LUSC
TCGA-90-A4EE	<=65	MALE	Stage II	T2	unknow	N1	LUSC
TCGA-92-7340	<=65	FEMALE	Stage II	T2	unknow	N1	LUSC
TCGA-96-7544	>65	MALE	Stage II	T2	unknow	N1	LUSC
TCGA-43-6773	>65	MALE	Stage II	T2	unknow	N1	LUSC
TCGA-33-AASI	<=65	FEMALE	Stage II	T2	unknow	N1	LUSC
TCGA-33-A5GW	>65	MALE	Stage II	T1	unknow	N1	LUSC
TCGA-18-3414	>65	MALE	Stage IV	T4	M1	N1	LUSC
TCGA-66-2742	>65	MALE	Stage IV	T2	M1	N1	LUSC
TCGA-18-3417	<=65	MALE	Stage IV	T2	M1	N1	LUSC
TCGA-77-8145	>65	MALE	Stage III	T4	M0	N1	LUSC
TCGA-66-2793	>65	MALE	Stage III	T4	M0	N1	LUSC
TCGA-66-2795	>65	MALE	Stage III	T4	M0	N1	LUSC
TCGA-39-5028	>65	MALE	Stage III	T4	M0	N1	LUSC
TCGA-77-A5G1	>65	MALE	Stage III	T3	M0	N1	LUSC
TCGA-77-6844	>65	MALE	Stage III	T3	M0	N1	LUSC
TCGA-68-A59I	>65	FEMALE	Stage III	T3	M0	N1	LUSC
TCGA-85-8353	>65	MALE	Stage III	T3	M0	N1	LUSC
TCGA-NC-A5HO	>65	FEMALE	Stage III	T3	M0	N1	LUSC
TCGA-98-8023	>65	MALE	Stage III	T3	M0	N1	LUSC
TCGA-85-8277	>65	MALE	Stage III	T3	M0	N1	LUSC
TCGA-NC-A5HT	>65	MALE	Stage III	T3	M0	N1	LUSC
TCGA-77-8148	>65	MALE	Stage III	T3	M0	N1	LUSC
TCGA-85-8352	>65	MALE	Stage III	T3	M0	N1	LUSC
TCGA-77-8150	<=65	MALE	Stage III	T3	M0	N1	LUSC
TCGA-34-8454	<=65	FEMALE	Stage III	T3	M0	N1	LUSC
TCGA-56-7579	<=65	MALE	Stage III	T3	M0	N1	LUSC
TCGA-46-3768	<=65	MALE	Stage III	T3	M0	N1	LUSC
TCGA-85-6798	<=65	MALE	Stage III	T3	M0	N1	LUSC
TCGA-43-2581	<=65	FEMALE	Stage III	T3	M0	N1	LUSC
TCGA-60-2724	<=65	MALE	Stage III	T3	M0	N1	LUSC
TCGA-70-6722	<=65	MALE	Stage III	T3	M0	N1	LUSC
TCGA-56-7822	>65	MALE	Stage II	T2	M0	N1	LUSC
TCGA-85-A510	>65	FEMALE	Stage II	T2	M0	N1	LUSC
TCGA-85-8664	>65	MALE	Stage II	T2	M0	N1	LUSC
TCGA-46-6025	>65	MALE	Stage II	T2	M0	N1	LUSC
TCGA-85-A511	<=65	MALE	Stage II	T2	M0	N1	LUSC
TCGA-58-A46M	<=65	MALE	Stage II	T2	M0	N1	LUSC
TCGA-85-A4CN	<=65	FEMALE	Stage II	T2	M0	N1	LUSC
TCGA-46-6026	>65	MALE	Stage II	T2	M0	N1	LUSC
TCGA-51-4081	<=65	MALE	Stage II	T2	M0	N1	LUSC
TCGA-96-A4JL	>65	FEMALE	Stage II	T2	M0	N1	LUSC
TCGA-NC-A5HN	>65	MALE	Stage II	T2	M0	N1	LUSC
TCGA-94-8491	>65	MALE	Stage II	T2	M0	N1	LUSC
TCGA-22-4604	>65	MALE	Stage II	T2	M0	N1	LUSC
TCGA-85-8351	>65	MALE	Stage II	T2	M0	N1	LUSC
TCGA-34-8456	>65	FEMALE	Stage II	T2	M0	N1	LUSC
TCGA-77-A5GF	>65	MALE	Stage II	T2	M0	N1	LUSC
TCGA-96-A4JK	<=65	MALE	Stage II	T2	M0	N1	LUSC
TCGA-98-A53I	<=65	MALE	Stage II	T2	M0	N1	LUSC
TCGA-77-7465	<=65	MALE	Stage II	T2	M0	N1	LUSC
TCGA-56-A4BW	<=65	MALE	Stage II	T2	M0	N1	LUSC
TCGA-85-7843	<=65	MALE	Stage II	T2	M0	N1	LUSC
TCGA-63-A5M9	unknow	FEMALE	Stage II	T2	M0	N1	LUSC
TCGA-34-5928	>65	FEMALE	Stage II	T2	M0	N1	LUSC
TCGA-18-3416	>65	MALE	Stage II	T2	M0	N1	LUSC
TCGA-77-6842	>65	MALE	Stage II	T2	M0	N1	LUSC
TCGA-60-2712	>65	FEMALE	Stage II	T2	M0	N1	LUSC
TCGA-77-8136	>65	FEMALE	Stage II	T2	M0	N1	LUSC
TCGA-60-2703	>65	MALE	Stage II	T2	M0	N1	LUSC
TCGA-18-3419	>65	MALE	Stage II	T2	M0	N1	LUSC
TCGA-60-2704	>65	MALE	Stage II	T2	M0	N1	LUSC
TCGA-22-5481	>65	FEMALE	Stage II	T2	M0	N1	LUSC
TCGA-66-2790	>65	MALE	Stage II	T2	M0	N1	LUSC
TCGA-66-2737	>65	MALE	Stage II	T2	M0	N1	LUSC
TCGA-66-2744	>65	MALE	Stage II	T2	M0	N1	LUSC
TCGA-34-2596	>65	MALE	Stage II	T2	M0	N1	LUSC
TCGA-77-8130	>65	MALE	Stage II	T2	M0	N1	LUSC
TCGA-77-7140	>65	FEMALE	Stage II	T2	M0	N1	LUSC
TCGA-63-A5MM	>65	FEMALE	Stage II	T2	M0	N1	LUSC
TCGA-21-1081	>65	MALE	Stage II	T2	M0	N1	LUSC
TCGA-77-8009	>65	MALE	Stage II	T2	M0	N1	LUSC
TCGA-77-8007	>65	MALE	Stage II	T2	M0	N1	LUSC
TCGA-60-2714	>65	FEMALE	Stage II	T2	M0	N1	LUSC
TCGA-60-2722	>65	MALE	Stage II	T2	M0	N1	LUSC
TCGA-77-8140	>65	FEMALE	Stage II	T2	M0	N1	LUSC
TCGA-77-7337	<=65	MALE	Stage II	T2	M0	N1	LUSC
TCGA-58-A46J	<=65	MALE	Stage II	T2	M0	N1	LUSC
TCGA-60-2708	<=65	FEMALE	Stage II	T2	M0	N1	LUSC
TCGA-21-1077	<=65	MALE	Stage II	T2	M0	N1	LUSC
TCGA-77-A5G3	<=65	MALE	Stage II	T2	M0	N1	LUSC
TCGA-18-4083	<=65	MALE	Stage II	T2	M0	N1	LUSC
TCGA-60-2698	<=65	MALE	Stage II	T2	M0	N1	LUSC
TCGA-33-4589	<=65	FEMALE	Stage II	T2	M0	N1	LUSC
TCGA-NC-A5HE	<=65	MALE	Stage II	T2	M0	N1	LUSC
TCGA-66-2771	<=65	MALE	Stage II	T2	M0	N1	LUSC
TCGA-66-2792	<=65	MALE	Stage II	T2	M0	N1	LUSC
TCGA-21-1075	<=65	MALE	Stage II	T2	M0	N1	LUSC
TCGA-66-2768	<=65	MALE	Stage II	T2	M0	N1	LUSC
TCGA-77-7139	<=65	MALE	Stage II	T2	M0	N1	LUSC
TCGA-63-A5MP	<=65	MALE	Stage II	T2	M0	N1	LUSC
TCGA-63-A5MJ	<=65	MALE	Stage II	T2	M0	N1	LUSC
TCGA-60-2726	<=65	MALE	Stage II	T2	M0	N1	LUSC
TCGA-43-5668	>65	MALE	Stage II	T1	M0	N1	LUSC
TCGA-85-8288	>65	MALE	Stage II	T1	M0	N1	LUSC
TCGA-39-5037	<=65	MALE	Stage II	T1	M0	N1	LUSC
TCGA-85-8276	<=65	MALE	Stage II	T1	M0	N1	LUSC
TCGA-68-7755	<=65	FEMALE	Stage II	T1	M0	N1	LUSC
TCGA-85-6560	<=65	MALE	Stage II	T1	M0	N1	LUSC
TCGA-56-7823	<=65	FEMALE	Stage II	T1	M0	N1	LUSC
TCGA-85-A512	<=65	MALE	Stage II	T1	M0	N1	LUSC
TCGA-96-8170	>65	FEMALE	Stage II	T1	M0	N1	LUSC
TCGA-22-5483	>65	MALE	Stage II	T1	M0	N1	LUSC
TCGA-85-8071	<=65	MALE	Stage II	T1	M0	N1	LUSC
TCGA-63-7023	unknow	MALE	Stage II	T1	M0	N1	LUSC
TCGA-34-5232	>65	FEMALE	Stage II	T1	M0	N1	LUSC
TCGA-77-6843	>65	MALE	Stage II	T1	M0	N1	LUSC
TCGA-77-8133	>65	MALE	Stage II	T1	M0	N1	LUSC
TCGA-22-0940	>65	MALE	Stage II	T1	M0	N1	LUSC
TCGA-60-2710	>65	FEMALE	Stage II	T1	M0	N1	LUSC
TCGA-51-4079	>65	FEMALE	Stage I	T2	unknow	N0	LUSC
TCGA-37-3789	<=65	MALE	Stage I	T2	unknow	N0	LUSC
TCGA-NC-A5HF	>65	MALE	Stage III	T4	unknow	N0	LUSC
TCGA-56-8624	>65	MALE	Stage II	T3	unknow	N0	LUSC
TCGA-56-8308	>65	MALE	Stage II	T3	unknow	N0	LUSC
TCGA-56-8201	>65	MALE	Stage II	T3	unknow	N0	LUSC
TCGA-92-8065	>65	FEMALE	Stage II	T3	unknow	N0	LUSC
TCGA-90-6837	<=65	MALE	Stage II	T3	unknow	N0	LUSC
TCGA-94-8035	<=65	MALE	Stage II	T3	unknow	N0	LUSC
TCGA-O2-A52V	>65	FEMALE	Stage II	T3	unknow	N0	LUSC
TCGA-92-8064	<=65	MALE	unknow	T2	unknow	N0	LUSC
TCGA-56-8082	>65	FEMALE	Stage II	T2	unknow	N0	LUSC
TCGA-56-A62T	>65	MALE	Stage II	T2	unknow	N0	LUSC
TCGA-NK-A5CX	>65	MALE	Stage II	T2	unknow	N0	LUSC
TCGA-J1-A4AH	>65	MALE	Stage II	T2	unknow	N0	LUSC
TCGA-56-A4BX	>65	MALE	Stage II	T2	unknow	N0	LUSC
TCGA-56-8629	<=65	MALE	Stage II	T2	unknow	N0	LUSC
TCGA-56-8504	>65	MALE	Stage I	T2	unknow	N0	LUSC
TCGA-68-A59J	>65	FEMALE	Stage I	T2	unknow	N0	LUSC
TCGA-56-A5DS	>65	FEMALE	Stage I	T2	unknow	N0	LUSC
TCGA-56-8623	>65	MALE	Stage I	T2	unknow	N0	LUSC
TCGA-92-7341	>65	MALE	Stage I	T2	unknow	N0	LUSC
TCGA-90-7964	>65	MALE	Stage I	T2	unknow	N0	LUSC
TCGA-90-A4ED	>65	MALE	Stage I	T2	unknow	N0	LUSC
TCGA-56-A4BY	>65	MALE	Stage I	T2	unknow	N0	LUSC
TCGA-56-7731	>65	FEMALE	Stage I	T2	unknow	N0	LUSC
TCGA-33-A4WN	<=65	MALE	Stage I	T2	unknow	N0	LUSC
TCGA-43-6770	<=65	FEMALE	Stage I	T2	unknow	N0	LUSC
TCGA-56-8083	<=65	MALE	Stage I	T2	unknow	N0	LUSC
TCGA-MF-A522	<=65	MALE	Stage I	T2	unknow	N0	LUSC
TCGA-43-6771	>65	MALE	Stage I	T2	unknow	N0	LUSC
TCGA-NK-A5CR	>65	MALE	Stage I	T2	unknow	N0	LUSC
TCGA-94-7033	>65	MALE	Stage I	T2	unknow	N0	LUSC
TCGA-60-2709	>65	MALE	Stage I	T2	unknow	N0	LUSC
TCGA-33-AASB	>65	MALE	Stage I	T2	unknow	N0	LUSC
TCGA-33-AASJ	<=65	MALE	Stage I	T2	unknow	N0	LUSC
TCGA-O2-A52N	>65	MALE	Stage I	T2	unknow	N0	LUSC
TCGA-O2-A52W	<=65	MALE	Stage I	T2	unknow	N0	LUSC
TCGA-56-8628	>65	MALE	Stage I	T1	unknow	N0	LUSC
TCGA-43-A56U	>65	FEMALE	Stage I	T1	unknow	N0	LUSC
TCGA-56-5897	>65	MALE	Stage I	T1	unknow	N0	LUSC
TCGA-68-7757	>65	MALE	Stage I	T1	unknow	N0	LUSC
TCGA-56-8304	>65	FEMALE	Stage I	T1	unknow	N0	LUSC
TCGA-43-7656	>65	MALE	Stage I	T1	unknow	N0	LUSC
TCGA-LA-A446	>65	MALE	Stage I	T1	unknow	N0	LUSC
TCGA-56-8309	>65	MALE	Stage I	T1	unknow	N0	LUSC
TCGA-90-7766	>65	FEMALE	Stage I	T1	unknow	N0	LUSC
TCGA-56-A5DR	>65	MALE	Stage I	T1	unknow	N0	LUSC
TCGA-68-8250	>65	MALE	Stage I	T1	unknow	N0	LUSC
TCGA-56-8626	<=65	MALE	Stage I	T1	unknow	N0	LUSC
TCGA-33-AASD	>65	MALE	Stage I	T1	unknow	N0	LUSC
TCGA-96-7545	>65	MALE	Stage I	T1	unknow	N0	LUSC
TCGA-43-7657	>65	FEMALE	Stage I	T1	unknow	N0	LUSC
TCGA-33-AAS8	<=65	FEMALE	Stage I	T1	unknow	N0	LUSC
TCGA-33-AASL	<=65	FEMALE	Stage I	T1	unknow	N0	LUSC
TCGA-NC-A5HP	>65	MALE	Stage IV	T2	M1	N0	LUSC
TCGA-34-8455	>65	MALE	Stage IV	T4	M1	N0	LUSC
TCGA-37-4132	<=65	FEMALE	Stage IV	T2	M1	N0	LUSC
TCGA-46-3769	<=65	MALE	unknow	T4	M0	N0	LUSC
TCGA-66-2769	>65	MALE	Stage III	T4	M0	N0	LUSC
TCGA-66-2800	>65	MALE	Stage III	T4	M0	N0	LUSC
TCGA-66-2756	>65	MALE	Stage III	T4	M0	N0	LUSC
TCGA-34-5239	>65	MALE	Stage III	T4	M0	N0	LUSC
TCGA-22-4601	>65	FEMALE	Stage III	T4	M0	N0	LUSC
TCGA-85-7699	>65	MALE	Stage III	T4	M0	N0	LUSC
TCGA-37-4133	<=65	MALE	Stage III	T4	M0	N0	LUSC
TCGA-22-5473	>65	MALE	unknow	T3	M0	N0	LUSC
TCGA-21-1079	>65	MALE	Stage III	T3	M0	N0	LUSC
TCGA-21-1070	<=65	FEMALE	Stage III	T3	M0	N0	LUSC
TCGA-18-3410	>65	MALE	Stage II	T3	M0	N0	LUSC
TCGA-34-A5IX	>65	MALE	Stage II	T3	M0	N0	LUSC
TCGA-NC-A5HD	>65	MALE	Stage II	T3	M0	N0	LUSC
TCGA-63-A5MN	>65	FEMALE	Stage II	T3	M0	N0	LUSC
TCGA-56-8503	>65	FEMALE	Stage II	T3	M0	N0	LUSC
TCGA-85-A4JB	>65	MALE	Stage II	T3	M0	N0	LUSC
TCGA-63-A5MT	>65	MALE	Stage II	T3	M0	N0	LUSC
TCGA-39-5034	>65	FEMALE	Stage II	T3	M0	N0	LUSC
TCGA-77-8139	>65	MALE	Stage II	T3	M0	N0	LUSC
TCGA-66-2782	>65	MALE	Stage II	T3	M0	N0	LUSC
TCGA-77-A5G8	>65	MALE	Stage II	T3	M0	N0	LUSC
TCGA-94-8490	>65	MALE	Stage II	T3	M0	N0	LUSC
TCGA-77-6845	>65	MALE	Stage II	T3	M0	N0	LUSC
TCGA-98-A53D	>65	MALE	Stage II	T3	M0	N0	LUSC
TCGA-98-A538	>65	MALE	Stage II	T3	M0	N0	LUSC
TCGA-43-A475	>65	FEMALE	Stage II	T3	M0	N0	LUSC
TCGA-85-6175	<=65	FEMALE	Stage II	T3	M0	N0	LUSC
TCGA-98-A539	<=65	MALE	Stage II	T3	M0	N0	LUSC
TCGA-94-A5I6	<=65	MALE	Stage II	T3	M0	N0	LUSC
TCGA-52-7810	<=65	FEMALE	Stage II	T3	M0	N0	LUSC
TCGA-34-5236	<=65	MALE	Stage II	T3	M0	N0	LUSC
TCGA-NC-A5HJ	<=65	MALE	Stage II	T3	M0	N0	LUSC
TCGA-NC-A5HK	<=65	FEMALE	Stage II	T3	M0	N0	LUSC
TCGA-18-5592	<=65	MALE	Stage II	T3	M0	N0	LUSC
TCGA-56-8307	<=65	FEMALE	Stage II	T3	M0	N0	LUSC
TCGA-37-A5EL	<=65	MALE	Stage II	T3	M0	N0	LUSC
TCGA-85-8052	<=65	MALE	Stage II	T3	M0	N0	LUSC
TCGA-85-7697	<=65	MALE	Stage II	T3	M0	N0	LUSC
TCGA-L3-A524	<=65	FEMALE	Stage II	T3	M0	N0	LUSC
TCGA-85-A4JC	>65	MALE	Stage II	T2	M0	N0	LUSC
TCGA-22-4593	>65	MALE	Stage II	T2	M0	N0	LUSC
TCGA-39-5039	>65	MALE	Stage II	T2	M0	N0	LUSC
TCGA-56-7730	>65	MALE	Stage II	T2	M0	N0	LUSC
TCGA-NC-A5HL	>65	MALE	Stage II	T2	M0	N0	LUSC
TCGA-58-8390	>65	MALE	Stage II	T2	M0	N0	LUSC
TCGA-43-5670	>65	MALE	Stage II	T2	M0	N0	LUSC
TCGA-22-A5C4	>65	MALE	Stage II	T2	M0	N0	LUSC
TCGA-63-A5MV	>65	MALE	Stage II	T2	M0	N0	LUSC
TCGA-43-A474	>65	MALE	Stage II	T2	M0	N0	LUSC
TCGA-85-A53L	<=65	MALE	Stage II	T2	M0	N0	LUSC
TCGA-58-8387	<=65	MALE	Stage II	T2	M0	N0	LUSC
TCGA-85-A50Z	<=65	MALE	Stage II	T2	M0	N0	LUSC
TCGA-85-A50M	<=65	MALE	Stage II	T2	M0	N0	LUSC
TCGA-34-7107	>65	MALE	Stage II	T2	M0	N0	LUSC
TCGA-56-7580	>65	MALE	Stage I	T2	M0	N0	LUSC
TCGA-56-7582	>65	MALE	Stage I	T2	M0	N0	LUSC
TCGA-77-A5GH	>65	MALE	Stage I	T2	M0	N0	LUSC
TCGA-22-5482	>65	MALE	Stage I	T2	M0	N0	LUSC
TCGA-22-5478	>65	MALE	Stage I	T2	M0	N0	LUSC
TCGA-68-8251	>65	MALE	Stage I	T2	M0	N0	LUSC
TCGA-56-6545	>65	FEMALE	Stage I	T2	M0	N0	LUSC
TCGA-98-A53J	>65	MALE	Stage I	T2	M0	N0	LUSC
TCGA-39-5022	>65	MALE	Stage I	T2	M0	N0	LUSC
TCGA-77-A5GA	>65	MALE	Stage I	T2	M0	N0	LUSC
TCGA-NC-A5HM	>65	MALE	Stage I	T2	M0	N0	LUSC
TCGA-22-4607	>65	MALE	Stage I	T2	M0	N0	LUSC
TCGA-22-5474	>65	MALE	Stage I	T2	M0	N0	LUSC
TCGA-39-5027	>65	MALE	Stage I	T2	M0	N0	LUSC
TCGA-22-4599	>65	FEMALE	Stage I	T2	M0	N0	LUSC
TCGA-98-7454	>65	MALE	Stage I	T2	M0	N0	LUSC
TCGA-56-8305	>65	MALE	Stage I	T2	M0	N0	LUSC
TCGA-85-7844	>65	MALE	Stage I	T2	M0	N0	LUSC
TCGA-L3-A4E7	>65	MALE	Stage I	T2	M0	N0	LUSC
TCGA-39-5019	>65	MALE	Stage I	T2	M0	N0	LUSC
TCGA-39-5021	>65	MALE	Stage I	T2	M0	N0	LUSC
TCGA-98-A53A	>65	MALE	Stage I	T2	M0	N0	LUSC
TCGA-58-8392	>65	MALE	Stage I	T2	M0	N0	LUSC
TCGA-98-A53B	>65	MALE	Stage I	T2	M0	N0	LUSC
TCGA-58-8393	>65	FEMALE	Stage I	T2	M0	N0	LUSC
TCGA-85-A4QQ	>65	MALE	Stage I	T2	M0	N0	LUSC
TCGA-37-4135	>65	MALE	Stage I	T2	M0	N0	LUSC
TCGA-56-8622	>65	MALE	Stage I	T2	M0	N0	LUSC
TCGA-22-5472	>65	MALE	Stage I	T2	M0	N0	LUSC
TCGA-85-A4QR	>65	MALE	Stage I	T2	M0	N0	LUSC
TCGA-85-8666	<=65	MALE	Stage I	T2	M0	N0	LUSC
TCGA-85-A4PA	<=65	MALE	Stage I	T2	M0	N0	LUSC
TCGA-77-8156	<=65	MALE	Stage I	T2	M0	N0	LUSC
TCGA-56-7222	<=65	MALE	Stage I	T2	M0	N0	LUSC
TCGA-85-8049	<=65	MALE	Stage I	T2	M0	N0	LUSC
TCGA-85-8354	<=65	MALE	Stage I	T2	M0	N0	LUSC
TCGA-43-3394	<=65	MALE	Stage I	T2	M0	N0	LUSC
TCGA-85-8580	<=65	FEMALE	Stage I	T2	M0	N0	LUSC
TCGA-85-7950	<=65	MALE	Stage I	T2	M0	N0	LUSC
TCGA-63-6202	unknow	MALE	Stage II	T2	M0	N0	LUSC
TCGA-60-2696	>65	FEMALE	Stage II	T2	M0	N0	LUSC
TCGA-37-A5EM	<=65	MALE	Stage II	T2	M0	N0	LUSC
TCGA-34-2608	>65	MALE	Stage I	T2	M0	N0	LUSC
TCGA-21-5784	>65	FEMALE	Stage I	T2	M0	N0	LUSC
TCGA-22-1012	>65	FEMALE	Stage I	T2	M0	N0	LUSC
TCGA-66-2770	>65	MALE	Stage I	T2	M0	N0	LUSC
TCGA-56-7221	>65	MALE	Stage I	T2	M0	N0	LUSC
TCGA-34-5241	>65	MALE	Stage I	T2	M0	N0	LUSC
TCGA-63-A5MS	>65	MALE	Stage I	T2	M0	N0	LUSC
TCGA-22-4605	>65	FEMALE	Stage I	T2	M0	N0	LUSC
TCGA-34-5929	>65	FEMALE	Stage I	T2	M0	N0	LUSC
TCGA-18-3415	>65	MALE	Stage I	T2	M0	N0	LUSC
TCGA-18-3408	>65	FEMALE	Stage I	T2	M0	N0	LUSC
TCGA-77-8153	>65	FEMALE	Stage I	T2	M0	N0	LUSC
TCGA-21-1078	>65	MALE	Stage I	T2	M0	N0	LUSC
TCGA-33-4533	>65	FEMALE	Stage I	T2	M0	N0	LUSC
TCGA-21-5783	>65	MALE	Stage I	T2	M0	N0	LUSC
TCGA-63-A5MW	>65	MALE	Stage I	T2	M0	N0	LUSC
TCGA-56-A4ZK	>65	FEMALE	Stage I	T2	M0	N0	LUSC
TCGA-22-1000	>65	MALE	Stage I	T2	M0	N0	LUSC
TCGA-21-1072	>65	MALE	Stage I	T2	M0	N0	LUSC
TCGA-22-5471	>65	MALE	Stage I	T2	M0	N0	LUSC
TCGA-77-7463	>65	MALE	Stage I	T2	M0	N0	LUSC
TCGA-60-2723	>65	FEMALE	Stage I	T2	M0	N0	LUSC
TCGA-60-2725	>65	MALE	Stage I	T2	M0	N0	LUSC
TCGA-77-8138	>65	MALE	Stage I	T2	M0	N0	LUSC
TCGA-39-5036	>65	MALE	Stage I	T2	M0	N0	LUSC
TCGA-60-2721	>65	MALE	Stage I	T2	M0	N0	LUSC
TCGA-22-1011	>65	MALE	Stage I	T2	M0	N0	LUSC
TCGA-94-7557	>65	MALE	Stage I	T2	M0	N0	LUSC
TCGA-18-3407	>65	MALE	Stage I	T2	M0	N0	LUSC
TCGA-43-3920	>65	MALE	Stage I	T2	M0	N0	LUSC
TCGA-85-8070	>65	MALE	Stage I	T2	M0	N0	LUSC
TCGA-66-2758	>65	MALE	Stage I	T2	M0	N0	LUSC
TCGA-66-2777	>65	MALE	Stage I	T2	M0	N0	LUSC
TCGA-63-A5MR	>65	FEMALE	Stage I	T2	M0	N0	LUSC
TCGA-77-8144	>65	MALE	Stage I	T2	M0	N0	LUSC
TCGA-60-2707	>65	MALE	Stage I	T2	M0	N0	LUSC
TCGA-66-2773	>65	MALE	Stage I	T2	M0	N0	LUSC
TCGA-66-2753	>65	MALE	Stage I	T2	M0	N0	LUSC
TCGA-37-3792	>65	MALE	Stage I	T2	M0	N0	LUSC
TCGA-33-4532	>65	MALE	Stage I	T2	M0	N0	LUSC
TCGA-77-8008	>65	MALE	Stage I	T2	M0	N0	LUSC
TCGA-33-4547	>65	MALE	Stage I	T2	M0	N0	LUSC
TCGA-63-A5MG	>65	MALE	Stage I	T2	M0	N0	LUSC
TCGA-NC-A5HI	>65	FEMALE	Stage I	T2	M0	N0	LUSC
TCGA-63-A5ML	>65	MALE	Stage I	T2	M0	N0	LUSC
TCGA-21-5782	>65	FEMALE	Stage I	T2	M0	N0	LUSC
TCGA-21-1071	>65	MALE	Stage I	T2	M0	N0	LUSC
TCGA-77-7138	>65	MALE	Stage I	T2	M0	N0	LUSC
TCGA-52-7811	>65	MALE	Stage I	T2	M0	N0	LUSC
TCGA-66-2781	>65	MALE	Stage I	T2	M0	N0	LUSC
TCGA-21-1080	>65	MALE	Stage I	T2	M0	N0	LUSC
TCGA-18-3421	<=65	MALE	Stage I	T2	M0	N0	LUSC
TCGA-22-1016	<=65	MALE	Stage I	T2	M0	N0	LUSC
TCGA-66-2780	<=65	MALE	Stage I	T2	M0	N0	LUSC
TCGA-66-2785	<=65	MALE	Stage I	T2	M0	N0	LUSC
TCGA-22-5479	<=65	MALE	Stage I	T2	M0	N0	LUSC
TCGA-60-2713	<=65	MALE	Stage I	T2	M0	N0	LUSC
TCGA-60-2711	<=65	FEMALE	Stage I	T2	M0	N0	LUSC
TCGA-21-5786	<=65	MALE	Stage I	T2	M0	N0	LUSC
TCGA-18-4086	<=65	MALE	Stage I	T2	M0	N0	LUSC
TCGA-66-2765	<=65	MALE	Stage I	T2	M0	N0	LUSC
TCGA-77-7141	<=65	MALE	Stage I	T2	M0	N0	LUSC
TCGA-77-7338	<=65	MALE	Stage I	T2	M0	N0	LUSC
TCGA-66-2763	<=65	FEMALE	Stage I	T2	M0	N0	LUSC
TCGA-66-2755	<=65	MALE	Stage I	T2	M0	N0	LUSC
TCGA-63-A5MB	<=65	MALE	Stage I	T2	M0	N0	LUSC
TCGA-66-2734	<=65	FEMALE	Stage I	T2	M0	N0	LUSC
TCGA-21-1082	<=65	MALE	Stage I	T2	M0	N0	LUSC
TCGA-22-0944	<=65	MALE	Stage I	T2	M0	N0	LUSC
TCGA-60-2720	<=65	FEMALE	Stage I	T2	M0	N0	LUSC
TCGA-77-7142	<=65	FEMALE	Stage I	T2	M0	N0	LUSC
TCGA-56-1622	<=65	MALE	Stage I	T2	M0	N0	LUSC
TCGA-66-2788	<=65	MALE	Stage I	T2	M0	N0	LUSC
TCGA-66-2727	<=65	FEMALE	Stage I	T2	M0	N0	LUSC
TCGA-21-1076	<=65	FEMALE	Stage I	T2	M0	N0	LUSC
TCGA-18-3412	<=65	MALE	Stage I	T2	M0	N0	LUSC
TCGA-18-5595	<=65	MALE	Stage I	T2	M0	N0	LUSC
TCGA-33-4566	<=65	MALE	Stage I	T2	M0	N0	LUSC
TCGA-22-4596	>65	FEMALE	Stage I	T1	M0	N0	LUSC
TCGA-21-A5DI	>65	MALE	Stage I	T1	M0	N0	LUSC
TCGA-22-4613	>65	FEMALE	Stage I	T1	M0	N0	LUSC
TCGA-43-8116	>65	MALE	Stage I	T1	M0	N0	LUSC
TCGA-39-5035	>65	FEMALE	Stage I	T1	M0	N0	LUSC
TCGA-85-8287	>65	MALE	Stage I	T1	M0	N0	LUSC
TCGA-94-A4VJ	>65	FEMALE	Stage I	T1	M0	N0	LUSC
TCGA-39-5011	>65	FEMALE	Stage I	T1	M0	N0	LUSC
TCGA-56-5898	>65	MALE	Stage I	T1	M0	N0	LUSC
TCGA-22-5480	>65	FEMALE	Stage I	T1	M0	N0	LUSC
TCGA-85-A4CL	<=65	MALE	Stage I	T1	M0	N0	LUSC
TCGA-37-4141	<=65	FEMALE	Stage I	T1	M0	N0	LUSC
TCGA-22-5489	<=65	MALE	Stage I	T1	M0	N0	LUSC
TCGA-63-A5MY	<=65	MALE	Stage I	T1	M0	N0	LUSC
TCGA-85-8350	<=65	MALE	Stage I	T1	M0	N0	LUSC
TCGA-85-7710	<=65	FEMALE	Stage I	T1	M0	N0	LUSC
TCGA-85-A5B5	<=65	MALE	Stage I	T1	M0	N0	LUSC
TCGA-37-4130	<=65	MALE	Stage I	T1	M0	N0	LUSC
TCGA-43-8118	<=65	FEMALE	Stage I	T1	M0	N0	LUSC
TCGA-37-4129	<=65	FEMALE	Stage I	T1	M0	N0	LUSC
TCGA-85-7698	<=65	MALE	Stage I	T1	M0	N0	LUSC
TCGA-98-A53C	>65	FEMALE	Stage I	T1	M0	N0	LUSC
TCGA-XC-AA0X	>65	FEMALE	Stage I	T1	M0	N0	LUSC
TCGA-39-5031	>65	FEMALE	Stage I	T1	M0	N0	LUSC
TCGA-98-A53H	>65	FEMALE	Stage I	T1	M0	N0	LUSC
TCGA-46-3767	>65	MALE	Stage I	T1	M0	N0	LUSC
TCGA-98-8021	>65	FEMALE	Stage I	T1	M0	N0	LUSC
TCGA-56-A4ZJ	>65	FEMALE	Stage I	T1	M0	N0	LUSC
TCGA-22-5491	>65	MALE	Stage I	T1	M0	N0	LUSC
TCGA-96-8169	>65	FEMALE	Stage I	T1	M0	N0	LUSC
TCGA-85-8355	<=65	MALE	Stage I	T1	M0	N0	LUSC
TCGA-52-7622	<=65	FEMALE	Stage I	T1	M0	N0	LUSC
TCGA-98-8022	<=65	MALE	Stage I	T1	M0	N0	LUSC
TCGA-85-8072	<=65	MALE	Stage I	T1	M0	N0	LUSC
TCGA-22-5485	<=65	FEMALE	Stage I	T1	M0	N0	LUSC
TCGA-85-8582	<=65	MALE	Stage I	T1	M0	N0	LUSC
TCGA-60-2719	>65	FEMALE	Stage I	T1	M0	N0	LUSC
TCGA-63-7021	unknow	MALE	Stage I	T1	M0	N0	LUSC
TCGA-63-7020	unknow	MALE	Stage I	T1	M0	N0	LUSC
TCGA-63-7022	unknow	FEMALE	Stage I	T1	M0	N0	LUSC
TCGA-22-4609	>65	MALE	Stage I	T1	M0	N0	LUSC
TCGA-34-2600	>65	FEMALE	Stage I	T1	M0	N0	LUSC
TCGA-43-7658	>65	FEMALE	Stage I	T1	M0	N0	LUSC
TCGA-21-1083	>65	MALE	Stage I	T1	M0	N0	LUSC
TCGA-18-4721	>65	MALE	Stage I	T1	M0	N0	LUSC
TCGA-33-4583	>65	MALE	Stage I	T1	M0	N0	LUSC
TCGA-77-8146	>65	MALE	Stage I	T1	M0	N0	LUSC
TCGA-34-5231	>65	MALE	Stage I	T1	M0	N0	LUSC
TCGA-34-5234	>65	FEMALE	Stage I	T1	M0	N0	LUSC
TCGA-NK-A5CT	>65	MALE	Stage I	T1	M0	N0	LUSC
TCGA-34-5927	>65	FEMALE	Stage I	T1	M0	N0	LUSC
TCGA-22-1002	>65	MALE	Stage I	T1	M0	N0	LUSC
TCGA-63-A5MH	>65	MALE	Stage I	T1	M0	N0	LUSC
TCGA-66-2786	>65	FEMALE	Stage I	T1	M0	N0	LUSC
TCGA-77-8154	>65	MALE	Stage I	T1	M0	N0	LUSC
TCGA-18-3406	>65	MALE	Stage I	T1	M0	N0	LUSC
TCGA-22-5477	<=65	MALE	Stage I	T1	M0	N0	LUSC
TCGA-66-2757	<=65	FEMALE	Stage I	T1	M0	N0	LUSC
TCGA-85-7696	<=65	MALE	Stage I	T1	M0	N0	LUSC
TCGA-22-1005	<=65	MALE	Stage I	T1	M0	N0	LUSC
TCGA-77-A5G7	<=65	MALE	Stage I	T1	M0	N0	LUSC
TCGA-22-1017	<=65	MALE	Stage I	T1	M0	N0	LUSC
TCGA-85-8048	<=65	MALE	Stage I	T1	M0	N0	LUSC
TCGA-46-3766	<=65	FEMALE	Stage I	T1	M0	N0	LUSC
TCGA-43-2578	<=65	FEMALE	Stage I	T1	M0	N0	LUSC
TCGA-46-3765	<=65	FEMALE	Stage I	T1	M0	N0	LUSC
TCGA-60-2706	<=65	MALE	Stage I	T1	M0	N0	LUSC
TCGA-66-2787	<=65	MALE	Stage I	T1	M0	N0	LUSC
TCGA-33-4582	<=65	MALE	Stage I	T1	M0	N0	LUSC
TCGA-60-2715	<=65	MALE	Stage I	T1	M0	N0	LUSC
TCGA-51-6867	>65	FEMALE	Stage I	T1	M0	N0	LUSC
TCGA-33-4587	<=65	FEMALE	Stage I	T2	unknow	N0	LUSC
TCGA-85-8584	>65	MALE	Stage II	T2	M0	N1	LUSC
TCGA-77-A5FZ	<=65	MALE	Stage III	T4	M0	N0	LUSC
TCGA-85-8481	>65	MALE	Stage II	T3	M0	N0	LUSC
TCGA-70-6723	<=65	MALE	Stage II	T3	M0	N0	LUSC
TCGA-85-8479	>65	MALE	Stage I	T1	M0	N0	LUSC
TCGA-58-A46L	>65	MALE	Stage III	T2	M0	N2	LUSC
TCGA-NC-A5HG	<=65	MALE	Stage III	T2	M0	N2	LUSC
TCGA-58-A46K	<=65	MALE	Stage III	T2	M0	N2	LUSC
TCGA-51-4080	<=65	MALE	Stage III	T4	unknow	N1	LUSC
TCGA-NC-A5HR	>65	FEMALE	Stage II	T2	M0	N1	LUSC
TCGA-NK-A5D1	<=65	MALE	Stage II	T2	M0	N1	LUSC
TCGA-39-5016	<=65	MALE	Stage II	T2	M0	N1	LUSC
TCGA-34-5240	>65	FEMALE	Stage II	T2	M0	N1	LUSC
TCGA-58-8388	<=65	MALE	Stage I	T2	M0	N0	LUSC
TCGA-58-A46N	<=65	MALE	Stage I	T2	M0	N0	LUSC
TCGA-60-2695	>65	FEMALE	Stage I	T2	M0	N0	LUSC
TCGA-52-7809	>65	MALE	Stage I	T2	M0	N0	LUSC
TCGA-43-6143	>65	MALE	Stage I	T2	M0	N0	LUSC
TCGA-18-3409	>65	MALE	Stage I	T1	M0	N0	LUSC
TCGA-NC-A5HH	<=65	MALE	Stage I	T1	M0	N0	LUSC
TCGA-95-A4VN	<=65	FEMALE	Stage II	T2	M0	N1	LUAD
TCGA-86-8585	<=65	MALE	Stage I	T2	M0	N0	LUAD
TCGA-97-8175	<=65	FEMALE	Stage I	T2	M0	N0	LUAD
TCGA-80-5611	unknow	MALE	Stage I	T2	M0	N0	LUAD
TCGA-69-8255	>65	MALE	Stage I	T1	M0	N0	LUAD
TCGA-MP-A4TJ	<=65	FEMALE	Stage I	T1	M0	N0	LUAD
TCGA-93-A4JP	<=65	MALE	Stage IV	unknow	M1	unknow	LUAD
TCGA-55-6970	>65	FEMALE	Stage III	T2	unknow	N2	LUAD
TCGA-97-8171	>65	MALE	Stage IV	T2	M1	N2	LUAD
TCGA-97-7554	>65	FEMALE	Stage III	T2	M0	N2	LUAD
TCGA-NJ-A4YI	>65	FEMALE	Stage III	T2	M0	N2	LUAD
TCGA-62-8399	<=65	MALE	Stage III	T2	M0	N2	LUAD
TCGA-86-8671	>65	FEMALE	Stage II	T2	M0	N1	LUAD
TCGA-86-8674	<=65	MALE	Stage II	T2	M0	N1	LUAD
TCGA-97-7547	>65	FEMALE	Stage I	T2	unknow	N0	LUAD
TCGA-49-AARO	<=65	FEMALE	Stage I	T1	unknow	N0	LUAD
TCGA-78-7167	>65	MALE	Stage IV	T2	M1	N0	LUAD
TCGA-97-8174	>65	MALE	Stage II	T2	M0	N0	LUAD
TCGA-NJ-A4YP	<=65	MALE	Stage I	T2	M0	N0	LUAD
TCGA-38-4630	>65	FEMALE	Stage I	T2	M0	N0	LUAD
TCGA-62-A46S	>65	MALE	Stage I	T2	M0	N0	LUAD
TCGA-55-6972	>65	MALE	Stage I	T2	M0	N0	LUAD
TCGA-71-6725	<=65	FEMALE	Stage I	T2	M0	N0	LUAD
TCGA-55-8085	<=65	MALE	Stage I	T1	M0	N0	LUAD
TCGA-86-A456	>65	FEMALE	Stage I	T1	M0	N0	LUAD
TCGA-50-8460	>65	MALE	Stage I	T1	M0	N0	LUAD
TCGA-49-4514	>65	FEMALE	Stage I	T1	M0	N0	LUAD
TCGA-86-8076	<=65	MALE	Stage I	T1	M0	N0	LUAD
TCGA-44-6146	<=65	MALE	Stage II	T3	M0	N0	LUAD
TCGA-44-6148	<=65	MALE	Stage I	T1	M0	N0	LUAD
TCGA-75-6212	unknow	FEMALE	Stage II	T2	M0	N1	LUAD
TCGA-73-4668	>65	FEMALE	Stage II	T2	M0	N1	LUAD
TCGA-97-7937	<=65	MALE	Stage I	T2	unknow	N0	LUAD
TCGA-49-6743	>65	FEMALE	Stage III	T1	unknow	N2	LUAD
TCGA-91-8496	<=65	FEMALE	Stage I	T2	unknow	unknow	LUAD
TCGA-55-7283	>65	FEMALE	Stage III	T3	unknow	N2	LUAD
TCGA-55-8512	<=65	MALE	Stage IV	T1	M1	N1	LUAD
TCGA-55-7284	>65	MALE	Stage II	T3	unknow	N0	LUAD
TCGA-91-6829	>65	MALE	Stage I	T2	unknow	N0	LUAD
TCGA-97-7938	>65	FEMALE	Stage I	T1	unknow	N0	LUAD
TCGA-97-8552	<=65	FEMALE	Stage I	T1	unknow	N0	LUAD
TCGA-97-7553	<=65	FEMALE	Stage I	T1	unknow	N0	LUAD
TCGA-53-7813	<=65	FEMALE	Stage III	T4	M0	N0	LUAD
TCGA-99-7458	>65	FEMALE	Stage III	T4	M0	N0	LUAD
TCGA-86-8280	<=65	FEMALE	Stage II	T2	M0	N0	LUAD
TCGA-86-8073	<=65	MALE	Stage I	T2	M0	N0	LUAD
TCGA-55-6986	>65	FEMALE	Stage I	T2	M0	N0	LUAD
TCGA-86-7954	>65	FEMALE	Stage I	T2	M0	N0	LUAD
TCGA-78-7143	<=65	FEMALE	Stage I	T2	M0	N0	LUAD
TCGA-86-8673	<=65	MALE	Stage I	T2	M0	N0	LUAD
TCGA-64-5778	<=65	MALE	Stage I	T2	M0	N0	LUAD
TCGA-73-7498	<=65	FEMALE	Stage I	T1	M0	N0	LUAD
TCGA-55-6980	<=65	MALE	Stage I	T1	M0	N0	LUAD
TCGA-97-7552	>65	MALE	Stage I	T2	unknow	N0	LUAD
TCGA-55-6543	<=65	FEMALE	Stage I	T1	unknow	N0	LUAD
TCGA-78-7540	>65	FEMALE	Stage I	T2	M0	N0	LUAD
TCGA-S2-AA1A	>65	FEMALE	Stage I	T1	M0	N0	LUAD
TCGA-86-8668	<=65	FEMALE	Stage I	T1	M0	N0	LUAD
TCGA-44-5645	<=65	FEMALE	Stage I	T1	unknow	unknow	LUAD
TCGA-55-7816	<=65	FEMALE	Stage IV	unknow	unknow	unknow	LUAD
TCGA-44-6777	>65	FEMALE	Stage I	T2	unknow	unknow	LUAD
TCGA-99-8033	>65	FEMALE	Stage IV	unknow	M1	unknow	LUAD
TCGA-44-2657	>65	FEMALE	Stage I	T2	M0	unknow	LUAD
TCGA-44-6147	>65	FEMALE	Stage I	T1	M0	unknow	LUAD
TCGA-86-8281	>65	MALE	Stage I	T1	M0	unknow	LUAD
TCGA-38-6178	>65	FEMALE	Stage III	T2	unknow	N2	LUAD
TCGA-55-8615	>65	MALE	Stage III	T3	unknow	N2	LUAD
TCGA-91-6849	>65	FEMALE	Stage III	T2	unknow	N2	LUAD
TCGA-49-4512	>65	FEMALE	Stage III	T2	unknow	N2	LUAD
TCGA-91-6848	<=65	MALE	Stage III	T2	unknow	N2	LUAD
TCGA-MP-A4T9	<=65	FEMALE	Stage III	T2	unknow	N2	LUAD
TCGA-49-AAR4	<=65	MALE	Stage III	T2	unknow	N2	LUAD
TCGA-86-A4P8	<=65	FEMALE	Stage III	T1	unknow	N2	LUAD
TCGA-55-7727	>65	MALE	Stage III	T1	unknow	N2	LUAD
TCGA-55-8505	<=65	MALE	Stage III	T1	unknow	N2	LUAD
TCGA-MP-A4T6	>65	FEMALE	Stage III	T1	unknow	N2	LUAD
TCGA-49-6761	>65	FEMALE	Stage III	T1	unknow	N2	LUAD
TCGA-L9-A5IP	<=65	FEMALE	Stage IV	T3	M1	N2	LUAD
TCGA-05-4244	>65	MALE	Stage IV	T2	M1	N2	LUAD
TCGA-50-5933	>65	MALE	Stage III	T4	M0	N2	LUAD
TCGA-50-6594	>65	FEMALE	Stage III	T3	M0	N2	LUAD
TCGA-49-4494	>65	MALE	Stage III	T3	M0	N2	LUAD
TCGA-99-8025	>65	FEMALE	Stage III	T3	M0	N2	LUAD
TCGA-78-7154	>65	MALE	Stage III	T3	M0	N2	LUAD
TCGA-05-5429	<=65	MALE	Stage III	T3	M0	N2	LUAD
TCGA-86-8359	<=65	MALE	Stage III	T3	M0	N2	LUAD
TCGA-49-4490	<=65	FEMALE	Stage III	T3	M0	N2	LUAD
TCGA-44-5643	<=65	MALE	Stage III	T2	M0	N2	LUAD
TCGA-49-6745	>65	MALE	Stage III	T2	M0	N2	LUAD
TCGA-50-5941	<=65	FEMALE	Stage III	T2	M0	N2	LUAD
TCGA-75-6214	unknow	FEMALE	Stage III	T2	M0	N2	LUAD
TCGA-64-1677	>65	FEMALE	Stage III	T2	M0	N2	LUAD
TCGA-44-3396	>65	FEMALE	Stage III	T2	M0	N2	LUAD
TCGA-50-5072	>65	MALE	Stage III	T2	M0	N2	LUAD
TCGA-50-6595	>65	FEMALE	Stage III	T2	M0	N2	LUAD
TCGA-MP-A4TD	>65	MALE	Stage III	T2	M0	N2	LUAD
TCGA-78-7536	>65	MALE	Stage III	T2	M0	N2	LUAD
TCGA-55-1594	>65	MALE	Stage III	T2	M0	N2	LUAD
TCGA-MP-A4T8	>65	MALE	Stage III	T2	M0	N2	LUAD
TCGA-05-5420	>65	MALE	Stage III	T2	M0	N2	LUAD
TCGA-73-4659	>65	MALE	Stage III	T2	M0	N2	LUAD
TCGA-35-5375	<=65	MALE	Stage III	T2	M0	N2	LUAD
TCGA-50-5051	<=65	FEMALE	Stage III	T2	M0	N2	LUAD
TCGA-MP-A4TC	>65	MALE	Stage III	T1	M0	N2	LUAD
TCGA-64-1679	<=65	FEMALE	Stage III	T1	M0	N2	LUAD
TCGA-44-6774	<=65	FEMALE	Stage III	T1	M0	N2	LUAD
TCGA-55-6981	<=65	FEMALE	Stage III	T1	M0	N2	LUAD
TCGA-55-7227	>65	MALE	Stage III	T3	unknow	N1	LUAD
TCGA-55-7907	>65	MALE	Stage II	T2	unknow	N1	LUAD
TCGA-55-6712	>65	MALE	Stage II	T2	unknow	N1	LUAD
TCGA-J2-8192	<=65	FEMALE	Stage II	T2	unknow	N1	LUAD
TCGA-49-AAR3	>65	MALE	Stage II	T2	unknow	N1	LUAD
TCGA-50-5068	<=65	FEMALE	Stage II	T2	unknow	N1	LUAD
TCGA-MP-A4TK	<=65	FEMALE	Stage II	T2	unknow	N1	LUAD
TCGA-44-6779	<=65	FEMALE	Stage II	T2	unknow	N1	LUAD
TCGA-91-A4BD	>65	MALE	Stage II	T1	unknow	N1	LUAD
TCGA-55-7914	>65	FEMALE	Stage II	T1	unknow	N1	LUAD
TCGA-44-7669	<=65	MALE	Stage II	T1	unknow	N1	LUAD
TCGA-91-6830	<=65	FEMALE	Stage II	T1	unknow	N1	LUAD
TCGA-55-8620	<=65	MALE	Stage IV	T1	M1	N1	LUAD
TCGA-78-7145	<=65	FEMALE	Stage IV	T4	M1	N1	LUAD
TCGA-38-4632	<=65	MALE	Stage IV	T2	M1	N1	LUAD
TCGA-50-5044	>65	FEMALE	Stage III	T4	M0	N1	LUAD
TCGA-NJ-A7XG	<=65	MALE	Stage III	T4	M0	N1	LUAD
TCGA-05-4250	>65	FEMALE	Stage III	T3	M0	N1	LUAD
TCGA-49-4507	>65	FEMALE	Stage III	T3	M0	N1	LUAD
TCGA-73-4675	<=65	MALE	Stage III	T3	M0	N1	LUAD
TCGA-62-A471	<=65	MALE	Stage II	T2	M0	N1	LUAD
TCGA-86-8055	>65	MALE	Stage II	T2	M0	N1	LUAD
TCGA-67-6217	>65	FEMALE	Stage II	T2	M0	N1	LUAD
TCGA-MP-A4TI	>65	MALE	Stage II	T2	M0	N1	LUAD
TCGA-95-7562	>65	MALE	Stage II	T2	M0	N1	LUAD
TCGA-86-7711	>65	MALE	Stage II	T2	M0	N1	LUAD
TCGA-L9-A7SV	>65	MALE	Stage II	T2	M0	N1	LUAD
TCGA-95-8494	>65	MALE	Stage II	T2	M0	N1	LUAD
TCGA-MN-A4N1	<=65	MALE	Stage II	T2	M0	N1	LUAD
TCGA-L9-A743	<=65	MALE	Stage II	T2	M0	N1	LUAD
TCGA-86-6562	<=65	MALE	Stage II	T2	M0	N1	LUAD
TCGA-86-8279	<=65	MALE	Stage II	T2	M0	N1	LUAD
TCGA-73-4676	<=65	MALE	Stage II	T2	M0	N1	LUAD
TCGA-50-5045	<=65	FEMALE	unknow	T2	M0	N1	LUAD
TCGA-75-5125	unknow	MALE	Stage II	T2	M0	N1	LUAD
TCGA-78-7166	>65	MALE	Stage II	T2	M0	N1	LUAD
TCGA-55-6982	>65	FEMALE	Stage II	T2	M0	N1	LUAD
TCGA-50-5932	>65	MALE	Stage II	T2	M0	N1	LUAD
TCGA-55-6984	>65	FEMALE	Stage II	T2	M0	N1	LUAD
TCGA-78-8660	>65	MALE	Stage II	T2	M0	N1	LUAD
TCGA-MP-A4T4	>65	FEMALE	Stage II	T2	M0	N1	LUAD
TCGA-49-4506	>65	FEMALE	Stage II	T2	M0	N1	LUAD
TCGA-78-7147	>65	FEMALE	Stage II	T2	M0	N1	LUAD
TCGA-38-4628	<=65	FEMALE	Stage II	T2	M0	N1	LUAD
TCGA-86-8278	<=65	FEMALE	Stage II	T2	M0	N1	LUAD
TCGA-MP-A4SY	<=65	MALE	Stage II	T2	M0	N1	LUAD
TCGA-49-4505	<=65	FEMALE	Stage II	T2	M0	N1	LUAD
TCGA-78-7150	<=65	MALE	Stage II	T2	M0	N1	LUAD
TCGA-55-6979	<=65	FEMALE	Stage II	T2	M0	N1	LUAD
TCGA-55-1596	<=65	MALE	Stage II	T2	M0	N1	LUAD
TCGA-44-2665	<=65	FEMALE	Stage II	T2	M0	N1	LUAD
TCGA-MP-A4SW	<=65	MALE	Stage II	T2	M0	N1	LUAD
TCGA-49-4510	<=65	FEMALE	Stage II	T2	M0	N1	LUAD
TCGA-38-4627	<=65	FEMALE	Stage II	T1	M0	N1	LUAD
TCGA-55-A48X	<=65	FEMALE	Stage II	T1	M0	N1	LUAD
TCGA-86-8074	<=65	FEMALE	Stage II	T1	M0	N1	LUAD
TCGA-44-7670	<=65	FEMALE	Stage II	T1	M0	N1	LUAD
TCGA-55-5899	<=65	MALE	unknow	T1	M0	N1	LUAD
TCGA-44-2659	<=65	FEMALE	Stage II	T1	M0	N1	LUAD
TCGA-53-7626	>65	FEMALE	Stage II	T1	M0	N1	LUAD
TCGA-78-8640	<=65	MALE	Stage II	T1	M0	N1	LUAD
TCGA-44-5644	<=65	FEMALE	Stage I	T2	unknow	N0	LUAD
TCGA-55-7994	>65	MALE	Stage II	T3	unknow	N0	LUAD
TCGA-55-8092	>65	MALE	Stage II	T3	unknow	N0	LUAD
TCGA-91-7771	<=65	MALE	Stage II	T3	unknow	N0	LUAD
TCGA-55-8506	<=65	FEMALE	Stage II	T3	unknow	N0	LUAD
TCGA-49-AAR9	<=65	MALE	Stage II	T3	unknow	N0	LUAD
TCGA-95-7039	<=65	FEMALE	Stage II	T3	unknow	N0	LUAD
TCGA-44-7667	<=65	FEMALE	Stage II	T3	unknow	N0	LUAD
TCGA-49-6767	<=65	FEMALE	Stage II	T3	unknow	N0	LUAD
TCGA-55-6978	>65	MALE	Stage II	T2	unknow	N0	LUAD
TCGA-55-A490	>65	MALE	Stage II	T2	unknow	N0	LUAD
TCGA-91-A4BC	<=65	MALE	Stage II	T2	unknow	N0	LUAD
TCGA-MP-A4TE	<=65	MALE	Stage II	T2	unknow	N0	LUAD
TCGA-55-8204	>65	FEMALE	Stage I	T2	unknow	N0	LUAD
TCGA-44-A47A	>65	FEMALE	Stage I	T2	unknow	N0	LUAD
TCGA-93-8067	>65	MALE	Stage I	T2	unknow	N0	LUAD
TCGA-55-7815	>65	MALE	Stage I	T2	unknow	N0	LUAD
TCGA-55-7724	>65	FEMALE	Stage I	T2	unknow	N0	LUAD
TCGA-55-8614	>65	MALE	Stage I	T2	unknow	N0	LUAD
TCGA-55-8511	>65	FEMALE	Stage I	T2	unknow	N0	LUAD
TCGA-44-6775	>65	FEMALE	Stage I	T2	unknow	N0	LUAD
TCGA-55-8514	>65	FEMALE	Stage I	T2	unknow	N0	LUAD
TCGA-55-8096	>65	FEMALE	Stage I	T2	unknow	N0	LUAD
TCGA-L9-A8F4	<=65	FEMALE	Stage I	T2	unknow	N0	LUAD
TCGA-55-A494	<=65	FEMALE	Stage I	T2	unknow	N0	LUAD
TCGA-44-7662	<=65	MALE	Stage I	T2	unknow	N0	LUAD
TCGA-55-8087	<=65	FEMALE	Stage I	T2	unknow	N0	LUAD
TCGA-55-8301	<=65	MALE	Stage I	T2	unknow	N0	LUAD
TCGA-55-8510	<=65	FEMALE	Stage I	T2	unknow	N0	LUAD
TCGA-55-8091	>65	MALE	Stage I	T2	unknow	N0	LUAD
TCGA-44-A479	>65	FEMALE	Stage I	T2	unknow	N0	LUAD
TCGA-44-7660	>65	MALE	Stage I	T2	unknow	N0	LUAD
TCGA-91-6831	>65	MALE	Stage I	T2	unknow	N0	LUAD
TCGA-55-6642	<=65	MALE	Stage I	T2	unknow	N0	LUAD
TCGA-91-6847	<=65	FEMALE	Stage I	T2	unknow	N0	LUAD
TCGA-55-6971	<=65	FEMALE	Stage I	T2	unknow	N0	LUAD
TCGA-55-6985	<=65	FEMALE	Stage I	T2	unknow	N0	LUAD
TCGA-55-8302	<=65	MALE	Stage I	T2	unknow	N0	LUAD
TCGA-91-6836	<=65	FEMALE	Stage I	T2	unknow	N0	LUAD
TCGA-49-AARQ	<=65	FEMALE	Stage I	T2	unknow	N0	LUAD
TCGA-55-A4DF	>65	MALE	Stage I	T1	unknow	N0	LUAD
TCGA-55-A491	>65	FEMALE	Stage I	T1	unknow	N0	LUAD
TCGA-91-8499	>65	FEMALE	Stage I	T1	unknow	N0	LUAD
TCGA-55-7726	>65	FEMALE	Stage I	T1	unknow	N0	LUAD
TCGA-55-7573	>65	FEMALE	Stage I	T1	unknow	N0	LUAD
TCGA-55-A4DG	>65	MALE	Stage I	T1	unknow	N0	LUAD
TCGA-44-7659	>65	MALE	Stage I	T1	unknow	N0	LUAD
TCGA-NJ-A55R	>65	MALE	Stage I	T1	unknow	N0	LUAD
TCGA-J2-A4AG	>65	FEMALE	Stage I	T1	unknow	N0	LUAD
TCGA-55-7903	<=65	MALE	Stage I	T1	unknow	N0	LUAD
TCGA-55-7913	<=65	FEMALE	Stage I	T1	unknow	N0	LUAD
TCGA-55-8299	<=65	FEMALE	Stage I	T1	unknow	N0	LUAD
TCGA-J2-A4AE	>65	FEMALE	Stage I	T1	unknow	N0	LUAD
TCGA-93-7348	>65	FEMALE	Stage I	T1	unknow	N0	LUAD
TCGA-55-8621	>65	FEMALE	Stage I	T1	unknow	N0	LUAD
TCGA-91-8497	>65	FEMALE	Stage I	T1	unknow	N0	LUAD
TCGA-55-A492	>65	FEMALE	Stage I	T1	unknow	N0	LUAD
TCGA-55-7911	>65	FEMALE	Stage I	T1	unknow	N0	LUAD
TCGA-55-7725	>65	FEMALE	Stage I	T1	unknow	N0	LUAD
TCGA-44-A4SU	>65	FEMALE	Stage I	T1	unknow	N0	LUAD
TCGA-L9-A443	<=65	FEMALE	Stage I	T1	unknow	N0	LUAD
TCGA-J2-A4AD	<=65	FEMALE	Stage I	T1	unknow	N0	LUAD
TCGA-55-7570	<=65	MALE	Stage I	T1	unknow	N0	LUAD
TCGA-55-8097	<=65	FEMALE	Stage I	T1	unknow	N0	LUAD
TCGA-L9-A444	<=65	FEMALE	Stage I	T1	unknow	N0	LUAD
TCGA-55-8507	<=65	MALE	Stage I	T1	unknow	N0	LUAD
TCGA-O1-A52J	>65	FEMALE	Stage I	T1	unknow	N0	LUAD
TCGA-49-4488	>65	FEMALE	Stage I	T1	unknow	N0	LUAD
TCGA-49-AARR	>65	MALE	Stage I	T1	unknow	N0	LUAD
TCGA-44-6776	<=65	FEMALE	Stage I	T1	unknow	N0	LUAD
TCGA-44-6778	<=65	MALE	Stage I	T1	unknow	N0	LUAD
TCGA-49-AAR0	<=65	MALE	Stage I	T1	unknow	N0	LUAD
TCGA-49-AARN	<=65	FEMALE	Stage I	T1	unknow	N0	LUAD
TCGA-49-AARE	<=65	FEMALE	Stage I	T1	unknow	N0	LUAD
TCGA-55-8094	<=65	MALE	Stage IV	T2	M1	N0	LUAD
TCGA-MP-A4T7	>65	FEMALE	Stage IV	T2	M1	N0	LUAD
TCGA-73-4670	>65	FEMALE	Stage IV	T2	M1	N0	LUAD
TCGA-86-7701	>65	MALE	Stage IV	T2	M1	N0	LUAD
TCGA-50-6591	<=65	FEMALE	Stage IV	T2	M1	N0	LUAD
TCGA-53-7624	<=65	FEMALE	Stage IV	T2	M1	N0	LUAD
TCGA-55-6968	<=65	MALE	Stage IV	T1	M1	N0	LUAD
TCGA-73-4666	<=65	FEMALE	Stage IV	T1	M1	N0	LUAD
TCGA-64-5775	>65	MALE	Stage III	T4	M0	N0	LUAD
TCGA-67-4679	>65	MALE	unknow	T3	M0	N0	LUAD
TCGA-44-8119	>65	MALE	Stage II	T3	M0	N0	LUAD
TCGA-62-A472	>65	MALE	Stage II	T3	M0	N0	LUAD
TCGA-38-4629	>65	MALE	Stage II	T3	M0	N0	LUAD
TCGA-86-8672	<=65	MALE	Stage II	T3	M0	N0	LUAD
TCGA-78-8648	<=65	FEMALE	Stage II	T3	M0	N0	LUAD
TCGA-86-A4JF	<=65	MALE	Stage II	T3	M0	N0	LUAD
TCGA-73-A9RS	<=65	MALE	Stage II	T3	M0	N0	LUAD
TCGA-64-1678	>65	FEMALE	unknow	T2	M0	N0	LUAD
TCGA-38-4626	<=65	FEMALE	unknow	T2	M0	N0	LUAD
TCGA-55-8205	>65	FEMALE	Stage II	T2	M0	N0	LUAD
TCGA-86-7713	>65	MALE	Stage II	T2	M0	N0	LUAD
TCGA-55-A48Y	>65	MALE	Stage II	T2	M0	N0	LUAD
TCGA-MP-A4TF	<=65	FEMALE	Stage II	T2	M0	N0	LUAD
TCGA-55-7910	<=65	FEMALE	Stage II	T2	M0	N0	LUAD
TCGA-86-A4D0	<=65	MALE	Stage II	T2	M0	N0	LUAD
TCGA-73-4677	>65	MALE	unknow	T2	M0	N0	LUAD
TCGA-44-A47B	>65	MALE	Stage I	T2	M0	N0	LUAD
TCGA-44-7661	>65	FEMALE	Stage I	T2	M0	N0	LUAD
TCGA-38-4625	>65	FEMALE	Stage I	T2	M0	N0	LUAD
TCGA-55-7574	<=65	FEMALE	Stage I	T2	M0	N0	LUAD
TCGA-86-A4P7	<=65	FEMALE	Stage I	T2	M0	N0	LUAD
TCGA-86-7955	<=65	MALE	Stage I	T2	M0	N0	LUAD
TCGA-44-4112	<=65	FEMALE	Stage I	T2	M0	N0	LUAD
TCGA-44-8120	<=65	MALE	Stage I	T2	M0	N0	LUAD
TCGA-55-8616	<=65	FEMALE	Stage I	T2	M0	N0	LUAD
TCGA-55-7576	<=65	MALE	Stage I	T2	M0	N0	LUAD
TCGA-44-8117	<=65	FEMALE	Stage I	T2	M0	N0	LUAD
TCGA-55-A493	<=65	FEMALE	Stage I	T2	M0	N0	LUAD
TCGA-67-6215	<=65	FEMALE	Stage I	T2	M0	N0	LUAD
TCGA-86-8358	<=65	MALE	Stage I	T2	M0	N0	LUAD
TCGA-75-7025	unknow	MALE	Stage I	T2	M0	N0	LUAD
TCGA-75-7027	unknow	MALE	Stage I	T2	M0	N0	LUAD
TCGA-75-6206	unknow	MALE	Stage I	T2	M0	N0	LUAD
TCGA-75-5146	unknow	MALE	Stage I	T2	M0	N0	LUAD
TCGA-75-5147	unknow	FEMALE	Stage I	T2	M0	N0	LUAD
TCGA-67-3773	>65	FEMALE	Stage I	T2	M0	N0	LUAD
TCGA-67-3772	>65	FEMALE	Stage I	T2	M0	N0	LUAD
TCGA-73-4658	>65	FEMALE	Stage I	T2	M0	N0	LUAD
TCGA-50-6597	>65	FEMALE	Stage I	T2	M0	N0	LUAD
TCGA-MP-A5C7	>65	FEMALE	Stage I	T2	M0	N0	LUAD
TCGA-NJ-A55A	>65	FEMALE	Stage I	T2	M0	N0	LUAD
TCGA-50-5931	>65	FEMALE	Stage I	T2	M0	N0	LUAD
TCGA-67-3774	>65	FEMALE	Stage I	T2	M0	N0	LUAD
TCGA-50-6590	>65	FEMALE	Stage I	T2	M0	N0	LUAD
TCGA-38-4631	>65	FEMALE	Stage I	T2	M0	N0	LUAD
TCGA-50-6592	>65	FEMALE	Stage I	T2	M0	N0	LUAD
TCGA-78-7155	>65	MALE	Stage I	T2	M0	N0	LUAD
TCGA-MP-A4SV	>65	MALE	Stage I	T2	M0	N0	LUAD
TCGA-05-4249	>65	MALE	Stage I	T2	M0	N0	LUAD
TCGA-49-4501	>65	FEMALE	Stage I	T2	M0	N0	LUAD
TCGA-86-8075	>65	FEMALE	Stage I	T2	M0	N0	LUAD
TCGA-NJ-A4YG	<=65	MALE	Stage I	T2	M0	N0	LUAD
TCGA-62-A46O	<=65	FEMALE	Stage I	T2	M0	N0	LUAD
TCGA-44-2662	<=65	MALE	Stage I	T2	M0	N0	LUAD
TCGA-78-7163	<=65	MALE	Stage I	T2	M0	N0	LUAD
TCGA-64-5774	<=65	MALE	Stage I	T2	M0	N0	LUAD
TCGA-71-8520	<=65	FEMALE	Stage I	T2	M0	N0	LUAD
TCGA-44-2656	<=65	MALE	Stage I	T2	M0	N0	LUAD
TCGA-35-3615	<=65	MALE	Stage I	T2	M0	N0	LUAD
TCGA-78-7542	<=65	MALE	Stage I	T2	M0	N0	LUAD
TCGA-78-8662	<=65	FEMALE	Stage I	T2	M0	N0	LUAD
TCGA-44-2668	<=65	MALE	Stage I	T2	M0	N0	LUAD
TCGA-78-7535	<=65	MALE	Stage I	T2	M0	N0	LUAD
TCGA-44-2666	<=65	MALE	Stage I	T2	M0	N0	LUAD
TCGA-44-3917	<=65	FEMALE	Stage I	T2	M0	N0	LUAD
TCGA-50-5049	>65	MALE	Stage I	T2	M0	N0	LUAD
TCGA-55-1592	<=65	MALE	Stage I	T2	M0	N0	LUAD
TCGA-44-3398	>65	FEMALE	Stage I	T1	M0	N0	LUAD
TCGA-55-7995	>65	FEMALE	Stage I	T1	M0	N0	LUAD
TCGA-55-8208	>65	FEMALE	Stage I	T1	M0	N0	LUAD
TCGA-44-A4SS	>65	MALE	Stage I	T1	M0	N0	LUAD
TCGA-55-7281	>65	FEMALE	Stage I	T1	M0	N0	LUAD
TCGA-NJ-A4YQ	>65	FEMALE	Stage I	T1	M0	N0	LUAD
TCGA-86-7953	>65	FEMALE	Stage I	T1	M0	N0	LUAD
TCGA-55-8203	>65	FEMALE	Stage I	T1	M0	N0	LUAD
TCGA-86-8669	<=65	MALE	Stage I	T1	M0	N0	LUAD
TCGA-91-6840	<=65	FEMALE	Stage I	T1	M0	N0	LUAD
TCGA-MN-A4N4	<=65	MALE	Stage I	T1	M0	N0	LUAD
TCGA-55-8206	<=65	MALE	Stage I	T1	M0	N0	LUAD
TCGA-44-7672	<=65	FEMALE	Stage I	T1	M0	N0	LUAD
TCGA-69-7980	>65	FEMALE	Stage I	T1	M0	N0	LUAD
TCGA-55-8090	>65	MALE	Stage I	T1	M0	N0	LUAD
TCGA-95-7944	>65	MALE	Stage I	T1	M0	N0	LUAD
TCGA-MP-A4TH	>65	FEMALE	Stage I	T1	M0	N0	LUAD
TCGA-99-AA5R	>65	FEMALE	Stage I	T1	M0	N0	LUAD
TCGA-91-6828	>65	MALE	Stage I	T1	M0	N0	LUAD
TCGA-MN-A4N5	<=65	MALE	Stage I	T1	M0	N0	LUAD
TCGA-99-8032	<=65	MALE	Stage I	T1	M0	N0	LUAD
TCGA-64-1676	<=65	MALE	Stage I	T1	M0	N0	LUAD
TCGA-67-6216	<=65	FEMALE	Stage I	T1	M0	N0	LUAD
TCGA-55-8089	<=65	MALE	Stage I	T1	M0	N0	LUAD
TCGA-99-8028	<=65	FEMALE	Stage I	T1	M0	N0	LUAD
TCGA-80-5608	unknow	FEMALE	Stage I	T1	M0	N0	LUAD
TCGA-50-5935	>65	FEMALE	Stage I	T1	M0	N0	LUAD
TCGA-91-6835	>65	FEMALE	Stage I	T1	M0	N0	LUAD
TCGA-55-6987	>65	MALE	Stage I	T1	M0	N0	LUAD
TCGA-67-3771	>65	FEMALE	Stage I	T1	M0	N0	LUAD
TCGA-MP-A4TA	>65	FEMALE	Stage I	T1	M0	N0	LUAD
TCGA-44-A47G	>65	FEMALE	Stage I	T1	M0	N0	LUAD
TCGA-49-4486	>65	MALE	Stage I	T1	M0	N0	LUAD
TCGA-49-4487	>65	FEMALE	Stage I	T1	M0	N0	LUAD
TCGA-38-7271	>65	FEMALE	Stage I	T1	M0	N0	LUAD
TCGA-44-3919	>65	FEMALE	Stage I	T1	M0	N0	LUAD
TCGA-67-3770	>65	FEMALE	Stage I	T1	M0	N0	LUAD
TCGA-44-2661	>65	FEMALE	Stage I	T1	M0	N0	LUAD
TCGA-35-4122	>65	MALE	Stage I	T1	M0	N0	LUAD
TCGA-50-5942	>65	FEMALE	Stage I	T1	M0	N0	LUAD
TCGA-L4-A4E6	>65	MALE	Stage I	T1	M0	N0	LUAD
TCGA-73-4662	<=65	FEMALE	Stage I	T1	M0	N0	LUAD
TCGA-44-2655	<=65	FEMALE	Stage I	T1	M0	N0	LUAD
TCGA-44-6145	<=65	FEMALE	Stage I	T1	M0	N0	LUAD
TCGA-64-1681	<=65	FEMALE	Stage I	T1	M0	N0	LUAD
TCGA-44-3918	<=65	FEMALE	Stage I	T1	M0	N0	LUAD
TCGA-50-7109	<=65	MALE	Stage I	T1	M0	N0	LUAD
TCGA-83-5908	<=65	FEMALE	Stage I	T1	M0	N0	LUAD
TCGA-35-4123	<=65	MALE	Stage I	T1	M0	N0	LUAD
TCGA-50-6673	>65	FEMALE	Stage I	T1	M0	N0	LUAD
TCGA-L4-A4E5	<=65	FEMALE	Stage I	T1	M0	N0	LUAD
TCGA-69-8254	>65	MALE	unknow	T2	unknow	unknow	LUAD
TCGA-05-4402	<=65	FEMALE	Stage IV	T2	M1	unknow	LUAD
TCGA-78-7159	<=65	FEMALE	Stage I	T1	M0	unknow	LUAD
TCGA-55-A48Z	<=65	FEMALE	Stage III	T1	unknow	N3	LUAD
TCGA-05-4398	<=65	FEMALE	Stage III	T4	M0	N3	LUAD
TCGA-97-8547	>65	FEMALE	Stage III	T2	unknow	N2	LUAD
TCGA-69-7974	<=65	FEMALE	Stage III	T2	unknow	N2	LUAD
TCGA-78-7160	<=65	MALE	Stage IV	T4	M1	N2	LUAD
TCGA-64-1680	<=65	MALE	Stage IV	T2	M1	N2	LUAD
TCGA-05-4395	>65	MALE	Stage III	T4	M0	N2	LUAD
TCGA-62-8394	<=65	FEMALE	Stage III	T4	M0	N2	LUAD
TCGA-78-7158	<=65	FEMALE	Stage III	T4	M0	N2	LUAD
TCGA-05-4415	<=65	MALE	Stage III	T4	M0	N2	LUAD
TCGA-05-4418	>65	MALE	Stage III	T3	M0	N2	LUAD
TCGA-95-A4VK	>65	FEMALE	Stage III	T2	M0	N2	LUAD
TCGA-62-8402	>65	FEMALE	Stage III	T2	M0	N2	LUAD
TCGA-78-7146	>65	FEMALE	Stage III	T2	M0	N2	LUAD
TCGA-62-A46Y	>65	FEMALE	Stage III	T2	M0	N2	LUAD
TCGA-05-4384	>65	MALE	Stage III	T2	M0	N2	LUAD
TCGA-62-8398	<=65	MALE	Stage III	T2	M0	N2	LUAD
TCGA-78-7220	<=65	FEMALE	Stage III	T2	M0	N2	LUAD
TCGA-50-5930	<=65	MALE	Stage III	T2	M0	N2	LUAD
TCGA-86-7714	<=65	FEMALE	Stage III	T1	M0	N2	LUAD
TCGA-50-6593	<=65	FEMALE	Stage III	T1	M0	N2	LUAD
TCGA-69-7978	<=65	MALE	Stage II	T2	unknow	N1	LUAD
TCGA-49-6744	<=65	FEMALE	Stage II	T2	unknow	N1	LUAD
TCGA-L9-A50W	>65	MALE	Stage II	T1	unknow	N1	LUAD
TCGA-69-8253	<=65	FEMALE	Stage II	T1	unknow	N1	LUAD
TCGA-49-AAQV	<=65	FEMALE	Stage II	T1	unknow	N1	LUAD
TCGA-05-4434	>65	FEMALE	Stage IV	T4	M1	N1	LUAD
TCGA-78-7156	<=65	MALE	Stage IV	T4	M1	N1	LUAD
TCGA-05-4396	>65	MALE	Stage III	T4	M0	N1	LUAD
TCGA-05-5425	>65	MALE	Stage II	T2	M0	N1	LUAD
TCGA-95-7567	<=65	MALE	Stage II	T2	M0	N1	LUAD
TCGA-64-5815	>65	MALE	Stage II	T2	M0	N1	LUAD
TCGA-78-7148	>65	MALE	Stage II	T2	M0	N1	LUAD
TCGA-05-4432	>65	MALE	Stage II	T2	M0	N1	LUAD
TCGA-05-4427	<=65	FEMALE	Stage II	T2	M0	N1	LUAD
TCGA-05-4397	<=65	MALE	Stage II	T2	M0	N1	LUAD
TCGA-05-5423	<=65	MALE	Stage II	T2	M0	N1	LUAD
TCGA-55-6975	<=65	MALE	Stage II	T2	M0	N1	LUAD
TCGA-86-6851	>65	FEMALE	Stage II	T1	M0	N1	LUAD
TCGA-05-5428	<=65	MALE	Stage II	T1	M0	N1	LUAD
TCGA-50-5055	>65	FEMALE	Stage II	T1	M0	N1	LUAD
TCGA-69-7765	<=65	MALE	unknow	T4	unknow	N0	LUAD
TCGA-J2-8194	>65	FEMALE	Stage II	T3	unknow	N0	LUAD
TCGA-93-7347	>65	FEMALE	Stage I	T1	unknow	N0	LUAD
TCGA-93-A4JO	>65	MALE	Stage I	T1	unknow	N0	LUAD
TCGA-95-7043	<=65	FEMALE	Stage I	T1	unknow	N0	LUAD
TCGA-50-5946	<=65	MALE	Stage I	T1	unknow	N0	LUAD
TCGA-05-4425	>65	FEMALE	Stage IV	T2	M1	N0	LUAD
TCGA-78-7149	>65	MALE	Stage III	T4	M0	N0	LUAD
TCGA-86-8056	<=65	FEMALE	Stage III	T4	M0	N0	LUAD
TCGA-62-8395	>65	FEMALE	Stage II	T3	M0	N0	LUAD
TCGA-69-7760	>65	MALE	Stage II	T3	M0	N0	LUAD
TCGA-62-8397	>65	FEMALE	Stage II	T3	M0	N0	LUAD
TCGA-05-4424	>65	MALE	Stage II	T3	M0	N0	LUAD
TCGA-78-7161	>65	FEMALE	Stage II	T3	M0	N0	LUAD
TCGA-69-A59K	<=65	FEMALE	Stage II	T3	M0	N0	LUAD
TCGA-78-7539	>65	FEMALE	Stage II	T2	M0	N0	LUAD
TCGA-73-7499	>65	FEMALE	Stage I	T2	M0	N0	LUAD
TCGA-97-A4LX	>65	MALE	Stage I	T2	M0	N0	LUAD
TCGA-38-A44F	>65	MALE	Stage I	T2	M0	N0	LUAD
TCGA-05-5715	>65	FEMALE	Stage I	T2	M0	N0	LUAD
TCGA-44-7671	<=65	MALE	Stage I	T2	M0	N0	LUAD
TCGA-97-A4M0	<=65	FEMALE	Stage I	T2	M0	N0	LUAD
TCGA-97-8177	<=65	FEMALE	Stage I	T2	M0	N0	LUAD
TCGA-95-7948	<=65	FEMALE	Stage I	T2	M0	N0	LUAD
TCGA-69-7973	<=65	FEMALE	Stage I	T2	M0	N0	LUAD
TCGA-50-5939	>65	MALE	Stage I	T2	M0	N0	LUAD
TCGA-05-4433	>65	MALE	Stage I	T2	M0	N0	LUAD
TCGA-62-A46V	>65	FEMALE	Stage I	T2	M0	N0	LUAD
TCGA-05-4403	>65	MALE	Stage I	T2	M0	N0	LUAD
TCGA-05-4405	>65	FEMALE	Stage I	T2	M0	N0	LUAD
TCGA-78-7537	>65	MALE	Stage I	T2	M0	N0	LUAD
TCGA-50-5066	>65	MALE	Stage I	T2	M0	N0	LUAD
TCGA-05-4426	>65	MALE	Stage I	T2	M0	N0	LUAD
TCGA-05-4382	>65	MALE	Stage I	T2	M0	N0	LUAD
TCGA-05-4422	>65	MALE	Stage I	T2	M0	N0	LUAD
TCGA-78-7633	>65	MALE	Stage I	T2	M0	N0	LUAD
TCGA-78-7153	<=65	FEMALE	Stage I	T2	M0	N0	LUAD
TCGA-78-7152	<=65	MALE	Stage I	T2	M0	N0	LUAD
TCGA-62-A46P	<=65	MALE	Stage I	T2	M0	N0	LUAD
TCGA-05-4410	<=65	MALE	Stage I	T2	M0	N0	LUAD
TCGA-05-4430	<=65	FEMALE	Stage I	T2	M0	N0	LUAD
TCGA-05-4390	<=65	FEMALE	Stage I	T2	M0	N0	LUAD
TCGA-64-5781	<=65	FEMALE	Stage I	T2	M0	N0	LUAD
TCGA-62-A46R	<=65	FEMALE	Stage I	T2	M0	N0	LUAD
TCGA-05-4417	<=65	FEMALE	Stage I	T2	M0	N0	LUAD
TCGA-05-4420	<=65	MALE	Stage I	T2	M0	N0	LUAD
TCGA-97-A4M5	>65	MALE	Stage I	T1	M0	N0	LUAD
TCGA-55-A57B	>65	FEMALE	Stage I	T1	M0	N0	LUAD
TCGA-69-7764	>65	MALE	Stage I	T1	M0	N0	LUAD
TCGA-97-A4M7	>65	MALE	Stage I	T1	M0	N0	LUAD
TCGA-69-7763	>65	MALE	Stage I	T1	M0	N0	LUAD
TCGA-97-A4M3	>65	FEMALE	Stage I	T1	M0	N0	LUAD
TCGA-4B-A93V	<=65	FEMALE	Stage I	T1	M0	N0	LUAD
TCGA-95-7947	>65	MALE	Stage I	T1	M0	N0	LUAD
TCGA-97-A4M2	>65	MALE	Stage I	T1	M0	N0	LUAD
TCGA-50-8457	<=65	FEMALE	Stage I	T1	M0	N0	LUAD
TCGA-97-A4M1	<=65	FEMALE	Stage I	T1	M0	N0	LUAD
TCGA-97-A4M6	<=65	FEMALE	Stage I	T1	M0	N0	LUAD
TCGA-78-8655	>65	FEMALE	Stage I	T1	M0	N0	LUAD
TCGA-78-7162	>65	MALE	Stage I	T1	M0	N0	LUAD
TCGA-05-4389	>65	MALE	Stage I	T1	M0	N0	LUAD
TCGA-NJ-A4YF	<=65	FEMALE	Stage I	T1	M0	N0	LUAD
TCGA-95-A4VP	>65	FEMALE	Stage III	T2	M0	N2	LUAD
TCGA-64-5779	<=65	MALE	Stage III	T2	M0	N2	LUAD
TCGA-53-A4EZ	<=65	MALE	Stage II	T2	unknow	N1	LUAD
TCGA-97-8176	<=65	MALE	Stage III	T3	M0	N1	LUAD
TCGA-86-8054	<=65	MALE	Stage II	T2	M0	N1	LUAD
TCGA-69-7761	>65	MALE	Stage I	T2	unknow	N0	LUAD
TCGA-55-8207	>65	MALE	Stage I	T2	unknow	N0	LUAD
TCGA-69-7979	>65	FEMALE	Stage I	T2	unknow	N0	LUAD
TCGA-49-AAR2	<=65	MALE	Stage I	T2	unknow	N0	LUAD
TCGA-97-7941	>65	FEMALE	Stage I	T1	unknow	N0	LUAD
TCGA-93-A4JQ	<=65	MALE	Stage I	T1	unknow	N0	LUAD
TCGA-97-7546	>65	FEMALE	Stage I	T1	unknow	N0	LUAD
TCGA-95-8039	>65	MALE	Stage I	T1	unknow	N0	LUAD
TCGA-93-A4JN	>65	MALE	Stage IV	T2	M1	N0	LUAD
TCGA-97-8172	>65	FEMALE	Stage I	T2	M0	N0	LUAD
TCGA-62-A470	>65	MALE	Stage I	T2	M0	N0	LUAD
TCGA-97-8179	>65	MALE	Stage I	T1	M0	N0	LUAD
TCGA-50-5944	>65	FEMALE	Stage I	T1	M0	N0	LUAD

## Sheet: GEO_dataset
id	age	gender	stage	histology
GSM1019327	<=65	female	Stage I	large
GSM1019143	<=65	female	Stage I	adeno
GSM1019329	<=65	female	Stage I	squamous
GSM1019206	<=65	female	Stage III	squamous
GSM1019173	<=65	male	Stage III	large
GSM1019236	<=65	female	Stage II	adeno
GSM1019285	<=65	female	Stage II	adeno
GSM1019332	<=65	female	Stage II	adeno
GSM1019237	<=65	female	Stage I	large
GSM1019224	<=65	female	Stage II	adeno
GSM1019260	<=65	male	Stage I	adeno
GSM1019313	<=65	female	Stage I	adeno
GSM1019307	<=65	male	Stage I	squamous
GSM1019183	<=65	female	Stage I	adeno
GSM1019200	<=65	female	Stage II	adeno
GSM1019225	<=65	female	Stage II	adeno
GSM1019234	<=65	female	Stage I	adeno
GSM1019265	<=65	female	Stage I	adeno
GSM1019284	<=65	male	Stage I	squamous
GSM1019299	<=65	male	Stage II	adeno
GSM1019181	<=65	female	Stage I	adeno
GSM1019301	<=65	female	Stage III	large
GSM1019303	<=65	male	Stage I	adeno
GSM1019317	<=65	female	Stage III	large
GSM1019320	<=65	male	Stage I	adeno
GSM1019261	<=65	male	Stage I	adeno
GSM1019268	<=65	male	Stage I	adeno
GSM1019330	<=65	male	Stage I	adeno
GSM1019152	<=65	female	Stage I	adeno
GSM1019164	<=65	female	Stage III	adeno
GSM1019228	<=65	male	Stage I	adeno
GSM1019259	<=65	female	Stage III	adeno
GSM1019318	<=65	female	Stage II	adeno
GSM1019321	<=65	male	Stage I	adeno
GSM1019159	<=65	female	Stage I	squamous
GSM1019188	<=65	female	Stage I	adeno
GSM1019214	<=65	female	Stage I	adeno
GSM1019239	<=65	male	Stage I	adeno
GSM1019273	<=65	female	Stage I	adeno
GSM1019154	<=65	male	Stage IV	adeno
GSM1019175	<=65	male	Stage I	adeno
GSM1019178	<=65	male	Stage I	large
GSM1019245	<=65	male	Stage III	squamous
GSM1019254	<=65	female	Stage I	adeno
GSM1019262	<=65	male	Stage I	large
GSM1019279	<=65	male	Stage III	squamous
GSM1019207	<=65	female	Stage I	adeno
GSM1019231	<=65	male	Stage I	large
GSM1019244	<=65	female	Stage I	adeno
GSM1019267	<=65	female	Stage II	squamous
GSM1019274	<=65	female	Stage I	adeno
GSM1019298	<=65	female	Stage II	adeno
GSM1019195	<=65	female	Stage III	squamous
GSM1019229	<=65	male	Stage I	squamous
GSM1019258	<=65	male	Stage I	adeno
GSM1019281	<=65	male	Stage I	squamous
GSM1019322	<=65	male	Stage III	squamous
GSM1019168	<=65	male	Stage III	squamous
GSM1019196	<=65	male	Stage III	adeno
GSM1019197	<=65	male	Stage I	adeno
GSM1019205	<=65	male	Stage I	adeno
GSM1019216	<=65	female	Stage III	adeno
GSM1019287	<=65	male	Stage I	large
GSM1019328	<=65	male	Stage I	adeno
GSM1019172	<=65	male	Stage II	squamous
GSM1019202	<=65	male	Stage III	squamous
GSM1019211	<=65	female	Stage III	adeno
GSM1019243	<=65	male	Stage I	adeno
GSM1019247	<=65	male	Stage III	adeno
GSM1019288	<=65	female	Stage I	adeno
GSM1019167	<=65	male	Stage I	large
GSM1019182	<=65	male	Stage I	large
GSM1019212	<=65	female	Stage I	squamous
GSM1019213	<=65	male	Stage I	adeno
GSM1019223	<=65	male	Stage I	large
GSM1019227	<=65	female	Stage I	squamous
GSM1019297	<=65	female	Stage III	squamous
GSM1019151	<=65	female	Stage II	squamous
GSM1019171	<=65	female	Stage I	adeno
GSM1019185	<=65	male	Stage II	adeno
GSM1019201	<=65	male	Stage I	squamous
GSM1019209	<=65	female	Stage I	squamous
GSM1019251	<=65	female	Stage I	squamous
GSM1019263	<=65	male	Stage I	squamous
GSM1019291	<=65	female	Stage I	squamous
GSM1019302	<=65	female	Stage I	adeno
GSM1019142	<=65	male	Stage I	squamous
GSM1019310	<=65	female	Stage IV	adeno
GSM1019155	<=65	female	Stage I	large
GSM1019161	<=65	male	Stage I	large
GSM1019186	<=65	female	Stage II	adeno
GSM1019220	<=65	female	Stage II	adeno
GSM1019248	<=65	male	Stage I	large
GSM1019253	<=65	male	Stage I	adeno
GSM1019145	<=65	female	Stage I	adeno
GSM1019148	<=65	male	Stage I	large
GSM1019215	<=65	male	Stage I	squamous
GSM1019221	<=65	male	Stage III	squamous
GSM1019271	<=65	male	Stage I	squamous
GSM1019272	<=65	female	Stage I	adeno
GSM1019306	<=65	female	Stage II	squamous
GSM1019311	<=65	female	Stage I	adeno
GSM1019138	>65	male	Stage II	squamous
GSM1019139	>65	female	Stage I	adeno
GSM1019174	>65	male	Stage II	adeno
GSM1019179	>65	male	Stage I	large
GSM1019180	>65	male	Stage I	adeno
GSM1019210	>65	male	Stage I	adeno
GSM1019233	>65	male	Stage III	squamous
GSM1019235	>65	male	Stage I	squamous
GSM1019242	>65	female	Stage I	adeno
GSM1019270	>65	male	Stage III	adeno
GSM1019296	>65	male	Stage II	squamous
GSM1019314	>65	male	Stage II	adeno
GSM1019218	>65	male	Stage I	adeno
GSM1019246	>65	female	Stage I	squamous
GSM1019250	>65	male	Stage I	squamous
GSM1019264	>65	female	Stage III	adeno
GSM1019266	>65	male	Stage II	squamous
GSM1019278	>65	female	Stage I	squamous
GSM1019286	>65	male	Stage I	adeno
GSM1019292	>65	male	Stage I	adeno
GSM1019295	>65	female	Stage I	adeno
GSM1019305	>65	female	Stage I	adeno
GSM1019324	>65	male	Stage I	adeno
GSM1019144	>65	male	Stage III	adeno
GSM1019189	>65	male	Stage I	large
GSM1019230	>65	female	Stage III	adeno
GSM1019276	>65	female	Stage I	squamous
GSM1019283	>65	female	Stage I	adeno
GSM1019294	>65	male	Stage I	squamous
GSM1019315	>65	female	Stage I	large
GSM1019170	>65	male	Stage I	adeno
GSM1019193	>65	male	Stage I	squamous
GSM1019208	>65	female	Stage II	large
GSM1019219	>65	male	Stage I	large
GSM1019269	>65	male	Stage I	squamous
GSM1019157	>65	male	Stage I	squamous
GSM1019158	>65	male	Stage I	adeno
GSM1019162	>65	male	Stage I	adeno
GSM1019166	>65	female	Stage I	adeno
GSM1019177	>65	male	Stage II	squamous
GSM1019203	>65	female	Stage II	adeno
GSM1019204	>65	male	Stage II	adeno
GSM1019217	>65	female	Stage IV	adeno
GSM1019232	>65	male	Stage I	squamous
GSM1019293	>65	female	Stage II	squamous
GSM1019316	>65	female	Stage I	adeno
GSM1019319	>65	male	Stage I	squamous
GSM1019326	>65	male	Stage II	squamous
GSM1019333	>65	female	Stage I	large
GSM1019150	>65	female	Stage I	adeno
GSM1019165	>65	male	Stage II	adeno
GSM1019184	>65	female	Stage I	squamous
GSM1019190	>65	female	Stage I	adeno
GSM1019308	>65	male	Stage II	adeno
GSM1019331	>65	male	Stage I	squamous
GSM1019141	>65	male	Stage II	squamous
GSM1019160	>65	female	Stage I	adeno
GSM1019312	>65	male	Stage IV	adeno
GSM1019323	>65	male	Stage III	squamous
GSM1019153	>65	male	Stage III	adeno
GSM1019222	>65	male	Stage I	large
GSM1019249	>65	female	Stage I	adeno
GSM1019255	>65	male	Stage I	squamous
GSM1019300	>65	male	Stage I	adeno
GSM1019149	>65	female	Stage I	adeno
GSM1019163	>65	male	Stage II	adeno
GSM1019194	>65	female	Stage III	adeno
GSM1019226	>65	male	Stage II	squamous
GSM1019256	>65	female	Stage I	adeno
GSM1019169	>65	female	Stage III	adeno
GSM1019192	>65	female	Stage I	adeno
GSM1019198	>65	male	Stage II	squamous
GSM1019199	>65	female	Stage I	squamous
GSM1019240	>65	male	Stage II	squamous
GSM1019275	>65	female	Stage I	adeno
GSM1019304	>65	female	Stage I	large
GSM1019146	>65	female	Stage II	squamous
GSM1019176	>65	female	Stage I	adeno
GSM1019252	>65	male	Stage I	squamous
GSM1019140	>65	male	Stage I	adeno
GSM1019282	>65	male	Stage I	squamous
GSM1019325	>65	male	Stage I	squamous
GSM1019147	>65	male	Stage I	adeno
GSM1019238	>65	male	Stage I	squamous
GSM1019257	>65	male	Stage I	adeno
GSM1019277	>65	male	Stage I	squamous
GSM1019289	>65	male	Stage I	adeno
GSM1019290	>65	female	Stage I	adeno
GSM1019156	>65	male	Stage I	squamous
GSM1019191	>65	male	Stage I	squamous
GSM1019241	>65	male	Stage I	squamous
GSM1019187	>65	female	Stage I	adeno
GSM1019309	>65	female	Stage I	adeno
GSM1019280	>65	male	Stage I	squamous

## Sheet: Prognostic BRGPs
gene	HR	HR.95L	HR.95H	coxPvalue
CD79A|ID3	0.737396	0.587085	0.926192	0.00881338
CD79A|BIRC3	0.736587	0.598804	0.906074	0.0038103
CD79A|MYC	0.746438	0.589245	0.945566	0.0153558
CD79A|RGS16	0.734683	0.603013	0.895102	0.00221558
CD79A|MZB1	0.721108	0.586947	0.885934	0.00185138
CD79A|SPAG4	0.740717	0.592624	0.925817	0.00835837
MS4A1|BANK1	0.752606	0.616276	0.919094	0.00531371
MS4A1|MEF2C	0.741598	0.592651	0.92798	0.00896505
MS4A1|VPREB3	0.754627	0.593873	0.958894	0.021257
MS4A1|JSRP1	0.797914	0.650622	0.978551	0.0301429
CD83|BIRC3	0.795725	0.644338	0.98268	0.0338179
BANK1|VPREB3	1.24948	1.01266	1.54169	0.0377757
ID3|HERPUD1	1.22054	1.00148	1.48753	0.0483117
ID3|PIM2	1.23968	1.01443	1.51494	0.0357269
CCR7|SPAG4	0.653497	0.506728	0.842776	0.00104546
CD69|SPAG4	0.693413	0.544172	0.883584	0.00306762
HERPUD1|GADD45B	0.740643	0.602681	0.910187	0.00430706
BHLHE41|TNFRSF17	1.29636	1.0234	1.64213	0.0314209
H2AFZ|SSR4	1.42697	1.13958	1.78683	0.00194364
H2AFZ|PRDX4	1.25973	1.00508	1.57891	0.0450808
TUBA1B|SSR4	1.36018	1.08557	1.70426	0.00750587
TUBA1B|PRDX4	1.31212	1.05001	1.63966	0.0168877
TUBA1B|IGLL5	1.31911	1.04635	1.66297	0.0191128
BIRC3|LTB	1.39653	1.14527	1.70291	0.000965824
BIRC3|IRF8	1.33589	1.03996	1.71602	0.0234099
BIRC3|RGS16	1.27757	1.02981	1.58495	0.0259481
BIRC3|MZB1	1.26332	1.02395	1.55866	0.0291996
BIRC3|DERL3	1.2638	1.03625	1.54131	0.0208025
BIRC3|CD27	1.23032	1.00613	1.50447	0.0434323
BIRC3|SEC11C	1.42136	1.14794	1.7599	0.00125667
BIRC3|NUCB2	1.23501	1.0116	1.50777	0.0381525
BIRC3|SLAMF7	1.28607	1.05505	1.56766	0.0127574
IFT57|MYC	0.707863	0.559301	0.895887	0.00404398
IFT57|RGS16	0.785933	0.640199	0.964842	0.0213353
GADD45B|PIM2	1.35106	1.10859	1.64655	0.00286816
PMAIP1|LTB	1.23805	1.00654	1.5228	0.0432044
PMAIP1|IRF8	1.39491	1.06682	1.82392	0.0149861
LTB|RGS16	0.761788	0.609139	0.952692	0.0170916
HES1|ITM2C	0.773494	0.602017	0.993816	0.0445928
MYC|PRDX4	1.27277	1.02696	1.57742	0.0275972
MYC|PIM2	1.26281	1.02588	1.55445	0.0277369
IRF8|SPAG4	0.700582	0.568277	0.86369	0.000861573
RGS16|MZB1	1.25499	1.02989	1.52928	0.0243203
LY86|SPAG4	0.760213	0.622969	0.927692	0.00695865
DERL3|SPAG4	0.805648	0.651908	0.995643	0.0454591
CD27|SPAG4	0.743487	0.61019	0.905905	0.00327951
SPAG4|TNFRSF17	1.30186	1.00922	1.67934	0.0422906

## Sheet: Training_cohort_riskscore
id	survival time(year)	survival status	CD79A|RGS16	CD79A|MZB1	MS4A1|VPREB3	BANK1|VPREB3	ID3|HERPUD1	CCR7|SPAG4	CD69|SPAG4	HERPUD1|GADD45B	BHLHE41|TNFRSF17	H2AFZ|SSR4	TUBA1B|PRDX4	BIRC3|LTB	BIRC3|IRF8	BIRC3|RGS16	BIRC3|SEC11C	BIRC3|NUCB2	IFT57|MYC	IFT57|RGS16	GADD45B|PIM2	HES1|ITM2C	MYC|PRDX4	IRF8|SPAG4	RGS16|MZB1	riskScore	Risk
TCGA-78-7540	3.27945	1	1	0	0	1	1	0	0	1	1	0	1	1	1	1	1	1	1	1	1	0	0	0	0	0.443949	high
TCGA-55-7283	1.66849	0	0	0	0	1	0	0	1	1	1	0	0	0	0	0	0	0	0	1	0	0	1	1	1	-0.362708	low
TCGA-73-4668	1.27945	0	1	1	0	1	0	0	0	1	1	1	1	1	1	1	1	1	0	1	1	0	1	0	0	0.59082	high
TCGA-21-A5DI	2.68219	0	0	0	0	1	1	0	1	1	1	1	1	0	1	0	1	1	0	1	0	1	0	0	1	-0.159222	low
TCGA-05-4418	0.750685	1	1	0	0	0	0	0	0	1	0	0	1	1	1	1	1	1	0	0	0	0	0	0	0	0.399332	high
TCGA-91-6830	0.164384	0	0	1	1	1	0	0	1	1	1	1	1	1	1	1	1	0	1	1	1	0	0	1	1	-0.0802472	low
TCGA-85-7696	3.04384	0	0	1	0	0	1	0	0	1	1	1	1	0	1	0	0	0	0	0	1	1	1	0	1	0.0102201	low
TCGA-66-2757	3.66575	1	1	0	0	0	1	0	0	0	1	1	1	0	0	0	0	0	0	1	0	0	0	1	0	-0.12368	low
TCGA-85-8052	2.01096	0	1	1	0	0	1	0	0	1	1	1	1	0	0	0	0	0	0	1	0	0	1	1	1	-0.308933	low
TCGA-43-2581	3.22192	0	1	0	0	1	0	0	0	0	1	1	1	1	1	1	0	1	0	1	1	0	0	1	0	0.516801	high
TCGA-55-7913	1.53699	1	1	0	0	1	0	0	0	1	0	0	0	0	1	1	0	0	0	1	1	0	0	0	0	0.167331	high
TCGA-05-4382	1.66301	0	1	1	0	0	0	0	0	0	1	0	1	1	1	0	0	1	1	0	0	0	0	0	0	-0.101147	low
TCGA-MP-A4TI	1.17534	1	0	1	1	0	1	1	1	0	1	1	1	0	1	1	1	1	0	0	1	0	1	1	1	0.37168	high
TCGA-90-A59Q	0.882192	1	1	0	0	0	0	0	0	1	0	0	1	1	1	1	0	1	0	0	0	0	0	0	0	0.260502	high
TCGA-55-8204	1.41096	0	1	1	0	0	0	0	0	1	0	0	1	1	1	1	0	0	0	1	0	0	1	0	0	-0.0406476	low
TCGA-97-7554	2.12329	0	1	1	0	0	0	0	0	1	0	0	1	1	1	0	0	0	0	1	0	0	0	0	0	-0.396888	low
TCGA-78-7149	10.7945	0	0	1	0	0	0	0	0	1	0	0	1	0	1	0	0	0	0	1	0	0	1	0	1	-0.250275	low
TCGA-56-8624	1.15068	0	1	1	1	0	1	0	1	1	1	1	1	0	1	0	0	0	0	1	1	1	1	1	1	-0.650855	low
TCGA-18-5595	2.26575	1	0	0	0	0	1	0	0	0	1	1	1	1	0	0	0	0	0	0	1	1	1	1	1	0.225083	high
TCGA-49-4494	2.96164	1	1	0	0	0	1	0	0	0	0	1	0	0	1	1	0	0	1	1	1	0	0	0	0	0.225651	high
TCGA-50-5930	0.772603	1	1	0	0	0	0	0	0	1	0	0	0	1	1	1	1	1	0	1	0	0	0	0	0	0.137746	high
TCGA-77-8130	13.0548	0	0	0	0	0	1	0	0	0	1	1	1	0	1	0	0	0	0	0	1	1	0	0	1	0.231578	high
TCGA-68-7757	0.578082	0	1	0	0	0	0	0	0	0	1	1	1	0	1	0	0	0	0	1	1	0	0	0	0	0.200155	high
TCGA-85-6798	0.534247	1	0	0	0	1	1	1	0	1	1	1	1	0	1	0	0	0	0	0	1	0	1	0	1	0.541182	high
TCGA-22-5492	1.3863	1	1	0	1	1	1	1	1	1	1	1	1	0	0	1	0	0	1	1	0	1	0	1	0	-0.756507	low
TCGA-78-8662	9.20822	1	0	1	0	0	1	0	0	0	1	1	1	1	1	0	0	0	1	1	1	1	0	0	1	-0.231307	low
TCGA-68-A59I	1.34795	0	1	0	1	0	1	0	0	0	1	0	1	0	0	0	0	0	0	0	0	1	0	0	0	-0.268438	low
TCGA-56-8082	1.24658	0	0	0	0	1	1	0	0	1	1	1	1	1	1	1	0	0	0	1	0	1	1	0	1	0.268919	high
TCGA-69-8253	1.16712	0	1	1	1	0	0	0	0	0	0	0	0	1	1	1	0	1	1	0	1	0	0	0	0	0.10252	high
TCGA-63-A5M9	0.003	0	0	0	1	0	0	0	0	1	1	1	1	0	1	0	0	0	0	0	1	0	1	0	1	0.375311	high
TCGA-44-6146	1.99452	0	0	0	0	1	0	0	0	1	1	0	0	1	1	1	1	1	0	1	1	0	0	1	1	0.394759	high
TCGA-96-7544	5.91781	1	0	1	0	1	0	0	0	1	1	1	1	1	1	0	0	0	0	0	0	1	1	1	1	-0.165167	low
TCGA-93-A4JN	1.96712	0	1	0	1	0	0	0	0	1	0	1	1	0	1	0	0	1	1	1	0	0	0	0	0	-0.340062	low
TCGA-85-7844	2.49589	0	1	0	0	0	1	0	0	1	1	1	1	0	0	0	0	0	1	1	0	0	0	1	0	-0.437715	low
TCGA-64-5815	2.3726	0	0	1	0	0	1	0	0	0	1	0	1	0	1	0	1	1	0	0	1	0	0	0	1	0.41942	high
TCGA-77-8140	0.961644	1	1	0	1	1	0	0	0	1	1	1	1	1	1	1	1	1	0	1	0	0	0	0	0	0.407238	high
TCGA-J2-A4AG	2.70685	0	1	1	1	0	0	1	1	0	1	1	0	0	1	1	0	1	1	1	1	1	0	1	1	-0.72893	low
TCGA-60-2698	0.852055	1	0	0	0	1	1	0	1	0	1	1	1	0	0	0	0	1	0	1	1	0	0	1	1	0.118167	high
TCGA-92-7340	0.224658	0	0	0	0	0	0	1	1	0	1	1	1	1	1	0	0	1	0	0	1	1	0	1	1	-0.143554	low
TCGA-66-2755	0.0767123	0	0	1	1	1	1	1	1	1	1	1	1	0	1	0	1	1	0	0	0	0	0	1	1	-0.18398	low
TCGA-66-2793	0.838356	1	0	0	0	1	0	0	0	1	1	1	1	0	1	0	0	0	1	1	0	1	0	0	1	-0.370708	low
TCGA-55-8092	0.421918	1	1	0	0	0	0	0	0	1	0	0	0	1	1	0	0	0	0	0	0	0	0	0	0	-0.0755339	low
TCGA-63-A5MJ	4.99726	0	0	0	0	0	1	1	1	0	1	1	1	1	1	0	0	0	0	0	1	1	1	1	1	0.00285841	low
TCGA-60-2721	2.69315	0	1	0	0	1	0	0	0	1	0	1	1	0	1	0	0	0	0	1	0	0	0	0	0	-0.0352095	low
TCGA-50-5072	0.684932	1	0	0	0	1	1	0	0	0	1	1	1	1	1	1	1	1	0	1	1	0	0	0	1	0.955454	high
TCGA-33-6737	1.64658	1	0	0	0	0	1	0	0	0	1	1	1	1	1	0	0	1	0	0	1	1	0	0	1	0.356568	high
TCGA-91-6840	1.01918	0	1	1	0	0	1	0	0	1	0	0	1	0	0	0	0	0	1	1	1	0	0	1	0	-0.6169	low
TCGA-67-3770	1.67123	0	0	0	0	1	1	0	0	0	1	0	1	1	1	0	0	1	1	1	1	0	0	0	1	0.335135	high
TCGA-39-5024	6.87671	0	1	1	0	0	1	1	1	0	1	1	1	0	1	1	0	0	0	1	1	1	0	1	0	-0.463309	low
TCGA-98-A53I	1.54795	0	1	1	1	0	1	1	0	1	0	1	1	0	0	0	0	1	0	1	0	0	0	1	0	-0.643237	low
TCGA-77-A5GA	3.50685	0	1	0	0	0	0	0	0	1	1	1	1	0	1	0	0	0	0	1	0	0	1	0	0	0.0087737	low
TCGA-68-7755	0.227397	0	0	0	0	0	1	1	1	1	1	1	1	1	1	0	0	0	0	0	1	0	1	1	0	0.108372	high
TCGA-49-4487	2.34247	1	1	1	1	0	1	1	1	1	1	1	1	0	1	0	0	1	1	1	0	0	0	1	0	-0.880152	low
TCGA-05-4249	4.1726	0	1	1	0	0	0	1	0	1	1	0	1	0	0	0	0	0	0	1	0	0	0	1	0	-0.753455	low
TCGA-63-A5MT	1.36438	0	0	1	1	1	0	1	0	1	1	1	1	1	1	1	1	1	0	0	1	1	1	1	1	0.231723	high
TCGA-34-2608	2.73973	1	1	0	0	0	0	0	0	1	1	1	1	0	0	0	0	0	0	1	0	0	0	0	0	-0.19088	low
TCGA-56-6545	1.82466	0	1	0	0	0	0	1	0	1	1	1	1	0	0	0	0	0	0	0	0	0	0	1	0	-0.251698	low
TCGA-L3-A524	1.34247	1	0	0	0	0	1	0	0	0	1	1	1	0	0	0	0	0	0	0	1	1	1	1	1	0.150118	high
TCGA-O2-A5IB	0.931507	1	0	0	0	0	1	0	0	1	1	1	1	1	1	0	0	0	0	1	1	1	1	0	1	0.0847876	low
TCGA-52-7809	0.454795	1	0	0	1	0	0	1	1	0	1	1	1	0	1	0	0	0	1	1	1	0	0	1	1	-0.382235	low
TCGA-97-8176	1.28219	1	1	0	0	0	1	0	0	0	1	1	1	1	1	1	1	1	0	1	1	0	0	1	0	0.585366	high
TCGA-91-6836	1.14247	0	1	1	0	1	0	0	0	1	1	1	1	0	1	0	0	0	0	1	0	0	0	0	0	-0.193312	low
TCGA-50-6593	0.920548	1	0	1	0	1	0	0	0	0	1	1	1	0	1	1	1	1	1	1	1	0	0	1	1	0.321472	high
TCGA-38-A44F	0.364384	0	1	1	0	0	0	1	1	1	1	0	0	0	1	1	1	1	1	1	0	0	0	1	0	-0.685731	low
TCGA-62-8399	7.3863	0	0	0	0	1	1	0	0	0	0	1	1	1	1	0	1	1	1	1	1	1	0	0	1	0.244984	high
TCGA-73-4677	0.10411	1	0	1	1	1	0	0	0	0	0	0	0	0	1	0	0	0	1	0	1	0	0	0	1	-0.0277995	low
TCGA-77-7465	2.71233	0	1	1	1	1	0	1	1	1	1	1	1	1	1	1	0	1	0	1	0	0	0	1	0	-0.366696	low
TCGA-49-AARQ	18.4438	0	0	0	1	0	0	0	0	1	1	1	1	0	1	0	0	0	1	1	0	1	0	0	0	-0.612335	low
TCGA-86-8672	0.0520548	1	1	0	0	0	1	0	0	1	0	1	1	1	1	0	1	1	0	0	0	0	0	0	0	0.35279	high
TCGA-44-7661	1.52603	1	0	1	1	1	1	0	1	0	1	1	1	1	1	1	1	1	0	1	1	0	1	1	1	0.480249	high
TCGA-66-2782	1	1	0	0	0	0	1	0	0	1	1	1	1	0	0	0	0	1	0	0	0	0	1	0	0	0.298131	high
TCGA-50-5936	0.70411	1	1	1	0	0	0	0	0	0	1	1	1	1	1	1	1	1	0	1	1	0	0	1	0	0.33225	high
TCGA-77-8136	3.25753	1	1	0	1	1	1	0	0	1	1	1	1	0	0	0	0	0	0	0	0	0	0	1	0	-0.0407704	low
TCGA-33-4547	6.6274	0	1	0	0	0	0	0	0	1	1	1	1	1	1	1	1	1	0	1	0	1	0	0	0	0.0477963	low
TCGA-43-A475	0.810959	0	1	0	1	0	0	1	1	1	1	1	1	0	1	1	1	1	0	1	0	0	1	1	0	-0.100744	low
TCGA-55-8510	1.47671	0	1	1	1	1	1	1	0	1	1	1	1	0	0	0	1	1	1	1	0	0	0	1	0	-0.488483	low
TCGA-78-7167	7.34521	1	1	1	0	0	0	0	0	1	1	0	0	0	0	0	0	0	0	1	1	0	0	0	0	-0.401259	low
TCGA-MP-A4TA	2.60274	1	1	0	0	0	1	0	0	0	0	1	1	1	1	1	1	1	0	0	0	0	0	0	0	0.736341	high
TCGA-38-6178	1.2274	0	1	1	1	1	0	1	0	1	1	0	1	1	1	1	1	1	1	1	1	0	0	0	0	0.015926	low
TCGA-49-6745	1.43014	0	0	1	1	1	1	0	0	0	1	1	1	1	1	1	1	1	0	1	1	1	1	1	1	0.359741	high
TCGA-05-5429	0.753425	1	0	0	0	1	1	0	1	1	1	1	0	1	1	1	1	1	0	0	1	0	0	0	0	0.696184	high
TCGA-49-AAR4	2.40822	1	1	0	1	1	0	0	0	1	0	0	0	0	1	0	0	1	1	1	0	0	0	0	0	-0.391132	low
TCGA-35-5375	0.723288	0	1	0	0	0	0	0	0	1	0	1	0	0	0	0	0	0	1	1	0	1	0	0	0	-0.749619	low
TCGA-LA-A446	1.09863	0	1	1	0	0	1	0	0	1	1	1	1	0	0	0	0	0	0	1	1	1	0	1	1	-0.588529	low
TCGA-55-7573	1.33425	0	1	1	1	0	0	1	1	1	1	0	1	0	1	0	0	0	1	1	1	0	0	1	1	-0.902329	low
TCGA-18-3419	7.70137	0	1	0	0	0	0	0	0	1	0	1	1	1	1	0	0	0	0	1	0	0	0	0	0	-0.0895774	low
TCGA-22-5483	1.56986	1	0	0	0	0	1	0	0	1	1	1	1	0	0	0	0	0	0	1	1	1	0	0	0	-0.225936	low
TCGA-77-7139	11.674	0	1	1	0	0	1	1	0	1	1	1	1	0	1	0	0	0	0	1	0	1	1	1	1	-0.651665	low
TCGA-MP-A4T4	7.16986	1	1	0	0	0	0	0	0	1	1	1	1	0	1	0	0	1	0	1	0	0	0	0	0	-0.0785716	low
TCGA-60-2715	2.94521	1	0	0	0	0	1	1	1	0	1	1	1	0	0	0	0	1	0	0	1	0	1	1	1	0.221932	high
TCGA-55-6981	3.77808	1	1	1	1	1	0	0	0	1	1	1	0	0	1	0	0	0	1	1	1	0	0	0	1	-0.28582	low
TCGA-77-8146	8.73699	0	1	0	0	0	0	0	0	1	1	1	1	0	1	0	0	0	0	1	0	1	0	0	0	-0.434894	low
TCGA-50-5946	4.43014	0	1	0	0	1	1	0	0	0	1	1	1	1	1	0	0	0	1	1	1	0	0	0	0	0.314164	high
TCGA-33-AASL	2.26301	1	1	0	0	0	1	1	0	0	1	1	0	0	1	1	0	0	0	1	0	1	0	0	0	-0.158135	low
TCGA-73-4659	1.94795	1	0	0	1	1	0	0	0	0	1	1	1	1	0	0	0	0	0	0	1	0	0	1	1	0.388087	high
TCGA-22-4593	2.92329	1	0	1	0	0	1	0	0	1	1	1	1	0	1	0	0	0	0	0	0	0	1	0	1	0.152446	high
TCGA-63-A5MR	7.4411	0	1	0	0	0	0	0	0	1	1	1	1	1	1	0	1	1	0	1	0	0	1	0	0	0.272594	high
TCGA-98-8023	1.77808	0	1	0	1	0	0	0	0	1	1	1	1	0	1	1	1	1	0	0	0	0	0	0	0	0.397386	high
TCGA-73-4675	2.52603	1	0	1	0	0	0	0	0	0	1	0	1	0	1	0	0	0	0	0	1	0	0	0	1	0.171498	high
TCGA-44-A479	1.33151	0	1	0	1	0	0	0	0	1	0	0	0	0	1	1	0	0	1	1	0	0	0	1	0	-0.508165	low
TCGA-90-7964	1.1726	0	0	1	0	0	0	0	0	1	1	1	1	0	0	0	0	0	0	0	1	1	1	0	1	-0.111131	low
TCGA-34-A5IX	2.82466	0	0	1	0	0	1	0	0	0	1	1	1	0	1	0	0	0	0	1	1	1	0	0	1	-0.156917	low
TCGA-86-A4JF	2.01918	1	1	0	0	0	0	0	0	0	0	1	0	1	1	1	1	1	1	1	1	0	0	0	0	0.430404	high
TCGA-78-7536	0.668493	1	1	0	0	0	0	0	0	0	1	1	1	1	0	0	0	0	1	1	1	1	0	0	0	-0.242817	low
TCGA-86-7711	2.86575	1	0	0	0	0	1	0	0	1	1	1	1	1	1	1	1	1	0	0	0	0	0	0	0	0.655711	high
TCGA-43-8116	0.980822	0	1	0	1	0	0	1	0	1	1	1	1	1	1	1	1	1	0	0	0	0	1	0	0	0.511003	high
TCGA-98-A53A	1.51233	1	1	0	0	0	1	0	0	1	1	1	1	0	1	0	0	0	0	1	0	0	0	0	0	-0.0695294	low
TCGA-21-5784	3.47397	0	1	0	0	0	0	0	0	0	0	0	0	0	1	0	0	0	0	1	1	1	0	0	0	-0.322492	low
TCGA-64-1679	6.81644	0	0	0	0	0	0	0	0	1	1	1	1	1	1	0	1	1	1	1	1	1	0	0	1	-0.0721492	low
TCGA-05-4398	3.92055	0	0	0	0	0	0	0	0	0	1	0	1	0	1	0	0	1	0	1	0	1	0	0	0	-0.285349	low
TCGA-64-5775	0.169863	1	0	0	0	1	1	0	0	0	1	1	1	1	1	1	1	0	0	1	1	0	0	1	1	0.748883	high
TCGA-34-5929	0.413699	1	0	0	0	1	1	1	1	1	1	1	1	1	1	1	1	1	0	1	1	0	1	1	1	0.48709	high
TCGA-37-4130	0.676712	0	1	0	0	0	0	0	1	1	0	0	0	0	0	0	0	1	0	0	0	0	0	0	0	-0.348548	low
TCGA-34-5232	6.76986	0	1	1	1	0	0	1	1	1	0	1	1	0	1	1	1	1	0	1	0	0	1	1	0	-0.330739	low
TCGA-05-4433	2	0	0	1	1	1	0	1	1	1	1	1	1	0	0	1	1	1	0	1	1	0	0	1	1	-0.116834	low
TCGA-92-8063	0.334247	0	0	0	0	1	1	0	0	1	1	1	1	0	1	0	0	0	0	1	0	0	0	0	1	0.144012	high
TCGA-49-4486	6.35068	1	0	1	0	1	0	0	0	1	0	0	0	0	1	0	0	0	1	1	1	0	0	0	1	-0.310735	low
TCGA-55-7227	2.60822	1	0	0	1	1	0	1	1	0	1	0	0	0	1	1	1	1	0	1	1	1	0	1	1	-0.182522	low
TCGA-66-2781	0.331507	0	1	0	0	0	0	0	0	1	0	1	1	1	1	0	0	0	0	1	0	0	0	0	0	-0.0895774	low
TCGA-O2-A52Q	0.309589	1	0	1	0	0	1	0	0	0	1	1	1	0	1	0	1	1	0	0	1	1	0	0	1	0.226385	high
TCGA-86-8278	2.5863	0	1	1	0	1	0	0	0	1	1	0	0	1	1	1	0	0	1	1	0	0	0	0	0	-0.229234	low
TCGA-97-7937	1.54521	0	0	1	0	0	0	0	0	1	1	0	1	1	1	0	0	0	1	1	0	1	0	0	1	-0.732387	low
TCGA-62-A46S	4.52877	1	0	0	0	1	0	0	0	1	0	0	0	0	1	0	0	0	0	1	1	0	0	1	0	-0.159983	low
TCGA-50-6673	0.060274	1	1	1	0	1	0	0	0	1	1	1	1	1	1	0	0	0	0	1	0	0	0	0	0	-0.118347	low
TCGA-18-3408	6.31233	1	0	0	1	1	0	0	1	1	0	1	0	1	0	0	0	0	0	1	0	0	0	1	0	-0.460092	low
TCGA-58-8393	2.89863	0	1	1	0	0	0	1	1	1	1	1	1	0	1	0	0	1	0	1	0	0	1	1	0	-0.576305	low
TCGA-34-5241	1.41096	1	0	0	0	0	1	0	0	1	1	1	0	1	0	0	0	0	1	1	1	1	0	0	1	-0.331361	low
TCGA-L9-A443	0.528767	1	0	0	0	1	1	0	1	0	1	1	0	1	1	0	1	1	1	1	1	0	0	0	1	0.334297	high
TCGA-49-4510	2.45479	1	0	0	0	0	0	0	0	1	0	0	0	0	0	0	0	0	0	0	1	0	0	0	0	-0.000607551	low
TCGA-18-4083	0.515068	1	1	0	0	0	0	0	0	1	1	1	1	1	1	0	0	0	0	0	0	0	1	0	0	0.278184	high
TCGA-43-6773	0.317808	1	1	0	0	0	0	0	0	1	0	0	1	0	1	0	0	1	0	0	0	0	0	0	0	-0.0333338	low
TCGA-85-8582	3.17808	0	0	1	1	0	1	0	0	1	1	1	1	0	0	0	0	0	0	0	0	0	1	0	1	0.0139731	low
TCGA-05-4244	0.003	0	0	0	0	1	0	0	0	0	1	0	1	1	1	1	1	1	1	1	1	0	0	0	1	0.633769	high
TCGA-86-8671	2.29863	0	1	1	1	0	1	1	1	1	1	0	1	0	0	1	1	1	0	0	0	0	0	1	0	-0.354196	low
TCGA-44-6147	2.31507	0	1	1	1	1	0	1	1	1	1	1	0	1	1	1	1	1	1	1	0	0	0	1	1	-0.408255	low
TCGA-39-5029	2.0274	1	1	0	0	0	0	0	0	1	1	1	1	0	0	0	0	0	0	1	0	1	0	0	0	-0.497178	low
TCGA-44-7662	0.59726	0	1	0	0	0	1	0	0	0	1	1	1	1	1	0	1	1	1	1	0	0	0	0	0	0.209615	high
TCGA-21-1078	1.29863	1	0	1	0	1	1	0	0	0	1	1	1	0	1	0	0	0	0	0	1	0	0	0	1	0.47316	high
TCGA-49-AARO	10.2986	0	1	1	1	0	1	0	0	0	1	1	0	0	1	0	1	1	1	1	1	0	0	0	0	-0.0386565	low
TCGA-75-6214	3.05479	1	0	1	0	1	0	0	0	0	1	1	1	1	1	1	1	1	0	1	1	0	1	0	1	0.839708	high
TCGA-78-8655	6.46575	0	1	1	1	1	0	0	0	0	1	0	1	0	1	1	0	1	0	1	1	1	0	1	0	-0.247962	low
TCGA-78-8648	3.31233	1	1	0	0	0	0	0	0	0	0	0	0	0	0	0	0	0	1	1	0	0	0	1	0	-0.548451	low
TCGA-68-7756	0.553425	0	1	0	0	1	1	0	0	0	1	1	1	1	1	0	0	0	0	1	1	0	1	0	0	0.600889	high
TCGA-J2-A4AE	2.95616	0	1	1	1	0	0	1	1	0	0	1	1	1	1	1	1	1	1	1	1	0	0	1	0	-0.213748	low
TCGA-51-4080	0.0328767	1	0	0	0	1	1	0	0	1	1	1	1	1	0	0	0	0	0	1	1	0	1	1	1	0.301588	high
TCGA-63-6202	4.38904	0	0	1	0	0	1	1	1	0	1	1	1	0	1	0	1	1	0	0	1	0	0	1	1	0.0916282	high
TCGA-55-1592	1.92055	1	0	0	0	1	0	0	0	0	1	1	1	1	1	0	0	0	1	1	0	0	0	0	1	0.175234	high
TCGA-78-7160	1.90959	1	1	1	1	1	1	1	1	0	1	0	0	1	1	1	1	1	0	1	1	0	0	1	1	0.0156554	low
TCGA-37-4135	0.567123	0	0	0	0	0	1	0	0	1	0	1	0	1	1	0	0	0	0	1	0	0	0	0	0	-0.0495474	low
TCGA-34-5231	5.43562	1	1	1	0	0	0	0	1	1	1	1	1	0	1	0	0	0	0	1	0	0	1	0	0	-0.371065	low
TCGA-49-AARR	13.6767	0	1	0	1	0	1	1	1	0	1	0	1	0	0	0	0	0	1	1	1	0	0	1	0	-0.582923	low
TCGA-49-4501	3.89315	1	1	1	0	0	1	1	0	1	1	0	0	0	1	0	0	0	1	1	1	0	0	0	1	-0.491876	low
TCGA-94-8491	2.21918	0	1	1	0	0	0	1	0	1	1	0	1	0	0	0	0	0	0	1	0	1	1	1	0	-0.922383	low
TCGA-56-8629	1.31781	0	0	0	0	0	0	0	0	1	1	1	1	1	1	1	1	0	0	1	1	0	0	0	1	0.55235	high
TCGA-66-2756	0.0821918	0	0	0	0	0	1	0	0	1	0	1	1	0	0	0	0	0	1	0	0	0	0	0	1	-0.0384598	low
TCGA-63-7023	4.60822	0	0	0	0	0	1	0	1	1	1	1	1	1	1	0	0	0	0	1	0	0	1	1	1	-0.115323	low
TCGA-60-2710	5.54521	0	1	1	0	0	1	1	1	0	1	1	1	0	0	0	0	0	0	1	0	0	1	1	1	-0.428762	low
TCGA-85-7697	2.91233	0	1	0	1	0	0	1	0	1	1	1	1	0	1	1	0	0	0	1	0	1	1	1	0	-0.410107	low
TCGA-55-6982	2.72603	1	0	0	0	1	0	0	0	1	1	1	1	1	1	0	1	1	1	0	1	0	0	0	1	0.557928	high
TCGA-77-8009	4.64384	1	0	1	0	0	0	1	0	1	1	1	1	0	0	0	0	0	0	1	0	0	0	1	1	-0.555984	low
TCGA-73-4670	0.358904	0	0	0	0	0	1	0	0	0	1	1	1	1	1	1	1	1	0	0	1	0	0	0	1	1.02057	high
TCGA-44-6145	1.63014	0	1	1	1	0	0	0	0	1	0	1	1	1	1	1	1	1	0	1	0	0	0	1	0	-0.108636	low
TCGA-37-3789	0.0356164	0	0	0	0	0	1	0	1	1	1	1	1	1	1	1	1	1	0	1	1	0	1	0	1	0.613021	high
TCGA-85-8666	1.88219	1	0	0	0	0	1	1	1	0	1	1	1	0	0	0	0	0	0	0	0	1	1	1	1	-0.298462	low
TCGA-MP-A4T9	3.46575	1	0	1	1	1	1	0	0	0	1	1	1	0	0	0	1	1	0	1	1	0	0	0	1	0.329096	high
TCGA-68-A59J	1.2274	0	0	0	1	1	1	1	1	0	1	1	1	1	1	1	1	1	0	1	1	1	0	1	1	0.131912	high
TCGA-78-7152	3.32877	1	1	1	0	0	0	1	1	1	1	0	0	0	1	0	0	1	0	1	0	0	0	1	1	-0.857972	low
TCGA-38-4629	2.36712	1	1	0	0	0	1	0	0	1	1	1	0	1	1	0	0	1	0	0	0	0	0	0	0	0.182766	high
TCGA-91-6847	2.30685	0	0	0	0	1	1	0	0	0	1	1	1	0	1	0	0	0	0	1	1	1	0	0	1	0.166465	high
TCGA-22-A5C4	1.83836	0	0	0	0	1	1	0	0	0	1	1	1	0	0	0	0	0	0	1	1	1	0	0	1	0.104181	high
TCGA-99-8028	3.06301	0	1	0	0	0	1	1	1	0	0	0	0	0	1	0	0	1	1	0	0	0	0	0	0	-0.310591	low
TCGA-NJ-A7XG	1.69041	0	0	0	0	1	0	0	0	0	1	0	1	1	1	1	0	1	1	1	1	0	0	0	1	0.494939	high
TCGA-18-3414	1.96164	1	0	1	1	1	1	0	1	0	1	1	1	1	1	0	0	0	0	1	1	0	0	1	1	-0.0648472	low
TCGA-55-6979	0.649315	1	1	0	1	1	0	0	1	1	0	1	1	0	1	1	1	1	0	1	0	0	0	1	0	-0.0460099	low
TCGA-55-8620	1.0274	1	1	1	1	0	0	0	0	1	0	1	1	0	0	0	0	0	0	1	0	0	0	0	0	-0.497064	low
TCGA-22-5491	4.69315	1	0	0	0	0	1	0	0	1	1	1	0	0	1	0	0	0	0	1	0	1	0	1	1	-0.515305	low
TCGA-50-5935	1.78904	1	0	0	0	1	0	0	0	1	1	0	0	0	1	0	0	0	1	1	0	0	0	0	1	-0.244812	low
TCGA-MP-A4TJ	0.928767	1	1	0	1	0	0	1	1	1	0	0	1	0	1	0	0	1	1	0	0	0	0	1	0	-0.699933	low
TCGA-78-7537	4.44384	1	0	0	0	1	0	0	0	1	0	0	0	0	1	0	0	0	1	0	0	0	0	0	0	-0.122418	low
TCGA-85-8354	2.72603	0	0	0	0	0	0	0	0	1	1	1	1	0	1	0	0	0	0	0	1	1	1	0	1	0.145202	high
TCGA-55-A57B	1.49589	0	0	0	0	1	0	1	1	0	1	0	1	0	1	1	1	1	1	1	1	0	1	1	1	0.25512	high
TCGA-77-6843	6.09315	1	0	1	0	0	0	0	0	1	1	1	1	0	0	0	0	0	0	1	1	0	1	1	1	-0.155825	low
TCGA-75-5125	5.55342	1	0	0	0	0	0	0	0	1	1	1	1	1	1	0	1	1	1	1	0	0	0	0	1	0.0700771	low
TCGA-86-6562	1.03014	1	0	0	0	1	0	0	0	0	1	1	1	1	1	0	0	0	1	0	1	0	0	0	1	0.533752	high
TCGA-64-1681	3.19726	1	0	1	0	0	0	1	0	0	1	0	1	1	1	1	1	1	1	1	1	0	0	0	1	0.211671	high
TCGA-33-4589	0.128767	1	1	0	0	0	1	0	0	1	0	1	0	0	0	1	0	0	0	1	0	0	0	0	0	-0.0160286	low
TCGA-56-8503	0.112329	0	0	0	0	0	1	0	0	1	1	1	1	1	1	0	1	1	0	0	0	0	0	1	0	0.280293	high
TCGA-91-6835	0.216438	0	1	1	1	0	0	1	1	0	1	1	1	0	0	0	0	1	1	1	1	0	0	1	1	-0.636647	low
TCGA-97-8175	1.50959	0	1	1	1	1	1	0	0	1	1	1	1	0	1	1	1	1	1	1	1	0	0	0	1	0.248113	high
TCGA-85-8049	1.5863	0	1	0	0	0	0	1	1	1	1	0	1	0	1	0	0	1	0	0	0	0	1	1	0	-0.301072	low
TCGA-44-8119	0.780822	0	1	0	1	1	1	0	0	0	1	0	0	0	0	0	0	0	0	0	1	0	0	0	0	0.264125	high
TCGA-50-5045	5.95616	1	1	1	0	0	1	0	0	1	0	0	0	0	0	0	0	1	1	0	0	0	0	1	0	-0.603641	low
TCGA-78-7166	0.706849	1	1	0	0	0	1	0	0	0	0	0	0	0	1	1	0	0	0	1	1	1	0	0	0	-0.044554	low
TCGA-22-5477	3.68767	1	1	1	0	1	1	1	1	1	1	1	1	0	0	0	0	0	0	1	0	0	1	1	1	-0.464108	low
TCGA-98-A53J	1.72603	0	0	0	0	0	1	0	0	0	1	1	0	0	1	0	0	0	0	0	1	1	1	0	1	0.301808	high
TCGA-21-1080	10.2027	0	0	0	0	0	1	1	1	1	1	1	1	1	1	1	1	1	0	1	0	0	1	1	0	0.15758	high
TCGA-56-A5DR	0.0109589	0	0	0	0	0	0	0	0	0	1	1	1	1	1	0	0	0	0	0	1	1	1	0	1	0.384846	high
TCGA-86-A4P7	1.13699	0	1	0	1	0	0	0	1	1	0	0	1	0	0	0	0	0	0	0	0	0	0	1	0	-0.564169	low
TCGA-O2-A52V	3.65753	1	0	0	0	0	0	0	0	0	1	1	1	0	1	0	0	0	0	0	1	1	0	1	1	0.0159649	low
TCGA-98-A539	0.473973	0	0	0	1	0	1	0	0	0	1	1	1	0	1	0	0	1	0	0	1	1	1	0	1	0.342783	high
TCGA-51-6867	5.08493	1	0	0	0	0	0	0	0	1	1	1	1	1	1	0	0	0	0	1	1	0	0	0	1	0.194649	high
TCGA-05-4424	2.50137	0	0	0	1	1	0	0	0	1	1	1	1	1	0	0	0	0	1	1	1	0	0	1	1	-0.120393	low
TCGA-78-7535	2.6	1	0	0	0	1	0	0	0	0	1	0	0	0	1	0	1	0	1	1	1	1	0	0	1	-0.0835291	low
TCGA-62-8394	0.380822	1	0	1	0	1	1	0	0	0	1	1	0	0	1	0	1	0	1	1	1	0	0	0	1	0.201049	high
TCGA-43-8115	1.11507	0	1	1	0	0	0	1	1	1	1	1	1	1	1	0	0	1	0	0	0	0	0	1	1	-0.408159	low
TCGA-86-8280	1.92055	0	1	0	1	0	0	0	0	1	1	0	0	0	1	0	0	0	1	1	0	0	0	0	0	-0.534543	low
TCGA-63-A5MI	4.88767	0	1	0	0	0	1	0	0	1	1	1	1	1	1	1	0	0	0	1	0	1	1	0	0	0.0553781	low
TCGA-73-4676	0.769863	1	0	1	0	1	0	0	0	0	1	1	0	1	1	1	1	1	0	1	1	0	0	0	1	0.635198	high
TCGA-44-A47A	1.27671	0	0	1	1	1	0	1	0	1	1	0	1	0	1	0	0	0	0	0	0	0	0	1	1	-0.359373	low
TCGA-86-8669	2.56986	0	1	0	0	0	0	0	0	1	0	0	0	0	0	0	0	0	0	0	1	0	0	0	0	-0.0487108	low
TCGA-70-6723	1.0274	0	0	0	0	0	0	0	0	1	1	1	1	1	1	0	0	0	0	0	1	0	1	0	1	0.526465	high
TCGA-77-8145	0.580822	1	0	0	0	0	1	0	0	0	1	1	1	0	1	0	0	0	0	0	1	0	0	0	1	0.537876	high
TCGA-50-8457	3.08219	0	1	1	0	0	0	0	0	1	0	0	0	0	1	1	0	1	1	1	0	0	0	0	0	-0.419453	low
TCGA-69-7761	0.509589	0	1	1	1	1	0	0	0	1	1	1	1	1	1	1	1	1	1	1	0	0	0	0	0	0.063834	low
TCGA-60-2716	4.0411	0	0	0	0	1	0	0	0	1	1	1	1	0	1	0	0	0	0	1	1	1	1	0	1	0.0800886	low
TCGA-85-A4PA	2.03014	0	1	1	1	0	1	1	1	1	0	1	1	0	0	1	1	1	0	0	0	0	1	1	0	-0.13951	low
TCGA-L9-A743	1.81918	0	1	0	1	0	0	1	1	0	1	0	0	1	1	0	1	1	1	0	0	0	0	1	0	-0.352652	low
TCGA-77-8153	5.45753	0	1	1	0	0	1	0	0	1	0	1	1	0	1	0	0	0	0	0	0	1	1	0	0	-0.274006	low
TCGA-49-AAR9	0.712329	1	0	0	0	1	1	0	0	1	1	1	1	1	1	1	1	1	1	1	1	1	0	0	1	0.335121	high
TCGA-63-A5MV	3.0137	0	1	1	1	0	0	0	0	1	1	1	1	0	1	1	0	0	0	1	0	0	0	0	0	-0.179964	low
TCGA-97-8177	1.36712	0	0	1	0	0	0	0	1	0	1	0	0	0	1	0	0	0	1	1	1	0	0	0	1	-0.425233	low
TCGA-55-A493	0.0767123	0	0	0	1	0	0	0	0	1	1	1	1	0	1	1	1	1	0	0	0	0	1	0	1	0.618965	high
TCGA-60-2722	2.48767	0	0	1	0	0	0	0	0	1	1	1	1	1	0	0	0	0	0	1	0	0	1	1	1	-0.244932	low
TCGA-46-3768	0.819178	1	0	0	0	1	0	0	0	1	1	1	1	1	0	0	0	0	0	1	0	0	0	1	1	-0.0589205	low
TCGA-55-8091	1.64384	0	0	0	0	1	0	0	0	0	1	1	0	1	1	1	1	1	0	0	1	0	0	0	0	0.987587	high
TCGA-56-A4ZK	1.56164	0	1	0	0	0	1	0	0	1	1	1	1	0	0	0	0	0	0	1	0	0	1	1	0	-0.15099	low
TCGA-77-8143	2.2	1	1	0	0	0	1	0	0	0	1	1	1	1	1	1	0	0	0	1	1	1	1	0	0	0.384129	high
TCGA-62-A471	3.4137	0	1	1	1	0	1	0	0	0	0	1	1	1	1	1	0	0	0	1	1	1	0	0	0	-0.0594249	low
TCGA-22-4596	0.0465753	1	0	0	1	0	0	1	0	1	1	1	1	0	1	0	1	1	0	0	0	0	0	1	1	0.00746001	low
TCGA-46-3765	1.10959	0	1	1	0	0	0	0	0	1	0	1	1	1	1	0	0	0	0	1	0	0	0	0	0	-0.283626	low
TCGA-22-0944	0.610959	1	0	0	0	0	0	0	0	1	1	1	1	1	1	0	0	0	0	0	0	0	1	0	1	0.362393	high
TCGA-55-7576	1.83562	0	1	1	0	0	0	1	1	1	1	0	1	0	1	1	1	1	1	1	1	0	0	1	0	-0.454519	low
TCGA-55-8614	1.46849	0	1	0	0	1	1	0	0	1	1	1	1	0	1	0	0	1	0	1	1	0	1	0	0	0.41127	high
TCGA-62-A46O	3.98356	1	1	0	0	0	1	0	0	0	1	1	0	1	1	1	1	1	0	1	1	0	0	0	0	0.674772	high
TCGA-85-A512	1.27397	0	0	0	0	0	1	0	1	0	1	1	1	1	1	0	0	0	0	0	1	0	1	0	1	0.56442	high
TCGA-66-2790	1.91507	0	0	0	1	0	0	0	0	1	1	1	0	1	1	0	1	1	1	1	0	0	0	0	0	-0.109358	low
TCGA-44-2662	3.50685	0	0	1	1	1	0	0	1	1	1	1	0	1	1	1	1	1	0	0	0	1	0	1	1	-0.223932	low
TCGA-77-8148	5.54247	0	0	0	0	0	1	0	0	1	1	1	1	0	0	0	0	0	0	0	0	0	1	0	1	0.284211	high
TCGA-44-7672	1.96986	0	1	1	0	0	0	0	0	1	1	0	1	0	1	1	0	1	0	1	0	0	0	0	0	-0.167012	low
TCGA-56-8304	0.290411	0	1	0	0	0	0	0	0	1	0	1	1	0	1	0	0	0	0	1	0	1	1	0	0	-0.33347	low
TCGA-86-8056	0.380822	0	1	1	1	0	0	1	1	1	1	1	1	1	1	1	0	1	1	1	1	0	0	1	0	-0.481312	low
TCGA-67-3773	1.16986	0	0	0	0	1	0	0	1	1	0	0	0	1	1	0	0	1	1	1	1	1	0	1	1	-0.640332	low
TCGA-86-8585	0.967123	0	1	1	1	0	1	0	0	0	1	0	0	0	1	1	1	1	0	0	1	0	0	0	0	0.410753	high
TCGA-43-8118	0.243836	1	0	0	0	1	1	0	0	0	1	1	1	1	1	1	0	0	0	1	1	0	1	1	1	0.747422	high
TCGA-50-5055	5.0137	1	1	1	0	0	1	1	1	1	0	0	0	0	1	1	0	1	1	1	0	0	0	1	0	-0.80144	low
TCGA-99-7458	2.04658	0	0	1	1	1	0	1	1	1	1	0	0	0	1	0	0	1	1	1	1	0	0	1	1	-0.742008	low
TCGA-33-A5GW	0.0246575	1	0	1	0	0	0	0	0	1	1	1	0	1	1	0	0	0	0	1	1	1	0	0	1	-0.372838	low
TCGA-MN-A4N5	0.230137	0	0	1	1	1	0	0	0	1	1	1	1	1	1	0	1	0	0	1	0	0	1	0	1	0.165872	high
TCGA-91-6829	3.44658	1	0	1	0	1	0	0	0	0	1	1	1	1	1	0	0	0	1	1	1	0	0	1	1	-0.0112892	low
TCGA-86-A4D0	0.317808	1	0	0	0	0	1	0	0	1	1	1	0	0	1	0	0	0	0	0	0	0	0	0	1	0.141985	high
TCGA-91-6848	0.613699	0	0	0	1	0	0	0	1	1	1	1	1	1	1	0	1	1	1	1	0	0	0	1	0	-0.384554	low
TCGA-4B-A93V	0.821918	1	1	0	0	0	1	0	0	1	0	0	0	0	1	0	0	0	0	0	0	0	0	0	0	-0.0914318	low
TCGA-85-8584	1.04932	1	1	1	0	0	1	0	0	0	0	1	1	0	1	0	1	1	0	0	0	0	0	0	0	0.248456	high
TCGA-05-4396	0.830137	1	0	0	1	1	0	0	0	1	1	0	0	1	1	1	0	0	1	1	0	0	0	0	1	-0.0271662	low
TCGA-56-7222	1.53973	1	1	1	0	0	0	0	1	1	1	1	1	1	1	1	1	1	0	1	1	1	1	0	0	-0.0306012	low
TCGA-05-4389	3.75068	0	1	0	0	1	0	1	1	1	1	1	1	0	0	1	0	1	0	1	0	0	0	1	0	-0.233706	low
TCGA-94-A4VJ	1.17808	0	1	1	0	0	1	0	0	1	1	1	1	0	1	1	0	1	0	1	1	0	0	0	0	0.169389	high
TCGA-L4-A4E5	1.58356	0	1	0	0	1	0	0	0	1	0	1	1	0	1	0	0	0	1	1	0	1	0	0	0	-0.490863	low
TCGA-63-A5MN	0.945205	1	1	0	0	0	0	0	0	1	1	0	1	1	1	1	1	1	1	0	0	0	0	0	0	0.285923	high
TCGA-33-AASI	3.68219	1	1	0	1	0	0	1	0	1	0	1	0	0	1	0	0	1	0	1	0	0	0	0	0	-0.356565	low
TCGA-55-1594	3.2274	0	1	0	1	0	0	0	0	1	0	1	1	0	0	0	0	0	0	1	0	0	0	0	0	-0.303016	low
TCGA-46-3767	1.08493	0	1	1	0	0	1	0	1	1	1	1	1	0	1	0	0	1	0	1	0	0	0	1	0	-0.55589	low
TCGA-62-A46R	4.72603	1	1	1	1	1	0	1	1	1	1	1	0	1	1	1	1	1	0	1	0	0	0	1	0	-0.295006	low
TCGA-MP-A5C7	6.1589	0	0	1	1	1	0	0	0	1	0	0	0	0	1	0	0	0	0	0	0	0	0	0	1	-0.207195	low
TCGA-NK-A5CR	6.96438	0	1	0	0	0	0	0	0	1	0	1	1	0	1	0	0	0	0	1	0	1	1	0	0	-0.33347	low
TCGA-77-6845	1.93973	1	0	1	0	0	1	0	0	1	1	1	1	1	1	0	0	0	0	0	0	0	1	0	1	0.227411	high
TCGA-56-7822	1.45753	1	0	1	0	1	1	0	0	1	1	1	0	0	0	0	0	0	0	1	1	0	0	1	1	-0.171935	low
TCGA-86-7714	1.71233	1	0	1	0	1	0	1	0	1	1	1	1	1	1	1	1	1	1	1	1	0	0	1	1	0.13304	high
TCGA-55-7910	2.84932	0	0	0	0	0	0	0	0	1	0	0	0	1	1	0	0	0	1	0	0	0	0	0	0	-0.176786	low
TCGA-75-6212	4.15342	1	1	1	1	0	0	0	0	0	1	0	0	1	1	0	1	0	1	1	1	0	0	1	1	-0.306487	low
TCGA-38-7271	2.19178	1	1	1	0	0	0	1	1	0	0	0	1	0	1	1	1	1	0	1	1	0	1	1	0	-0.0390607	low
TCGA-44-2656	3.91507	0	1	1	1	1	0	1	1	1	1	1	0	1	1	1	1	1	1	1	0	0	0	1	0	-0.444361	low
TCGA-95-A4VK	1.78356	0	1	1	1	0	0	1	0	0	1	1	0	1	1	1	1	1	1	1	1	0	0	1	0	-0.0591517	low
TCGA-86-8074	0.0657534	0	0	0	1	1	1	0	0	1	1	1	1	0	1	0	0	0	0	0	1	0	0	0	1	0.42634	high
TCGA-05-4410	0.003	0	1	1	0	0	0	0	0	1	0	0	1	1	1	1	1	1	1	1	0	0	0	0	0	-0.138517	low
TCGA-O2-A52N	2.75616	1	0	0	1	0	1	0	0	0	1	1	1	1	1	0	0	0	0	0	1	0	1	0	1	0.674022	high
TCGA-86-A4P8	2.20548	0	0	0	1	1	1	1	1	0	1	1	1	0	0	0	1	1	1	1	1	0	0	1	1	-0.0672648	low
TCGA-69-7974	0.50411	0	0	1	1	1	1	0	0	0	1	1	1	1	1	1	1	1	1	1	1	0	0	0	1	0.535861	high
TCGA-22-5473	5.29589	1	0	0	0	0	1	0	0	1	1	1	1	0	1	0	0	0	0	0	0	0	1	0	1	0.346495	high
TCGA-77-8138	1.47671	1	1	0	0	0	0	0	0	1	1	1	1	0	1	1	1	1	0	1	0	0	0	0	0	0.27913	high
TCGA-37-5819	0.282192	0	1	0	0	0	0	0	0	1	0	1	1	0	0	0	0	0	0	0	0	0	0	0	0	-0.0323802	low
TCGA-55-6971	3.83562	0	1	1	1	1	0	1	0	1	0	0	0	0	1	1	0	1	1	1	0	0	0	1	0	-0.621573	low
TCGA-94-A5I4	1.34521	0	1	0	0	0	1	0	0	1	0	1	1	0	1	0	0	0	0	0	0	1	1	0	0	-0.0799575	low
TCGA-56-7579	2.60548	1	0	0	0	0	1	0	0	1	1	1	1	0	1	0	0	0	0	0	0	1	1	1	1	-0.116349	low
TCGA-50-5933	6.55616	1	0	1	0	1	0	0	0	1	1	1	1	1	1	0	1	1	0	0	1	0	1	1	1	0.494057	high
TCGA-77-8133	4.49315	1	1	1	1	0	1	1	1	1	1	1	1	0	0	1	1	1	0	1	0	0	0	1	0	-0.43538	low
TCGA-22-5478	0.0657534	1	1	1	0	0	0	0	0	1	1	1	1	0	0	0	0	0	0	1	0	0	0	0	0	-0.384929	low
TCGA-86-8358	1.78904	0	0	0	1	0	0	0	0	1	1	1	1	0	0	0	0	0	0	1	0	0	1	0	0	-0.0815963	low
TCGA-58-A46K	2.86301	1	1	0	0	0	0	0	0	1	0	1	1	1	1	0	0	0	0	1	0	0	1	1	0	-0.108754	low
TCGA-34-8456	2.20274	0	1	1	0	0	1	0	0	1	0	1	1	0	0	0	0	0	0	1	0	0	1	0	0	-0.224438	low
TCGA-99-8025	2.90411	0	1	1	0	0	0	0	0	1	1	0	0	1	1	1	0	1	1	1	0	0	0	0	0	-0.308542	low
TCGA-55-6984	2.08219	1	1	1	1	0	0	1	0	1	1	1	0	0	1	1	0	1	0	1	0	1	0	1	0	-0.758641	low
TCGA-93-A4JO	0.090411	1	1	1	1	0	0	1	0	1	1	0	1	0	1	1	1	1	1	1	0	0	1	0	0	-0.215073	low
TCGA-56-7582	1.64658	0	0	1	0	0	1	1	1	1	1	1	1	1	0	0	0	0	0	1	0	1	1	1	1	-0.776671	low
TCGA-44-6148	1.92877	0	1	1	1	1	1	0	1	1	1	0	0	1	0	1	0	0	1	1	1	0	0	1	0	-0.486906	low
TCGA-22-5480	5.94521	1	0	1	1	0	1	1	1	0	1	1	1	0	1	0	1	1	0	0	0	0	1	1	1	-0.011263	low
TCGA-55-A4DG	1.66575	0	1	1	1	0	0	1	1	1	0	0	1	1	1	1	1	1	1	1	0	0	0	1	0	-0.655761	low
TCGA-55-7570	2.25753	0	1	0	0	0	1	0	0	1	0	1	1	1	1	1	0	1	0	1	0	0	0	0	0	0.238385	high
TCGA-85-8352	0.441096	1	0	1	0	0	1	0	0	1	1	1	1	1	1	0	0	0	0	0	0	0	0	0	1	0.0900413	high
TCGA-21-1077	2.89863	1	1	0	0	0	0	0	0	1	0	0	0	1	1	0	0	0	0	0	0	0	1	0	0	0.0618361	low
TCGA-77-A5FZ	10.5151	1	1	1	1	0	0	1	1	0	0	0	0	0	1	0	1	1	0	0	1	0	0	1	0	-0.344185	low
TCGA-18-3407	0.372603	1	1	1	0	0	0	0	0	1	1	1	1	1	1	0	0	0	0	0	0	1	1	0	1	-0.186057	low
TCGA-98-8020	0.230137	1	0	0	0	1	1	0	0	1	1	1	1	0	1	0	0	0	0	0	1	1	1	0	1	0.333601	high
TCGA-60-2696	0.29863	1	1	0	0	0	0	0	0	1	1	1	1	1	1	0	0	0	0	1	1	0	1	0	0	0.24781	high
TCGA-78-7154	1.62466	1	0	1	0	0	0	0	0	0	1	1	1	1	1	1	1	1	0	1	1	0	0	1	1	0.416459	high
TCGA-34-2596	0.219178	1	1	1	1	0	1	1	1	1	1	1	1	0	0	0	0	0	0	1	0	0	1	1	0	-0.705736	low
TCGA-85-7950	1.57808	0	0	1	1	0	1	1	1	1	1	1	1	1	1	1	1	1	0	0	1	0	1	1	1	0.281965	high
TCGA-18-3412	0.945205	1	0	0	0	0	0	0	0	1	1	1	1	1	1	0	0	0	0	0	1	1	0	0	1	0.0827967	low
TCGA-34-5239	5.02466	0	1	1	0	0	0	0	0	1	1	1	1	0	1	1	1	1	0	0	0	0	1	0	0	0.416897	high
TCGA-05-4390	3.08493	0	1	0	0	0	0	0	0	1	0	0	0	0	0	0	0	0	0	1	0	0	0	0	0	-0.407229	low
TCGA-95-7944	1.03288	0	0	1	0	1	1	1	1	0	1	1	1	1	1	1	1	1	0	1	1	0	0	1	1	0.32035	high
TCGA-97-7938	0.0493151	1	0	1	1	1	0	1	1	0	1	0	0	1	1	1	1	1	1	1	1	0	1	1	1	-0.00729326	low
TCGA-44-6779	1.36986	1	0	0	0	1	0	1	1	1	1	1	1	1	1	1	1	1	0	0	1	0	1	1	1	0.622469	high
TCGA-94-7033	1.75342	0	1	1	0	0	1	0	0	1	1	1	1	0	1	0	0	0	0	1	0	1	1	0	1	-0.396401	low
TCGA-43-A56U	1.18356	0	1	0	0	0	0	0	0	1	0	0	0	0	1	0	0	1	0	0	0	1	0	0	0	-0.406772	low
TCGA-05-4430	2.08493	0	1	0	0	1	1	1	1	1	0	0	1	0	0	0	0	0	1	1	1	0	0	1	0	-0.578026	low
TCGA-77-A5G1	11.0301	0	1	1	1	0	1	1	0	1	1	1	1	0	1	1	1	1	0	0	0	1	0	1	1	-0.263052	low
TCGA-37-4133	0.652055	0	1	0	0	0	0	0	0	1	0	1	0	1	1	0	0	1	0	1	0	1	0	0	0	-0.412991	low
TCGA-85-A4QQ	2.53973	1	0	0	1	0	1	0	0	1	1	1	1	0	1	0	0	0	0	1	1	1	1	0	0	-0.102472	low
TCGA-53-7624	2.85753	1	1	0	0	0	1	0	0	0	1	1	1	1	1	1	1	1	0	1	1	0	0	0	0	0.741912	high
TCGA-56-A5DS	0.0219178	0	1	1	1	0	0	1	0	1	1	1	1	0	1	0	0	0	0	1	0	0	1	1	0	-0.516728	low
TCGA-39-5035	5.69863	0	1	0	0	0	0	0	0	1	0	0	1	1	1	1	1	1	0	0	0	0	0	0	0	0.399332	high
TCGA-97-A4M1	1.64658	0	0	0	0	1	1	1	1	1	1	0	0	0	0	0	0	0	1	1	1	1	0	1	1	-0.83131	low
TCGA-44-4112	2.2137	1	0	0	1	1	0	0	1	1	1	1	0	1	1	1	1	1	0	1	0	0	1	1	1	0.219339	high
TCGA-50-6590	3.52877	1	1	0	0	0	0	0	0	1	1	1	1	0	1	1	1	1	0	1	0	0	1	0	0	0.4165	high
TCGA-39-5021	5.71507	1	1	0	0	0	1	0	0	1	0	1	1	0	0	0	0	0	0	0	0	0	0	0	0	0.0266867	low
TCGA-63-A5MM	1.24932	1	0	0	1	1	1	0	0	0	1	1	1	1	1	0	0	1	0	0	1	1	0	0	1	0.409711	high
TCGA-73-4666	2.19178	0	0	1	0	1	0	0	0	0	1	1	1	1	1	1	1	1	0	1	1	0	1	0	1	0.839708	high
TCGA-MP-A4SV	7.17808	1	1	0	1	0	0	0	0	1	1	1	1	1	1	0	1	1	0	1	0	0	1	0	0	0.196404	high
TCGA-05-4422	1	0	1	0	1	1	0	0	0	1	0	0	0	0	1	0	0	0	0	0	0	0	0	1	0	-0.253902	low
TCGA-21-1075	5.84658	0	0	0	0	0	1	0	0	1	1	1	1	1	1	0	0	0	0	1	0	0	0	0	1	0.089644	low
TCGA-91-8497	1.18904	1	1	1	0	0	0	1	1	1	0	0	0	0	0	0	0	1	0	0	0	0	0	1	0	-0.797861	low
TCGA-34-2600	5.13425	1	0	0	0	1	1	0	1	0	1	0	1	0	1	0	0	0	0	1	1	1	0	1	1	-0.289134	low
TCGA-NJ-A4YP	0.136986	0	0	0	1	1	1	0	0	1	1	0	0	0	1	0	0	1	0	0	1	0	1	1	1	0.276786	high
TCGA-NC-A5HP	2.10959	1	0	0	0	0	1	0	0	0	1	1	1	0	1	0	0	0	0	0	1	1	0	0	1	0.231578	high
TCGA-22-1016	2.25205	1	0	0	1	1	1	1	1	0	1	1	1	1	1	1	1	1	0	1	1	0	0	1	1	0.43821	high
TCGA-60-2709	4.12329	0	0	1	0	0	0	0	0	1	1	0	1	0	0	0	0	1	0	0	0	0	0	1	1	-0.326058	low
TCGA-37-4129	0.663014	0	0	1	0	1	1	0	0	1	1	0	0	1	0	0	0	0	1	0	0	0	0	0	1	-0.172667	low
TCGA-85-7698	2.60822	0	0	1	1	0	1	1	1	0	1	1	1	0	0	0	0	0	0	0	1	0	1	1	1	-0.0983303	low
TCGA-85-A4JB	2.58082	0	1	0	0	1	1	0	1	0	1	1	1	0	1	0	0	0	0	1	0	0	1	0	0	0.176062	high
TCGA-95-7562	0.238356	1	0	0	0	0	0	0	0	1	1	1	1	0	0	0	0	0	0	0	0	1	0	0	1	-0.218524	low
TCGA-44-5644	2.36438	0	1	1	0	0	0	0	0	1	1	0	0	1	1	1	0	0	0	1	1	1	0	0	0	-0.351438	low
TCGA-77-7142	6.10137	0	0	1	0	0	1	1	1	1	1	1	1	1	1	0	0	0	0	1	1	1	1	1	1	-0.550316	low
TCGA-NK-A5CT	5.47123	0	0	0	0	0	1	0	0	0	1	1	0	0	1	0	0	0	0	0	1	1	0	0	1	0.164438	high
TCGA-60-2724	1.96438	0	0	1	0	1	1	0	0	1	1	1	1	0	1	0	0	0	0	0	1	0	1	0	1	0.445851	high
TCGA-92-8065	0.191781	0	1	0	1	0	0	0	0	1	0	0	1	0	0	0	0	0	0	1	0	0	1	1	0	-0.435454	low
TCGA-66-2789	0.336986	1	1	1	0	0	1	0	0	1	1	1	1	1	1	1	0	0	1	1	0	0	0	0	0	-0.119097	low
TCGA-94-7943	1.53151	0	0	0	0	0	0	0	0	1	1	1	1	0	1	0	0	0	0	0	1	0	1	0	1	0.4515	high
TCGA-39-5037	4.63014	0	0	1	0	0	1	0	0	1	1	1	1	0	1	0	0	0	0	1	0	1	0	0	1	-0.485668	low
TCGA-55-8513	2.16712	0	1	0	1	1	0	1	0	0	1	0	1	1	1	1	1	1	1	1	1	0	0	1	0	0.218108	high
TCGA-49-AARE	3.36712	1	1	1	0	0	0	0	0	0	1	1	1	0	1	0	0	0	0	0	1	0	0	0	1	0.236657	high
TCGA-05-5715	0.169863	0	0	1	0	1	0	0	0	1	1	0	0	0	0	0	0	0	1	0	1	0	0	1	1	-0.299174	low
TCGA-05-4395	0.003	1	0	0	0	0	1	0	0	0	1	1	1	1	1	1	1	1	0	1	1	1	1	0	1	0.657193	high
TCGA-83-5908	2.25753	0	0	0	1	1	1	1	1	0	1	1	1	1	1	1	1	1	0	0	1	0	0	1	1	0.632656	high
TCGA-55-8087	1.26575	0	0	0	1	1	0	0	0	1	1	0	1	0	0	0	0	0	1	0	1	1	0	0	1	-0.263926	low
TCGA-64-5778	3.57534	0	1	1	0	0	0	0	1	1	0	0	0	0	1	1	0	1	1	1	0	0	0	0	0	-0.605243	low
TCGA-85-6560	3.44932	0	1	0	0	0	1	0	0	1	1	1	1	0	0	0	0	0	1	1	0	0	0	1	0	-0.437715	low
TCGA-05-4384	1.16712	0	0	0	0	1	1	0	0	0	1	1	1	1	1	0	0	1	1	1	1	0	0	1	1	0.291851	high
TCGA-78-7163	19.8575	0	1	0	0	0	0	0	0	1	1	0	0	1	1	1	0	0	1	1	1	1	0	0	0	-0.306744	low
TCGA-97-A4M2	1.70959	0	1	0	1	1	1	1	1	1	1	0	1	0	0	0	0	1	1	1	0	0	0	1	0	-0.732317	low
TCGA-39-5030	0.161644	1	1	1	1	0	0	0	0	1	0	0	1	0	1	1	0	1	0	1	0	0	0	0	0	-0.279147	low
TCGA-55-A4DF	1.68219	1	1	0	1	1	0	0	0	1	1	1	1	0	1	0	0	0	0	0	0	0	0	0	0	0.118993	high
TCGA-78-8640	19.3479	0	1	0	0	1	0	0	1	1	0	1	1	1	1	1	0	1	0	1	0	0	0	0	0	0.12286	high
TCGA-86-8055	0.339726	1	0	0	0	0	0	0	0	1	1	1	1	1	1	0	1	1	1	0	1	0	0	0	1	0.428595	high
TCGA-50-6597	3.47397	1	1	1	0	0	0	1	0	1	1	0	0	0	1	1	1	0	1	1	0	1	0	0	0	-0.699717	low
TCGA-77-8156	3.03014	0	1	0	1	0	0	1	0	1	1	1	1	0	0	0	0	0	0	0	0	0	0	0	0	-0.171341	low
TCGA-93-A4JQ	1.4411	0	1	1	1	0	0	1	1	0	1	1	1	0	1	0	1	1	1	0	0	0	0	1	1	-0.405158	low
TCGA-75-6206	7.09589	0	0	1	0	1	1	1	0	1	1	0	0	0	0	0	0	0	1	1	1	0	0	1	1	-0.53327	low
TCGA-60-2713	4.74247	0	1	0	0	1	1	0	0	1	1	1	1	0	0	0	0	0	0	1	0	0	0	1	0	-0.159027	low
TCGA-63-7020	5.84384	0	1	0	1	1	1	0	0	1	1	1	1	1	1	0	0	0	0	1	0	0	0	0	0	0.0585787	low
TCGA-69-7979	1.11781	0	0	0	0	0	0	0	0	0	0	0	1	1	1	0	0	0	1	1	1	0	0	0	1	0.060765	low
TCGA-95-A4VP	1.65753	0	1	0	1	0	1	0	0	0	0	0	1	0	1	0	0	0	0	0	1	0	1	0	0	0.36564	high
TCGA-44-2657	3.70137	0	1	1	1	0	0	0	0	1	0	0	0	0	0	0	0	1	1	1	0	0	0	1	0	-0.933343	low
TCGA-22-5485	2.50959	1	0	1	0	1	1	0	0	1	1	1	1	0	0	0	0	0	0	1	1	0	1	1	1	0.0325747	low
TCGA-86-7954	1.65753	0	0	0	1	1	0	1	1	1	1	0	1	0	0	0	0	0	1	1	0	0	0	1	1	-0.7572	low
TCGA-NC-A5HH	0.10137	0	0	0	0	1	1	0	0	1	1	1	1	0	1	0	0	0	0	1	0	1	0	0	1	-0.162286	low
TCGA-85-8351	1.39726	0	0	1	0	1	1	0	0	0	1	1	1	1	1	0	0	1	0	0	1	1	1	0	1	0.429222	high
TCGA-97-7552	5.29315	0	1	1	1	0	0	1	1	1	1	0	1	1	1	1	1	1	1	1	0	0	0	1	0	-0.619815	low
TCGA-46-3766	1.0137	0	1	1	0	0	0	0	0	1	1	0	0	0	0	0	0	1	0	1	0	0	0	1	0	-0.671853	low
TCGA-44-A47G	0.961644	0	1	1	1	0	0	1	0	0	1	1	0	1	1	1	1	1	1	1	0	0	0	0	0	-0.0666772	low
TCGA-77-A5GF	2.30137	1	1	0	0	0	0	0	0	1	1	1	1	0	1	0	0	0	0	0	0	0	1	0	0	0.20322	high
TCGA-56-8622	0.150685	0	1	0	0	0	1	0	0	1	1	0	0	0	1	0	0	0	0	0	0	1	0	0	0	-0.361784	low
TCGA-52-7810	2.52877	0	0	0	0	1	0	0	0	1	1	1	0	0	1	0	0	0	0	0	1	1	0	0	1	0.0700244	low
TCGA-22-4595	2.01096	1	1	0	0	0	1	0	0	1	1	1	1	0	0	0	0	0	0	1	0	0	0	1	0	-0.28836	low
TCGA-18-3411	9.79726	0	0	0	0	0	1	0	0	1	0	1	1	0	0	0	0	0	0	0	0	0	0	1	0	-0.0817564	low
TCGA-68-8250	0.668493	0	1	0	0	1	0	1	1	0	1	1	1	1	1	0	1	0	0	1	1	0	0	1	0	0.102228	high
TCGA-85-A4QR	1.64384	0	0	1	0	0	0	0	0	0	1	1	1	1	1	0	0	0	0	1	1	1	1	0	1	-0.00364867	low
TCGA-05-4397	2.00274	1	1	0	0	0	0	0	0	0	1	1	1	1	1	1	0	0	1	1	1	0	0	0	0	0.344635	high
TCGA-77-7141	0.0410959	0	1	1	0	0	1	0	0	1	1	1	1	1	0	0	0	0	0	1	0	0	1	1	0	-0.270074	low
TCGA-55-8085	2.47671	0	0	1	1	0	0	0	0	1	1	1	0	0	1	0	0	0	0	0	0	0	0	0	1	-0.18732	low
TCGA-34-8455	0.336986	1	0	0	0	0	0	0	0	1	1	1	1	1	1	0	0	0	0	1	1	1	1	0	0	-0.0103846	low
TCGA-55-8094	1.48219	0	0	0	0	0	0	0	0	0	1	0	0	1	1	1	0	0	0	1	1	0	0	0	1	0.397797	high
TCGA-56-8309	1.1726	0	1	1	0	1	0	1	0	1	1	1	1	1	1	1	1	1	1	1	0	0	0	1	0	-0.115241	low
TCGA-49-6743	4.4411	0	1	1	0	0	1	0	0	1	1	1	1	1	1	1	1	1	1	1	0	0	0	0	0	0.0697576	low
TCGA-66-2800	4.08767	0	0	0	0	0	1	0	1	0	1	1	1	0	0	0	0	0	0	1	1	0	0	1	0	-0.0972958	low
TCGA-55-8619	1.13973	0	1	1	1	0	0	1	0	1	1	0	1	0	1	1	1	1	1	1	0	0	0	1	0	-0.50899	low
TCGA-43-A56V	1.00274	0	1	0	0	0	0	0	0	1	1	1	0	0	1	0	0	0	0	1	0	1	0	0	0	-0.502035	low
TCGA-69-7764	1.13425	0	1	1	1	1	0	0	1	1	0	0	1	1	1	0	0	1	1	1	1	0	0	0	0	-0.464794	low
TCGA-39-5022	4.6	1	1	1	0	0	0	0	0	1	0	0	0	0	1	0	0	0	0	0	0	0	0	0	0	-0.344547	low
TCGA-39-5040	1.42192	1	1	1	1	0	1	1	0	0	1	1	1	1	1	1	1	1	0	1	1	0	1	1	0	0.35378	high
TCGA-44-7669	1.5726	1	1	1	1	1	1	1	0	1	1	1	1	1	1	0	0	0	0	0	0	0	1	1	1	-0.0228127	low
TCGA-50-6595	0.517808	1	0	0	0	1	1	0	0	0	1	1	1	1	1	1	1	1	0	0	1	0	0	0	1	1.1499	high
TCGA-43-6770	1.78904	0	0	0	0	0	0	0	0	1	1	1	1	0	0	0	0	0	0	1	0	0	1	1	1	-0.125848	low
TCGA-33-4533	11.1452	0	0	0	0	0	1	0	0	1	1	1	0	0	0	0	0	0	0	0	0	0	0	1	1	-0.0768453	low
TCGA-44-2655	3.6274	0	1	1	0	0	1	1	1	1	0	0	0	0	1	0	0	0	1	1	1	0	0	1	1	-0.870159	low
TCGA-39-5016	10.5479	0	1	1	0	0	1	1	1	1	1	1	0	0	0	0	0	0	0	1	0	0	1	1	1	-0.660581	low
TCGA-62-A46V	6.02466	0	0	1	0	0	0	0	0	1	1	0	0	0	1	0	0	0	1	1	1	0	0	0	1	-0.404122	low
TCGA-58-8390	2.49589	0	0	0	0	1	1	1	1	1	1	1	1	0	1	0	0	1	0	1	0	0	0	1	1	-0.247018	low
TCGA-21-1070	9.96164	0	1	0	1	0	0	1	1	1	1	1	1	1	1	0	0	1	0	1	0	0	0	1	0	-0.520851	low
TCGA-85-A4JC	1.65479	1	1	0	0	0	1	0	0	1	1	0	1	1	1	0	0	0	0	1	0	0	0	0	0	-0.107827	low
TCGA-MP-A4TE	2.45479	1	1	0	0	0	1	0	0	1	0	0	0	0	1	0	0	0	0	1	0	1	0	0	0	-0.592176	low
TCGA-77-7463	3.89863	1	0	0	1	1	1	0	1	1	1	1	1	0	1	0	0	0	0	1	0	1	1	1	1	-0.443443	low
TCGA-96-A4JK	1.6137	0	1	0	0	0	1	0	0	1	0	1	1	0	0	0	0	0	0	1	0	0	1	0	0	-0.0303893	low
TCGA-55-7995	2.43562	0	1	1	1	0	0	0	0	1	1	1	1	0	0	1	1	0	0	1	0	0	0	0	1	-0.0673118	low
TCGA-33-4538	8.16164	1	1	0	0	0	0	0	0	1	1	1	1	1	1	1	0	0	0	1	0	1	0	1	0	-0.297605	low
TCGA-66-2769	0.589041	1	0	0	0	0	1	0	1	1	1	1	1	0	1	0	0	0	0	0	0	0	0	0	0	-0.0127706	low
TCGA-L4-A4E6	1.19178	0	0	0	1	1	1	1	1	0	1	1	1	0	0	0	0	1	1	0	1	0	0	1	1	-0.0116492	low
TCGA-99-AA5R	1.80274	0	1	1	1	0	1	1	1	0	1	0	1	0	1	0	1	1	1	1	1	0	0	1	0	-0.525833	low
TCGA-44-8120	0.712329	0	1	1	0	1	0	1	0	1	1	1	0	1	1	1	0	1	1	1	1	0	0	1	0	-0.157139	low
TCGA-63-A5ML	3.79726	0	0	0	0	0	1	0	0	1	1	1	1	1	1	0	0	0	1	1	1	0	0	1	1	-0.0521856	low
TCGA-L9-A50W	1.21096	1	0	0	0	1	0	0	0	1	0	0	1	0	1	0	1	1	1	0	0	1	0	0	1	-0.136615	low
TCGA-55-A48Z	1.78356	0	1	0	0	0	0	0	0	1	0	0	0	0	1	0	0	0	0	0	0	0	0	0	0	-0.150499	low
TCGA-21-1083	3.60274	1	1	0	0	0	1	0	0	1	1	1	1	1	1	1	1	1	0	1	0	0	1	0	0	0.550531	high
TCGA-39-5036	5.93151	0	1	1	0	0	1	0	0	1	1	1	1	0	0	0	0	0	0	1	0	0	0	0	0	-0.325862	low
TCGA-90-7769	0.980822	0	0	0	0	0	0	0	0	1	1	1	1	1	1	0	0	0	0	1	1	1	1	0	0	-0.0103846	low
TCGA-97-8547	1.8	0	0	0	0	1	0	0	0	0	1	0	1	0	1	0	0	0	1	1	1	0	0	0	1	0.151079	high
TCGA-86-8674	2.20822	0	0	0	1	1	0	0	0	1	0	0	0	0	1	0	0	0	0	0	1	1	0	0	1	-0.155373	low
TCGA-96-8170	1.45479	0	1	1	1	0	1	0	0	0	1	1	1	0	1	0	0	0	0	0	1	1	0	0	1	-0.0867633	low
TCGA-85-A53L	1.03288	0	0	1	0	0	1	0	1	1	1	1	0	1	1	0	1	1	0	1	1	0	0	0	1	-0.00440855	low
TCGA-60-2704	3.16164	1	1	1	0	0	0	0	0	1	1	0	1	1	1	0	0	1	0	0	0	0	0	0	1	-0.0803665	low
TCGA-J1-A4AH	1.59178	0	1	0	0	0	1	0	0	1	1	1	1	0	0	0	0	0	0	1	0	0	1	0	0	0.00555666	low
TCGA-O2-A52S	1.06027	1	1	1	0	0	1	0	0	1	1	1	1	0	0	0	0	0	0	0	0	0	1	1	0	-0.150592	low
TCGA-66-2737	0.167123	0	0	0	0	0	0	0	0	1	1	1	1	1	0	0	0	0	0	0	0	0	0	0	0	0.126634	high
TCGA-49-6761	0.969863	0	0	1	0	0	0	0	0	0	1	1	1	0	1	0	0	0	0	0	1	1	1	0	1	0.115832	high
TCGA-56-7731	0.00821918	1	1	0	0	0	0	1	0	0	1	1	0	0	1	0	0	1	0	1	1	0	0	1	0	-0.0722246	low
TCGA-NC-A5HK	0.350685	0	0	0	0	0	0	0	0	1	0	1	0	0	1	1	1	1	0	1	1	0	0	0	1	0.424324	high
TCGA-66-2771	1.58356	0	1	0	0	0	0	0	0	1	0	1	1	1	1	1	0	1	0	1	0	0	0	0	0	0.179318	high
TCGA-22-1017	4.06849	1	0	0	1	1	0	0	0	1	0	1	1	1	1	0	0	1	0	1	0	0	0	0	0	0.0616938	low
TCGA-60-2695	1.7589	0	0	0	0	0	1	1	1	0	1	1	1	0	0	0	0	0	0	0	0	0	1	1	1	0.00783605	low
TCGA-99-8032	0.120548	0	1	0	0	0	0	0	0	1	0	0	0	0	1	0	0	0	0	0	0	0	0	0	0	-0.150499	low
TCGA-62-A472	2.49315	0	0	0	0	1	0	0	0	0	1	1	0	0	1	0	1	1	1	1	0	1	0	0	1	-0.0843139	low
TCGA-66-2758	1.75068	0	0	0	0	0	0	0	0	1	0	1	1	1	0	0	0	1	0	0	0	0	0	1	0	-0.0158338	low
TCGA-63-A5MG	5.88493	0	1	0	0	0	0	0	0	1	0	0	0	0	1	1	0	0	0	1	0	0	0	0	0	-0.126074	low
TCGA-NC-A5HD	0.00547945	1	1	0	0	0	1	0	0	1	0	1	1	1	1	0	0	0	0	1	0	0	1	0	0	0.106859	high
TCGA-22-1002	0.358904	1	1	1	0	0	1	1	1	0	1	1	1	0	1	0	0	0	0	1	1	0	1	1	0	-0.238511	low
TCGA-69-8255	0.353425	0	1	0	1	0	0	0	0	0	0	1	0	1	1	1	1	1	0	0	0	0	0	0	0	0.533944	high
TCGA-22-4607	1.60822	1	1	0	0	0	1	0	0	1	1	1	1	0	0	0	0	0	0	1	0	1	0	0	0	-0.438111	low
TCGA-38-4630	2.93973	1	0	0	0	0	0	0	1	1	1	1	1	0	1	0	0	0	0	0	0	0	1	0	1	0.101638	high
TCGA-49-AAR2	6.09315	0	1	0	1	0	0	0	0	1	0	0	0	0	1	0	0	0	0	1	0	0	0	0	0	-0.421134	low
TCGA-05-4402	0.668493	1	1	1	0	0	0	0	0	1	1	1	1	0	1	0	0	0	1	1	0	1	0	0	0	-0.778298	low
TCGA-91-8496	1.38356	0	0	1	0	1	1	0	1	1	1	0	1	0	0	0	0	0	1	1	1	1	0	1	1	-0.859501	low
TCGA-55-A490	0.271233	1	1	0	0	1	0	0	0	1	1	0	1	0	1	0	0	1	0	1	0	0	0	0	0	-0.0625011	low
TCGA-66-2753	0.0849315	0	1	0	0	0	0	0	0	1	1	1	1	1	1	0	0	0	0	0	0	0	1	0	0	0.278184	high
TCGA-66-2795	0.334247	0	0	0	0	0	1	0	1	0	0	1	1	1	0	0	0	0	0	0	1	0	0	1	1	0.172274	high
TCGA-44-2661	3.17534	0	1	0	1	0	0	0	1	1	0	0	0	0	0	0	0	1	1	1	0	0	0	1	0	-0.925085	low
TCGA-85-A511	1.24658	1	1	0	0	0	0	0	0	1	1	1	1	1	1	0	1	1	0	0	0	0	0	0	0	0.32967	high
TCGA-90-A4ED	1.68493	0	1	1	0	0	1	0	0	1	1	0	0	0	0	0	0	0	0	0	0	1	0	0	0	-0.618117	low
TCGA-77-8150	4.53425	1	0	0	0	0	1	1	1	0	0	1	1	0	0	0	0	1	0	1	0	1	1	1	1	-0.478829	low
TCGA-63-A5MS	6.52329	0	1	0	1	0	0	0	0	1	0	0	1	1	1	1	1	1	0	1	1	0	0	0	0	0.292769	high
TCGA-05-4417	1.24658	0	1	0	1	1	0	1	1	1	0	0	0	0	1	0	0	0	0	0	0	0	0	1	0	-0.53841	low
TCGA-95-7039	3.48493	0	0	1	0	1	1	0	0	0	1	1	1	1	1	0	0	1	1	1	1	1	0	0	1	-0.0519494	low
TCGA-44-7671	2.43562	0	0	1	0	1	0	0	0	0	1	0	0	1	1	0	0	0	0	0	1	0	0	0	1	0.308656	high
TCGA-49-4488	2.38082	1	0	1	0	0	0	0	0	1	1	0	0	0	1	0	1	0	1	1	0	0	0	0	1	-0.429363	low
TCGA-55-6972	4.47123	1	0	0	0	1	0	0	0	1	0	0	0	1	1	0	0	0	1	1	1	0	0	0	1	-0.0417218	low
TCGA-55-7724	1.93151	0	1	1	1	1	0	1	1	1	1	1	1	1	1	1	1	1	0	1	0	0	0	1	0	-0.227865	low
TCGA-78-7159	5.40822	0	1	1	0	0	0	0	0	1	0	0	0	0	1	0	0	0	1	0	0	0	0	0	0	-0.493902	low
TCGA-LA-A7SW	1.11781	1	0	1	0	1	0	0	0	1	1	1	1	0	1	0	0	0	0	1	1	0	0	0	1	0.0549681	low
TCGA-34-7107	0.0931507	1	0	1	0	0	1	0	0	1	1	1	1	0	0	0	0	0	0	0	0	0	1	1	1	-0.0663838	low
TCGA-33-6738	5.27945	0	1	1	0	0	0	0	0	1	0	1	1	0	1	1	0	0	1	1	0	1	0	0	0	-0.595373	low
TCGA-21-5782	2.63562	1	1	1	0	0	1	0	0	0	1	1	1	0	1	0	0	0	0	0	0	0	0	0	0	0.0955472	high
TCGA-56-7221	1.66575	0	0	1	0	1	1	1	0	1	1	1	1	1	1	0	0	0	0	1	0	1	1	0	1	-0.242718	low
TCGA-60-2697	1.01918	1	1	0	1	0	0	1	0	0	0	0	1	0	1	0	1	1	0	0	0	0	0	1	0	-0.0612774	low
TCGA-44-6774	1.80274	0	0	1	0	0	1	0	0	0	1	0	1	0	0	0	0	0	0	0	1	0	0	1	1	0.0117351	low
TCGA-85-7710	0.115068	0	0	0	0	0	1	0	0	1	1	1	1	1	1	0	1	1	0	1	0	1	0	0	1	-0.027799	low
TCGA-85-8070	2.63014	0	1	0	0	0	1	0	0	1	1	1	1	1	1	0	0	0	0	1	0	1	1	0	0	-0.163493	low
TCGA-34-5234	6.22192	0	1	0	0	0	1	0	1	1	0	0	0	0	0	0	0	1	1	1	0	0	0	1	0	-0.789829	low
TCGA-22-4605	2.66849	1	0	0	0	0	1	0	1	0	1	1	1	1	1	0	0	0	0	1	1	1	1	1	0	-0.128975	low
TCGA-18-3406	1.01644	1	1	0	0	0	0	0	0	1	0	0	0	1	1	0	0	0	0	0	0	1	0	0	0	-0.381832	low
TCGA-49-AARN	3.10959	1	1	1	0	0	0	0	0	1	1	0	0	0	1	0	0	0	1	1	0	0	0	0	0	-0.652402	low
TCGA-21-1076	5.07397	0	0	1	1	0	0	1	1	1	1	1	1	1	1	0	1	1	0	0	0	0	1	1	1	-0.160044	low
TCGA-33-4582	8.6274	1	0	1	0	0	1	0	0	1	1	1	1	0	1	0	0	0	0	1	0	1	0	0	1	-0.485668	low
TCGA-33-AASJ	9.86301	1	1	0	0	0	0	0	0	0	0	1	1	0	1	0	0	0	0	1	0	0	1	0	0	0.137507	high
TCGA-35-4123	0.49863	0	0	1	0	0	1	0	0	0	1	1	1	1	1	0	1	1	0	0	1	1	1	0	1	0.438719	high
TCGA-73-7498	3.25753	0	1	0	1	1	0	0	0	1	0	0	0	0	1	1	0	0	1	1	1	0	0	0	0	-0.0582138	low
TCGA-18-4086	0.232877	1	1	0	0	0	0	0	0	1	1	1	1	0	0	0	0	0	0	1	0	0	0	0	0	-0.19088	low
TCGA-MP-A4TF	0.920548	1	1	0	0	0	1	0	0	1	1	0	1	1	1	1	0	1	0	1	0	0	0	0	0	0.161069	high
TCGA-05-4415	0.249315	1	1	0	0	1	1	0	0	0	1	1	1	1	1	1	1	1	0	1	1	1	0	0	0	0.564947	high
TCGA-44-3919	2.81096	1	1	1	0	0	0	0	0	1	0	1	1	0	0	0	0	1	1	1	0	0	0	0	0	-0.520205	low
TCGA-05-4420	2.49863	0	1	0	0	0	0	0	0	0	0	0	0	0	1	0	0	0	1	1	1	0	0	0	0	-0.165549	low
TCGA-58-8391	5.93699	0	0	0	0	0	1	0	0	1	1	1	1	0	0	0	0	0	0	0	0	0	1	1	1	0.127665	high
TCGA-60-2703	8.06849	1	1	0	0	0	0	0	0	1	1	1	0	1	1	1	1	1	0	1	0	0	0	0	0	0.286954	high
TCGA-77-8007	0.542466	1	0	1	0	0	1	0	0	0	1	1	1	1	1	1	1	1	0	0	1	0	1	0	1	0.963888	high
TCGA-21-1071	3.90685	1	0	0	0	0	0	0	0	1	1	1	1	1	1	0	0	1	0	0	0	0	0	0	1	0.275048	high
TCGA-43-6771	0.454795	1	0	0	1	1	1	0	0	0	1	1	1	0	1	0	0	0	0	1	1	1	0	0	1	0.0902754	high
TCGA-50-6592	2.12877	1	0	0	0	0	0	0	0	1	1	1	1	1	1	1	1	1	0	0	0	0	0	0	1	0.632749	high
TCGA-S2-AA1A	1.40548	0	1	1	1	0	0	0	0	1	0	0	0	0	1	0	0	1	0	0	0	0	0	1	0	-0.527258	low
TCGA-95-8494	0.230137	0	0	1	0	1	1	0	0	0	1	1	1	0	1	0	1	1	0	1	1	1	0	0	1	0.161271	high
TCGA-85-7699	2.74247	1	1	0	0	0	0	1	0	1	1	1	1	0	1	0	0	1	0	0	0	0	0	1	0	-0.13939	low
TCGA-60-2708	6.70411	0	0	1	0	1	1	0	0	0	1	1	1	0	1	0	0	0	0	1	1	0	0	0	1	0.278714	high
TCGA-53-A4EZ	2.93425	0	0	1	1	0	0	0	0	1	1	1	0	0	0	0	0	0	0	0	1	1	0	0	1	-0.39183	low
TCGA-55-8207	2.67671	0	0	1	1	1	0	0	1	0	1	0	0	1	1	0	1	0	1	1	1	0	0	1	1	-0.314841	low
TCGA-86-8673	2.36164	0	0	0	0	0	1	0	0	1	0	0	1	0	1	0	0	0	1	1	1	0	0	0	1	-0.119812	low
TCGA-66-2783	2.07945	0	1	0	0	0	1	0	0	1	0	1	1	0	1	0	0	0	0	0	0	0	0	0	0	0.0889706	low
TCGA-J2-8192	2.02466	0	0	1	1	1	1	0	1	0	1	0	1	1	1	0	1	1	1	0	1	0	0	1	1	0.0558366	low
TCGA-94-7557	0.0136986	1	0	0	0	0	0	0	0	1	1	1	1	0	1	0	0	0	0	0	1	0	1	0	1	0.4515	high
TCGA-33-4566	14.4849	1	1	0	0	0	1	0	1	0	1	1	1	0	1	1	1	1	0	1	0	1	1	1	0	-0.0083892	low
TCGA-68-8251	1.11233	0	0	1	0	0	0	1	1	0	1	1	1	1	1	1	1	1	0	0	1	0	1	1	1	0.463767	high
TCGA-77-7140	1.73151	1	0	0	0	0	1	0	0	1	1	1	1	1	0	0	0	0	0	1	0	1	1	0	1	-0.141568	low
TCGA-05-5420	1.25205	0	1	0	1	0	0	0	0	1	0	0	0	1	1	1	0	1	0	1	0	0	0	0	0	-0.0772738	low
TCGA-66-2754	0.167123	0	0	0	0	0	0	0	0	1	1	1	1	1	0	0	0	0	0	0	1	0	1	0	1	0.464181	high
TCGA-78-7146	0.473973	1	0	0	0	1	0	0	0	0	1	1	1	1	1	1	1	1	0	1	1	0	1	0	1	1.03376	high
TCGA-33-AASD	9.24932	1	0	0	0	1	1	0	0	1	1	1	0	0	1	0	0	0	0	1	1	0	0	0	1	0.240943	high
TCGA-43-7656	1.63288	0	1	1	1	0	0	1	0	1	1	1	1	0	1	1	1	1	0	1	0	0	1	1	0	-0.109002	low
TCGA-67-6217	1.15616	0	1	1	1	1	0	1	1	1	1	0	0	0	1	0	0	0	1	1	0	0	0	1	1	-1.00421	low
TCGA-97-A4LX	1.68219	0	1	1	1	0	0	0	0	1	0	0	1	0	0	0	1	1	0	0	0	0	0	1	0	-0.383572	low
TCGA-97-A4M7	1.72329	0	1	1	1	1	0	1	1	1	1	0	1	0	0	0	0	0	1	1	0	0	0	1	0	-1.03546	low
TCGA-96-7545	4.75616	1	1	1	1	0	0	1	1	1	1	1	1	1	1	0	0	1	0	0	1	1	1	1	1	-0.489204	low
TCGA-77-A5G7	0.493151	1	1	0	0	0	1	0	0	1	1	1	1	1	1	1	1	0	0	1	0	1	1	0	0	0.194208	high
TCGA-96-8169	1.52603	0	1	0	0	1	0	0	0	1	1	1	1	0	1	0	0	0	0	1	0	0	1	0	0	0.138106	high
TCGA-MP-A4TC	0.20274	1	0	0	1	1	1	0	0	0	1	1	0	1	1	1	1	1	0	0	1	0	0	0	1	1.00657	high
TCGA-66-2788	1.91507	0	1	1	0	0	0	0	0	1	1	1	1	0	1	0	0	0	0	1	0	0	0	0	0	-0.322645	low
TCGA-22-5482	0.978082	1	1	0	0	0	0	0	0	1	1	1	1	0	0	0	0	0	0	1	0	0	1	0	0	-0.0535102	low
TCGA-56-7580	2.53425	0	1	0	0	0	0	0	0	1	1	1	1	1	1	0	0	1	0	1	0	1	1	0	0	-0.172535	low
TCGA-50-7109	0.843836	1	1	0	0	0	0	0	0	1	0	0	0	0	1	0	0	0	1	0	0	0	0	0	0	-0.299854	low
TCGA-55-7728	1.92877	0	1	1	1	0	0	1	0	0	1	0	1	0	1	1	1	1	1	1	1	0	0	1	0	-0.180239	low
TCGA-85-8350	1.87123	0	1	0	0	0	1	0	0	1	1	1	1	0	1	0	0	0	0	1	0	0	0	0	0	-0.0695294	low
TCGA-39-5027	8.51507	0	0	0	0	0	1	0	0	1	1	1	1	1	1	0	0	0	0	1	0	0	0	0	1	0.089644	low
TCGA-63-7021	5.86849	0	1	0	0	0	0	0	0	1	0	1	1	0	1	0	0	0	0	0	0	1	0	0	0	-0.276394	low
TCGA-44-2666	0.265753	1	0	1	0	1	1	0	1	1	0	1	0	1	1	0	0	1	0	1	1	0	0	0	1	-0.0498522	low
TCGA-52-7811	0.728767	1	0	0	0	0	0	0	0	0	1	1	1	1	1	0	0	0	0	0	1	0	0	0	1	0.553774	high
TCGA-63-A5MB	8.55616	0	0	0	0	0	0	1	1	1	1	1	1	0	1	0	0	0	0	0	1	1	1	1	1	-0.295853	low
TCGA-NC-A5HT	2.20274	0	0	1	0	1	1	0	0	0	1	1	1	0	1	1	0	0	0	1	1	0	1	0	1	0.634955	high
TCGA-18-3410	0.4	1	1	0	0	0	1	0	0	1	1	1	1	1	1	1	1	1	0	1	0	0	1	0	0	0.550531	high
TCGA-55-8205	1.6411	0	1	0	1	0	1	0	1	0	1	1	1	0	1	1	1	1	0	1	0	0	0	1	0	0.0843496	low
TCGA-56-8625	0.863014	1	1	0	0	0	0	1	1	1	1	1	1	0	0	0	0	1	0	0	0	0	0	1	0	-0.387464	low
TCGA-98-8022	2.55616	1	0	1	0	0	1	0	1	0	1	1	1	0	1	0	0	0	0	0	1	1	1	1	1	-0.167437	low
TCGA-62-A46P	1.6274	1	0	0	0	1	1	0	0	1	0	0	0	0	1	0	0	0	1	0	1	0	0	0	1	0.136826	high
TCGA-37-A5EL	3.13151	1	0	0	0	0	0	0	0	1	1	1	0	1	1	1	1	1	0	1	1	0	1	0	1	0.672604	high
TCGA-J2-A4AD	1.50685	1	0	1	0	1	0	0	0	1	1	1	0	1	1	1	1	1	1	1	1	0	0	0	1	0.321164	high
TCGA-85-6561	3.35342	0	1	0	0	0	0	1	0	1	0	1	1	0	0	0	0	0	0	0	0	0	1	1	0	-0.150274	low
TCGA-91-A4BD	1.65205	0	1	0	0	1	0	0	1	0	1	0	0	0	1	1	0	0	1	1	1	0	0	1	0	-0.123736	low
TCGA-43-3920	2.7589	0	1	0	0	0	1	0	0	1	0	1	0	1	1	0	0	0	0	1	0	0	0	0	0	-0.0976507	low
TCGA-85-8287	0.0630137	1	1	1	0	0	0	0	0	1	1	0	1	0	1	0	0	1	0	0	0	0	0	0	0	-0.191437	low
TCGA-98-A53C	2.25205	0	1	0	1	0	1	1	1	0	1	0	0	0	1	1	1	1	0	1	1	0	0	1	0	-0.0306986	low
TCGA-86-6851	0.490411	0	1	0	1	1	0	0	0	1	0	0	1	1	1	1	1	1	1	1	0	0	0	1	0	-0.0478719	low
TCGA-44-6778	5.10685	0	1	1	1	0	0	1	1	0	1	0	1	0	0	0	0	1	0	0	0	0	1	1	0	-0.468915	low
TCGA-67-6215	0.476712	0	0	0	0	1	0	0	0	0	1	1	0	1	1	0	1	1	1	0	1	0	0	0	1	0.655467	high
TCGA-97-A4M5	1.73699	0	1	1	1	1	1	1	1	1	1	0	0	0	0	1	0	0	1	1	1	0	0	1	0	-0.660588	low
TCGA-39-5031	5.04384	1	1	1	0	0	1	0	0	1	0	1	1	0	1	0	0	0	0	0	0	0	0	0	0	-0.105078	low
TCGA-NC-A5HJ	1.14521	1	0	1	1	1	1	1	1	1	1	1	1	0	0	0	0	1	1	1	0	0	0	1	1	-0.728895	low
TCGA-55-6968	3.54247	1	1	0	0	0	0	0	0	1	0	1	1	0	0	0	0	0	0	0	0	0	0	1	0	-0.188927	low
TCGA-05-4432	2.08493	0	1	1	0	0	1	0	0	1	0	0	0	0	0	0	0	0	0	0	0	0	0	0	0	-0.347764	low
TCGA-56-A4BX	1.10959	0	0	1	0	0	1	0	0	1	1	1	1	1	1	0	0	0	0	1	0	1	1	0	1	-0.273333	low
TCGA-97-8179	1.19178	0	0	1	0	1	1	0	0	1	1	1	1	0	1	0	0	0	0	1	1	0	0	1	1	-0.0425114	low
TCGA-85-8071	2.23288	0	1	1	0	1	1	0	0	0	1	1	1	0	1	0	0	0	0	1	0	0	1	0	0	0.167804	high
TCGA-56-A49D	1.74521	0	0	1	1	0	1	1	1	0	1	1	1	1	1	0	1	1	0	1	1	1	1	1	1	-0.272971	low
TCGA-90-6837	2.07671	0	0	0	0	0	1	0	0	0	0	0	1	0	0	0	0	0	0	0	1	1	0	0	0	-0.0160193	low
TCGA-64-5774	7.33151	0	1	0	0	0	0	0	0	1	0	0	0	0	1	0	0	0	0	0	0	0	0	0	0	-0.150499	low
TCGA-22-1012	1.17534	1	0	0	0	0	1	0	0	1	1	1	1	0	1	0	0	0	0	0	0	1	1	0	1	0.040197	low
TCGA-43-5670	2.32603	0	0	1	0	0	1	1	0	0	1	1	0	1	1	1	1	1	0	1	1	0	0	0	1	0.466214	high
TCGA-73-4662	6.89041	0	1	1	1	0	0	1	1	1	0	0	0	0	1	1	0	0	1	1	1	0	0	1	0	-0.82265	low
TCGA-62-A46Y	1.13425	1	1	1	1	1	0	0	0	1	1	0	0	0	1	1	0	0	1	1	0	1	0	0	1	-0.650581	low
TCGA-55-7907	0.939726	1	1	1	1	1	0	0	0	1	1	1	1	1	1	0	1	1	1	1	0	0	0	0	0	-0.155037	low
TCGA-MF-A522	0.986301	1	0	0	0	1	0	0	0	1	1	1	1	1	1	1	0	1	0	1	1	0	1	0	1	0.730247	high
TCGA-50-8459	3.06575	0	1	1	0	0	1	0	0	1	1	0	1	0	0	0	1	1	1	1	1	0	0	1	0	-0.392099	low
TCGA-56-1622	2.4137	1	0	0	0	1	0	1	0	1	1	1	1	1	1	0	0	0	0	1	1	0	0	0	1	0.225264	high
TCGA-39-5011	11.1041	0	1	1	0	0	0	0	0	1	1	1	1	0	0	0	0	1	1	1	0	0	0	0	0	-0.484259	low
TCGA-05-4426	2.16712	0	0	1	0	1	0	0	0	1	1	0	0	0	1	1	1	1	1	1	0	0	0	0	1	-0.0311352	low
TCGA-64-5781	4.27123	0	1	0	0	0	1	0	1	0	0	0	0	0	1	0	0	1	0	0	1	0	0	0	0	0.101553	high
TCGA-18-4721	12.8603	0	1	1	0	0	0	0	0	1	1	1	1	1	0	0	0	0	0	0	0	0	1	1	0	-0.134695	low
TCGA-77-8139	8.67397	0	1	1	0	0	0	0	0	0	1	1	1	0	0	0	0	0	0	0	0	0	0	0	0	-0.0258036	low
TCGA-50-5939	1.26027	1	1	0	0	0	0	0	0	1	1	1	0	1	1	1	1	1	0	1	0	0	1	0	0	0.424324	high
TCGA-35-3615	0.0383562	0	0	0	1	1	1	0	0	1	1	0	0	0	1	0	0	0	0	1	0	0	0	1	1	-0.269126	low
TCGA-NC-A5HO	3.66027	0	0	0	0	0	1	0	0	0	1	1	1	1	1	1	1	1	0	1	0	1	0	0	1	0.355751	high
TCGA-78-7220	2.21096	1	0	0	0	0	0	0	0	0	1	1	1	1	1	0	0	0	0	0	1	0	0	0	1	0.553774	high
TCGA-55-6975	0.323288	1	1	0	0	0	1	0	0	0	0	1	1	1	1	0	0	0	0	0	1	0	0	0	0	0.492686	high
TCGA-60-2714	4.19452	0	1	0	0	0	0	0	0	1	0	0	1	1	1	0	0	0	0	0	0	0	0	0	0	-0.00839371	low
TCGA-86-7953	2.73151	0	0	1	0	0	1	1	1	1	1	1	1	0	1	0	1	1	0	0	0	0	0	1	1	-0.237123	low
TCGA-38-4625	8.14521	0	1	1	0	0	0	0	0	0	1	1	1	0	1	0	0	0	0	1	1	0	0	0	0	0.00610613	low
TCGA-86-8359	1.21644	1	0	0	0	1	1	0	1	0	0	0	1	0	1	0	0	0	1	0	1	1	0	0	0	-0.159548	low
TCGA-22-5479	7.19178	1	1	0	0	0	1	0	0	1	0	1	1	0	1	0	0	0	0	1	0	0	0	0	0	-0.105475	low
TCGA-44-8117	1.05479	0	1	1	1	1	1	0	0	0	1	0	1	1	1	1	0	1	1	1	1	1	0	0	0	-0.106739	low
TCGA-85-8481	0.646575	1	0	0	0	0	0	0	0	1	1	1	0	1	1	0	1	1	0	0	1	0	0	0	1	0.51081	high
TCGA-55-8301	1.46301	0	1	1	0	0	0	0	0	1	0	0	0	0	1	0	1	1	1	1	0	0	0	0	0	-0.499493	low
TCGA-22-1005	5.35068	1	1	0	0	0	0	0	0	1	0	0	0	0	1	1	0	0	1	1	0	0	0	0	0	-0.275429	low
TCGA-38-4631	0.969863	1	1	0	0	0	1	0	0	0	0	1	1	1	1	1	1	1	0	1	1	0	0	0	0	0.705966	high
TCGA-49-6744	4.61096	0	1	1	0	0	0	1	1	1	1	0	0	1	1	1	1	1	1	1	1	0	0	1	0	-0.446694	low
TCGA-85-8664	1.50685	1	0	0	0	0	1	0	0	1	1	1	1	0	1	0	0	1	1	1	0	0	0	0	1	-0.0846511	low
TCGA-56-8083	0.410959	0	0	1	0	0	1	0	0	1	1	1	1	0	0	0	0	0	1	1	1	0	0	1	1	-0.383483	low
TCGA-43-A474	0.967123	0	0	0	0	0	1	0	0	1	1	1	1	0	1	0	0	0	0	0	0	0	1	0	1	0.346495	high
TCGA-18-3416	2.66575	1	1	0	1	1	0	0	1	1	0	1	1	1	1	1	1	1	0	1	0	0	1	1	0	0.166325	high
TCGA-56-7730	0.542466	1	0	0	0	1	1	0	0	0	1	1	1	1	1	0	0	0	0	1	1	0	1	0	1	0.685098	high
TCGA-69-7763	1.89041	0	1	1	1	1	1	0	0	0	0	0	1	0	1	0	0	0	0	1	1	0	0	1	0	-0.187438	low
TCGA-21-5787	0.90137	1	1	1	0	0	1	1	1	0	0	1	1	0	1	0	0	0	0	1	1	0	1	1	0	-0.274457	low
TCGA-44-A47B	0.786301	0	0	1	1	1	0	0	0	0	1	1	1	0	1	1	0	1	1	1	1	0	0	0	1	0.262998	high
TCGA-66-2770	1.91781	0	1	0	0	0	1	0	0	1	1	1	1	0	1	0	0	0	0	1	0	0	0	0	0	-0.0695294	low
TCGA-66-2742	1.75616	0	1	0	0	0	0	0	0	1	0	1	0	1	1	0	0	1	0	1	0	0	0	0	0	-0.106693	low
TCGA-55-A491	1.71507	0	1	1	0	0	0	0	0	1	0	0	1	0	0	0	0	0	1	1	0	0	0	0	0	-0.683492	low
TCGA-66-2792	2.50137	0	0	0	0	0	1	0	0	1	1	1	1	0	0	0	0	0	0	1	0	0	1	0	0	0.05366	low
TCGA-85-A510	1.32055	0	0	0	0	0	0	0	1	0	0	1	1	0	0	0	0	0	1	0	1	0	0	1	1	-0.111112	low
TCGA-77-8128	3.15068	1	0	0	0	0	1	0	0	1	1	1	1	0	0	0	0	0	0	0	1	0	1	0	1	0.448283	high
TCGA-44-7670	2.41644	0	1	1	1	0	0	0	0	1	1	1	1	1	1	1	0	0	0	1	1	0	0	0	1	0.0951783	high
TCGA-05-4405	1.67123	0	1	0	0	0	0	0	0	1	1	0	1	1	1	0	0	0	1	1	0	0	0	1	0	-0.472795	low
TCGA-33-4587	4.53699	1	0	0	0	0	0	0	0	1	1	1	1	0	0	0	0	0	0	1	0	0	0	0	1	-0.106672	low
TCGA-78-7539	2.16712	0	1	1	0	1	0	1	1	1	1	1	0	1	1	1	0	1	0	1	0	0	0	1	1	-0.321541	low
TCGA-98-7454	1.7863	0	1	1	1	0	0	1	1	1	0	1	1	1	1	0	1	1	0	0	0	0	0	1	0	-0.417569	low
TCGA-MP-A4T7	0.457534	1	0	1	1	1	1	0	0	0	1	1	1	0	1	0	0	0	0	1	1	0	0	1	1	0.0459785	low
TCGA-91-6828	0.884932	0	1	0	1	1	0	0	1	0	1	1	1	1	1	0	0	0	0	0	1	0	0	1	0	0.180372	high
TCGA-93-A4JP	1.58356	0	0	0	1	1	1	0	1	0	1	1	1	1	0	0	0	0	1	1	1	1	0	1	1	-0.388736	low
TCGA-49-4514	4.65753	0	1	1	0	0	0	1	0	1	0	1	0	0	1	0	0	0	1	1	0	0	0	0	0	-0.673804	low
TCGA-MP-A4SW	4.87123	1	1	0	1	0	0	0	0	1	0	0	1	0	1	0	1	1	1	1	0	0	0	0	0	-0.314494	low
TCGA-50-5049	8.47671	0	1	0	0	0	0	0	0	1	0	0	0	0	0	0	0	1	1	1	0	0	0	0	0	-0.506559	low
TCGA-50-5051	1.30959	1	1	1	0	0	1	0	0	0	0	0	0	0	1	0	0	0	0	1	1	0	0	0	0	-0.151175	low
TCGA-NC-A5HR	3.40822	0	0	0	0	0	1	0	0	1	1	1	1	0	1	0	0	0	0	1	1	0	1	0	1	0.316121	high
TCGA-64-1676	4.73425	0	0	0	0	1	0	0	0	1	0	0	0	0	1	0	0	0	0	1	0	0	0	0	0	-0.167509	low
TCGA-91-6849	0.0958904	0	1	1	1	1	0	0	0	0	0	0	0	1	1	0	0	0	0	1	1	0	0	0	0	-0.0821342	low
TCGA-38-4627	3.14247	1	0	0	0	1	1	0	0	0	1	0	1	0	0	0	0	0	0	0	1	0	0	0	1	0.491663	high
TCGA-MN-A4N1	2.26575	0	0	0	0	1	0	0	0	1	1	1	0	0	1	0	0	0	1	1	1	0	0	0	1	0.0325216	low
TCGA-55-6642	6.70959	0	1	1	0	1	0	0	0	1	0	0	0	1	1	0	0	0	1	0	0	0	0	0	0	-0.289605	low
TCGA-NC-A5HQ	1.2274	1	1	1	1	0	1	1	0	0	1	1	1	0	1	1	1	1	0	1	1	1	1	1	0	-0.0274826	low
TCGA-93-7348	1.45479	0	0	1	1	0	0	0	0	0	1	0	0	0	1	0	0	0	1	0	0	0	0	0	1	-0.285258	low
TCGA-NJ-A4YQ	3.92329	0	1	0	1	0	0	0	0	1	0	0	0	0	1	1	0	1	0	0	0	0	0	0	0	0.0422074	low
TCGA-73-A9RS	0.931507	1	1	0	0	0	0	0	0	1	1	1	0	1	1	1	1	0	1	1	1	0	0	0	0	0.251646	high
TCGA-55-6970	1.27123	1	1	0	1	1	0	1	1	0	0	1	1	1	1	1	0	1	0	1	1	0	0	1	0	0.120158	high
TCGA-56-5898	1.52055	0	0	0	0	0	1	0	0	0	1	1	1	0	0	0	0	0	0	1	1	0	1	1	1	0.26197	high
TCGA-78-7153	9.9589	0	0	0	0	0	0	0	0	1	0	0	0	0	0	0	0	0	0	0	0	0	0	1	1	-0.28512	low
TCGA-78-7145	2.26301	1	0	0	0	1	0	0	0	1	1	1	1	1	1	0	1	0	1	1	1	0	0	0	1	0.313457	high
TCGA-78-7158	0.490411	1	0	0	0	1	0	0	1	1	1	1	1	0	1	0	0	0	0	0	0	1	1	1	1	-0.231874	low
TCGA-62-8402	4.10411	1	0	0	1	1	0	0	0	1	1	0	1	0	1	1	0	0	0	0	0	0	0	0	0	0.272705	high
TCGA-55-A48Y	1.72603	0	1	0	0	0	0	0	0	1	0	0	0	0	1	0	0	0	0	1	0	0	0	0	0	-0.344945	low
TCGA-49-6767	1.85479	0	0	1	0	0	0	0	0	1	1	1	1	0	1	1	1	1	0	1	0	1	0	0	1	-0.137009	low
TCGA-50-5066	3.95068	0	1	0	0	0	0	0	0	1	0	0	0	1	1	0	0	1	1	1	0	0	0	0	0	-0.36931	low
TCGA-XC-AA0X	0.0164384	1	1	1	1	0	0	1	0	0	1	1	1	0	1	1	0	1	0	1	0	0	1	1	0	-0.0831535	low
TCGA-69-7980	1.12603	0	1	1	0	1	0	1	1	0	1	1	1	1	1	1	1	1	1	1	1	0	0	1	0	0.02772	low
TCGA-95-7043	1.37808	1	0	0	0	0	0	0	0	1	1	1	0	0	0	0	0	0	0	1	0	0	0	0	1	-0.173812	low
TCGA-85-8072	2.55342	0	1	0	1	0	0	1	0	1	1	1	1	0	0	0	0	0	0	1	0	0	0	1	0	-0.522334	low
TCGA-94-8035	0.334247	0	0	0	0	1	1	0	0	0	1	1	1	1	1	0	0	0	0	1	0	0	1	0	0	0.484921	high
TCGA-77-6842	2.46301	1	1	1	1	0	1	0	0	0	1	1	1	0	1	1	1	1	0	1	1	0	0	1	0	0.240163	high
TCGA-22-4601	2.89589	1	0	0	0	1	1	0	0	1	1	1	1	1	0	0	0	0	0	1	0	0	1	0	1	0.294063	high
TCGA-33-AAS8	3.05205	1	1	1	0	0	1	0	0	1	1	1	1	0	1	0	0	0	0	1	0	0	0	0	0	-0.263578	low
TCGA-66-2727	1.4137	1	0	0	0	0	1	0	0	1	0	1	1	0	0	0	0	0	0	1	0	0	0	1	0	-0.276202	low
TCGA-22-1011	0.145205	1	1	1	0	0	0	0	0	1	1	0	0	0	1	0	0	0	0	0	0	0	0	0	0	-0.308601	low
TCGA-66-2777	0.167123	0	0	0	0	0	1	0	0	1	1	1	1	0	0	0	0	0	0	1	0	0	1	1	0	-0.102886	low
TCGA-95-7948	1.30411	0	0	1	0	0	0	0	0	1	1	0	0	1	1	0	0	0	0	1	1	0	0	0	1	-0.179802	low
TCGA-55-7281	2.38904	0	1	1	0	1	0	1	1	0	1	0	1	0	1	0	1	1	1	1	1	1	0	1	1	-0.649571	low
TCGA-44-3918	2.83836	0	1	0	0	0	0	0	0	1	0	0	1	0	0	0	0	0	0	0	0	0	0	0	0	-0.145642	low
TCGA-MP-A4SY	4.11233	1	0	0	0	0	0	0	0	1	1	1	0	1	1	0	1	1	0	1	1	0	0	0	1	0.316364	high
TCGA-55-7911	1.47123	0	1	1	1	0	0	1	1	1	1	1	1	1	1	1	1	1	1	1	0	0	1	1	0	-0.369183	low
TCGA-77-7337	8.91233	1	0	0	0	1	1	0	0	1	1	1	1	1	1	0	0	0	0	1	0	1	0	0	1	-0.0873214	low
TCGA-85-6175	0.805479	1	0	0	0	0	1	1	0	0	1	0	1	0	1	0	1	1	0	0	1	0	0	1	1	0.358205	high
TCGA-73-7499	4.19452	1	1	0	0	0	0	0	0	1	0	0	0	0	1	0	0	0	1	1	0	0	0	0	0	-0.4943	low
TCGA-77-A5G6	1.85753	1	1	0	0	0	1	0	0	0	1	1	1	0	1	0	0	0	0	1	1	0	0	1	0	0.102675	high
TCGA-78-7633	4.1863	1	0	1	0	1	0	0	0	1	1	0	0	1	1	0	0	0	0	0	1	0	0	0	1	0.143976	high
TCGA-43-2576	3.35068	0	1	0	0	0	0	0	0	0	0	0	0	0	1	0	0	0	0	0	0	0	0	0	0	0.0141806	low
TCGA-44-5643	2.77534	0	1	1	1	0	0	1	1	1	1	1	1	1	1	1	1	1	0	1	0	0	1	1	0	-0.219828	low
TCGA-58-8388	1.12877	1	0	1	0	0	1	1	0	0	1	1	1	1	1	1	1	1	1	1	1	0	0	1	1	0.227453	high
TCGA-67-6216	0.386301	0	1	1	1	0	0	0	0	0	1	0	0	0	1	1	1	1	1	1	1	0	0	1	0	-0.148661	low
TCGA-97-A4M6	1.55616	0	1	1	1	0	0	1	0	0	1	0	1	0	1	1	1	1	1	1	0	0	0	1	1	-0.308205	low
TCGA-78-7147	1.60548	1	0	0	0	1	0	0	0	1	1	1	1	0	1	1	0	0	1	1	0	0	0	0	1	0.154461	high
TCGA-43-7657	0.646575	0	0	0	0	0	0	0	0	1	1	1	0	0	0	0	0	0	0	1	1	0	0	0	1	-0.00974004	low
TCGA-37-A5EN	1.80822	0	1	1	0	0	1	1	0	1	0	1	1	0	1	0	0	0	0	1	0	0	1	1	0	-0.417418	low
TCGA-77-A5GB	2.56712	1	1	0	0	0	0	0	0	1	1	1	1	0	1	0	0	0	0	0	0	0	1	0	0	0.20322	high
TCGA-66-2759	2.08767	0	1	0	0	0	1	0	0	1	1	1	1	1	1	1	0	1	0	1	0	0	0	0	0	0.274331	high
TCGA-56-8626	0.827397	1	0	0	0	1	1	0	0	1	1	1	1	0	0	0	0	0	0	1	1	0	1	0	1	0.38317	high
TCGA-55-8302	1.30959	0	1	1	1	1	0	0	0	0	1	1	1	0	1	0	0	1	0	1	1	0	0	0	0	0.109274	high
TCGA-18-3421	7.24658	0	0	0	0	0	1	0	1	1	1	1	1	1	0	0	0	1	0	1	1	1	0	1	1	-0.407178	low
TCGA-22-1000	1.24384	1	1	0	0	0	0	0	0	1	1	0	1	0	1	0	0	0	0	0	0	0	0	1	0	-0.203959	low
TCGA-49-AAR0	13.0548	0	1	1	0	0	1	1	0	0	1	0	0	0	0	0	0	0	0	1	1	0	0	1	1	-0.396672	low
TCGA-38-4632	3.71781	1	0	1	0	0	0	0	1	1	1	1	0	1	1	1	1	1	0	1	1	0	0	0	1	0.155395	high
TCGA-55-8206	2.43288	0	1	1	1	1	0	1	1	1	0	0	1	0	0	0	0	0	1	1	1	0	0	1	0	-0.907331	low
TCGA-L9-A8F4	1.30411	0	1	0	0	0	0	0	0	1	0	0	0	0	1	0	0	1	0	1	0	0	0	0	0	-0.29492	low
TCGA-62-A470	3.27123	1	0	0	1	1	1	0	0	1	1	1	1	0	0	0	0	0	1	1	1	1	1	0	1	-0.148673	low
TCGA-55-8514	1.42466	0	0	1	0	0	0	0	0	0	1	0	0	1	1	0	0	0	1	0	1	0	0	0	1	0.029968	low
TCGA-70-6722	1.00548	0	0	0	0	0	1	0	0	1	1	1	1	1	1	1	1	1	0	0	1	0	1	0	1	0.993258	high
TCGA-66-2791	0.419178	1	1	0	0	0	0	0	0	1	0	1	1	1	0	0	0	1	0	1	0	0	0	1	0	-0.258383	low
TCGA-55-A492	1.63288	0	1	0	0	0	0	0	0	1	0	0	0	0	1	0	0	0	0	1	0	0	0	0	0	-0.344945	low
TCGA-44-2665	3.56438	0	0	0	0	1	0	0	0	0	1	0	0	0	1	0	0	0	0	0	1	0	0	0	1	0.42774	high
TCGA-44-7659	1.89315	0	0	0	1	0	0	0	0	0	1	1	1	0	1	0	0	0	1	1	1	0	0	1	1	-0.0977274	low
TCGA-60-2723	2.99178	0	1	0	0	0	1	0	0	1	1	1	0	1	1	0	0	0	0	1	0	0	0	1	0	-0.218251	low
TCGA-77-7335	5.84384	1	0	1	0	0	1	1	1	1	1	1	1	1	1	0	0	0	0	0	0	1	0	1	1	-0.657311	low
TCGA-38-4626	10.0658	0	0	0	0	1	1	1	1	0	1	1	1	1	0	0	0	0	1	1	1	0	0	1	1	-0.104966	low
TCGA-64-1677	1.72055	1	1	0	0	0	0	0	0	1	0	0	0	0	1	1	0	1	0	1	0	0	0	0	0	-0.0760491	low
TCGA-05-5425	2.41644	0	1	0	1	1	0	1	1	1	0	0	0	1	1	1	1	1	1	1	1	0	0	1	0	-0.235448	low
TCGA-MP-A4T6	4.90411	1	0	1	1	0	0	0	0	1	1	0	0	0	1	0	0	0	1	1	0	1	0	0	1	-0.950681	low
TCGA-34-5927	3.72877	0	0	0	0	1	1	0	0	1	1	1	1	1	1	0	0	0	0	1	0	0	1	0	1	0.356347	high
TCGA-56-8308	1.41644	0	1	0	0	0	1	0	0	1	0	1	1	1	1	0	0	1	0	0	0	0	1	1	0	0.194784	high
TCGA-50-5944	4.79452	0	0	1	0	1	0	0	1	1	1	0	1	1	1	0	0	0	1	1	1	0	0	1	1	-0.475021	low
TCGA-77-8144	2.28219	0	0	0	0	0	1	0	0	0	1	1	1	1	1	0	0	1	0	1	1	1	1	1	1	0.142945	high
TCGA-85-8479	1.28219	0	0	1	0	0	1	0	1	1	1	1	1	0	1	0	0	0	0	1	1	1	0	0	1	-0.507386	low
TCGA-05-4425	1.83288	0	0	0	0	0	1	0	0	0	1	0	1	1	1	0	1	1	0	0	1	0	0	1	1	0.531888	high
TCGA-66-2763	0.0821918	0	1	1	0	0	0	0	0	1	0	1	1	0	1	0	0	0	0	1	0	1	1	0	0	-0.527519	low
TCGA-44-A4SS	1.13699	0	0	1	0	0	0	1	0	0	1	1	1	1	1	1	1	1	0	1	1	0	0	1	1	0.317741	high
TCGA-21-1072	8.26301	0	0	0	0	0	1	1	1	1	1	1	0	1	1	0	0	0	0	1	0	0	0	1	1	-0.418551	low
TCGA-62-8395	3.33151	0	0	0	0	1	0	0	0	1	1	0	1	0	0	0	0	0	1	1	1	0	1	0	1	0.0614855	low
TCGA-33-4586	1.1726	1	0	0	0	0	0	0	0	1	1	1	1	0	1	0	0	0	0	1	0	0	0	1	1	-0.200934	low
TCGA-58-8392	1.3726	1	0	0	0	0	1	0	0	0	1	1	1	0	1	0	0	0	0	1	1	0	1	0	0	0.444695	high
TCGA-50-6591	0.326027	1	0	1	0	1	1	0	0	0	1	1	1	0	0	0	0	0	0	0	1	0	0	0	1	0.410876	high
TCGA-93-8067	0.509589	0	1	0	1	1	1	0	0	0	1	1	1	0	1	0	0	0	0	1	1	0	0	0	0	0.312365	high
TCGA-58-A46J	7.09315	0	0	0	0	0	1	0	0	0	1	1	1	0	1	0	0	0	0	1	1	1	1	0	0	0.138397	high
TCGA-18-3417	3.00548	1	0	0	0	0	1	0	0	1	1	1	1	1	1	0	0	1	0	0	0	0	0	0	1	0.334115	high
TCGA-49-AAQV	1.85479	1	1	1	0	0	0	0	0	0	1	0	0	0	1	0	0	1	1	1	1	0	0	0	0	-0.273627	low
TCGA-67-3774	1.05479	0	0	1	1	1	0	1	0	0	0	0	0	0	1	0	1	1	1	0	1	0	0	1	1	-0.0942083	low
TCGA-21-5786	2.8274	0	1	1	0	0	0	0	0	0	0	1	0	0	1	0	0	0	0	1	1	0	0	0	0	-0.09698	low
TCGA-50-5044	1.70959	1	1	0	0	0	1	0	0	0	0	1	1	0	1	0	0	0	1	1	1	0	0	0	0	0.0739207	low
TCGA-66-2768	0.167123	0	0	0	0	1	1	0	1	1	1	1	1	0	1	0	0	0	0	1	1	0	0	1	1	-0.0342532	low
TCGA-64-5779	2.36712	0	1	0	1	0	0	0	0	1	0	0	0	1	1	0	0	0	0	0	0	0	0	0	0	-0.151723	low
TCGA-98-A53B	0.167123	1	1	1	1	0	0	0	0	1	1	1	1	0	1	1	0	1	0	1	1	0	1	0	0	0.171503	high
TCGA-55-8508	1.69041	0	1	1	0	0	1	0	0	1	0	0	0	0	1	0	0	0	1	1	0	0	0	0	0	-0.629281	low
TCGA-86-7713	3.16986	0	0	0	1	1	0	1	0	1	0	1	0	1	1	0	0	0	0	1	0	0	0	0	0	-0.154189	low
TCGA-44-3396	3.09589	0	1	0	0	0	0	0	0	1	0	1	1	1	1	0	1	1	1	0	0	0	0	0	0	0.144369	high
TCGA-86-8073	2.0274	0	0	1	0	1	0	0	0	1	1	1	1	1	1	1	0	0	1	1	1	0	0	1	1	0.0429023	low
TCGA-NJ-A4YI	0.0109589	1	0	0	0	1	1	0	0	0	1	0	1	1	1	1	1	1	1	1	1	0	0	1	1	0.53629	high
TCGA-97-8174	0.449315	1	0	1	0	0	1	1	1	1	0	1	1	1	1	0	1	1	1	0	1	0	0	1	1	-0.183387	low
TCGA-NC-A5HI	4.77534	0	1	0	0	0	0	0	0	1	1	1	1	0	1	1	0	0	0	1	0	1	0	0	0	-0.216024	low
TCGA-97-A4M0	1.7863	0	1	1	1	1	0	1	1	1	1	0	1	0	1	1	1	1	1	1	0	0	0	1	1	-0.529342	low
TCGA-37-A5EM	2.37534	0	0	0	0	0	1	1	1	0	1	1	1	0	1	0	0	0	0	1	1	0	0	1	1	-0.0976242	low
TCGA-43-3394	3.26027	1	0	0	0	0	1	0	0	1	1	1	1	1	1	0	0	0	0	1	0	0	0	0	1	0.089644	low
TCGA-43-5668	1.53151	1	1	1	1	0	0	1	0	1	1	1	1	0	0	1	1	1	1	1	0	0	0	1	0	-0.458011	low
TCGA-05-4427	2.16712	0	0	0	0	0	0	0	0	1	1	1	1	1	0	0	0	0	0	1	0	0	1	1	1	-0.0508832	low
TCGA-85-A50M	2.26301	1	0	0	1	1	0	0	0	1	1	1	1	1	1	0	1	1	0	0	0	0	0	0	0	0.430916	high
TCGA-22-5481	6.6	1	1	1	0	0	0	0	0	1	1	1	1	1	1	0	0	1	0	0	0	0	1	0	0	0.13416	high
TCGA-62-8397	3.53151	0	1	0	0	0	0	0	0	1	1	0	0	0	0	0	0	0	1	1	0	1	0	0	0	-0.826936	low
TCGA-85-8355	0.167123	0	1	1	1	0	0	1	1	1	1	1	1	0	0	1	1	0	0	0	0	0	1	1	0	-0.212656	low
TCGA-80-5611	7.10959	0	1	1	0	1	0	0	0	0	1	1	1	0	1	1	1	0	0	1	1	1	0	0	0	0.186842	high
TCGA-55-6983	7.73425	0	1	1	0	0	1	1	1	0	1	0	0	0	0	0	0	0	0	0	1	1	0	1	0	-0.73042	low
TCGA-63-7022	5.67945	0	1	0	0	0	0	0	0	1	0	0	1	0	0	0	0	0	0	0	0	0	0	0	0	-0.145642	low
TCGA-49-4490	1.05479	1	0	1	0	0	0	0	0	1	1	0	0	0	1	0	1	1	1	1	1	0	0	0	1	-0.215267	low
TCGA-69-7978	0.367123	0	1	0	0	0	0	0	0	1	1	1	1	1	1	1	1	1	0	1	0	0	0	0	0	0.354094	high
TCGA-69-7973	0.630137	0	1	0	1	1	0	0	0	1	0	0	0	0	1	0	0	0	0	1	0	0	0	1	0	-0.448348	low
TCGA-52-7812	2.28767	1	0	0	1	1	0	0	0	0	1	1	1	0	1	1	1	1	0	1	0	0	0	0	0	0.545055	high
TCGA-22-5474	1.21918	1	1	1	0	0	0	0	0	1	0	0	1	0	0	0	0	0	0	0	0	0	0	0	0	-0.339691	low
TCGA-22-4591	1.70685	1	0	0	0	0	0	0	0	1	1	1	1	1	0	0	0	0	0	1	1	1	0	0	1	-0.173933	low
TCGA-18-3415	7.67945	1	0	0	0	0	1	0	1	1	0	1	0	1	1	0	0	0	0	0	0	1	0	1	1	-0.467631	low
TCGA-95-7567	1.55616	0	1	1	0	1	0	0	0	1	0	0	1	1	1	1	1	1	1	1	0	0	0	0	0	-0.0091848	low
TCGA-60-2719	3.55342	0	1	1	0	0	0	0	0	1	1	1	1	0	0	0	0	0	0	1	0	1	0	1	0	-0.847773	low
TCGA-98-8021	2.56712	0	1	0	0	0	1	0	0	1	1	1	1	0	1	0	0	0	0	1	0	0	0	0	0	-0.0695294	low
TCGA-77-7138	0.931507	1	1	0	0	0	1	0	0	0	1	1	1	1	1	1	0	0	0	1	1	0	1	0	0	0.690427	high
TCGA-94-8490	0.419178	0	0	1	0	0	1	0	0	1	1	1	1	0	1	0	0	0	0	1	1	0	1	0	1	0.122072	high
TCGA-55-6985	3.37808	0	1	0	1	1	0	1	1	0	1	0	1	0	1	0	0	0	1	1	0	0	0	1	0	-0.614445	low
TCGA-60-2711	3.45205	0	1	0	0	0	1	0	0	1	0	1	1	0	1	0	0	0	0	1	0	0	0	0	0	-0.105475	low
TCGA-85-8353	0.257534	1	1	0	0	0	1	0	0	0	1	1	1	0	1	0	0	1	0	0	0	0	1	0	0	0.476991	high
TCGA-77-A5GH	3.23836	0	1	0	0	0	0	0	0	1	1	1	1	0	1	1	1	1	0	0	0	0	0	1	0	0.317029	high
TCGA-63-A5MY	2.88219	0	0	0	0	0	0	0	0	1	1	1	1	1	1	0	0	0	0	0	1	1	1	0	1	0.220167	high
TCGA-46-6025	0.887671	0	0	0	0	0	0	0	0	1	1	1	1	1	1	0	0	0	0	1	0	0	1	0	1	0.167947	high
TCGA-66-2767	0.167123	0	1	0	1	0	0	1	1	1	0	1	1	0	0	0	0	1	0	1	0	0	0	1	0	-0.694045	low
TCGA-22-4599	3.18082	1	1	0	0	0	1	0	0	1	0	1	1	1	0	0	0	0	0	1	0	0	0	0	0	-0.0927945	low
TCGA-55-8096	1.96986	1	1	0	0	0	1	0	0	1	1	0	0	0	0	0	0	0	0	0	0	0	0	0	0	-0.11777	low
TCGA-NJ-A4YF	5.92055	0	1	0	0	0	0	0	0	0	0	0	0	0	0	0	0	0	0	1	1	0	0	0	0	-0.0784775	low
TCGA-NC-A5HF	0.378082	1	0	0	0	1	1	0	0	0	1	1	1	0	1	0	0	0	0	1	1	1	1	0	1	0.303835	high
TCGA-73-4658	4.38356	1	0	1	0	1	1	0	1	0	1	1	0	1	1	0	1	1	0	0	1	0	0	1	1	0.327503	high
TCGA-50-8460	2.27123	0	1	1	1	1	0	1	0	0	0	0	0	0	1	0	0	0	1	1	1	0	0	0	0	-0.405172	low
TCGA-98-A53D	1.76712	1	1	1	1	1	1	1	1	0	1	1	1	1	1	1	1	1	0	1	1	0	1	1	0	0.297322	high
TCGA-44-7667	3.00548	0	0	0	0	1	0	0	0	1	0	1	1	0	0	0	0	0	1	0	0	0	0	0	1	0.031806	low
TCGA-22-5489	5.23836	1	1	0	0	0	0	0	0	1	1	0	1	0	1	0	1	1	0	0	0	0	0	1	0	-0.0151038	low
TCGA-44-A4SU	1.12055	1	1	1	1	0	0	0	0	1	0	0	0	0	1	0	0	1	1	1	0	0	0	0	0	-0.714513	low
TCGA-91-A4BC	0.120548	0	1	0	0	0	0	0	0	1	0	0	0	0	0	0	0	0	1	0	0	0	0	0	0	-0.362138	low
TCGA-NJ-A55R	1.65205	0	1	1	1	0	0	0	0	1	1	0	0	0	1	0	0	0	0	0	0	0	0	0	0	-0.384791	low
TCGA-91-7771	1.34795	0	1	1	1	0	0	1	1	0	0	0	0	1	1	1	0	1	0	1	1	0	0	1	0	-0.383626	low
TCGA-56-8504	1.39726	0	1	1	0	0	0	1	0	1	1	1	1	0	0	0	0	0	0	1	1	1	1	1	1	-0.608944	low
TCGA-56-8307	2.2411	0	0	0	0	1	1	1	0	1	1	1	1	0	1	1	1	1	0	1	0	0	1	1	0	0.397739	high
TCGA-86-8075	1.90137	1	0	1	0	0	1	0	0	0	1	1	1	1	1	0	1	1	1	0	1	0	0	0	1	0.458292	high
TCGA-56-A4ZJ	1.75342	0	0	1	1	1	1	0	1	0	1	1	1	0	0	0	0	0	1	1	1	1	0	1	1	-0.657749	low
TCGA-85-A5B5	0.30411	0	0	1	0	0	1	0	0	0	1	1	1	0	0	0	0	0	0	0	1	0	0	0	1	0.281544	high
TCGA-37-4132	0.621918	0	1	0	0	0	0	0	0	1	0	1	0	0	0	0	0	0	0	0	0	0	0	0	0	-0.0995204	low
TCGA-NK-A5CX	0.30411	0	1	0	0	1	0	0	0	1	1	1	1	0	1	0	0	0	0	1	0	1	0	0	0	-0.305562	low
TCGA-78-7161	0.79726	1	0	0	0	1	1	0	0	0	0	0	0	1	1	1	0	0	0	1	1	0	0	0	0	0.514145	high
TCGA-67-4679	1.2274	0	0	1	1	1	0	1	1	0	1	0	0	1	1	0	0	1	1	1	1	0	0	1	1	-0.502364	low
TCGA-55-8505	1.20548	0	1	0	0	0	0	0	0	1	1	0	1	1	1	1	1	1	0	1	0	0	0	0	0	0.240832	high
TCGA-77-6844	6.25753	1	1	1	1	1	1	0	0	0	1	1	1	0	1	0	0	0	0	1	1	1	1	1	1	-0.171053	low
TCGA-55-7816	1.28219	1	0	1	1	1	0	1	1	1	1	0	1	1	1	1	1	0	0	1	0	0	0	1	1	-0.306944	low
TCGA-64-1678	3.25753	0	1	0	0	0	1	0	0	1	0	1	0	0	0	0	0	0	0	1	0	0	0	0	0	-0.234899	low
TCGA-51-4081	2.49589	0	0	0	0	0	1	0	0	1	1	1	1	1	1	0	0	0	0	1	1	0	1	0	1	0.391086	high
TCGA-34-5928	3.27671	0	0	1	0	0	1	0	0	1	1	1	1	1	1	0	1	1	0	0	1	0	0	1	1	0.286422	high
TCGA-55-6987	5.85479	0	1	1	1	0	0	1	1	1	0	0	0	0	1	0	0	1	0	0	0	0	0	1	0	-0.811767	low
TCGA-MP-A4TD	0.841096	1	1	0	1	0	1	0	0	0	1	0	0	0	1	0	0	0	0	0	1	0	0	0	0	0.197076	high
TCGA-34-5240	4.22192	0	0	1	0	0	1	0	0	1	1	1	1	1	0	0	0	0	0	0	1	0	0	1	1	0.0352827	low
TCGA-66-2765	0.167123	0	1	0	0	0	1	0	0	1	0	1	1	0	1	1	1	1	0	1	0	0	1	0	0	0.43962	high
TCGA-MP-A4TK	1.59452	1	1	1	1	0	0	0	0	0	1	0	1	0	1	0	0	0	0	0	1	0	0	0	0	0.0111005	low
TCGA-MN-A4N4	3.21918	0	0	0	0	0	0	0	0	0	1	0	1	1	1	0	1	1	1	0	1	0	0	0	1	0.480012	high
TCGA-62-8398	1.21644	1	1	1	0	0	0	0	0	0	1	1	1	0	1	0	0	0	0	0	1	0	0	0	1	0.236657	high
TCGA-75-5146	6.48767	0	1	1	0	0	0	0	0	1	0	0	1	0	1	0	0	0	1	1	0	0	0	0	0	-0.621208	low
TCGA-44-2659	3.74521	0	1	1	0	0	0	1	1	1	1	0	1	1	1	1	0	1	1	1	0	0	0	1	0	-0.682456	low
TCGA-69-8453	2.2274	0	1	1	1	1	1	1	1	0	1	1	1	0	0	1	1	1	0	1	1	0	1	1	1	0.196179	high
TCGA-55-A494	1.31781	0	0	0	0	1	0	0	0	0	1	0	0	0	1	0	0	0	0	1	1	1	0	0	1	-0.0730044	low
TCGA-56-8305	0.287671	0	1	0	0	0	0	0	0	0	1	1	1	1	1	0	0	0	1	1	0	0	0	0	0	-0.0383072	low
TCGA-05-5423	0.413699	0	0	1	1	1	0	0	1	1	1	0	0	0	1	0	0	1	1	1	1	0	0	0	1	-0.486745	low
TCGA-77-8154	5.04384	0	0	1	0	0	0	0	0	1	1	1	1	1	1	0	0	0	0	0	0	1	1	0	1	-0.137954	low
TCGA-NC-A5HN	4.10685	0	1	0	0	0	0	0	0	1	0	1	1	1	1	0	0	0	0	1	0	0	1	0	0	0.0477925	low
TCGA-55-8615	1.22192	0	1	1	0	1	1	0	0	1	1	0	0	0	1	1	0	0	1	1	1	0	0	0	0	-0.0810602	low
TCGA-66-2780	1.00274	1	1	0	0	0	1	0	0	1	0	0	1	0	0	0	0	1	0	0	0	0	0	0	0	-0.0365508	low
TCGA-55-8507	1.14521	0	0	0	1	1	1	0	0	0	1	0	0	0	1	0	0	0	0	0	1	0	0	0	1	0.410617	high
TCGA-55-8089	1.92329	1	1	0	1	1	0	0	1	1	1	1	1	1	1	1	1	1	0	1	0	0	0	1	0	0.0649008	low
TCGA-53-7813	1.16164	0	1	1	0	0	0	0	0	1	0	0	0	0	1	0	0	0	1	0	0	1	0	0	0	-0.8002	low
TCGA-33-A4WN	0.391781	1	1	0	0	0	1	0	0	1	0	1	1	0	1	0	0	0	0	1	0	0	0	0	0	-0.105475	low
TCGA-05-5428	1.83562	0	0	0	0	1	1	0	0	1	1	1	0	1	1	1	0	1	1	1	1	1	0	0	1	0.129151	high
TCGA-55-8512	1.66301	1	0	1	0	1	1	0	1	0	1	0	1	1	1	0	0	0	1	1	1	1	1	1	1	-0.420203	low
TCGA-NJ-A55O	0.0356164	0	0	0	0	1	1	1	1	0	1	0	0	0	1	1	0	1	1	1	1	0	0	1	1	-0.0291534	low
TCGA-66-2773	0.252055	1	0	0	0	0	0	0	0	1	1	1	1	1	1	0	1	1	0	0	1	0	1	1	1	0.558773	high
TCGA-44-2668	2.08493	1	0	1	1	1	0	1	1	1	1	1	1	1	1	1	1	1	0	0	0	0	0	1	1	0.0507891	low
TCGA-69-7760	0.553425	0	0	0	0	1	0	0	0	0	1	0	0	1	1	0	0	0	0	1	1	1	0	0	1	0.00196035	low
TCGA-50-5942	5.06027	0	1	1	0	0	0	0	1	1	1	0	0	1	1	0	0	0	1	1	0	0	0	1	0	-0.919774	low
TCGA-55-7726	1.7863	0	0	0	0	1	0	0	0	1	1	1	1	1	1	0	0	0	0	0	0	0	0	0	1	0.354356	high
TCGA-86-8281	0.003	0	1	0	1	0	0	1	0	1	0	0	0	0	1	0	0	0	1	1	0	0	0	0	0	-0.669207	low
TCGA-44-3917	3.2411	0	0	0	1	1	0	0	0	1	0	1	0	1	0	0	0	0	0	1	0	0	0	0	0	-0.117755	low
TCGA-58-A46L	4.72055	0	0	0	1	0	0	1	1	1	1	1	1	0	1	0	0	0	0	0	0	1	1	1	1	-0.536114	low
TCGA-77-7338	0.0136986	1	0	0	0	0	0	0	0	1	1	1	1	1	1	0	0	0	0	0	0	1	1	1	0	-0.136557	low
TCGA-90-A4EE	1.88493	0	0	1	1	0	0	1	1	0	1	1	1	0	1	0	1	1	0	0	0	0	1	1	1	-0.0703299	low
TCGA-55-8090	1.63836	1	1	0	1	1	1	0	0	1	1	1	1	0	1	0	0	0	0	1	0	0	0	0	0	-0.0163861	low
TCGA-97-7546	3.52055	0	1	1	1	1	0	1	1	0	1	1	1	1	1	0	0	1	1	1	1	0	0	1	1	-0.370065	low
TCGA-98-A53H	1.69315	0	1	1	1	0	1	1	1	0	1	1	1	0	0	0	0	0	1	1	0	0	0	1	0	-0.827782	low
TCGA-60-2725	2.23562	0	1	0	1	1	1	1	1	0	1	1	1	1	1	1	1	1	0	1	0	0	0	1	0	0.189929	high
TCGA-49-4506	2.73699	1	1	0	0	0	0	1	1	0	0	0	0	0	1	1	0	1	0	0	1	0	0	1	0	0.00609343	low
TCGA-92-8064	0.438356	0	1	0	0	0	0	0	1	1	1	1	1	1	0	0	0	0	0	0	0	0	1	1	0	-0.126436	low
TCGA-NC-A5HE	6.4	0	0	0	0	0	1	0	1	1	1	1	1	0	1	0	1	1	0	0	0	0	0	1	1	0.0556434	low
TCGA-56-A62T	1.20548	0	1	1	0	0	1	0	0	1	1	1	1	0	0	0	0	0	0	1	0	0	1	0	0	-0.188492	low
TCGA-66-2778	1.58356	0	0	0	0	0	1	0	0	1	0	1	1	1	1	0	0	0	0	1	1	1	0	0	0	-0.124634	low
TCGA-85-A513	2.49315	0	1	0	1	0	0	0	1	1	0	0	0	1	1	1	1	1	1	1	0	0	0	0	0	-0.273589	low
TCGA-95-7947	1.30685	0	1	1	1	1	0	1	0	0	1	1	1	1	1	1	1	0	1	1	1	0	0	1	0	0.0872964	low
TCGA-44-6776	7.16712	0	0	1	1	1	0	1	1	1	1	0	0	1	1	0	0	0	1	1	1	0	0	1	1	-0.717068	low
TCGA-44-5645	2.33425	0	0	1	1	1	0	1	1	1	1	1	0	1	1	1	1	1	1	1	0	1	0	1	1	-0.66645	low
TCGA-67-3772	1.56986	0	1	0	0	0	0	0	0	1	0	0	0	0	1	0	0	0	1	0	0	0	0	0	0	-0.299854	low
TCGA-21-1081	0.778082	1	0	0	0	0	1	0	0	1	1	1	1	0	1	0	0	0	0	0	0	0	1	0	1	0.346495	high
TCGA-75-7025	9.05479	0	1	1	1	0	0	1	0	1	1	0	0	0	1	1	0	0	1	1	1	0	0	1	0	-0.600913	low
TCGA-34-5236	0.756164	1	0	1	0	0	1	0	0	1	1	1	1	0	0	0	0	0	0	0	0	0	1	0	1	0.0901625	high
TCGA-52-7622	2.36164	0	1	1	1	0	0	1	1	0	1	1	1	0	1	0	0	1	0	0	1	0	1	1	1	-0.0931919	low
TCGA-93-7347	1.87123	0	1	1	0	0	0	1	1	1	1	0	1	0	1	1	0	1	1	1	0	0	0	1	0	-0.757421	low
TCGA-L9-A444	0.841096	0	1	0	1	1	0	0	0	1	0	0	1	0	1	1	0	1	1	1	0	0	0	0	0	-0.105121	low
TCGA-56-5897	1.03562	0	1	0	0	0	0	0	0	1	1	1	1	0	1	0	0	0	0	0	0	0	1	0	0	0.20322	high
TCGA-39-5034	3.03288	1	1	0	0	0	0	0	1	1	0	1	1	0	1	0	0	0	0	0	0	0	0	0	0	-0.155887	low
TCGA-55-8299	1.28493	1	1	1	1	0	1	1	1	0	1	1	1	1	1	1	1	1	0	1	1	0	0	1	1	0.0667251	low
TCGA-MP-A4TH	2.03014	0	1	1	1	0	0	1	0	1	0	0	0	0	1	0	0	1	0	0	0	0	0	1	0	-0.625976	low
TCGA-64-1680	3.08493	0	0	1	0	1	0	0	0	0	0	0	0	1	1	1	0	1	1	1	1	0	0	0	1	0.197804	high
TCGA-56-7223	1.21096	1	0	1	0	0	1	0	0	1	1	1	1	0	1	0	0	0	0	1	1	0	1	0	1	0.122072	high
TCGA-78-7542	0.879452	1	1	1	0	1	0	0	0	1	1	1	1	1	1	1	1	1	0	1	1	1	0	0	0	0.147152	high
TCGA-85-8277	0.841096	1	1	0	0	0	0	0	0	1	1	1	0	0	1	0	0	0	0	1	0	0	0	0	0	-0.195736	low
TCGA-L9-A7SV	1.54795	0	1	1	1	1	0	0	0	0	1	1	1	1	1	1	0	1	1	1	1	1	0	0	0	-0.0525435	low
TCGA-85-A4CN	2.84384	0	0	0	0	0	1	0	0	1	1	1	1	0	0	0	0	0	0	0	0	0	1	0	1	0.284211	high
TCGA-56-7823	2.76986	0	0	0	0	0	1	0	0	1	1	1	1	0	0	0	0	0	0	1	0	1	1	0	1	-0.216533	low
TCGA-60-2706	7.72603	0	1	1	0	1	0	0	0	1	1	1	1	0	0	0	0	0	0	1	0	0	0	0	0	-0.255596	low
TCGA-56-A4BY	1.48767	1	1	1	1	0	0	1	0	1	1	1	1	1	1	0	0	0	0	1	0	0	1	0	0	-0.285217	low
TCGA-22-4609	0.79726	1	1	0	0	0	1	1	0	0	1	1	1	0	1	0	0	1	0	0	0	0	1	1	0	0.221727	high
TCGA-97-8172	1.49315	0	1	1	1	0	0	1	1	1	1	0	1	0	0	0	0	1	0	0	0	0	0	1	0	-0.770964	low
TCGA-78-7155	3.20822	1	0	1	1	0	1	0	0	1	1	1	1	0	0	0	0	0	1	1	0	0	0	0	1	-0.467198	low
TCGA-78-7148	1.71507	1	0	0	0	1	0	0	0	0	0	0	0	0	1	1	0	0	0	1	1	0	0	0	0	0.380113	high
TCGA-22-5472	5.41096	1	0	0	0	1	1	0	0	0	1	1	1	0	0	0	0	0	0	1	1	0	1	1	1	0.391303	high
TCGA-43-7658	6.51507	1	0	1	0	0	0	1	1	0	1	1	1	0	1	0	0	0	0	1	0	0	0	1	1	-0.514811	low
TCGA-NC-A5HM	3.32055	0	0	0	0	0	1	0	0	1	1	1	1	0	1	0	0	0	0	1	0	1	0	0	0	-0.327724	low
TCGA-75-7027	8.38082	0	0	0	0	0	1	0	0	0	1	1	0	1	1	0	0	0	0	0	1	0	0	0	1	0.545701	high
TCGA-78-8660	0.879452	1	1	0	0	0	0	0	0	1	0	1	1	0	1	1	0	1	0	1	0	0	1	0	0	0.241723	high
TCGA-66-2786	2.16438	0	1	0	0	0	1	0	0	1	1	1	1	1	1	0	0	1	0	1	0	0	0	1	0	-0.101086	low
TCGA-55-8621	1.41096	0	1	1	0	0	0	0	0	1	1	0	1	1	1	0	0	1	1	1	0	0	0	1	0	-0.616819	low
TCGA-58-8387	1.10411	1	1	0	0	0	0	0	0	1	0	0	0	0	0	0	0	0	0	1	0	0	0	0	0	-0.407229	low
TCGA-50-5932	3.38356	1	1	1	1	1	0	0	0	1	1	0	0	1	1	1	0	0	0	1	1	0	0	0	0	0.0080033	low
TCGA-78-7143	13.5918	1	0	1	1	1	1	0	0	0	1	1	1	0	1	1	1	1	1	1	0	1	0	0	1	-0.00947414	low
TCGA-90-7767	0.243836	0	0	1	1	0	1	1	1	0	1	1	1	0	1	0	1	1	0	0	1	1	0	1	1	-0.290859	low
TCGA-63-A5MP	2.10685	0	1	1	0	0	0	1	0	1	1	1	1	0	1	0	0	1	0	1	0	0	1	1	0	-0.390514	low
TCGA-56-8201	1.08767	1	1	0	0	0	0	1	1	1	1	1	1	1	1	1	1	1	0	1	1	0	1	1	0	0.214482	high
TCGA-63-A5MH	5.55068	0	0	0	0	1	1	0	0	0	1	1	1	1	1	0	1	1	0	1	1	0	0	0	1	0.736583	high
TCGA-55-6543	1.19178	0	1	0	0	0	0	0	0	0	1	0	0	1	1	1	0	0	0	1	1	1	0	0	0	0.0072899	low
TCGA-55-7994	1.65205	0	1	1	0	0	0	0	0	1	1	1	1	1	1	1	1	1	0	1	0	0	1	0	0	0.297416	high
TCGA-21-1082	9.98356	0	1	0	0	0	0	0	0	1	1	1	1	0	1	0	0	0	0	0	0	1	0	0	0	-0.240448	low
TCGA-67-3771	1.67123	0	1	0	0	0	0	0	0	1	0	1	1	1	1	0	0	0	0	1	0	0	0	0	0	-0.0895774	low
TCGA-44-3398	3.1863	0	0	0	1	0	1	0	0	1	1	0	0	0	1	0	0	0	1	0	0	0	0	0	0	-0.232927	low
TCGA-55-7815	2.11781	0	0	1	1	1	0	1	1	1	1	1	0	1	1	1	0	1	0	1	0	0	0	1	1	-0.349627	low
TCGA-86-A456	2.45479	0	0	0	0	1	0	1	1	0	1	1	0	1	1	0	0	1	1	1	1	0	0	1	1	-0.118864	low
TCGA-O1-A52J	4.92603	1	0	1	0	1	0	0	1	0	1	0	1	1	1	0	1	1	1	1	1	0	0	0	1	0.0350595	low
TCGA-55-8506	0.030137	0	1	0	0	1	1	0	0	0	0	0	0	1	1	1	0	1	1	1	1	0	0	0	0	0.366711	high
TCGA-55-1596	5.65753	0	1	1	0	0	0	0	0	1	0	0	0	1	1	1	1	1	1	1	1	0	0	0	0	-0.0415859	low
TCGA-98-A538	2.26301	0	1	0	0	0	0	0	0	1	0	1	1	0	1	0	0	0	0	1	0	1	0	0	0	-0.47084	low
TCGA-56-A4BW	1.60274	0	0	0	0	1	1	0	1	1	1	1	0	0	1	0	0	0	0	1	1	1	0	1	0	-0.443797	low
TCGA-69-A59K	1.61918	0	1	0	0	0	0	0	0	1	0	1	1	1	1	0	0	1	0	1	0	0	0	0	0	-0.0395528	low
TCGA-50-6594	1.0137	1	0	0	0	0	0	0	0	1	1	1	1	1	1	0	0	0	1	1	1	0	0	0	1	0.0452938	low
TCGA-86-8076	2.72055	0	1	1	0	0	0	1	1	1	0	0	0	0	1	0	0	1	0	1	0	0	1	1	0	-0.792653	low
TCGA-05-4250	0.331507	1	0	0	0	0	1	0	0	0	1	1	1	1	1	1	1	1	0	0	1	0	1	0	1	1.15794	high
TCGA-86-8668	1.1589	0	1	1	1	1	0	0	0	1	1	0	1	0	1	1	0	0	1	1	0	0	0	1	0	-0.469794	low
TCGA-75-5147	3.65205	0	1	0	0	0	0	0	0	1	0	1	0	0	1	0	0	0	1	1	0	0	0	0	0	-0.381037	low
TCGA-99-8033	1.79726	1	0	0	0	1	0	0	0	1	1	1	1	1	1	1	1	1	0	0	1	0	1	0	1	1.06352	high
TCGA-50-5941	4.03836	0	1	1	0	0	0	0	0	1	1	1	1	0	1	1	1	1	1	1	0	0	0	1	0	-0.22082	low
TCGA-22-4613	0.980822	1	1	1	0	0	0	1	0	1	0	1	1	0	0	0	0	0	0	1	0	0	1	1	0	-0.538769	low
TCGA-71-8520	0.575342	1	0	0	0	1	0	0	0	1	1	0	1	1	1	0	0	0	1	1	1	0	0	0	1	0.0613643	low
TCGA-69-7765	0.452055	0	1	1	1	1	0	0	0	1	1	0	0	1	1	0	0	0	1	1	0	0	0	0	0	-0.524294	low
TCGA-49-AAR3	5.1863	0	1	0	1	0	0	0	0	1	1	1	1	0	1	0	0	1	0	1	0	0	0	0	0	-0.154761	low
TCGA-46-6026	1.1589	0	0	1	0	0	1	1	0	0	1	1	1	1	1	0	0	0	0	1	1	0	1	0	1	0.262999	high
TCGA-60-2720	0.265753	0	1	0	0	0	0	0	0	0	1	0	0	0	1	0	0	0	0	1	0	0	0	0	0	-0.144319	low
TCGA-J2-8194	1.98356	0	0	0	1	1	1	0	0	0	1	0	1	1	1	0	1	1	0	0	1	0	0	1	1	0.585031	high
TCGA-58-A46M	2.93699	0	1	0	0	0	0	0	1	1	0	1	1	1	1	0	0	0	0	1	0	0	1	1	0	-0.294544	low
TCGA-05-4403	1.58356	0	0	0	0	1	0	0	0	1	1	1	1	1	0	0	0	1	0	1	1	0	0	1	0	0.119071	high
TCGA-94-A5I6	1.47397	0	0	0	0	0	0	0	0	1	1	1	1	0	1	0	0	0	0	1	0	0	1	0	1	0.0929823	high
TCGA-55-6986	8.93425	0	1	1	0	0	0	1	1	1	1	0	0	0	1	0	0	0	0	1	1	0	1	1	1	-0.606555	low
TCGA-NK-A5D1	1.4	0	0	0	0	0	0	0	0	1	1	1	1	0	0	0	0	0	1	1	0	0	0	0	1	-0.256027	low
TCGA-L9-A5IP	0.158904	1	0	0	0	0	1	0	1	0	1	1	1	1	1	1	1	1	0	0	1	1	1	0	1	0.665848	high
TCGA-55-7903	1.55342	0	0	0	0	1	0	0	0	0	1	1	1	1	1	1	0	1	1	1	1	0	0	0	1	0.608201	high
TCGA-92-7341	0.290411	0	0	0	0	0	0	0	0	1	1	1	1	0	1	0	0	0	0	0	0	0	1	0	1	0.287428	high
TCGA-34-8454	3.23288	0	1	1	0	0	1	1	1	0	1	1	1	0	1	0	1	1	0	0	0	1	1	1	0	-0.32558	low
TCGA-46-3769	0.369863	0	0	0	0	0	0	0	0	0	1	1	1	1	0	1	1	1	0	1	1	0	0	0	1	0.70477	high
TCGA-22-4594	4.0274	1	1	0	0	0	0	0	0	1	0	0	0	0	0	0	0	0	0	1	0	0	0	0	0	-0.407229	low
TCGA-22-5471	5.05479	0	1	0	0	0	1	0	1	1	1	1	0	0	1	1	1	1	0	1	0	0	0	0	0	0.0852658	low
TCGA-MP-A4T8	0.441096	1	0	0	0	1	1	1	0	0	1	1	0	0	1	0	0	0	0	0	1	0	1	0	1	0.638721	high
TCGA-78-7150	1.82466	1	0	1	0	0	0	0	0	1	1	1	1	1	1	1	1	1	0	0	1	0	0	0	1	0.602772	high
TCGA-NK-A7XE	0.0356164	0	0	0	0	0	1	1	0	1	1	1	0	1	1	1	0	0	0	1	0	0	0	0	1	0.142657	high
TCGA-38-4628	4.08767	1	0	0	0	1	1	0	0	0	1	1	0	0	0	0	0	0	1	1	1	0	0	1	1	0.0374375	low
TCGA-37-3792	0.0328767	0	0	0	0	1	1	0	1	0	1	1	1	1	1	1	1	1	0	0	1	0	0	1	1	0.807563	high
TCGA-55-8616	0.131507	0	1	1	1	0	0	1	0	0	1	0	1	1	1	1	0	0	1	1	1	0	0	1	0	-0.294129	low
TCGA-97-8552	1.71507	0	1	1	1	0	0	1	1	0	1	0	0	0	1	1	0	0	1	1	1	1	0	1	1	-0.892217	low
TCGA-NC-A5HL	0.241096	1	0	0	1	0	1	0	1	1	1	1	1	0	1	0	0	1	0	0	0	0	1	1	0	-0.0581117	low
TCGA-55-7574	2.72603	1	1	1	1	0	0	1	1	0	0	0	0	1	1	1	1	1	0	1	1	0	0	1	0	-0.244795	low
TCGA-86-7955	2.93699	0	1	1	0	1	1	0	0	0	0	1	0	1	1	1	0	1	0	1	1	1	0	0	1	0.165087	high
TCGA-55-6978	0.482192	1	0	0	1	1	1	0	1	0	1	1	1	1	1	0	1	1	0	0	1	0	0	1	1	0.512502	high
TCGA-L3-A4E7	1.07397	0	1	0	1	1	1	0	0	1	1	1	1	0	1	0	0	0	0	1	0	1	0	0	0	-0.322684	low
TCGA-18-5592	4.16164	0	0	0	0	0	0	0	0	1	1	1	1	0	0	0	0	0	0	0	0	0	1	0	0	0.189039	high
TCGA-50-5931	1.18904	1	0	1	0	0	1	0	1	0	1	1	1	1	1	0	0	0	0	1	1	0	1	0	1	0.175926	high
TCGA-77-8131	1.04932	1	1	1	0	0	0	1	1	1	1	1	1	0	0	0	0	1	0	0	0	1	1	1	0	-0.750441	low
TCGA-51-4079	0.0328767	1	0	0	0	0	0	0	0	1	0	1	1	1	1	0	0	0	0	0	0	0	1	0	0	0.290342	high
TCGA-39-5019	9.27945	0	1	1	1	0	1	0	0	1	1	1	1	0	1	0	0	1	0	0	0	0	1	0	0	0.0420731	low
TCGA-21-5783	7.34247	1	0	0	0	0	1	0	0	1	1	1	1	0	0	0	0	0	0	1	0	0	0	0	1	-0.0476047	low
TCGA-86-8054	3.14521	0	0	1	0	1	1	0	0	1	1	1	1	0	1	0	0	0	1	1	1	0	0	0	1	-0.03532	low
TCGA-05-4434	1.25205	1	1	1	0	0	1	1	0	1	1	1	1	1	1	1	1	1	0	1	0	0	0	1	0	-0.0361513	low
TCGA-85-8048	2.09589	0	1	1	1	0	0	1	1	1	1	1	1	1	1	0	1	1	0	0	0	0	0	1	0	-0.381623	low
TCGA-35-4122	0.616438	0	1	0	0	0	1	0	0	1	0	1	1	1	1	0	0	1	1	1	0	0	0	0	0	-0.129841	low
TCGA-66-2766	0.0849315	0	0	0	0	0	0	0	0	1	1	1	1	0	0	0	0	0	0	0	0	1	0	0	1	-0.218524	low
TCGA-71-6725	0.70137	0	1	0	0	1	0	0	0	1	1	0	1	1	1	1	0	1	1	1	1	1	0	1	0	-0.216793	low
TCGA-55-8097	1.30411	0	1	1	0	0	0	1	1	0	1	0	1	0	1	1	0	0	1	1	1	0	0	1	0	-0.478695	low
TCGA-33-4583	12.6055	1	1	1	0	0	1	1	1	1	1	1	1	1	1	1	0	1	0	1	0	0	0	1	0	-0.360772	low
TCGA-91-6831	0.849315	0	1	0	0	0	1	0	0	1	0	1	1	0	0	0	0	0	1	0	0	0	0	0	0	-0.122668	low
TCGA-97-8171	1.55616	0	0	1	0	1	0	0	0	1	1	0	0	1	1	0	0	0	0	0	0	1	1	0	1	-0.189023	low
TCGA-90-7766	0.791781	0	1	1	0	0	0	0	0	1	1	1	1	0	1	1	0	0	0	1	0	1	0	0	0	-0.410072	low
TCGA-NC-A5HG	5.37808	0	0	0	0	1	1	0	0	1	1	1	1	1	1	0	0	0	0	0	1	0	1	0	1	0.714864	high
TCGA-NJ-A4YG	6.19452	0	0	1	1	1	0	0	1	0	1	0	0	0	1	0	0	1	0	0	1	0	0	1	1	-0.134811	low
TCGA-58-8386	0.00273973	1	0	0	0	1	1	0	1	0	1	1	1	0	0	0	0	0	0	1	1	0	1	1	1	0.205512	high
TCGA-43-2578	1.87397	1	1	0	0	0	1	0	0	0	1	1	1	1	1	1	0	0	0	1	1	0	0	0	0	0.553057	high
TCGA-55-7914	0.512329	1	1	1	1	1	0	0	0	1	0	0	0	1	1	1	0	1	0	1	0	0	1	0	0	-0.0046198	low
TCGA-77-A5G8	5.16164	0	0	0	0	0	1	0	0	0	1	1	0	0	1	0	0	0	0	0	0	1	0	0	0	-0.0357391	low
TCGA-55-6712	0.468493	1	1	1	0	0	0	0	0	0	1	1	1	1	1	1	1	1	1	1	1	0	0	0	0	0.339442	high
TCGA-96-A4JL	2.30685	0	0	1	1	0	0	1	1	1	1	1	1	0	1	0	1	1	0	0	0	0	1	1	1	-0.235009	low
TCGA-NJ-A55A	0.0410959	0	1	1	1	0	0	1	1	1	1	0	1	0	1	1	0	0	1	1	0	1	0	1	0	-1.18993	low
TCGA-39-5039	1.49041	1	0	0	0	1	0	0	0	0	1	0	0	1	1	0	0	0	0	0	1	0	0	0	1	0.502704	high
TCGA-66-2787	3.33425	0	1	0	1	0	0	0	0	1	0	1	1	1	0	0	0	0	0	1	0	0	0	1	0	-0.384597	low
TCGA-95-A4VN	1.51507	0	0	1	1	0	1	0	0	0	1	1	1	1	1	1	1	1	0	1	1	1	1	0	1	0.386955	high
TCGA-78-7162	8.68219	1	1	1	1	1	1	1	1	1	0	0	0	0	1	0	0	0	1	1	0	0	0	1	1	-0.981087	low
TCGA-77-A5G3	12.5205	0	0	0	0	0	0	0	0	1	1	1	1	0	1	0	0	0	0	1	1	1	1	0	1	-0.0492441	low
TCGA-22-4604	1.09315	1	0	0	0	0	1	0	0	1	1	1	1	0	0	0	0	0	0	0	0	0	1	1	1	0.127665	high
TCGA-55-7284	0.665753	1	0	0	1	1	0	0	1	1	1	0	0	1	1	1	1	1	1	1	1	1	0	1	1	-0.322874	low
TCGA-97-A4M3	1.47945	0	0	1	1	0	1	0	1	0	1	0	0	0	1	0	0	0	0	0	1	0	0	1	1	-0.255101	low
TCGA-44-6775	1.93151	0	1	1	0	0	0	0	0	1	1	1	1	1	1	1	1	1	1	1	0	0	0	1	0	-0.145856	low
TCGA-37-3783	0.334247	0	0	0	0	0	1	0	1	0	0	1	0	1	1	0	0	1	0	0	0	1	0	1	1	-0.252927	low
TCGA-55-6980	5.77808	0	0	0	0	1	0	1	1	0	1	0	0	0	1	0	1	1	1	0	1	0	0	0	1	0.182732	high
TCGA-66-2734	3.59178	0	0	0	0	1	1	0	0	1	1	1	1	0	0	0	0	0	0	1	1	1	0	1	1	-0.217045	low
TCGA-60-2712	0.750685	1	1	0	0	0	0	0	0	1	0	0	1	0	1	0	0	1	0	0	0	0	0	0	0	-0.0333338	low
TCGA-43-6647	2.07397	0	0	0	0	0	1	0	0	1	1	1	1	0	1	0	1	1	0	0	0	0	0	0	1	0.39798	high
TCGA-60-2707	1.8274	1	0	0	0	1	1	0	0	0	1	1	1	1	1	0	1	1	0	1	1	1	0	0	1	0.430285	high
TCGA-55-8208	1.84658	0	1	0	1	0	0	0	0	1	0	0	1	0	0	0	0	1	1	0	0	0	0	1	0	-0.477709	low
TCGA-56-8628	1.68767	0	1	0	1	1	1	0	0	0	1	1	1	0	0	0	0	0	0	1	1	0	0	1	0	0.0935347	high
TCGA-55-5899	2.54795	0	1	0	0	0	1	0	0	1	1	1	0	0	0	0	0	0	0	0	1	0	0	0	0	0.159564	high
TCGA-60-2726	0.980822	1	1	0	0	0	1	0	0	1	1	1	0	1	1	1	1	1	0	1	0	0	0	0	0	0.346021	high
TCGA-49-4505	1.1726	1	0	0	0	1	0	0	0	0	1	0	0	0	1	0	0	1	1	1	1	0	0	0	1	0.133963	high
TCGA-55-A48X	1.88767	0	1	1	1	0	0	1	0	1	1	0	1	0	1	1	1	1	1	1	0	0	0	1	0	-0.50899	low
TCGA-58-A46N	2.49315	0	0	0	0	0	1	0	0	1	1	1	1	0	1	0	0	0	0	1	0	0	1	0	1	0.152049	high
TCGA-97-7553	5.12329	0	1	1	1	1	1	1	1	0	1	1	1	0	0	0	1	1	1	1	1	0	0	1	0	-0.345522	low
TCGA-56-8623	1.89589	1	0	0	0	1	1	1	1	0	1	1	1	1	0	0	1	1	1	1	1	0	1	1	1	0.221259	high
TCGA-85-8276	2.87671	0	1	0	0	0	0	0	0	1	0	1	1	0	0	0	0	0	0	0	0	0	1	0	0	0.10499	high
TCGA-55-8203	1.49863	0	1	1	1	0	0	0	0	1	0	0	0	0	1	0	0	0	1	1	0	1	0	0	0	-1.07084	low
TCGA-55-7725	1.21096	0	0	1	1	1	0	1	1	1	1	0	0	1	1	1	1	1	0	1	0	1	0	1	1	-0.630357	low
TCGA-77-8008	7.23014	1	0	0	0	0	0	0	0	1	1	0	1	0	1	0	0	0	0	0	0	0	0	0	1	0.0367961	low
TCGA-91-8499	0.0986301	0	0	0	0	0	1	0	0	1	0	1	1	0	0	0	0	0	0	0	0	0	1	0	1	0.248265	high
TCGA-85-A50Z	1.35068	0	0	0	0	1	0	0	0	1	1	1	0	0	1	0	0	0	0	1	0	1	0	1	0	-0.481145	low
TCGA-66-2794	4.50685	0	1	1	1	0	1	1	1	1	0	1	1	0	0	0	0	0	0	0	0	0	1	1	0	-0.547236	low
TCGA-86-7701	2.59452	0	1	0	0	0	1	0	0	1	0	0	0	1	1	1	0	0	0	1	0	0	0	0	0	0.00795787	low
TCGA-63-A5MW	4.49041	0	0	1	0	0	1	0	0	1	1	1	0	0	1	0	0	0	0	1	1	0	0	0	1	-0.0824379	low
TCGA-43-6143	1.91507	0	0	1	0	0	0	0	0	1	1	1	1	1	1	0	0	0	0	0	1	0	1	0	1	0.332416	high
TCGA-66-2785	0.164384	0	1	0	0	0	1	0	0	1	0	0	0	1	1	1	1	1	0	0	0	1	0	0	0	0.0849608	low
TCGA-69-8254	1.12055	0	1	1	1	1	0	0	1	1	0	0	0	1	1	1	0	1	1	1	1	0	0	1	0	-0.46961	low
TCGA-22-0940	1.83288	1	0	0	1	1	1	0	1	1	0	1	1	1	1	0	0	1	0	0	0	0	1	1	1	0.146345	high
TCGA-86-8279	2.6	0	0	0	0	1	0	0	0	1	1	1	1	0	1	0	0	0	1	1	1	0	0	0	1	0.0996617	high
TCGA-49-6742	1.33699	1	0	1	0	0	1	0	0	0	1	1	1	1	1	1	0	1	0	1	1	0	0	0	1	0.493242	high
TCGA-95-8039	2.27397	0	0	1	0	1	1	1	1	0	1	0	0	0	1	1	1	1	1	1	1	0	0	1	1	-0.0843717	low
TCGA-50-5068	4.10685	1	1	0	0	0	0	0	1	1	0	0	0	0	1	1	0	1	1	1	0	0	0	0	0	-0.411195	low
TCGA-85-8288	1.10137	1	0	1	0	0	1	0	0	0	1	1	1	1	1	0	1	1	0	0	1	0	1	0	1	0.745017	high
TCGA-66-2744	0.0821918	0	1	0	1	0	0	0	0	1	1	1	1	0	0	0	0	0	0	1	0	0	0	1	0	-0.423616	low
TCGA-55-8511	1.51233	0	0	1	0	0	0	1	0	0	1	1	0	1	1	0	1	1	0	0	0	0	0	1	1	0.0621046	low
TCGA-85-7843	0.0958904	0	0	0	0	0	0	0	0	1	1	1	1	1	1	0	0	0	0	0	0	1	0	0	1	-0.0812751	low
TCGA-44-6777	2.70411	1	1	1	0	0	0	0	0	1	1	0	1	0	1	0	0	1	1	1	0	0	0	1	0	-0.691784	low
TCGA-78-7156	2.67397	1	0	0	0	1	0	0	1	1	1	0	0	1	1	0	0	0	1	1	1	0	0	0	1	-0.191566	low
TCGA-33-4532	10.7507	1	0	0	0	0	1	0	0	1	1	1	1	1	1	0	0	0	0	1	1	0	1	0	1	0.391086	high
TCGA-49-4512	2.47945	1	1	1	0	0	1	0	0	0	1	0	0	0	1	0	0	0	1	1	1	0	0	0	1	-0.228479	low
TCGA-18-3409	10.2658	0	0	0	1	1	1	0	0	1	1	1	1	0	0	0	0	0	1	1	1	0	0	1	1	-0.136291	low
TCGA-85-8580	3.04932	0	1	1	1	0	1	1	0	0	0	1	1	0	1	0	0	1	0	1	0	0	1	1	0	-0.278903	low
TCGA-O2-A52W	0.715068	1	0	1	0	0	0	0	0	0	1	1	1	0	1	0	0	0	0	1	1	1	0	0	1	-0.215983	low
TCGA-97-7941	1.32603	0	1	1	0	0	0	1	0	1	1	0	1	0	0	1	0	1	0	1	1	0	0	1	1	-0.284382	low
TCGA-37-4141	0.0328767	0	0	0	0	0	1	0	0	0	0	1	0	1	0	0	0	1	1	0	0	0	0	0	1	0.184069	high
TCGA-85-A4CL	2.52329	1	1	1	0	0	1	1	1	1	1	0	1	0	1	0	0	1	0	0	0	1	0	0	0	-0.723176	low
TCGA-49-4507	0.734247	1	1	0	0	0	1	0	0	0	0	1	1	1	1	1	1	1	0	1	1	0	0	0	0	0.705966	high
TCGA-97-7547	5.38356	0	1	1	0	0	0	1	1	1	1	0	0	0	1	0	0	0	0	0	1	0	0	1	0	-0.585584	low
TCGA-55-7727	0.326027	0	1	1	1	1	0	1	0	1	0	1	0	1	1	1	0	0	1	1	0	0	0	1	1	-0.447266	low
TCGA-44-7660	1.62192	0	1	0	0	0	0	0	0	0	1	1	1	0	1	0	0	0	0	1	1	0	0	0	0	0.200155	high
TCGA-80-5608	7.7589	0	1	0	0	1	0	0	0	0	0	0	0	1	1	0	0	0	1	1	1	0	0	0	0	0.0387489	low
TCGA-33-AASB	0.578082	1	0	0	0	1	0	0	0	0	1	1	0	0	1	0	0	0	0	1	1	0	0	0	1	0.346556	high
TCGA-21-1079	2.64384	1	1	0	0	1	1	0	0	1	1	1	0	0	1	0	0	0	0	1	1	0	0	0	0	0.156735	high
TCGA-39-5028	0.142466	1	1	0	0	0	1	0	0	1	1	1	1	1	1	0	0	0	0	1	0	0	1	0	0	0.142805	high
TCGA-53-7626	2.54521	1	1	1	1	0	0	1	1	0	1	0	1	1	1	0	1	1	1	1	1	0	1	1	1	-0.33646	low

## Sheet: Validation_cohort_riskscore
id	survival time(year)	survival status	CD79A|RGS16	CD79A|MZB1	MS4A1|VPREB3	BANK1|VPREB3	ID3|HERPUD1	CCR7|SPAG4	CD69|SPAG4	HERPUD1|GADD45B	BHLHE41|TNFRSF17	H2AFZ|SSR4	TUBA1B|PRDX4	BIRC3|LTB	BIRC3|IRF8	BIRC3|RGS16	BIRC3|SEC11C	BIRC3|NUCB2	IFT57|MYC	IFT57|RGS16	GADD45B|PIM2	HES1|ITM2C	MYC|PRDX4	IRF8|SPAG4	RGS16|MZB1	riskScore	risk
GSM1019217	1.0137	1	1	0	0	0	1	0	0	0	0	0	1	1	1	1	1	0	0	1	1	0	0	1	0	0.386133	high
GSM1019161	0.821918	1	1	0	0	1	1	0	1	1	0	1	1	1	0	1	0	0	0	1	1	0	1	1	0	0.214514	high
GSM1019163	0.241096	1	1	1	0	1	1	0	0	1	0	0	1	1	1	1	1	1	0	1	1	0	0	1	0	0.206763	high
GSM1019315	10.5671	1	1	0	0	1	1	0	0	1	0	0	0	1	0	1	0	0	0	1	1	0	0	1	0	0.082532	low
GSM1019146	1.36712	1	1	0	0	1	1	1	1	0	0	1	0	1	0	1	1	0	0	1	1	0	0	1	0	0.214796	high
GSM1019169	9.50685	1	1	0	1	1	0	0	0	1	0	0	0	1	0	1	1	0	0	1	0	0	0	1	0	-0.0779656	low
GSM1019271	5.96438	0	0	0	1	1	1	1	1	1	0	1	1	1	0	1	1	0	0	0	0	0	1	1	0	0.256915	high
GSM1019273	4.00822	1	0	0	0	1	1	0	1	1	1	0	0	1	0	1	1	1	0	1	1	0	0	1	1	0.205751	high
GSM1019252	1.71233	1	0	0	1	1	1	0	0	1	0	0	1	1	0	1	0	0	0	1	0	0	0	1	0	-0.0424857	low
GSM1019314	13.4164	0	0	0	1	1	1	0	1	1	0	0	1	1	0	1	1	1	0	1	0	0	0	1	0	-0.0394211	low
GSM1019279	4.04932	1	1	0	1	1	1	0	0	1	0	1	1	1	0	1	0	0	0	1	1	1	1	1	0	0.0178169	low
GSM1019140	0.443836	1	1	0	1	1	1	1	1	0	0	0	1	1	0	1	0	0	0	1	1	0	0	1	0	-0.046346	low
GSM1019291	1.98904	1	1	0	0	1	1	1	1	0	0	1	1	1	0	1	1	0	0	1	1	0	0	1	0	0.281936	high
GSM1019207	0.676712	1	1	0	0	0	0	0	0	0	0	0	1	1	1	1	1	1	0	0	0	0	1	0	0	0.701381	high
GSM1019305	10.537	0	1	0	0	0	1	0	0	1	0	0	1	1	0	0	0	0	0	0	0	0	0	0	0	-0.0116107	low
GSM1019138	9.36438	0	1	0	1	1	1	0	1	1	0	1	1	1	0	1	0	0	0	1	1	0	0	1	0	0.000954489	low
GSM1019293	1.81096	1	0	0	1	1	1	1	1	0	0	0	1	1	0	1	1	0	0	1	1	0	0	1	0	0.140588	high
GSM1019185	10.189	1	1	0	0	1	0	0	1	1	0	0	0	1	0	1	1	0	0	1	0	0	0	1	0	-0.187567	low
GSM1019299	4.41096	1	0	0	1	1	1	1	1	0	0	0	1	1	0	1	0	0	0	1	1	0	0	1	0	0.00175731	low
GSM1019222	8.05479	1	1	0	1	1	1	1	1	1	0	1	1	1	0	1	1	1	0	0	0	0	0	1	0	0.121466	high
GSM1019184	1.17534	1	1	0	1	1	1	1	1	1	0	1	1	1	0	1	1	1	0	1	1	0	0	1	0	0.091092	high
GSM1019304	3.59452	1	1	0	1	1	1	1	1	0	0	0	0	1	0	1	1	1	0	0	0	0	0	1	0	0.105743	high
GSM1019148	0.693151	1	1	0	1	1	0	0	1	1	0	1	0	1	1	1	1	1	0	1	1	0	0	1	0	0.125886	high
GSM1019157	1.6274	1	1	0	1	1	0	1	0	1	0	1	1	1	0	1	1	0	0	0	0	0	0	1	0	0.198165	high
GSM1019205	12.8849	0	1	0	0	1	1	0	0	1	0	0	0	1	0	1	0	0	0	1	0	0	0	1	0	-0.0815397	low
GSM1019278	5.72877	0	1	0	1	1	1	0	0	0	0	0	0	1	0	1	0	0	0	1	1	0	0	1	0	0.171022	high
GSM1019307	3.08219	1	0	0	1	1	1	0	0	0	0	1	1	1	0	1	0	0	0	1	1	0	0	1	0	0.399528	high
GSM1019154	0.684932	1	1	0	1	1	0	0	0	1	0	1	1	1	0	1	0	0	0	1	0	0	0	1	0	-0.0363936	low
GSM1019187	9.12603	1	1	0	0	1	1	0	0	0	0	0	1	1	1	1	1	0	0	1	1	0	0	0	0	0.672012	high
GSM1019296	2.16986	1	0	0	0	1	1	0	0	0	1	1	1	1	0	0	0	0	0	0	1	0	0	1	1	0.523343	high
GSM1019322	0.627397	1	0	0	0	0	1	1	0	0	1	1	1	0	0	0	0	0	0	0	1	0	1	1	1	0.357698	high
GSM1019168	14.6274	0	1	0	0	0	1	1	0	1	0	1	1	0	0	1	0	0	0	1	0	0	1	1	0	-0.0667824	low
GSM1019290	4.10959	1	1	0	0	1	1	0	0	1	0	0	0	1	0	1	0	0	0	1	0	0	0	1	0	-0.0815397	low
GSM1019204	10.8192	1	1	0	0	1	1	0	0	1	0	0	0	1	1	1	1	0	0	1	1	0	0	1	0	0.283646	high
GSM1019155	0.424658	1	1	0	1	1	1	0	0	1	0	0	0	1	0	1	1	0	0	0	1	0	0	1	0	0.339619	high
GSM1019149	1.63014	1	1	0	1	1	1	0	0	1	0	0	0	1	0	1	0	0	0	1	1	0	0	1	0	0.00634263	low
GSM1019215	8.7726	1	0	0	0	1	1	1	1	1	1	1	1	1	0	0	0	0	0	1	1	0	1	1	1	0.01708	low
GSM1019282	4.1726	1	1	0	0	0	0	0	0	1	0	1	1	1	0	1	0	0	0	1	0	0	0	1	0	-0.0895369	low
GSM1019317	3.36712	1	0	0	1	1	0	1	1	1	0	0	0	1	0	1	0	0	0	0	0	0	0	1	0	-0.258755	low
GSM1019270	2.73973	1	0	0	0	1	1	0	0	0	0	0	0	1	0	1	0	0	1	1	1	0	0	1	0	0.14596	high
GSM1019143	1.52329	1	1	0	0	1	0	1	0	1	0	0	1	1	0	1	0	0	0	1	0	0	0	1	0	-0.172184	low
GSM1019141	0.0164384	1	0	0	0	1	1	0	1	1	0	1	0	1	0	0	0	0	0	1	1	0	0	1	0	-0.160764	low
GSM1019166	5.77534	1	0	1	0	1	1	0	1	0	1	0	0	1	0	0	0	0	1	1	1	0	0	1	1	-0.380699	low
GSM1019298	2.7589	1	1	0	0	1	1	0	1	0	0	1	0	1	1	1	1	1	0	1	1	0	0	1	0	0.425822	high
GSM1019160	0.230137	1	1	0	1	1	0	0	0	1	0	0	1	1	0	1	0	0	0	0	0	0	0	1	0	0.0447901	low
GSM1019214	12.2904	0	1	0	1	1	0	1	1	1	0	0	0	1	0	1	1	0	1	1	0	0	0	1	0	-0.511829	low
GSM1019139	8.72877	0	1	0	1	1	0	1	1	1	0	0	0	1	0	1	0	0	0	1	1	0	0	1	0	-0.337232	low
GSM1019276	2.97808	1	1	0	0	1	1	0	0	0	0	0	1	1	0	1	0	0	0	1	0	0	0	1	0	0.15028	high
GSM1019165	0.413699	1	1	0	0	1	1	0	1	0	0	0	1	1	0	1	1	1	0	1	1	0	0	1	0	0.317416	high
GSM1019313	13.8712	0	1	0	1	1	1	0	0	1	0	0	1	1	0	1	0	0	0	1	0	0	0	1	0	-0.090589	low
GSM1019311	4.62192	1	0	0	1	1	1	1	1	0	0	0	0	1	0	1	1	1	0	1	1	0	0	1	0	0.123472	high
GSM1019216	1.08493	1	0	1	0	0	1	0	0	1	0	1	1	0	0	0	0	0	0	0	1	1	0	1	1	-0.381926	low
GSM1019158	1.34247	1	0	0	0	1	1	0	0	1	0	1	1	1	0	1	1	0	0	1	1	0	0	1	0	0.449868	high
GSM1019319	0.49589	1	1	0	1	1	1	1	1	0	0	1	0	1	0	1	1	1	0	1	0	0	0	1	0	0.0245594	low
GSM1019147	0.167123	1	0	0	1	1	0	1	1	0	0	0	0	1	0	1	1	0	0	1	1	0	0	1	0	0.0143806	low
GSM1019274	0.136986	1	1	0	0	1	0	0	0	1	0	1	0	1	0	1	0	0	1	1	1	0	0	0	0	0.143919	high
GSM1019210	7.52877	1	1	0	1	1	1	0	0	0	0	0	0	1	0	1	1	0	0	1	1	0	0	0	0	0.466399	high
GSM1019275	0.873973	1	0	0	1	1	1	0	1	0	0	0	0	1	0	0	0	0	0	1	1	0	0	1	0	-0.185536	low
GSM1019208	12.663	0	0	0	0	1	1	1	0	1	1	1	1	1	0	1	0	0	0	1	0	0	0	1	0	0.0841944	low
GSM1019164	0.783562	1	1	0	1	1	1	0	0	0	0	0	0	0	0	1	0	0	0	1	1	0	0	1	0	0.0960571	high
GSM1019242	8.8411	0	1	0	1	1	1	1	1	0	0	0	0	1	0	1	0	0	0	1	1	0	0	1	0	-0.113486	low
GSM1019295	13.0411	0	1	0	1	1	1	0	0	1	0	0	0	0	0	1	0	0	0	1	0	0	0	0	0	-0.0761476	low
GSM1019303	2.09863	1	0	0	1	1	1	0	0	0	0	1	1	1	1	1	1	1	0	1	1	0	0	1	0	0.650667	high
GSM1019189	8.21918	1	0	0	0	0	1	1	0	1	0	1	1	1	0	0	0	0	0	1	0	0	1	1	0	-0.162585	low
GSM1019301	0.487671	1	0	0	1	1	1	0	1	0	0	0	1	1	0	1	1	0	0	1	0	0	0	1	0	0.0752335	low
GSM1019206	0.769863	1	1	0	1	1	1	1	0	1	0	1	1	0	0	1	0	0	0	1	0	0	0	1	0	-0.151009	low
GSM1019181	8.82466	1	1	0	1	1	1	1	1	0	0	0	1	1	0	1	1	1	0	1	1	0	0	1	0	0.142509	high
GSM1019309	2.68219	1	1	0	1	1	0	0	0	1	0	0	0	1	0	1	1	1	1	1	0	0	0	1	0	-0.177296	low
GSM1019183	1.61918	1	0	0	1	1	0	0	1	1	0	1	0	1	0	0	1	0	0	0	1	0	1	1	0	0.174626	high
GSM1019150	5.03836	1	1	0	1	1	1	0	0	1	0	0	0	1	0	1	0	0	0	1	0	0	0	1	0	-0.157729	low
GSM1019200	0.961644	1	1	0	1	1	1	0	0	0	0	0	0	1	0	1	0	0	0	1	1	0	0	1	0	0.171022	high
GSM1019156	0.432877	1	0	0	0	1	1	0	0	1	0	0	1	1	0	1	1	0	0	1	1	0	0	1	0	0.336606	high
GSM1019218	0.717808	1	0	0	0	0	1	1	1	1	0	1	1	1	0	1	1	1	0	1	0	0	0	1	0	-0.0780197	low
GSM1019232	14.5507	1	1	0	0	0	1	1	0	1	0	1	1	0	0	0	0	0	0	1	1	0	0	1	0	-0.258951	low
GSM1019294	3.54247	1	1	0	0	0	1	0	0	1	0	1	1	1	1	1	1	1	0	1	0	0	0	1	0	0.220669	high
GSM1019186	10.5315	0	1	0	1	1	1	0	0	1	0	0	0	1	0	1	0	0	0	1	0	0	0	0	0	-0.00118279	low
GSM1019201	13.5479	0	1	0	0	1	1	0	0	1	1	1	1	0	0	0	0	0	0	0	1	0	0	1	0	0.199491	high
GSM1019297	0.323288	1	0	0	1	1	1	0	1	0	0	0	0	1	1	1	1	1	0	0	1	0	0	1	0	0.47892	high
GSM1019203	0.216438	1	1	0	0	1	1	0	0	1	0	0	0	1	0	1	1	0	0	1	0	0	0	0	0	0.213837	high
GSM1019306	3.42466	1	0	0	0	1	1	0	1	0	1	1	1	1	1	1	1	1	0	1	1	0	0	1	0	0.577011	high
GSM1019209	4.82466	1	1	0	1	1	1	1	0	0	0	0	1	1	0	1	1	0	0	1	1	0	0	1	0	0.278275	high
GSM1019262	6.53425	0	0	0	1	1	1	0	1	0	1	0	0	1	1	1	1	1	0	1	1	0	0	1	0	0.32042	high
GSM1019300	3.74521	1	1	0	1	1	0	0	0	1	0	0	1	1	0	1	1	0	0	1	1	0	0	1	0	0.153246	high
GSM1019159	0.29863	1	1	0	0	0	1	0	0	1	0	1	0	1	0	1	0	0	0	1	0	0	0	0	0	0.0589361	low
GSM1019318	5.64384	1	1	0	1	1	1	0	0	1	0	0	1	1	0	1	0	0	0	1	0	0	0	1	0	-0.090589	low
GSM1019151	8.00822	0	1	0	1	1	1	1	1	1	0	1	1	1	0	1	1	0	0	1	0	0	1	1	0	0.0143655	low
GSM1019180	0.939726	1	1	0	1	1	1	1	0	1	0	1	1	1	0	1	1	1	0	1	1	0	0	1	0	0.276883	high
GSM1019153	1.07671	1	1	0	0	1	0	0	0	0	1	0	1	1	0	1	0	0	0	1	1	0	0	1	0	0.291231	high
GSM1019332	2.78082	1	1	0	1	1	1	1	1	1	0	0	0	1	0	1	1	0	1	1	0	0	0	1	0	-0.452762	low
GSM1019172	1.26575	1	1	0	0	0	1	0	0	1	0	1	1	0	0	1	0	0	0	1	0	0	0	1	0	-0.105435	low
GSM1019167	0.769863	1	1	0	1	1	0	0	0	1	0	0	0	1	1	1	1	1	0	1	0	0	0	0	0	0.190889	high
GSM1019211	0.884932	1	1	0	0	1	1	0	0	0	0	1	1	1	0	1	1	0	0	1	1	0	0	1	0	0.566444	high
GSM1019213	12.2986	0	1	0	0	1	1	0	0	0	0	0	1	1	0	1	1	1	0	1	1	0	0	1	0	0.503207	high
GSM1019316	3.9589	1	1	0	1	1	0	0	0	1	0	1	0	1	0	1	0	0	0	1	0	0	0	1	0	-0.103534	low
GSM1019219	0.208219	1	1	1	0	0	1	0	0	0	1	1	1	1	0	1	1	1	0	0	1	0	1	0	0	0.817396	high
GSM1019192	9.23014	0	1	0	1	1	1	1	1	1	0	0	0	1	0	1	1	0	0	1	0	0	0	1	0	-0.303407	low
GSM1019145	1.61644	1	1	0	0	1	1	0	0	0	0	0	1	1	0	1	0	0	0	1	1	0	0	0	0	0.470898	high
GSM1019310	8.8137	0	1	0	1	1	0	0	0	1	0	0	0	1	0	1	0	0	1	1	1	0	0	1	0	-0.202079	low
GSM1019277	5.66027	0	0	0	0	0	1	0	0	0	1	1	1	0	0	1	0	0	0	1	1	0	0	1	0	0.307366	high
GSM1019144	0.832877	1	1	0	0	1	1	0	0	1	0	0	0	0	0	0	0	0	0	0	0	0	0	0	0	-0.024383	low
GSM1019308	3.34521	1	1	0	1	1	1	0	0	0	0	0	0	1	0	1	1	1	0	1	0	0	0	1	0	0.195805	high
GSM1019188	10.2	0	1	0	0	0	1	1	0	1	0	0	0	1	0	1	0	0	0	0	0	0	0	1	0	-0.115144	low
GSM1019328	3.04932	1	0	0	1	1	1	0	0	0	0	1	0	1	0	1	1	1	0	1	1	0	0	1	0	0.521243	high
GSM1019259	7.09315	0	0	0	0	0	1	0	1	0	0	0	0	1	0	0	0	0	0	0	1	0	0	1	0	-0.0442334	low
GSM1019251	2.90685	1	0	0	0	0	1	0	0	1	0	0	0	1	0	0	0	0	0	0	0	0	0	1	0	-0.187194	low
GSM1019253	2.34795	1	1	0	1	1	1	0	0	0	0	0	0	1	0	1	0	0	0	1	1	0	0	0	0	0.327568	high
GSM1019280	4.41644	1	1	0	0	0	0	0	0	1	0	1	1	1	1	1	1	1	0	1	0	0	1	1	0	0.298972	high
GSM1019272	3.35342	1	1	0	0	1	1	0	0	0	0	0	0	1	0	1	1	0	0	1	1	0	0	1	0	0.386042	high
GSM1019286	2.07123	1	0	0	0	1	1	0	1	0	0	0	1	1	0	1	1	1	0	1	1	0	0	1	0	0.365519	high
GSM1019197	0.536986	1	0	0	0	1	1	0	0	1	0	1	1	1	0	1	0	0	0	0	0	0	0	1	0	0.341412	high
GSM1019162	0.972603	1	0	0	1	1	0	0	0	1	0	0	0	1	0	1	1	0	0	1	1	0	0	1	0	0.134209	high
GSM1019244	3.40548	1	1	0	1	1	0	0	1	0	0	0	0	1	0	1	0	1	0	1	1	0	0	1	0	-0.0238108	low
GSM1019177	5.30959	1	1	0	0	0	1	1	0	1	1	1	1	0	0	1	0	0	0	1	0	0	1	1	0	-0.0308365	low
GSM1019235	0.265753	1	1	0	1	1	1	0	0	0	0	0	1	1	0	1	1	0	0	1	1	0	0	1	0	0.376993	high
GSM1019320	4.07671	1	0	0	0	1	1	0	0	1	0	0	1	1	0	0	0	0	0	1	0	0	0	1	0	-0.185167	low
GSM1019288	5.09315	0	0	0	1	1	1	0	1	0	0	0	1	1	0	1	1	0	1	1	1	0	0	1	0	0.0899503	high
GSM1019223	1.06027	1	1	0	0	0	0	0	0	1	0	0	0	1	0	1	0	0	0	1	0	0	0	0	0	-0.113393	low
GSM1019221	0.243836	1	1	0	0	0	1	0	0	1	0	1	1	0	0	1	0	0	0	1	0	0	1	1	0	0.0319351	low
GSM1019267	2.49863	1	0	0	0	0	0	0	1	1	0	1	1	1	0	1	0	0	0	0	1	0	0	1	0	0.131294	high
GSM1019229	9.04658	1	1	0	0	0	1	0	0	1	0	1	0	1	0	1	1	0	0	1	0	0	1	1	0	0.17859	high
GSM1019326	14.9836	0	1	0	1	1	1	0	0	1	0	0	1	1	0	1	0	0	0	0	0	0	0	1	0	0.103857	high
GSM1019234	5.66575	1	1	0	1	1	1	1	0	1	0	0	0	1	0	1	0	0	0	1	0	0	0	1	0	-0.256447	low
GSM1019292	3.23562	1	1	0	0	1	1	0	0	1	0	1	0	0	0	1	0	0	0	1	1	0	0	1	0	0.120829	high
GSM1019245	0.391781	1	0	0	0	1	1	1	1	0	0	1	1	1	0	1	0	0	0	0	1	0	0	1	0	0.385655	high
GSM1019175	15.6493	0	1	0	0	0	1	0	0	0	0	0	1	1	0	1	0	0	0	1	1	0	0	1	0	0.185019	high
GSM1019220	1.46027	1	1	0	1	1	1	0	0	1	0	0	0	1	0	1	1	1	0	1	0	0	0	1	0	0.0311259	low
GSM1019237	13.9671	0	1	0	1	1	0	1	1	0	0	0	0	1	0	1	1	0	0	1	1	0	0	1	0	-0.0337227	low
GSM1019264	3.30137	1	0	0	0	1	1	0	0	0	0	0	0	1	0	1	1	0	0	1	1	0	0	1	0	0.434145	high
GSM1019321	14.2658	0	1	0	0	0	1	0	0	0	0	0	0	1	0	1	0	0	0	0	0	0	0	1	0	0.148253	high
GSM1019323	0.936986	1	0	0	0	1	1	0	0	0	0	1	1	1	0	1	0	0	0	1	1	0	0	1	0	0.475717	high
GSM1019265	6.34521	0	0	0	0	1	1	0	0	0	0	0	0	1	0	1	0	0	0	0	1	0	0	1	0	0.489761	high
GSM1019258	5.94521	1	0	0	0	1	1	1	1	0	1	0	1	1	0	1	1	1	0	1	1	0	0	1	1	0.338853	high
GSM1019329	7.30411	0	0	0	1	1	1	0	1	0	0	0	1	1	0	1	1	0	0	1	1	0	0	1	0	0.239305	high
GSM1019226	1.52329	1	1	0	0	0	0	1	1	1	0	0	0	1	0	1	1	0	0	1	0	0	0	1	0	-0.415617	low
GSM1019174	1.40822	1	1	0	1	1	1	0	0	1	0	0	0	1	0	1	0	0	0	1	0	0	0	0	0	-0.00118279	low
GSM1019247	3.07671	1	0	0	1	1	1	1	1	0	0	1	1	1	0	1	1	0	0	1	1	0	0	1	0	0.25385	high
GSM1019228	13.9233	0	1	0	1	1	1	1	0	1	0	0	0	1	0	1	1	1	1	1	0	0	0	1	0	-0.216947	low
GSM1019256	2.29041	1	0	0	0	1	0	0	0	0	0	1	0	1	1	1	1	1	0	0	1	0	0	1	0	0.795095	high
GSM1019194	7.79178	1	1	0	0	0	1	0	0	0	0	0	1	0	0	1	1	1	0	1	1	0	0	1	0	0.298909	high
GSM1019142	8.65205	0	1	0	1	1	0	1	1	1	0	0	0	1	1	1	1	1	0	0	0	0	0	1	0	-0.0557192	low
GSM1019195	1.21644	1	1	0	1	1	0	0	0	1	0	1	1	0	0	1	0	0	0	1	1	0	1	1	0	0.190083	high
GSM1019289	2.76986	1	1	0	0	1	1	0	0	1	0	0	0	1	0	1	0	0	0	0	0	0	0	0	0	0.269453	high
GSM1019281	5.85753	1	0	0	1	1	1	1	1	0	0	1	1	1	0	1	1	0	0	0	1	0	0	1	0	0.448296	high
GSM1019250	8.56438	0	1	1	0	1	1	0	1	0	1	1	1	1	0	1	0	0	0	0	1	0	1	1	1	0.451642	high
GSM1019283	5.28219	0	0	0	1	1	1	0	0	1	0	0	1	1	1	1	1	1	0	1	0	0	0	1	0	0.208653	high
GSM1019268	6.70685	0	1	0	0	0	1	0	0	1	0	0	0	0	0	1	0	0	0	0	0	0	0	0	0	0.0651551	low
GSM1019190	9.92055	0	1	0	1	0	1	0	1	1	0	0	0	1	0	1	0	0	0	1	0	0	0	1	0	-0.472852	low
GSM1019255	7.58082	0	1	0	1	1	0	0	0	1	0	0	0	1	0	1	0	0	0	1	0	0	0	1	0	-0.216796	low
GSM1019178	11.726	0	1	0	0	1	1	0	0	0	0	1	1	1	0	1	1	1	0	0	1	0	0	1	0	0.810915	high
GSM1019254	7.56438	0	1	0	1	1	1	0	0	1	0	0	0	1	0	1	0	0	0	1	0	0	0	1	0	-0.157729	low
GSM1019312	5.93699	1	1	0	0	1	0	0	0	1	0	0	1	1	0	1	1	0	0	1	0	0	0	1	0	0.0653639	low
GSM1019287	4.94795	0	1	0	1	1	1	0	0	1	0	1	1	1	0	1	0	0	0	1	1	0	0	1	0	0.186745	high
GSM1019196	0.0164384	1	1	0	0	1	1	0	0	1	0	0	0	0	0	1	0	0	0	1	1	0	0	0	0	0.164114	high
GSM1019231	5.51233	1	0	0	1	1	0	1	1	1	0	0	1	1	0	0	0	0	0	0	0	0	0	1	0	-0.410486	low
GSM1019233	6.17808	1	0	1	0	1	1	0	0	1	1	1	1	1	0	1	0	0	0	1	1	0	1	1	1	0.32641	high
GSM1019198	0.336986	1	0	0	0	1	1	0	1	0	1	1	0	1	0	1	1	0	0	0	1	0	0	1	0	0.592009	high
GSM1019260	6.43836	0	1	0	1	1	1	0	0	0	0	0	0	1	0	1	1	0	0	1	0	0	0	1	0	0.145781	high
GSM1019239	3.34795	1	0	0	0	1	0	0	0	1	0	0	1	1	0	0	0	0	0	0	0	0	0	0	0	0.106758	high
GSM1019224	5.13425	1	1	0	0	1	1	0	0	1	0	0	0	1	0	1	0	0	0	1	1	0	0	1	0	0.082532	low
GSM1019176	0.769863	1	1	0	0	1	1	0	1	0	0	0	0	1	0	1	1	0	0	1	1	0	0	1	0	0.200251	high
GSM1019249	7.85205	0	0	0	0	1	1	0	0	0	0	0	0	1	0	1	1	0	0	0	1	0	0	0	0	0.785137	high
GSM1019182	10.8849	0	1	0	0	0	0	0	0	1	0	0	1	1	0	1	0	0	0	0	0	0	0	1	0	-0.00835319	low
GSM1019330	6.89041	0	1	0	1	1	1	0	0	1	0	0	0	1	0	1	0	0	0	1	0	0	0	1	0	-0.157729	low
GSM1019327	2.49863	1	0	0	0	1	1	0	0	0	0	0	1	0	0	1	0	0	0	0	1	0	0	1	0	0.481936	high
GSM1019225	0.484932	1	1	0	1	1	1	1	1	1	0	0	0	1	0	1	1	1	0	0	0	0	0	1	0	-0.0589362	low
GSM1019170	11.0411	1	1	0	0	1	1	0	0	1	0	0	0	1	0	1	0	0	0	1	0	0	0	0	0	0.0750066	low
GSM1019302	11.1452	0	1	0	1	1	1	1	1	0	0	0	0	1	0	1	1	1	0	1	1	0	0	1	0	0.0753689	low
GSM1019243	2.82466	1	0	0	0	1	1	0	0	0	0	0	0	1	0	1	0	0	0	0	1	0	0	1	0	0.489761	high
GSM1019241	3.11781	1	0	0	0	1	1	0	0	1	0	0	1	1	0	1	1	0	0	0	0	0	0	1	0	0.36698	high
GSM1019266	6.88767	0	1	0	1	1	1	1	1	1	0	1	1	0	0	1	0	0	0	1	1	0	0	1	0	-0.172728	low
GSM1019333	2.69863	1	1	0	0	1	1	1	1	1	0	1	1	1	0	1	0	0	0	1	1	0	0	1	0	-0.0215737	low
GSM1019171	8.93151	1	1	0	1	1	1	1	1	0	0	0	1	1	0	1	1	1	1	1	1	0	0	1	0	-0.00684594	low
GSM1019331	1.75342	1	0	0	1	1	1	1	1	1	0	1	1	1	1	1	1	1	0	0	0	0	0	1	0	0.231853	high
GSM1019173	12.1616	0	1	0	1	1	1	0	0	1	0	0	1	1	0	1	1	1	0	0	0	0	0	1	0	0.292712	high
GSM1019152	1.43288	1	1	0	1	1	1	0	0	1	0	0	0	1	0	1	0	0	1	1	0	0	0	1	0	-0.307084	low
GSM1019179	0.761644	1	0	0	0	1	0	1	0	1	1	0	1	1	0	0	1	0	0	0	1	0	0	0	1	0.382994	high
GSM1019240	2.93973	1	0	0	0	0	1	0	0	1	0	0	1	1	0	0	0	0	0	0	0	0	1	1	0	0.0173162	low
GSM1019236	9.71233	1	1	0	0	1	1	0	0	0	0	0	0	1	0	0	0	0	0	0	1	0	0	1	0	0.222786	high
GSM1019324	7.69863	1	0	0	0	1	1	0	0	0	1	0	1	1	0	1	1	0	0	1	1	0	0	1	1	0.573336	high
GSM1019261	6.32329	0	1	0	0	1	1	0	1	1	0	0	0	1	0	1	0	0	0	0	0	0	0	1	0	-0.0728843	low
GSM1019263	2.07671	1	0	0	0	0	1	0	1	0	1	1	0	1	0	0	0	0	0	1	1	0	0	1	0	-0.0894712	low
GSM1019325	1.96712	1	1	0	1	1	1	1	1	0	0	1	0	1	0	1	1	1	0	0	0	0	0	1	0	0.219005	high
GSM1019246	3.67945	1	0	0	1	1	1	1	1	0	0	1	1	1	0	1	1	0	0	1	1	0	0	1	0	0.25385	high
GSM1019227	1.27945	1	1	0	1	1	1	0	0	1	0	1	0	1	1	1	1	0	0	1	1	0	0	1	0	0.320719	high
GSM1019230	6.56712	1	1	0	0	1	1	0	0	1	0	0	0	1	0	1	0	0	1	1	0	0	0	0	0	-0.0743484	low
GSM1019202	0.915068	1	1	0	0	0	1	0	0	1	0	1	1	0	0	1	0	0	0	1	1	0	0	1	0	0.058637	low
GSM1019269	4.28767	1	1	0	1	0	1	0	0	0	0	0	1	0	0	1	0	0	0	0	1	0	0	1	0	0.228311	high
GSM1019284	2.48219	1	0	0	1	1	1	1	1	0	0	1	1	1	0	1	0	0	0	0	1	0	0	1	0	0.309465	high
GSM1019248	7.91233	0	1	0	0	0	0	0	0	1	0	0	0	1	0	1	0	0	1	1	0	0	0	1	0	-0.419294	low
GSM1019257	3.26027	1	1	0	1	1	1	0	1	1	0	0	0	1	0	1	0	0	0	1	1	0	0	1	0	-0.179448	low
GSM1019191	0.268493	1	1	0	0	0	0	1	0	1	0	1	1	1	0	1	1	0	0	1	0	0	1	1	0	0.0879458	low
GSM1019238	3.46301	1	1	0	1	1	1	0	0	1	0	1	1	1	1	1	1	0	0	1	1	1	0	1	0	0.0815612	low
GSM1019193	6.30137	1	1	0	1	1	0	0	0	1	0	1	0	1	0	1	0	0	0	1	1	0	0	1	0	0.0605379	low
GSM1019285	5.00274	0	1	0	1	1	0	0	0	1	0	0	0	1	0	1	0	0	0	0	0	0	0	1	0	-0.0223501	low
GSM1019212	12.3562	0	1	0	1	1	1	0	0	1	0	0	1	1	0	1	1	0	0	1	0	0	0	1	0	0.0482414	low
GSM1019199	7.50411	1	1	0	1	1	1	1	1	1	0	1	0	1	0	1	0	0	0	1	0	0	0	1	0	-0.328975	low

## Sheet: GSEA_results
ID	Description	setSize	enrichmentScore	NES	pvalue	p.adjust	qvalues	rank	leading_edge	core_enrichment
GOBP_ACTIVATION_OF_IMMUNE_RESPONSE	GOBP_ACTIVATION_OF_IMMUNE_RESPONSE	491	-0.685935	-2.08459	1e-10	2.614e-08	2.3618e-08	2936	tags=42%, list=16%, signal=37%	NLRC4/VAV1/ICAM2/WIPF1/TRDC/FYN/SYK/BCL2/CFI/LCP2/TYROBP/CLEC4A/ELMO1/FCN3/MUC15/PRKCQ/MUC1/PAG1/FGR/PIK3R1/LILRB4/RGCC/MNDA/CD4/PRAM1/CMKLR1/FOXP3/LPXN/NFATC2/SLA2/HLA-DQB2/SUSD4/TLR4/SKAP1/FCGR2B/NFAM1/LCK/CTLA4/PLCL2/PTPN22/MUC5B/TRAV19/CD38/HLA-DRB1/HLA-DQA1/CFP/WAS/LILRA2/HLA-DRB5/PLCG2/NCKAP1L/C2/HLA-DRA/IGKV5-2/GRAP2/RFTN1/C5/CD247/HLA-DQB1/FCN1/HLA-DPA1/INPP5D/ZAP70/TRAV29DV5/MEF2C/UBASH3…
GOBP_ADAPTIVE_IMMUNE_RESPONSE_BASED_ON_SOMATIC_RECOMBINATION_OF_IMMUNE_RECEPTORS_BUILT_FROM_IMMUNOGLOBULIN_SUPERFAMILY_DOMAINS	GOBP_ADAPTIVE_IMMUNE_RESPONSE_BASED_ON_SOMATIC_RECOMBINATION_OF_IMMUNE_RECEPTORS_BUILT_FROM_IMMUNOGLOBULIN_SUPERFAMILY_DOMAINS	320	-0.718449	-2.15916	1e-10	2.614e-08	2.3618e-08	1697	tags=46%, list=9%, signal=43%	SUSD4/IL12RB1/LILRB1/TLR4/TBX21/FCGR2B/CD8A/RORA/HLA-DRB1/RORC/WAS/FOXJ1/CD74/TLR8/C2/HLA-DRA/IGKV5-2/RFTN1/C5/HLA-DQB1/INPP5D/GZMM/IL33/MEF2C/CD1D/C4A/SPN/TRBC2/CTSH/C4B/CLU/CR1/IGLV1-47/BTK/PTPRC/SASH3/IGLV3-27/CD28/IGHG4/AGER/IGHG2/LTA/IGHD/IGLV2-23/KLHL6/IGHG3/CD1E/IGKV3-15/IGLC7/TRBC1/IGHV3-21/IGLV1-40/IGHV1-18/IGHV3-53/IGHV6-1/SLAMF6/CCR2/IGLC2/IGHV1-3/IGHV1-69D/CLC/IGLC3/IGHG1/LY9/IGKV1-5/…
GOBP_ANTIGEN_RECEPTOR_MEDIATED_SIGNALING_PATHWAY	GOBP_ANTIGEN_RECEPTOR_MEDIATED_SIGNALING_PATHWAY	286	-0.729084	-2.18424	1e-10	2.614e-08	2.3618e-08	2239	tags=42%, list=12%, signal=38%	PRAM1/FOXP3/LPXN/NFATC2/SLA2/HLA-DQB2/SKAP1/FCGR2B/NFAM1/LCK/CTLA4/PLCL2/PTPN22/TRAV19/CD38/HLA-DRB1/HLA-DQA1/WAS/HLA-DRB5/PLCG2/NCKAP1L/HLA-DRA/GRAP2/RFTN1/CD247/HLA-DQB1/HLA-DPA1/INPP5D/ZAP70/TRAV29DV5/MEF2C/UBASH3A/HLA-DPB1/THEMIS/TRBC2/BTNL9/TRAC/CD3D/CD3E/BTK/PTPRC/CD28/CD3G/HLA-DQA2/TRBV7-9/IGHG4/IGHG2/IGHD/FYB2/ITK/PRKCB/KLHL6/IGHG3/TRAT1/TRAV8-4/IGLC7/TRBC1/IGHV3-21/SH2D1A/IGHV1-18/IGHV3-…
GOBP_B_CELL_ACTIVATION	GOBP_B_CELL_ACTIVATION	271	-0.679119	-2.03121	1e-10	2.614e-08	2.3618e-08	2014	tags=38%, list=11%, signal=35%	TLR4/TBX21/FCGR2B/NFAM1/CTLA4/MFNG/PLCL2/DOCK10/CD38/FOXJ1/CD74/RASGRP1/PLCG2/NCKAP1L/LYL1/INPP5D/ZAP70/MEF2C/TRBC2/CR1/ITM2A/BTK/PTPRC/SASH3/CD28/CD180/IKZF3/IGHG4/IGHG2/POU2AF1/IGHD/TBC1D10C/PRKCB/BANK1/IGHG3/TNFRSF13C/KIT/IGLC7/TRBC1/IGHV3-21/IGHV1-18/IGHV3-53/IGHV6-1/FZD9/IGLC2/IGHV1-3/IGHV1-69D/IGLC3/IGHG1/IGHV3-30/IGHV4-4/IGHV3-23/IGHV7-81/IGHV3-20/IGHV4-39/IGHV2-26/IGHV5-51/IGHV3-48/IGHV3-…
GOBP_B_CELL_MEDIATED_IMMUNITY	GOBP_B_CELL_MEDIATED_IMMUNITY	198	-0.816449	-2.40901	1e-10	2.614e-08	2.3618e-08	1697	tags=60%, list=9%, signal=55%	HLA-DRB1/FOXJ1/CD74/TLR8/C2/IGKV5-2/C5/HLA-DQB1/INPP5D/C4A/TRBC2/C4B/CLU/CR1/IGLV1-47/BTK/PTPRC/IGLV3-27/CD28/IGHG4/IGHG2/LTA/IGHD/IGLV2-23/IGHG3/IGKV3-15/IGLC7/TRBC1/IGHV3-21/IGLV1-40/IGHV1-18/IGHV3-53/IGHV6-1/IGLC2/IGHV1-3/IGHV1-69D/IGLC3/IGHG1/IGKV1-5/IGHV3-30/IGHV4-4/IGHV3-23/IGHV7-81/IGKV2-28/IGLV2-14/IGLV2-11/C8B/IGKV3D-11/IGHV3-20/IGHV4-39/C4BPA/IGLV7-43/IGHV2-26/IGLV3-21/IGHV5-51/IGHV3-48…
GOBP_B_CELL_RECEPTOR_SIGNALING_PATHWAY	GOBP_B_CELL_RECEPTOR_SIGNALING_PATHWAY	116	-0.842907	-2.41841	1e-10	2.614e-08	2.3618e-08	1944	tags=72%, list=11%, signal=64%	FCGR2B/NFAM1/LCK/CTLA4/PLCL2/PTPN22/CD38/PLCG2/NCKAP1L/RFTN1/MEF2C/TRBC2/BTK/PTPRC/IGHG4/IGHG2/IGHD/ITK/PRKCB/KLHL6/IGHG3/IGLC7/TRBC1/IGHV3-21/IGHV1-18/IGHV3-53/IGHV6-1/IGLC2/IGHV1-3/IGHV1-69D/IGLC3/IGHG1/IGHV3-30/IGHV4-4/IGHV3-23/IGHV7-81/IGHV3-20/IGHV4-39/IGHV2-26/IGHV5-51/IGHV3-48/IGHV3-66/IGLL5/IGHV1-24/IGHV3-33/IGKC/IGHV4-61/IGHV2-5/PAX5/IGHV3-11/IGHV4-28/IGHV4-31/IGHM/STAP1/IGHV3-7/IGHV4-34…
GOBP_CELL_RECOGNITION	GOBP_CELL_RECOGNITION	169	-0.716195	-2.09953	1e-10	2.614e-08	2.3618e-08	1626	tags=46%, list=9%, signal=42%	EMB/AMIGO1/CXCR4/OVGP1/DOCK2/FCN1/DOCK8/CRTAM/CADM1/TRBC2/CD6/C4B/SFTPA1/IGHG4/IGHG2/IGHD/FOLR1/CD5/IGHG3/IGLC7/TRBC1/IGHV3-21/IGHV1-18/IGHV3-53/IGHV6-1/FETUB/IGLC2/IGHV1-3/IGHV1-69D/IGLC3/IGHG1/IGHV3-30/IGHV4-4/IGHV3-23/IGHV7-81/IGHV3-20/IGHV4-39/C4BPA/CCR7/IGHV2-26/IGHV5-51/IGHV3-48/IGHV3-66/IGLL5/IGHV1-24/IGHV3-33/NCR3/IGKC/IGHV4-61/IGHV2-5/IGHV3-11/IGHV4-28/IGHV4-31/IGHM/IGHV3-7/IGHV4-34/IGHV…
GOBP_COMPLEMENT_ACTIVATION	GOBP_COMPLEMENT_ACTIVATION	143	-0.864569	-2.51537	1e-10	2.614e-08	2.3618e-08	1472	tags=76%, list=8%, signal=70%	C2/IGKV5-2/C5/FCN1/A2M/C4A/MFAP4/TRBC2/C4B/CLU/CR1/IGLV1-47/IGLV3-27/IGHG4/IGHG2/IGHD/IGLV2-23/IGHG3/IGKV3-15/IGLC7/TRBC1/IGHV3-21/IGLV1-40/IGHV1-18/IGHV3-53/IGHV6-1/IGLC2/IGHV1-3/IGHV1-69D/IGLC3/IGHG1/IGKV1-5/IGHV3-30/IGHV4-4/IGHV3-23/IGHV7-81/IGKV2-28/IGLV2-14/IGLV2-11/C8B/IGKV3D-11/IGHV3-20/IGHV4-39/C4BPA/IGLV7-43/IGHV2-26/IGLV3-21/IGHV5-51/IGHV3-48/IGHV3-66/IGLL5/IGHV1-24/IGHV3-33/IGLV1-44/IG…
GOBP_DEFENSE_RESPONSE_TO_BACTERIUM	GOBP_DEFENSE_RESPONSE_TO_BACTERIUM	220	-0.650248	-1.92794	1e-10	2.614e-08	2.3618e-08	1219	tags=37%, list=7%, signal=35%	WFDC2/NOS2/SPN/LTF/TRBC2/IGHG4/IRF8/IGHG2/LTA/IGHD/IGHG3/SELP/IGLC7/TRBC1/IGHV3-21/IGHV1-18/IGHV3-53/IGHV6-1/LYZ/CTSG/IGLC2/IGHV1-3/IGHV1-69D/TNFSF8/IGLC3/IGHG1/HP/IGHV3-30/IGHV4-4/IGHV3-23/IGHV7-81/IGHV3-20/IGHV4-39/SFTPD/IGHV2-26/IGHV5-51/IGHV3-48/DMBT1/IGHV3-66/IGLL5/IGHV1-24/IGHV3-33/IGKC/IGHV4-61/IGHV2-5/IGHV3-11/IGHV4-28/IGHV4-31/IGHM/IGHV3-7/IGHV4-34/IGHV4-59/BPIFA1/IGHV3-38/IGHV3-73/IGKV3…
GOBP_FC_EPSILON_RECEPTOR_SIGNALING_PATHWAY	GOBP_FC_EPSILON_RECEPTOR_SIGNALING_PATHWAY	161	-0.785078	-2.30054	1e-10	2.614e-08	2.3618e-08	1089	tags=37%, list=6%, signal=35%	PLCG2/IGKV5-2/GRAP2/FCER1A/IGLV1-47/BTK/IGLV3-27/IGLV2-23/ITK/LILRA4/IGKV3-15/IGLC7/IGLV1-40/IGHV3-53/MS4A2/IGLC2/IGLC3/IGKV1-5/IGHV3-30/IGHV3-23/IGKV2-28/IGLV2-14/IGLV2-11/IGKV3D-11/IGHV4-39/IGLV7-43/IGLV3-21/IGHV3-48/IGHV3-33/IGLV1-44/IGKC/IGHV2-5/IGHV3-11/IGHV3-7/IGHV4-34/IGLV3-25/IGHV4-59/IGKV1D-12/IGLV3-1/IGKV3-20/IGLV1-51/IGHV2-70/IGLC6/IGKV1D-39/IGKV4-1/IGLV2-8/IGLV3-19/IGKV2-30/IGKV2D-28/…
GOBP_FC_RECEPTOR_MEDIATED_STIMULATORY_SIGNALING_PATHWAY	GOBP_FC_RECEPTOR_MEDIATED_STIMULATORY_SIGNALING_PATHWAY	138	-0.784593	-2.27537	1e-10	2.614e-08	2.3618e-08	1531	tags=46%, list=8%, signal=43%	PLCG2/NCKAP1L/IGKV5-2/CD247/CYFIP2/IGLV1-47/PTPRC/IGLV3-27/CD3G/IGHG4/IGHG2/IGLV2-23/IGHG3/IGKV3-15/IGLC7/IGLV1-40/IGHV3-53/IGLC2/IGLC3/IGHG1/IGKV1-5/IGHV3-30/IGHV3-23/IGKV2-28/IGLV2-14/IGLV2-11/IGKV3D-11/IGHV4-39/IGLV7-43/IGLV3-21/IGHV3-48/IGHV3-33/IGLV1-44/IGKC/IGHV2-5/IGHV3-11/IGHV3-7/IGHV4-34/IGLV3-25/IGHV4-59/IGKV1D-12/IGLV3-1/IGKV3-20/IGLV1-51/IGHV2-70/IGLC6/IGKV1D-39/IGKV4-1/IGLV2-8/IGLV3-…
GOBP_FC_RECEPTOR_SIGNALING_PATHWAY	GOBP_FC_RECEPTOR_SIGNALING_PATHWAY	229	-0.720062	-2.13573	1e-10	2.614e-08	2.3618e-08	1531	tags=31%, list=8%, signal=29%	PLCG2/NCKAP1L/IGKV5-2/GRAP2/CD247/CYFIP2/FCER1A/IGLV1-47/BTK/PTPRC/IGLV3-27/CD3G/IGHG4/IGHG2/CD200R1/IGLV2-23/ITK/IGHG3/LILRA4/KIT/IGKV3-15/IGLC7/IGLV1-40/IGHV3-53/MS4A2/IGLC2/IGLC3/IGHG1/IGKV1-5/IGHV3-30/IGHV3-23/IGKV2-28/IGLV2-14/IGLV2-11/IGKV3D-11/IGHV4-39/IGLV7-43/IGLV3-21/IGHV3-48/IGHV3-33/IGLV1-44/IGKC/IGHV2-5/IGHV3-11/IGHV3-7/IGHV4-34/IGLV3-25/IGHV4-59/IGKV1D-12/IGLV3-1/IGKV3-20/IGLV1-51/I…
GOBP_HUMORAL_IMMUNE_RESPONSE	GOBP_HUMORAL_IMMUNE_RESPONSE	273	-0.725197	-2.17026	1e-10	2.614e-08	2.3618e-08	1697	tags=52%, list=9%, signal=48%	HLA-DRB1/CXCL6/CFP/SLPI/FOXJ1/ST6GAL1/C2/IGKV5-2/C5/HLA-DQB1/FCN1/MEF2C/WFDC2/POU2F2/A2M/C4A/MFAP4/LTF/TRBC2/C4B/CLU/CR1/IGLV1-47/PTPRC/IGLV3-27/CD28/IGHG4/BPIFB2/IGHG2/POU2AF1/LTA/IGHD/IGLV2-23/IGHG3/IGKV3-15/IGLC7/TRBC1/IGHV3-21/IGLV1-40/SH2D1A/IGHV1-18/IGHV3-53/IGHV6-1/LYZ/CTSG/IGLC2/IGHV1-3/IGHV1-69D/IGLC3/IGHG1/IGKV1-5/IGHV3-30/IGHV4-4/IGHV3-23/IGHV7-81/IGKV2-28/IGLV2-14/IGLV2-11/C8B/IGKV3D-…
GOBP_HUMORAL_IMMUNE_RESPONSE_MEDIATED_BY_CIRCULATING_IMMUNOGLOBULIN	GOBP_HUMORAL_IMMUNE_RESPONSE_MEDIATED_BY_CIRCULATING_IMMUNOGLOBULIN	134	-0.876695	-2.53204	1e-10	2.614e-08	2.3618e-08	1472	tags=80%, list=8%, signal=74%	C2/IGKV5-2/C5/HLA-DQB1/C4A/TRBC2/C4B/CLU/CR1/IGLV1-47/PTPRC/IGLV3-27/IGHG4/IGHG2/LTA/IGHD/IGLV2-23/IGHG3/IGKV3-15/IGLC7/TRBC1/IGHV3-21/IGLV1-40/IGHV1-18/IGHV3-53/IGHV6-1/IGLC2/IGHV1-3/IGHV1-69D/IGLC3/IGHG1/IGKV1-5/IGHV3-30/IGHV4-4/IGHV3-23/IGHV7-81/IGKV2-28/IGLV2-14/IGLV2-11/C8B/IGKV3D-11/IGHV3-20/IGHV4-39/C4BPA/IGLV7-43/IGHV2-26/IGLV3-21/IGHV5-51/IGHV3-48/IGHV3-66/IGLL5/IGHV1-24/IGHV3-33/IGLV1-4…
GOBP_IMMUNE_RESPONSE_REGULATING_SIGNALING_PATHWAY	GOBP_IMMUNE_RESPONSE_REGULATING_SIGNALING_PATHWAY	457	-0.69076	-2.09493	1e-10	2.614e-08	2.3618e-08	2239	tags=40%, list=12%, signal=36%	MUC15/PRKCQ/MUC1/PAG1/FGR/PIK3R1/LILRB4/MNDA/CD33/CD4/PRAM1/CMKLR1/FOXP3/LPXN/NFATC2/SLA2/HLA-DQB2/LILRB1/SKAP1/FCGR2B/NFAM1/LCK/CTLA4/PLCL2/PTPN22/MUC5B/TRAV19/CD38/HLA-DRB1/HLA-DQA1/WAS/LILRA2/HLA-DRB5/PLCG2/NCKAP1L/HLA-DRA/IGKV5-2/GRAP2/RFTN1/CD247/HLA-DQB1/FCN1/HLA-DPA1/INPP5D/ZAP70/TRAV29DV5/MEF2C/UBASH3A/HLA-DPB1/CYFIP2/THEMIS/TRBC2/BTNL9/CTSH/TRAC/FCER1A/CD3D/CD3E/CR1/IGLV1-47/BTK/PTPRC/IG…
GOBP_IMMUNOGLOBULIN_PRODUCTION	GOBP_IMMUNOGLOBULIN_PRODUCTION	168	-0.820287	-2.40458	1e-10	2.614e-08	2.3618e-08	1421	tags=52%, list=8%, signal=48%	TRDV1/IGKV5-2/HLA-DQB1/IL33/IGLV3-22/CR1/IGLV1-47/BTK/PTPRC/SASH3/IGLV3-27/CD28/IGKV1D-13/IGKV6D-21/IGLV5-52/IGLV2-23/IGLV5-45/IGLV1-50/IGKV3-15/IGLV1-40/IGLV2-18/IGLV7-46/IGLV5-48/IGLV4-60/IGKV3-7/IGKV1-5/TRAV9-2/IGKV2-28/IGLV2-14/IGLV2-11/IGKV3D-11/IGLV10-54/IGLV7-43/IGLV3-21/IGKV2D-29/MZB1/GAPT/IGLV1-44/IGKV1-27/IGLV4-69/IGKC/IGLV3-9/IGLV2-33/IGLV3-25/IGKV1-9/IGKV1D-12/IGLV3-1/IGKV3-20/IGLV1-5…
GOBP_LYMPHOCYTE_MEDIATED_IMMUNITY	GOBP_LYMPHOCYTE_MEDIATED_IMMUNITY	302	-0.74048	-2.21941	1e-10	2.614e-08	2.3618e-08	1697	tags=46%, list=9%, signal=43%	HLA-DRB1/WAS/FOXJ1/CD74/TLR8/RASGRP1/C2/HLA-DRA/IGKV5-2/RFTN1/C5/HLA-DQB1/CRTAM/INPP5D/GZMM/CORO1A/CADM1/CD1D/C4A/TRBC2/CTSH/C4B/CLU/CR1/IGLV1-47/BTK/PTPRC/SASH3/IGLV3-27/CD28/IGHG4/AGER/IGHG2/LTA/IGHD/IGLV2-23/SLAMF7/CD96/IGHG3/CD1E/IGKV3-15/IGLC7/TRBC1/IGHV3-21/IGLV1-40/SH2D1A/IGHV1-18/IGHV3-53/IGHV6-1/SLAMF6/CCR2/IGLC2/IGHV1-3/IGHV1-69D/CLC/IGLC3/IGHG1/IGKV1-5/IGHV3-30/IGHV4-4/IGHV3-23/IGHV7-8…
GOBP_MEMBRANE_INVAGINATION	GOBP_MEMBRANE_INVAGINATION	124	-0.79273	-2.28203	1e-10	2.614e-08	2.3618e-08	946	tags=52%, list=5%, signal=49%	ARHGAP25/NCKAP1L/ALOX15/TRBC2/IGHG4/RHOH/IGHG2/IGHD/IGHG3/IGLC7/TRBC1/IGHV3-21/IGHV1-18/IGHV3-53/IGHV6-1/IGLC2/IGHV1-3/IGHV1-69D/IGLC3/IGHG1/IGHV3-30/IGHV4-4/IGHV3-23/IGHV7-81/IGHV3-20/IGHV4-39/IGHV2-26/IGHV5-51/IGHV3-48/IGHV3-66/IGLL5/IGHV1-24/IGHV3-33/IGKC/IGHV4-61/IGHV2-5/IGHV3-11/IGHV4-28/IGHV4-31/IGHM/STAP1/IGHV3-7/IGHV4-34/IGHV4-59/IGHV3-38/IGHV3-73/IGHV2-70/IGLC6/IGHA1/IGHV3-15/IGHV1-58/IG…
GOBP_PHAGOCYTOSIS	GOBP_PHAGOCYTOSIS	337	-0.697357	-2.09459	1e-10	2.614e-08	2.3618e-08	1539	tags=36%, list=8%, signal=34%	ARHGAP25/PLCG2/NCKAP1L/C2/IGKV5-2/DOCK2/CD247/FCN1/ALOX15/SIRPG/CORO1A/C4A/CYFIP2/CEACAM4/TRBC2/C4B/IGLV1-47/PTPRC/SFTPA1/IGLV3-27/CD3G/ITGAL/CD302/IGHG4/RHOH/IRF8/IGHG2/IGHD/IGLV2-23/PLD4/IGHG3/IGKV3-15/IGLC7/TRBC1/IGHV3-21/IGLV1-40/IGHV1-18/IGHV3-53/IGHV6-1/ICAM3/IGLC2/IGHV1-3/IGHV1-69D/IGLC3/IGHG1/IGKV1-5/SLAMF1/IGHV3-30/IGHV4-4/IGHV3-23/IGHV7-81/IGKV2-28/IGLV2-14/IGLV2-11/IGKV3D-11/IGHV3-20/I…
GOBP_PHAGOCYTOSIS_RECOGNITION	GOBP_PHAGOCYTOSIS_RECOGNITION	79	-0.870274	-2.42707	1e-10	2.614e-08	2.3618e-08	1145	tags=78%, list=6%, signal=74%	TRBC2/C4B/SFTPA1/IGHG4/IGHG2/IGHD/IGHG3/IGLC7/TRBC1/IGHV3-21/IGHV1-18/IGHV3-53/IGHV6-1/IGLC2/IGHV1-3/IGHV1-69D/IGLC3/IGHG1/IGHV3-30/IGHV4-4/IGHV3-23/IGHV7-81/IGHV3-20/IGHV4-39/C4BPA/IGHV2-26/IGHV5-51/IGHV3-48/IGHV3-66/IGLL5/IGHV1-24/IGHV3-33/IGKC/IGHV4-61/IGHV2-5/IGHV3-11/IGHV4-28/IGHV4-31/IGHM/IGHV3-7/IGHV4-34/IGHV4-59/IGHV3-38/IGHV3-73/IGHV2-70/IGLC6/IGHA1/IGHV3-15/IGHV1-58/IGHV3-74/IGHV3-35/IG…
GOBP_POSITIVE_REGULATION_OF_B_CELL_ACTIVATION	GOBP_POSITIVE_REGULATION_OF_B_CELL_ACTIVATION	128	-0.802558	-2.31429	1e-10	2.614e-08	2.3618e-08	1319	tags=52%, list=7%, signal=49%	INPP5D/MEF2C/TRBC2/BTK/PTPRC/SASH3/CD28/IGHG4/IGHG2/IGHD/IGHG3/TNFRSF13C/IGLC7/TRBC1/IGHV3-21/IGHV1-18/IGHV3-53/IGHV6-1/IGLC2/IGHV1-3/IGHV1-69D/IGLC3/IGHG1/IGHV3-30/IGHV4-4/IGHV3-23/IGHV7-81/IGHV3-20/IGHV4-39/IGHV2-26/IGHV5-51/IGHV3-48/IGHV3-66/IGLL5/IGHV1-24/IGHV3-33/IGKC/IGHV4-61/IGHV2-5/IGHV3-11/IGHV4-28/IGHV4-31/CD27/IGHM/IGHV3-7/IGHV4-34/IGHV4-59/IGHV3-38/IGHV3-73/IGHV2-70/IGLC6/IGHA1/IGHV3-…
GOBP_POSITIVE_REGULATION_OF_CELL_ACTIVATION	GOBP_POSITIVE_REGULATION_OF_CELL_ACTIVATION	353	-0.592519	-1.78351	1e-10	2.614e-08	2.3618e-08	2887	tags=40%, list=16%, signal=34%	TRDC/EFNB3/FYN/SYK/BCL2/PRKCZ/AIF1/TYROBP/PDCD1/SHH/CD83/PRKCQ/FGR/PIK3R1/ITGB2/PIK3R6/LILRB4/CD4/TNFSF13B/FOXP3/GPR183/SIRPB1/NFATC2/TREM2/IL12RB1/LILRB1/TLR4/HAMP/IL6ST/TBX21/LCK/CTLA4/PTPN22/PLEK/DPP4/CD38/HLA-DRB1/STXBP1/LILRA2/CD74/ICOS/NCKAP1L/TSLP/HLA-DRA/LRRK2/GRAP2/DOCK8/HLA-DPA1/INPP5D/ZAP70/IL33/HLA-DMB/SIRPG/CORO1A/RASAL3/MEF2C/HLA-DPB1/CD1D/CEBPA/TRBC2/CD6/TOX/ZBTB16/CD3E/CR1/BTK/PTP…
GOBP_PRODUCTION_OF_MOLECULAR_MEDIATOR_OF_IMMUNE_RESPONSE	GOBP_PRODUCTION_OF_MOLECULAR_MEDIATOR_OF_IMMUNE_RESPONSE	244	-0.734393	-2.18417	1e-10	2.614e-08	2.3618e-08	1450	tags=40%, list=8%, signal=37%	CD244/TRDV1/IGKV5-2/HLA-DQB1/IL33/IGLV3-22/CR1/SCIMP/IGLV1-47/BTK/PTPRC/SASH3/IGLV3-27/CD28/IGKV1D-13/IGKV6D-21/IGLV5-52/IGLV2-23/IGLV5-45/CD96/IGLV1-50/KIT/IGKV3-15/IGLV1-40/CCR2/IGLV2-18/IGLV7-46/CLC/IGLV5-48/IGLV4-60/IGKV3-7/IGKV1-5/TRAV9-2/IGKV2-28/IGLV2-14/IGLV2-11/IGKV3D-11/IGLV10-54/IGLV7-43/IGLV3-21/IGKV2D-29/MZB1/GAPT/IGLV1-44/IGKV1-27/IGLV4-69/IGKC/IGLV3-9/IGLV2-33/IGLV3-25/IGKV1-9/IGKV…
GOBP_REGULATION_OF_B_CELL_ACTIVATION	GOBP_REGULATION_OF_B_CELL_ACTIVATION	169	-0.753502	-2.20889	1e-10	2.614e-08	2.3618e-08	2254	tags=52%, list=12%, signal=46%	TNFSF13B/FOXP3/GPR183/NFATC2/TLR4/TBX21/FCGR2B/NFAM1/CTLA4/CD38/FOXJ1/CD74/NCKAP1L/INPP5D/MEF2C/TRBC2/CR1/BTK/PTPRC/SASH3/CD28/IKZF3/IGHG4/IGHG2/IGHD/TBC1D10C/BANK1/IGHG3/TNFRSF13C/IGLC7/TRBC1/IGHV3-21/IGHV1-18/IGHV3-53/IGHV6-1/IGLC2/IGHV1-3/IGHV1-69D/IGLC3/IGHG1/IGHV3-30/IGHV4-4/IGHV3-23/IGHV7-81/IGHV3-20/IGHV4-39/IGHV2-26/IGHV5-51/IGHV3-48/IGHV3-66/IGLL5/IGHV1-24/MZB1/IGHV3-33/IGKC/IGHV4-61/IGH…
GOBP_REGULATION_OF_COMPLEMENT_ACTIVATION	GOBP_REGULATION_OF_COMPLEMENT_ACTIVATION	98	-0.850899	-2.4043	1e-10	2.614e-08	2.3618e-08	1472	tags=72%, list=8%, signal=67%	C2/IGKV5-2/C5/A2M/C4A/C4B/CLU/CR1/IGLV1-47/IGLV3-27/IGHG4/IGHG2/IGLV2-23/IGHG3/IGKV3-15/IGLC7/IGLV1-40/IGHV3-53/IGLC2/IGLC3/IGHG1/IGKV1-5/IGHV3-30/IGHV3-23/IGKV2-28/IGLV2-14/IGLV2-11/C8B/IGKV3D-11/IGHV4-39/C4BPA/IGLV7-43/IGLV3-21/IGHV3-48/IGHV3-33/IGLV1-44/IGKC/IGHV2-5/IGHV3-11/C7/IGHV3-7/IGHV4-34/C6/IGLV3-25/IGHV4-59/IGKV1D-12/IGLV3-1/IGKV3-20/IGLV1-51/IGHV2-70/IGLC6/IGKV1D-39/IGKV4-1/IGLV2-8/IG…
GOBP_REGULATION_OF_HUMORAL_IMMUNE_RESPONSE	GOBP_REGULATION_OF_HUMORAL_IMMUNE_RESPONSE	116	-0.812076	-2.32996	1e-10	2.614e-08	2.3618e-08	1472	tags=66%, list=8%, signal=61%	C2/IGKV5-2/C5/A2M/C4A/C4B/CLU/CR1/IGLV1-47/PTPRC/IGLV3-27/IGHG4/IGHG2/LTA/IGLV2-23/IGHG3/IGKV3-15/IGLC7/IGLV1-40/IGHV3-53/IGLC2/IGLC3/IGHG1/IGKV1-5/IGHV3-30/IGHV3-23/IGKV2-28/IGLV2-14/IGLV2-11/C8B/IGKV3D-11/IGHV4-39/C4BPA/CCR7/IGLV7-43/IGLV3-21/IGHV3-48/IGHV3-33/IGLV1-44/IGKC/IGHV2-5/IGHV3-11/C7/IGHV3-7/IGHV4-34/C6/IGLV3-25/IGHV4-59/IGKV1D-12/IGLV3-1/IGKV3-20/IGLV1-51/IGHV2-70/IGLC6/IGKV1D-39/IGK…
GOBP_REGULATION_OF_IMMUNE_EFFECTOR_PROCESS	GOBP_REGULATION_OF_IMMUNE_EFFECTOR_PROCESS	400	-0.618089	-1.8679	1e-10	2.614e-08	2.3618e-08	2059	tags=32%, list=11%, signal=29%	SUSD4/IL12RB1/LILRB1/TLR4/TBX21/FCGR2B/PTPN22/SERPINB4/RNF125/HLA-DRB1/CXCL6/CFP/WAS/FOXJ1/STXBP1/CD74/RASGRP1/DNASE1L3/CD84/C2/CD244/HLA-DRA/IGKV5-2/C5/CRTAM/IL33/HLA-DMB/CADM1/CD1D/FGL2/A2M/NOS2/C4A/C4B/TSPAN32/CLU/CR1/SCIMP/IGLV1-47/BTK/PTPRC/SASH3/IGLV3-27/CD28/IGHG4/AGER/IGHG2/LTA/IGLV2-23/CD96/IGHG3/CD1E/IGKV3-15/IGLC7/IGLV1-40/SH2D1A/IGHV3-53/SLAMF6/CCR2/IGLC2/CLC/IGLC3/IGHG1/IGKV1-5/IGHV3…
GOBP_REGULATION_OF_LYMPHOCYTE_ACTIVATION	GOBP_REGULATION_OF_LYMPHOCYTE_ACTIVATION	443	-0.591974	-1.79625	1e-10	2.614e-08	2.3618e-08	2887	tags=37%, list=16%, signal=32%	TRDC/TCF7/EFNB3/TNFSF18/FYN/SYK/BCL2/PGLYRP3/PRKCZ/AIF1/TYROBP/PDCD1/SHH/CD83/PRKCQ/PAG1/FGR/PIK3R1/PIK3R6/SAMSN1/SPINK5/LILRB4/MNDA/CD4/MAPK8IP1/TNFSF13B/RIPOR2/FOXP3/GPR183/SIRPB1/NFATC2/IL12RB1/LILRB1/TLR4/DTX1/IL6ST/TBX21/FCGR2B/NFAM1/LCK/CTLA4/PTPN22/DPP4/CD38/TNFAIP8L2/HLA-DRB1/FOXJ1/CD74/ICOS/LST1/NCKAP1L/HLA-DRA/TIGIT/GRAP2/DOCK8/CRTAM/HLA-DPA1/INPP5D/ZAP70/HLA-DMB/SIRPG/CORO1A/RASAL3/MEF…
GOBP_SPLICEOSOMAL_TRI_SNRNP_COMPLEX_ASSEMBLY	GOBP_SPLICEOSOMAL_TRI_SNRNP_COMPLEX_ASSEMBLY	22	-0.921268	-2.15887	1e-10	2.614e-08	2.3618e-08	524	tags=41%, list=3%, signal=40%	RNU4ATAC/RNU6ATAC/RNU4-2/RNU5F-1/RNU4-1/RNU5A-1/RNU5B-1/RNU5E-1/RNU5D-1
GOCC_EXTERNAL_SIDE_OF_PLASMA_MEMBRANE	GOCC_EXTERNAL_SIDE_OF_PLASMA_MEMBRANE	321	-0.641884	-1.92862	1e-10	2.614e-08	2.3618e-08	2477	tags=46%, list=13%, signal=41%	ITGB2/NCAM1/GPC4/FCGRT/CXCL12/CD1A/CD33/CD4/IL2RB/TRGC2/FASLG/ENPP3/S1PR1/CLEC14A/IL2RG/KCNJ5/IL12RB1/LIFR/LILRB1/CXCL9/TLR4/ABCC4/IL6ST/FCGR2B/CTLA4/CD8A/P2RY12/CNTFR/CLEC2D/HLA-DRB1/CCR8/CD74/TLR8/F10/SCNN1G/TRGV10/CD69/CXCR4/CD244/CCR5/CXCR3/CXCR6/GPIHBP1/FCN1/ABCB1/SCARA5/CD1D/SPN/TRBC2/CD6/BTNL9/GP1BA/CD3D/SCUBE1/CD3E/PTPRC/CD2/GFRA3/CX3CR1/CD28/CD3G/CD302/IGHG4/FCRL6/IGHG2/CD200R1/IGHD/FOLR…
GOCC_IMMUNOGLOBULIN_COMPLEX	GOCC_IMMUNOGLOBULIN_COMPLEX	142	-0.931697	-2.70834	1e-10	2.614e-08	2.3618e-08	1040	tags=94%, list=6%, signal=89%	IGLV1-47/IGLV3-27/IGKV1D-13/IGHG4/IGKV6D-21/IGLV5-52/IGHG2/IGHD/IGLV2-23/IGLV5-45/IGHG3/IGLV1-50/IGKV3-15/IGLC7/TRBC1/IGHV3-21/IGLV1-40/IGHV1-18/IGHV3-53/IGHV6-1/IGHJ1/IGLV2-18/IGLV7-46/IGLC2/IGHV1-3/IGHV1-69D/IGLC3/IGHG1/IGLV5-48/IGLV4-60/IGKV3-7/IGKV1-5/IGHV3-30/IGHV4-4/IGHV3-23/IGHV7-81/IGKV2-28/IGLV2-14/IGLV2-11/IGKV3D-11/IGHV3-20/IGHV4-39/IGLV10-54/IGLV7-43/IGHV2-26/IGLV3-21/IGHV5-51/IGHV3-4…
GOCC_IMMUNOGLOBULIN_COMPLEX_CIRCULATING	GOCC_IMMUNOGLOBULIN_COMPLEX_CIRCULATING	63	-0.937724	-2.5319	1e-10	2.614e-08	2.3618e-08	946	tags=97%, list=5%, signal=92%	TRBC2/IGHG4/IGHG2/IGHD/IGHG3/IGLC7/TRBC1/IGHV3-21/IGHV1-18/IGHV3-53/IGHV6-1/IGLC2/IGHV1-3/IGHV1-69D/IGLC3/IGHG1/IGHV3-30/IGHV4-4/IGHV3-23/IGHV7-81/IGHV3-20/IGHV4-39/IGHV2-26/IGHV5-51/IGHV3-48/IGHV3-66/IGLL5/IGHV1-24/IGHV3-33/IGKC/IGHV4-61/IGHV2-5/IGHV3-11/IGHV4-28/IGHV4-31/IGHM/IGHV3-7/IGHV4-34/IGHV4-59/IGHV3-38/IGHV3-73/IGKV3-20/IGHV2-70/IGLC6/IGHA1/IGHV3-15/IGHV1-58/IGHV3-74/IGHV3-35/IGHV3-64/I…
GOCC_T_CELL_RECEPTOR_COMPLEX	GOCC_T_CELL_RECEPTOR_COMPLEX	69	-0.840463	-2.30333	1e-10	2.614e-08	2.3618e-08	1992	tags=86%, list=11%, signal=77%	SKAP1/APBB1IP/TRBV7-3/CD8A/TRAV19/TRBV30/TRGV10/TRDV1/CD247/TRAV41/TRBV5-6/ZAP70/TRAV29DV5/TRBV9/CD8B/TRAV13-1/TRAV12-3/TRBC2/CD6/TRAV17/TRAC/TRBV6-5/CD3D/TRBJ2-2/CD3E/TRBJ2-1/TRAV21/CD3G/TRBV4-2/TRBV7-9/TRAV8-6/TRAV12-2/TRAV8-2/TRBJ2-3/TRBV28/TRAV16/TRBJ2-7/TRAV12-1/TRAV8-3/TRAT1/TRBV3-1/TRAV8-4/TRAV4/TRAV3/TRBV10-3/TRBV5-4/TRBC1/TRBV19/TRBV18/TRBV6-6/TRBV11-2/TRBV29-1/TRBV20-1/TRBV6-1/TRAV9-2/T…
GOMF_ANTIGEN_BINDING	GOMF_ANTIGEN_BINDING	138	-0.862045	-2.49998	1e-10	2.614e-08	2.3618e-08	1697	tags=78%, list=9%, signal=71%	HLA-DRB1/HLA-DQA1/LILRA2/HLA-DRB5/HLA-DRA/IGKV5-2/HLA-DQB1/FCN1/HLA-DPA1/TRAV29DV5/HLA-DPB1/CD1D/MFAP4/TRBC2/IGLV1-47/IGLV3-27/TRBV7-9/IGHG4/IGHG2/IGHD/IGLV2-23/IGHG3/TRAV8-4/CD1E/IGKV3-15/IGLC7/TRBC1/IGHV3-21/IGLV1-40/IGHV1-18/IGHV3-53/IGHV6-1/IGLC2/IGHV1-3/IGHV1-69D/IGLC3/IGHG1/CD48/IGKV1-5/SLAMF1/IGHV3-30/IGHV4-4/IGHV3-23/IGHV7-81/CD1B/IGLV2-14/CD1C/IGLV2-11/IGKV3D-11/IGHV3-20/IGHV4-39/IGLV7-4…
GOMF_IMMUNOGLOBULIN_RECEPTOR_BINDING	GOMF_IMMUNOGLOBULIN_RECEPTOR_BINDING	64	-0.924862	-2.49966	1e-10	2.614e-08	2.3618e-08	946	tags=92%, list=5%, signal=88%	TRBC2/IGHG4/IGHG2/IGHD/IGHG3/IGLC7/TRBC1/IGHV3-21/IGHV1-18/IGHV3-53/IGHV6-1/IGLC2/IGHV1-3/IGHV1-69D/IGLC3/IGHG1/IGHV3-30/IGHV4-4/IGHV3-23/IGHV7-81/IGHV3-20/IGHV4-39/IGHV2-26/IGHV5-51/IGHV3-48/IGHV3-66/IGLL5/IGHV1-24/IGHV3-33/IGKC/IGHV4-61/IGHV2-5/IGHV3-11/IGHV4-28/IGHV4-31/IGHM/IGHV3-7/IGHV4-34/IGHV4-59/IGHV3-38/IGHV3-73/IGHV2-70/IGLC6/IGHA1/IGHV3-15/IGHV1-58/IGHV3-74/IGHV3-35/IGHV3-64/IGHV1-69/I…
GOBP_NUCLEAR_CHROMOSOME_SEGREGATION	GOBP_NUCLEAR_CHROMOSOME_SEGREGATION	230	0.489553	2.14018	1.74463e-10	4.43378e-08	4.00602e-08	3372	tags=37%, list=18%, signal=31%	MAEL/UBE2C/DDX11/CENPE/ESPL1/KIF14/CDCA5/KIF18B/KIF4A/CDC20/PLK1/KIF2C/CDC6/DLGAP5/NCAPG/SGO1/KIFC1/KIF23/BUB1B/TRIP13/EME1/SMC1B/SPAG5/AURKB/PRC1/CCNB1/CDT1/BUB1/NCAPH/NEK2/MAD2L1/TACC3/INCENP/P3H4/KIF18A/NDC80/TOP2A/TTK/CENPK/CENPF/HASPIN/NCAPD2/RACGAP1/NDC1/ECT2/FANCD2/KNL1/DSCC1/NCAPG2/CCNE1/ZWINT/FEN1/CDCA8/BRIP1/MAD1L1/CHMP4C/SPDL1/NUSAP1/KPNB1/SIRT7/SGO2/XRCC3/DDX12P/TUBG1/SLF1/NCAPD3/RCC2…
GOBP_SISTER_CHROMATID_SEGREGATION	GOBP_SISTER_CHROMATID_SEGREGATION	184	0.514414	2.12977	4.399e-10	1.08774e-07	9.82798e-08	3182	tags=37%, list=17%, signal=31%	UBE2C/DDX11/CENPE/ESPL1/KIF14/CDCA5/KIF18B/KIF4A/CDC20/PLK1/KIF2C/CDC6/DLGAP5/NCAPG/SGO1/KIFC1/KIF23/BUB1B/TRIP13/SMC1B/SPAG5/AURKB/PRC1/CCNB1/CDT1/BUB1/NCAPH/NEK2/MAD2L1/TACC3/INCENP/KIF18A/NDC80/TOP2A/TTK/CENPK/CENPF/HASPIN/NCAPD2/RACGAP1/DSCC1/NCAPG2/ZWINT/FEN1/CDCA8/MAD1L1/CHMP4C/SPDL1/NUSAP1/KPNB1/SGO2/XRCC3/DDX12P/TUBG1/SLF1/NCAPD3/RAN/RMI2/KNSTRN/RRS1/PSRC1/CDC27/KNTC1/PTTG1/NUF2/CHMP1A/ES…
GOBP_RECEPTOR_MEDIATED_ENDOCYTOSIS	GOBP_RECEPTOR_MEDIATED_ENDOCYTOSIS	283	-0.578833	-1.73491	4.80304e-10	1.1564e-07	1.04483e-07	1158	tags=23%, list=6%, signal=22%	ACHE/CLU/IGLV1-47/IGLV3-27/IGLV2-23/FOLR1/IGKV3-15/IGLC7/IGLV1-40/IGHV3-53/LRP2/IGLC2/IGLC3/HP/HTR2B/IGKV1-5/IGHV3-30/IGHV3-23/IGKV2-28/IGLV2-14/IGLV2-11/IGKV3D-11/IGHV4-39/SFTPD/IGLV7-43/IGLV3-21/IGHV3-48/IGHV3-33/IGLV1-44/IGKC/IGHV2-5/IGHV3-11/IGHV3-7/IGHV4-34/IGLV3-25/IGHV4-59/IGKV1D-12/IGLV3-1/IGKV3-20/IGLV1-51/IGHV2-70/IGLC6/IGKV1D-39/IGKV4-1/IGHA1/IGLV2-8/IGLV3-19/IGKV2-30/IGKV2D-28/IGKV1-1…
GOBP_LEUKOCYTE_MIGRATION	GOBP_LEUKOCYTE_MIGRATION	446	-0.528642	-1.60393	1.93442e-09	4.53796e-07	4.10014e-07	2408	tags=31%, list=13%, signal=28%	CXCL12/SELPLG/ANGPT1/S100A7/APOD/ITGB7/GRB14/CMKLR1/RIPOR2/GPR183/IL34/EDN3/S1PR1/SMPD3/PECAM1/TREM2/CXCL9/EDNRB/TBX21/LCK/CCL23/P2RY12/GYPC/DPP4/JAM2/CAMK1D/XCL2/CXCL6/GPSM3/MCOLN2/FOXJ1/TEK/CD74/NCKAP1L/CD84/THBS4/CXCR4/CD244/CCR5/IGKV5-2/CXCR3/C5/DOCK8/CRTAM/INPP5D/ZAP70/IL33/SIRPG/CORO1A/JAML/SPN/PIK3CG/DAPK2/IGLV1-47/CD2/IGLV3-27/CX3CR1/ITGAL/GP2/AGER/RHOH/CD200R1/IGLV2-23/BMP5/ATP1B2/SELP/I…
GOBP_MITOTIC_SISTER_CHROMATID_SEGREGATION	GOBP_MITOTIC_SISTER_CHROMATID_SEGREGATION	154	0.546475	2.24303	3.89616e-09	8.91149e-07	8.05172e-07	3372	tags=42%, list=18%, signal=34%	UBE2C/CENPE/ESPL1/KIF14/CDCA5/KIF18B/KIF4A/CDC20/PLK1/KIF2C/CDC6/DLGAP5/NCAPG/SGO1/KIFC1/KIF23/BUB1B/TRIP13/SMC1B/SPAG5/AURKB/PRC1/CCNB1/CDT1/BUB1/NCAPH/NEK2/MAD2L1/TACC3/INCENP/KIF18A/NDC80/TTK/CENPK/CENPF/HASPIN/NCAPD2/RACGAP1/DSCC1/NCAPG2/ZWINT/CDCA8/MAD1L1/CHMP4C/SPDL1/NUSAP1/KPNB1/SGO2/XRCC3/TUBG1/SLF1/NCAPD3/RAN/KNSTRN/RRS1/PSRC1/CDC27/KNTC1/PTTG1/NUF2/CHMP1A/NUP62/PHF13/ANAPC1
GOMF_HELICASE_ACTIVITY	GOMF_HELICASE_ACTIVITY	149	0.531149	2.16906	7.06283e-09	1.57604e-06	1.42399e-06	4514	tags=51%, list=24%, signal=39%	DDX43/DDX11/TDRD12/RECQL4/DQX1/DDX3Y/DHX37/RECQL/BLM/DDX54/RAD54L/POLQ/ANXA1/RAD51/MCM8/MCM4/DHX33/MCM3/HELZ2/EIF4A3/DSCC1/MCM7/PIF1/CHTF18/DDX21/TWNK/BRIP1/IGHMBP2/RFC3/MOV10/DHX34/ERCC6L/MCM5/DDX12P/ERCC2/DDX55/DDX56/RUVBL2/DDX10/TTF2/DDX47/ZGRF1/DDX1/RUVBL1/MCM2/DDX27/ASCC3/DDX60L/DDX52/SMARCA1/MCM6/HELLS/DHX38/DDX23/RAD54B/RFC5/XRCC5/DNA2/DDX60/DHX16/IFIH1/SKIV2L/GTF2F2/WRNIP1/G3BP1/DHX15/SNR…
HP_FRAGILE_SKIN	HP_FRAGILE_SKIN	30	0.836217	2.65155	1.17866e-08	2.56751e-06	2.3198e-06	1168	tags=63%, list=6%, signal=59%	LAMA3/LAMC2/COL7A1/COL17A1/MMP1/ITGB4/LAMB3/ITGA3/COL1A1/ITGA6/COL5A2/PLEC/FERMT1/COL5A1/COL3A1/COL1A2/DSP/ADAMTS2/PLOD1
GOBP_MICROTUBULE_CYTOSKELETON_ORGANIZATION_INVOLVED_IN_MITOSIS	GOBP_MICROTUBULE_CYTOSKELETON_ORGANIZATION_INVOLVED_IN_MITOSIS	135	0.548172	2.18554	1.80944e-08	3.8499e-06	3.47846e-06	3499	tags=43%, list=19%, signal=35%	HSPA1A/HSPA1B/MISP/CENPE/ESPL1/KIF4A/AURKA/CDC20/PLK1/DLGAP5/TPX2/KIFC1/KIF23/MYBL2/FLNA/AURKB/ITGB1/PRC1/CCNB1/FSD1/NEK2/MAD2L1/TACC3/INTS13/CENPA/SAPCD2/NDC80/KIF11/TTK/PLK2/NDE1/RACGAP1/RCC1/STIL/SPC25/CHMP4C/WDR62/SPDL1/NUSAP1/BORA/KPNB1/CENPH/GJA1/KIFC2/TUBG1/RAN/MAP4/NDEL1/PSRC1/GPSM2/NUF2/CHMP1A/NUP62/DYNC1H1/CKAP5/NSFL1C/AAAS/GNAI1
GOCC_RECEPTOR_COMPLEX	GOCC_RECEPTOR_COMPLEX	335	-0.543067	-1.62957	3.16299e-08	6.52278e-06	5.89347e-06	3438	tags=41%, list=19%, signal=34%	TRAF5/ITPR2/EBI3/MERTK/CHRNA1/PTK2B/NTRK2/ITGA4/EPHB6/PDGFRA/NR1H3/GABRQ/CALCRL/IL11RA/CSF3R/ITGAX/TM7SF2/TRDC/CSF2RB/SYK/ALCAM/IL18RAP/EPHA3/IL6R/GPRC5C/LEPR/GHR/TRBV4-1/ITGB2/RAMP2/CD4/IL2RB/TRGC2/ITGB7/LY96/PLXNC1/LOXL4/IL2RG/IL12RB1/LIFR/TLR4/SKAP1/NPR1/IL6ST/PTPRB/ROS1/APBB1IP/TLR2/TRBV7-3/CD8A/VIPR1/EPHA7/TRAV19/KDR/CNTFR/PTPRN2/TRBV30/TEK/CD74/RAMP3/TRGV10/NR3C2/GABBR2/TRDV1/CD247/TRAV41/T…
HP_NAIL_DYSPLASIA	HP_NAIL_DYSPLASIA	143	0.52411	2.09253	3.20827e-08	6.52278e-06	5.89347e-06	2274	tags=33%, list=12%, signal=29%	KRT81/WNT7A/LAMA3/LAMC2/KRT14/COL7A1/COL17A1/MMP1/ITGB4/LAMB3/VEGFC/KRT86/FOXN1/KRT17/WNT10A/ITGA6/PLEC/TFAP2A/GLI3/FERMT1/GJB2/ORC1/RECQL4/DSP/FLNA/LRP4/PLOD3/EFNB1/KRT6A/POP1/NFKB2/POC1A/NECTIN1/TRAF3IP2/KRT16/KRT6B/KRT5/DVL1/BMP2/MSX1/SATB2/FGFRL1/BMP4/PORCN/GJA1/NXN/NSD2
HP_NAIL_DYSTROPHY	HP_NAIL_DYSTROPHY	101	0.597988	2.3167	3.57565e-08	7.11165e-06	6.42553e-06	1955	tags=34%, list=11%, signal=30%	KRT81/LAMA3/LAMC2/KRT14/DSG1/COL7A1/COL17A1/MMP1/ITGB4/LAMB3/KRT86/ITGA3/FOXN1/KRT17/WNT10A/ITGA6/PLEC/GJB2/DST/AP1S3/RECQL4/DSP/FLNA/KIF1A/KRT6A/KIF15/NFKB2/LMNA/NECTIN1/KRT16/KRT6B/KRT5/KRAS/JUP
HP_COUGH	HP_COUGH	117	-0.654264	-1.8809	3.9733e-08	7.7344e-06	6.9882e-06	3002	tags=46%, list=16%, signal=39%	ACAT1/MT-CYB/SPEF2/CCDC40/CSF2RB/ARMC4/DNAH5/PIK3R1/LRRC56/LPIN2/DNAH11/IL2RG/CCDC65/CTLA4/PTPN22/MUC5B/CCDC39/DNAH1/HLA-DRB1/HLA-DQA1/RSPH9/FOXJ1/SCNN1G/DNASE1L3/SFTPA2/ABCA3/HLA-DQB1/HLA-DPA1/CCDC114/ATP11A/HLA-DPB1/ZBTB16/CCDC151/SFTPA1/TTC25/DNAJB13/IKZF1/CRLF1/GAS2L2/SCNN1B/RSPH1/CFTR/ZMYND10/RSPH4A/DRC1/DNAAF1/CFAP221/DNAI1/IGHM/DNAI2/SFTPC/IGLL1/CD79A/CD79B
GOBP_MEIOTIC_CELL_CYCLE	GOBP_MEIOTIC_CELL_CYCLE	175	0.484329	1.99011	4.45289e-08	8.35431e-06	7.54829e-06	3030	tags=37%, list=16%, signal=31%	NPPC/EREG/MAEL/HSPA2/TDRD12/ESPL1/DUSP13/EXO1/AURKA/CDC20/PKMYT1/PLK1/OVOL1/SGO1/CDC25C/BUB1B/TRIP13/EME1/SMC1B/OSGIN2/CDC25A/MND1/BUB1/NEK2/MYH9/INCENP/HSF2BP/RAD54L/RAD51/P3H4/KIF18A/TOP2A/STRA8/TTK/NCAPD2/CYP26B1/NDC1/MYBL1/FANCA/CCNB2/FANCD2/NSUN2/XRCC2/CCNE1/CDK2/PSMC3IP/MSX1/BRIP1/NBN/SIRT7/LIF/SGO2/TUBG1/CCNA1/NCAPD3/BRCA2/RAD51AP1/RNF212/STK35/SYCP2/WASHC5/PTTG1/FZR1/NUF2/CDC25B
HP_RECURRENT_BACTERIAL_INFECTIONS	HP_RECURRENT_BACTERIAL_INFECTIONS	151	-0.616506	-1.79465	4.47438e-08	8.35431e-06	7.54829e-06	2873	tags=41%, list=16%, signal=35%	SPEF2/CCDC40/CFI/GFI1/FCN3/ARMC4/DNAH5/PIK3R1/ITGB2/FERMT3/LRRC56/DNAH11/IL2RG/CYBB/IL12RB1/CCDC65/CD8A/CCDC39/DNAH1/RSPH9/WAS/FOXJ1/CIITA/SCNN1G/ICOS/DNASE1L3/CXCR4/C5/NCF1/IL10RA/DOCK8/ZAP70/CCDC114/CARMIL2/CCDC151/BTK/TTC25/DNAJB13/IKZF1/GAS2L2/TNFRSF13C/SCNN1B/RSPH1/CFTR/ZMYND10/C8B/RSPH4A/DRC1/DNAAF1/CFAP221/C7/DNAI1/IGHM/C6/CD40LG/DNAI2/IGLL1/CD79A/CD79B/CD19/CR2/MS4A1
GOCC_PLASMA_MEMBRANE_PROTEIN_COMPLEX	GOCC_PLASMA_MEMBRANE_PROTEIN_COMPLEX	451	-0.515153	-1.56222	4.7741e-08	8.73565e-06	7.89285e-06	2935	tags=35%, list=16%, signal=30%	DUOX1/ITGAX/KCNH2/TRDC/GJA4/CSF2RB/SYK/CASP10/ALCAM/UTRN/VAMP2/IL18RAP/GNGT2/IL6R/TRBV4-1/KCNAB2/LRRC55/ITGB2/RAMP2/KCNAB1/CD4/IL2RB/SNTB1/TRGC2/CATSPERB/ITGB7/ATP1A3/KCNMA1/KCNE4/NCF4/MPP7/HLA-DQB2/KCNJ5/KCNE3/CYBB/IL12RB1/SKAP1/IL6ST/APBB1IP/GNG2/TLR2/TRBV7-3/CD8A/TRAV19/GJB1/ABCC9/SGCG/CNTFR/DUOX2/KCNJ11/TRBV30/HLA-DRB1/HLA-DQA1/AMIGO1/CD74/HLA-DRB5/SCNN1G/RAMP3/TRGV10/KCND3/GABBR2/TRDV1/HLA-D…
GOBP_SPLICEOSOMAL_SNRNP_ASSEMBLY	GOBP_SPLICEOSOMAL_SNRNP_ASSEMBLY	49	-0.775174	-2.03764	5.39376e-08	9.67599e-06	8.74246e-06	524	tags=18%, list=3%, signal=18%	RNU4ATAC/RNU6ATAC/RNU4-2/RNU5F-1/RNU4-1/RNU5A-1/RNU5B-1/RNU5E-1/RNU5D-1
GOBP_KERATINOCYTE_DIFFERENTIATION	GOBP_KERATINOCYTE_DIFFERENTIATION	156	0.50221	2.07343	6.35671e-08	1.11841e-05	1.01051e-05	1822	tags=33%, list=10%, signal=30%	KRT20/KRT81/KLK5/KRT33A/LCE3A/EREG/PKP2/CASP14/KRT14/CYP27B1/DSG1/CDH3/ERRFI1/OPN3/KRT7/TCHH/KRT86/CTSV/ZBED2/LCE1F/EPHA2/CD109/FURIN/KRT18/FOXN1/KRT17/JAG1/CTSL/KRT8/POU3F1/TRIM16/DSG2/FOSL2/KRT80/KRT23/PKP3/DSP/SFN/DSC2/LCE3E/IRF6/KRT19/PI3/ANXA1/KRT6A/KRT16/CYP26B1/KRT6B/KRT5/ADAM9/SPRR2D
HP_ATROPHIC_SCARS	HP_ATROPHIC_SCARS	30	0.816767	2.58987	7.23871e-08	1.24956e-05	1.12901e-05	1935	tags=70%, list=10%, signal=63%	LAMA3/LAMC2/KRT14/COL7A1/COL17A1/MMP1/ITGB4/LAMB3/COL1A1/ITGA6/COL5A2/PLEC/COL5A1/COL3A1/DST/DSE/COL1A2/PLOD1/KRT5/SMAD3/AEBP1
GOCC_CONDENSED_CHROMOSOME	GOCC_CONDENSED_CHROMOSOME	182	0.474382	1.93917	8.14064e-08	1.37924e-05	1.24617e-05	3633	tags=41%, list=20%, signal=33%	HSPA2/DDX11/CENPE/HJURP/PLK1/KIF2C/NCAPG/MKI67/SGO1/BUB1B/SMC1B/SPAG5/AURKB/CHEK1/CCNB1/SKA3/CDT1/BUB1/SKA1/NEK2/CEBPB/MAD2L1/INCENP/BLM/CENPA/RAD51/P3H4/RANGAP1/NDC80/TOP2A/BRCA1/CENPK/CENPF/NDE1/NCAPD2/BIRC5/RCC1/FANCD2/KNL1/CENPO/EID3/ZWINT/ZWILCH/SPC24/MAD1L1/SPC25/SPDL1/CENPH/ERCC6L/HSF1/SGO2/TUBG1/NCAPD3/NUP37/CENPU/BRCA2/KNSTRN/CENPW/RNF212/RRS1/NDEL1/KNTC1/HMGB2/SYCP2/NUF2/CHMP1A/NUP85/BR…
GOBP_CILIUM_MOVEMENT	GOBP_CILIUM_MOVEMENT	94	-0.677404	-1.91883	1.31303e-07	2.17228e-05	1.9627e-05	2873	tags=45%, list=16%, signal=38%	SPEF2/CCDC40/INPP5B/CFAP69/RFX3/ARMC4/DNAH5/CFAP44/DNAH11/CFAP53/CCDC65/CCDC39/DNAH1/SPAG17/TTC21A/RSPH9/RGN/CCDC114/CFAP157/ENKUR/CCDC151/NME5/TTC25/CFAP70/SPEF1/ROPN1L/GAS2L2/TEKT2/AQP4/ZMYND10/CFAP73/ZBBX/CFAP43/RSPH4A/DRC1/DNAAF1/CFAP221/DNAI1/CFAP100/DNAI2/TEKT1/TAC4
HP_ABNORMAL_BRONCHUS_MORPHOLOGY	HP_ABNORMAL_BRONCHUS_MORPHOLOGY	130	-0.638864	-1.84409	1.32963e-07	2.17228e-05	1.9627e-05	2876	tags=43%, list=16%, signal=37%	IL21R/SPEF2/CCDC40/TNFSF12/ARMC4/DNAH5/PIK3R1/LRRC56/DNAH11/IL2RG/IL6ST/CCDC65/CTLA4/CD8A/MUC5B/CCDC39/DNAH1/HLA-DRB1/RSPH9/FOXJ1/SCNN1G/RASGRP1/ICOS/NCKAP1L/SFTPA2/CXCR4/ABCA3/CCDC114/ATP11A/CARMIL2/CCDC151/SFTPA1/TTC25/DNAJB13/IRF8/GAS2L2/TNFRSF13C/SCNN1B/RSPH1/MGP/CFTR/ZMYND10/RSPH4A/DRC1/DNAAF1/CFAP221/DNAI1/IGHM/DNAI2/SFTPC/IGLL1/CD79A/CD79B/CD19/CR2/MS4A1
GOCC_SMALL_NUCLEAR_RIBONUCLEOPROTEIN_COMPLEX	GOCC_SMALL_NUCLEAR_RIBONUCLEOPROTEIN_COMPLEX	80	-0.691906	-1.93037	1.45388e-07	2.33361e-05	2.10847e-05	524	tags=12%, list=3%, signal=12%	RNU4ATAC/RNU6ATAC/RNU4-2/RNVU1-7/RNU5F-1/RNU4-1/RNU5A-1/RNU5B-1/RNU5E-1/RNU5D-1
GOCC_PRERIBOSOME	GOCC_PRERIBOSOME	76	0.627889	2.25496	1.6692e-07	2.63301e-05	2.37898e-05	4542	tags=67%, list=25%, signal=51%	BOP1/TSR1/FAM207A/RRP1/NOP56/NOC2L/BYSL/PDCD11/PES1/NOC4L/RIOK3/WDR3/PRKDC/WDR12/RRP1B/RRP9/FP565260.1/RRS1/NOB1/NIP7/FTSJ3/NOP58/RIOK1/MRTO4/EBNA1BP2/NOP14/BMS1/UTP4/EIF6/NOL10/HEATR1/FBL/UTP14A/FCF1/PPAN/UTP6/XRCC5/KRI1/RPF1/RRP36/IMP4/RRP7A/WDR74/DCAF13/MAK16/RRP7BP/LTV1/WDR36/WDR46/KRR1/RSL1D1
GOCC_PLASMA_MEMBRANE_SIGNALING_RECEPTOR_COMPLEX	GOCC_PLASMA_MEMBRANE_SIGNALING_RECEPTOR_COMPLEX	183	-0.592405	-1.74127	1.86795e-07	2.89659e-05	2.61713e-05	2926	tags=47%, list=16%, signal=40%	ITGAX/TRDC/CSF2RB/SYK/ALCAM/IL18RAP/IL6R/TRBV4-1/ITGB2/RAMP2/CD4/IL2RB/TRGC2/ITGB7/IL12RB1/SKAP1/IL6ST/APBB1IP/TLR2/TRBV7-3/CD8A/TRAV19/CNTFR/TRBV30/RAMP3/TRGV10/GABBR2/TRDV1/CD247/TRAV41/TRBV5-6/ZAP70/ITGA9/TRAV29DV5/TRBV9/CD8B/TRAV13-1/TRAV12-3/TRBC2/CD6/TRAV17/TSPAN32/TRAC/TRBV6-5/CD3D/TRBJ2-2/CD3E/TRBJ2-1/TRAV21/CD3G/TRBV4-2/ITGAL/TRBV7-9/TRAV8-6/TRAV12-2/TRAV8-2/ITGA8/TRBJ2-3/TRBV28/TRAV16/T…
GOBP_REGULATION_OF_MITOTIC_NUCLEAR_DIVISION	GOBP_REGULATION_OF_MITOTIC_NUCLEAR_DIVISION	100	0.560816	2.20079	1.93954e-07	2.95747e-05	2.67214e-05	2304	tags=42%, list=12%, signal=37%	IL1A/EREG/EPGN/SPHK1/PDGFB/CCDC8/ESPL1/AURKA/CDC20/PKMYT1/PLK1/DLGAP5/MKI67/CDC25C/BUB1B/TRIP13/AURKB/CHEK1/IL1B/CAV2/CCNB1/CDT1/BUB1/TGFA/NEK2/MAD2L1/NDC80/KIF20B/TTK/CENPF/DAPK3/RCC1/MTBP/EDN1/PRMT5/ZWINT/MAD1L1/SPDL1/NUSAP1/BORA/BMP4/XRCC3
HP_URETHRAL_STRICTURE	HP_URETHRAL_STRICTURE	13	0.922309	2.35189	2.25237e-07	3.37819e-05	3.05227e-05	1144	tags=77%, list=6%, signal=72%	LAMA3/LAMC2/COL7A1/MMP1/ITGB4/LAMB3/ITGA6/PLEC/FERMT1/CDC45
GOBP_MEIOTIC_CELL_CYCLE_PROCESS	GOBP_MEIOTIC_CELL_CYCLE_PROCESS	131	0.517531	2.05177	2.38572e-07	3.52047e-05	3.18082e-05	3030	tags=41%, list=16%, signal=35%	EREG/MAEL/HSPA2/TDRD12/ESPL1/AURKA/CDC20/PLK1/OVOL1/SGO1/CDC25C/BUB1B/TRIP13/EME1/CDC25A/MND1/BUB1/MYH9/INCENP/HSF2BP/RAD54L/RAD51/P3H4/KIF18A/TOP2A/STRA8/TTK/NCAPD2/CYP26B1/NDC1/MYBL1/FANCA/CCNB2/FANCD2/NSUN2/CCNE1/PSMC3IP/MSX1/BRIP1/SIRT7/LIF/SGO2/TUBG1/CCNA1/NCAPD3/BRCA2/RAD51AP1/RNF212/SYCP2/WASHC5/PTTG1/FZR1/NUF2/CDC25B
GOCC_CILIARY_PLASM	GOCC_CILIARY_PLASM	93	-0.660672	-1.86921	2.87375e-07	4.17332e-05	3.77069e-05	2855	tags=41%, list=15%, signal=35%	CCDC40/CCDC96/ARMC4/DNAH5/IFT140/LCA5/DNAH11/AK8/EFHC2/CCDC65/IFT57/CCDC39/DNAH1/SPAG17/RSPH9/MAK/CCDC114/DRC3/CCDC151/TTC25/CFAP70/SPEF1/DNAJB13/DNALI1/CFAP73/SAXO2/CFAP43/SPAG6/TCTEX1D4/RSPH4A/DRC1/AKAP14/DNAAF1/CFAP221/DNAI1/CFAP100/DNAI2/KIF19
GOCC_SPLICEOSOMAL_TRI_SNRNP_COMPLEX	GOCC_SPLICEOSOMAL_TRI_SNRNP_COMPLEX	40	-0.798103	-2.03372	3.03951e-07	4.34507e-05	3.92586e-05	288	tags=18%, list=2%, signal=17%	RNU4-2/RNU5F-1/RNU4-1/RNU5A-1/RNU5B-1/RNU5E-1/RNU5D-1
GOBP_MITOTIC_SPINDLE_ORGANIZATION	GOBP_MITOTIC_SPINDLE_ORGANIZATION	113	0.548622	2.22927	3.12286e-07	4.39555e-05	3.97147e-05	3499	tags=42%, list=19%, signal=34%	HSPA1A/HSPA1B/MISP/CENPE/KIF4A/AURKA/CDC20/PLK1/DLGAP5/TPX2/KIFC1/KIF23/MYBL2/FLNA/AURKB/PRC1/CCNB1/FSD1/NEK2/TACC3/INTS13/NDC80/KIF11/TTK/PLK2/RACGAP1/RCC1/STIL/SPC25/CHMP4C/WDR62/BORA/KPNB1/CENPH/KIFC2/TUBG1/RAN/MAP4/PSRC1/GPSM2/NUF2/CHMP1A/NUP62/DYNC1H1/CKAP5/AAAS/GNAI1
GOBP_DNA_DEPENDENT_DNA_REPLICATION	GOBP_DNA_DEPENDENT_DNA_REPLICATION	147	0.491393	2.0086	3.42978e-07	4.75441e-05	4.29571e-05	4109	tags=48%, list=22%, signal=38%	HMGA1/DDX11/TONSL/CDC6/ORC1/TICRR/RECQL4/EME1/MCM10/CDC45/CDT1/E2F8/E2F7/RECQL/GINS4/BLM/DBF4B/POLQ/RAD51/MCM4/TRAIP/WDHD1/TIMELESS/MCM3/POLD2/DSCC1/MCM7/ALYREF/CCNE1/POLD1/FEN1/CHTF18/DDX21/TWNK/RFC3/ORC6/NBN/LIG1/SIRT7/MCM5/POLE/CDC34/GINS3/BRCA2/ZPR1/TIPIN/ZGRF1/PRIM1/MCM2/MCM6/MMS22L/WDR18/RFWD3/DDX23/POLD4/POLG/POLE2/RFC5/GINS2/PRIM2/DNA2/POLB/PCNA/GINS1/GMNN/PNKP/MGME1/WRNIP1/DONSON/WIZ/SMA…
HP_PLANTAR_HYPERKERATOSIS	HP_PLANTAR_HYPERKERATOSIS	43	0.716913	2.43803	3.93649e-07	5.37537e-05	4.85676e-05	2236	tags=47%, list=12%, signal=41%	LAMA3/LAMC2/KRT14/COL7A1/COL17A1/ITGB4/LAMB3/KRT17/WNT10A/PLEC/FERMT1/GJB2/RECQL4/DSP/KRT6A/NECTIN1/KRT16/KRT5/RHBDF2/GJA1
HP_RECURRENT_OTITIS_MEDIA	HP_RECURRENT_OTITIS_MEDIA	131	-0.619682	-1.7863	4.57217e-07	6.15159e-05	5.55809e-05	2873	tags=35%, list=16%, signal=30%	SPEF2/CCDC40/CFI/IL6R/ZEB2/ARMC4/DNAH5/IL2RB/LRRC56/DNAH11/IL6ST/CCDC65/CCDC39/ELN/DNAH1/RSPH9/FOXJ1/PLCG2/ICOS/NCKAP1L/CCDC114/ADA2/CD3D/CCDC151/CD3E/TTC25/CD3G/DNAJB13/GAS2L2/TNFRSF13C/RSPH1/MGP/ZMYND10/DLK1/RNU4ATAC/RSPH4A/DRC1/DNAAF1/CFAP221/DNAI1/IGHM/DNAI2/CD79A/CD79B/CD19/CR2
HP_ABNORMALITY_OF_ODONTOID_TISSUE	HP_ABNORMALITY_OF_ODONTOID_TISSUE	154	0.493908	2.02727	5.16205e-07	6.84458e-05	6.18422e-05	2435	tags=29%, list=13%, signal=26%	LAMA3/LAMC2/KRT14/CYP27B1/FGF3/COL7A1/COL17A1/MMP1/ITGB4/LAMB3/COL1A1/ITGA6/PLEC/CCDC8/FERMT1/CENPE/ZNF469/COL1A2/RECQL4/PLK4/FKBP10/CIB2/TBX1/GALNT3/LRP4/SERPINH1/FAM83H/FLNB/NECTIN1/TRAIP/TRAF3IP2/ITGB6/KRT5/FAM20C/TCOF1/CNNM4/USH1C/AMTN/CLDN1/PORCN/GJA1/CLIP2/GALNS/DHCR7/ERCC2
GOBP_EPIDERMAL_CELL_DIFFERENTIATION	GOBP_EPIDERMAL_CELL_DIFFERENTIATION	200	0.447161	1.84273	5.42302e-07	7.08789e-05	6.40406e-05	1682	tags=29%, list=9%, signal=27%	KRT20/KRT81/KLK5/KRT33A/LCE3A/EREG/PKP2/CASP14/KRT14/CYP27B1/DSG1/CDH3/ERRFI1/OPN3/KRT7/TCHH/KRT86/CTSV/ZBED2/FA2H/LCE1F/EPHA2/CD109/FURIN/KRT18/FOXN1/KRT17/JAG1/SULT2B1/CTSL/KRT8/SLITRK6/JAG2/POU3F1/TRIM16/DSG2/FOSL2/KRT80/KRT23/OVOL1/PKP3/DSP/SFN/DSC2/KLF4/LCE3E/DLL1/IRF6/MAFF/KRT19/PI3/ANXA1/KRT6A/KRT16/KLF7/CYP26B1/KRT6B/KRT5
HP_ABNORMAL_PARANASAL_SINUS_MORPHOLOGY	HP_ABNORMAL_PARANASAL_SINUS_MORPHOLOGY	132	-0.620593	-1.79144	5.62578e-07	7.24934e-05	6.54993e-05	3033	tags=42%, list=16%, signal=35%	ACP5/WIPF1/IL21R/SPEF2/CCDC40/CFI/ARMC4/DNAH5/PIK3R1/LRRC56/NCF4/SFRP4/DNAH11/IL2RG/CYBB/CCDC65/CTLA4/PTPN22/FUCA1/CCDC39/DNAH1/RSPH9/WAS/FOXJ1/CIITA/ICOS/CXCR4/NCF1/DOCK8/HLA-DPA1/CCDC114/ADA2/HLA-DPB1/CCDC151/BTK/TTC25/DNAJB13/IRF8/GAS2L2/TNFRSF13C/RSPH1/MGP/ZMYND10/RSPH4A/DRC1/DNAAF1/CFAP221/DNAI1/IGHM/DNAI2/IGLL1/CD79A/CD79B/CD19/CR2
GOCC_U5_SNRNP	GOCC_U5_SNRNP	23	-0.843714	-1.99021	7.25461e-07	9.2184e-05	8.32902e-05	195	tags=30%, list=1%, signal=30%	SNRPGP15/SNRPN/RNU5F-1/RNU5A-1/RNU5B-1/RNU5E-1/RNU5D-1
GOBP_REGULATION_OF_NUCLEAR_DIVISION	GOBP_REGULATION_OF_NUCLEAR_DIVISION	117	0.528192	2.09918	9.53963e-07	0.000119559	0.000108024	2304	tags=38%, list=12%, signal=34%	IL1A/EREG/EPGN/SPHK1/PDGFB/CCDC8/ESPL1/AURKA/CDC20/PKMYT1/PLK1/DLGAP5/MKI67/CDC25C/BUB1B/TRIP13/AURKB/CHEK1/IL1B/CAV2/CCNB1/CDT1/BUB1/TGFA/NEK2/MAD2L1/NDC80/KIF20B/STRA8/TTK/CENPF/DAPK3/RCC1/MTBP/EDN1/PRMT5/ZWINT/MSX1/MAD1L1/SPDL1/NUSAP1/BORA/BMP4/LIF/XRCC3
HP_CHRONIC_OTITIS_MEDIA	HP_CHRONIC_OTITIS_MEDIA	119	-0.620192	-1.78357	1.10893e-06	0.000137103	0.000123876	2924	tags=39%, list=16%, signal=33%	WIPF1/SPEF2/CCDC40/TNFSF12/ARMC4/DNAH5/PIK3R1/LRRC56/DNAH11/CCDC65/CTLA4/PTPN22/CCDC39/ELN/DNAH1/RSPH9/WAS/FOXJ1/ICOS/TBX4/DOCK8/HLA-DPA1/CCDC114/HLA-DPB1/CARMIL2/CCDC151/BTK/TTC25/DNAJB13/GAS2L2/TNFRSF13C/RSPH1/ZMYND10/RSPH4A/DRC1/DNAAF1/CFAP221/DNAI1/IGHM/DNAI2/IGLL1/CD79A/CD79B/CD19/CR2/MS4A1
GOCC_NUCLEAR_CHROMOSOME	GOCC_NUCLEAR_CHROMOSOME	192	0.447728	1.85864	1.24082e-06	0.000151363	0.00013676	4751	tags=48%, list=26%, signal=36%	HMGA2/HSPA2/PLK1/TONSL/ORC1/BUB1B/SMC1B/MCM10/CHEK1/CCNB1/BUB1/GINS4/NEK2/INCENP/BLM/CENPA/RAD51/P3H4/NDC80/TOP2A/MCM4/BRCA1/CENPK/WDHD1/NCAPD2/BIRC5/TIMELESS/MCM3/RCC1/POLD2/CENPO/MCM7/POLD1/LRIF1/ORC6/SIRT7/MCM5/POLE/TUBG1/GINS3/BRCA2/RUVBL2/RNF212/TIPIN/RUVBL1/NUFIP1/RRS1/ZMIZ2/PRIM1/MCM2/HDAC2/SYCP2/NUF2/MCM6/MMS22L/CHMP1A/CSNK2A1/POLD4/BRD4/POLE2/SIN3B/GINS2/PRIM2/SINHCAF/PLRG1/LRPPRC/SUV39H…
GOBP_REGULATION_OF_HAIR_CYCLE	GOBP_REGULATION_OF_HAIR_CYCLE	24	0.8212	2.49966	1.26154e-06	0.000151867	0.000137215	2148	tags=58%, list=12%, signal=52%	DKK4/EPS8L3/CDH3/NGFR/FA2H/FOXN1/KRT17/FERMT1/FST/TNF/TSKU/WNT10B/TGFB2/GAL
GOCC_CONDENSED_CHROMOSOME_CENTROMERIC_REGION	GOCC_CONDENSED_CHROMOSOME_CENTROMERIC_REGION	109	0.519612	2.07321	1.43691e-06	0.000169614	0.00015325	3115	tags=43%, list=17%, signal=36%	CENPE/HJURP/PLK1/KIF2C/NCAPG/SGO1/BUB1B/SPAG5/AURKB/CCNB1/SKA3/CDT1/BUB1/SKA1/NEK2/CEBPB/MAD2L1/INCENP/CENPA/RANGAP1/NDC80/CENPK/CENPF/NDE1/NCAPD2/BIRC5/KNL1/CENPO/ZWINT/ZWILCH/SPC24/MAD1L1/SPC25/SPDL1/CENPH/ERCC6L/HSF1/SGO2/NCAPD3/NUP37/CENPU/KNSTRN/CENPW/NDEL1/KNTC1/NUF2/NUP85
GOBP_PLACENTA_DEVELOPMENT	GOBP_PLACENTA_DEVELOPMENT	117	0.523669	2.0812	1.44605e-06	0.000169614	0.00015325	2493	tags=34%, list=13%, signal=30%	RSPO3/NDP/FOSL1/STC1/PLCD3/CYP27B1/GJB3/CSF2/MME/STC2/MDFI/PDGFB/HSD17B2/SNAI1/ADM/KRT8/GJB2/PHLDA2/SOX15/PLK4/GJB5/E2F8/ADAM19/E2F7/KRT19/PPARD/CEBPB/PLAC1/PPARG/HIF1A/JUNB/CCNF/GJA1/LIF/BIRC2/ITGB8/TRIM28/HSP90AB1/SOCS3/ST14
GOCC_CHROMOSOME_CENTROMERIC_REGION	GOCC_CHROMOSOME_CENTROMERIC_REGION	184	0.441186	1.82659	1.61908e-06	0.000187505	0.000169415	3986	tags=41%, list=22%, signal=32%	SNAI1/CENPE/HJURP/CDCA5/PLK1/KIF2C/NCAPG/SGO1/BUB1B/SMC1B/SPAG5/AURKB/CCNB1/SKA3/CDT1/BUB1/SKA1/NEK2/CEBPB/MAD2L1/CENPI/INCENP/CENPA/RANGAP1/KIF18A/NDC80/TOP2A/TTK/CENPK/CENPF/NDE1/NCAPD2/BIRC5/MIS18A/CLIP1/KNL1/MTBP/CENPO/DSCC1/OIP5/ZWINT/ZWILCH/SPC24/CDCA8/MAD1L1/SPC25/SPDL1/CENPH/ERCC6L/HSF1/SGO2/NCAPD3/RCC2/NUP37/CENPU/KNSTRN/CENPW/NDEL1/KNTC1/NUF2/HELLS/NUP85/ESCO2/PPP1R12A/CKAP5/BUB3/SUV39H…
GOCC_BLOOD_MICROPARTICLE	GOCC_BLOOD_MICROPARTICLE	107	-0.638766	-1.81733	1.7075e-06	0.000195274	0.000176434	1192	tags=37%, list=6%, signal=35%	A2M/C4A/C4B/CLU/IGLV1-47/IGHG4/IGHG2/IGHD/ORM2/IGHG3/IGKV3-15/IGLC2/IGLC3/IGHG1/HP/IGKV1-5/IGHV3-23/IGKV3D-11/C4BPA/IGLV3-21/IGKC/IGHM/IGHV3-7/IGLV3-25/IGKV1D-12/IGKV3-20/IGKV4-1/IGHA1/IGKV2-30/IGKV2D-28/IGKV1-17/IGKV1-39/IGHV3-13/IGHA2/JCHAIN/IGKV1D-33/GC/APOA2/APOA1/AHSG
HP_HYPOPLASIA_OF_TEETH	HP_HYPOPLASIA_OF_TEETH	75	0.611534	2.20928	1.99961e-06	0.000225857	0.000204066	2236	tags=31%, list=12%, signal=27%	LAMA3/LAMC2/KRT14/CYP27B1/COL7A1/COL17A1/MMP1/ITGB4/LAMB3/WNT10A/ITGA6/PLEC/KIF7/ENPP1/GALNT3/FLNB/LMNA/ITGB6/FAM20C/SEC23A/CLDN1/PORCN/GJA1
GOCC_SM_LIKE_PROTEIN_FAMILY_COMPLEX	GOCC_SM_LIKE_PROTEIN_FAMILY_COMPLEX	92	-0.658737	-1.86502	2.03062e-06	0.000226562	0.000204704	524	tags=11%, list=3%, signal=11%	RNU4ATAC/RNU6ATAC/RNU4-2/RNVU1-7/RNU5F-1/RNU4-1/RNU5A-1/RNU5B-1/RNU5E-1/RNU5D-1
HP_ORAL_MUCOSAL_BLISTERS	HP_ORAL_MUCOSAL_BLISTERS	13	0.89493	2.28207	2.33203e-06	0.000257057	0.000232257	1955	tags=100%, list=11%, signal=89%	LAMA3/LAMC2/KRT14/COL7A1/COL17A1/MMP1/ITGB4/LAMB3/ITGA6/PLEC/DSP/KRT5/JUP
HP_SCARRING_ALOPECIA_OF_SCALP	HP_SCARRING_ALOPECIA_OF_SCALP	11	0.920702	2.23525	2.50023e-06	0.000272317	0.000246044	658	tags=64%, list=4%, signal=61%	LAMA3/LAMC2/COL17A1/ITGB4/LAMB3/PLEC/GJB2
HP_DERMAL_ATROPHY	HP_DERMAL_ATROPHY	76	0.592807	2.12897	2.97578e-06	0.000320298	0.000289396	2462	tags=42%, list=13%, signal=37%	LAMA3/LAMC2/KRT14/COL7A1/COL17A1/MMP1/ITGB4/LAMB3/COL1A1/ITGA6/COL5A2/PLEC/TFAP2A/FERMT1/COL5A1/COL3A1/DST/DSE/COL1A2/RECQL4/ENPP1/TWIST2/PLOD1/LMNA/KRT5/SMAD3/POLD1/AEBP1/TGFB2/PORCN/ERCC2/FBN1
GOBP_AXONEME_ASSEMBLY	GOBP_AXONEME_ASSEMBLY	54	-0.709759	-1.87067	3.12459e-06	0.000332406	0.000300336	2873	tags=54%, list=16%, signal=45%	SPEF2/CCDC40/CFAP69/ARMC4/DNAH5/CFAP44/CCDC65/CCDC39/DNAH1/SPAG17/RSPH9/FOXJ1/CCDC114/CFAP157/CCDC151/TTC25/SPEF1/DNAJB13/TEKT2/RSPH1/ZMYND10/CFAP73/CFAP43/RSPH4A/DRC1/DNAAF1/DNAI1/CFAP100/DNAI2
HP_OTITIS_MEDIA	HP_OTITIS_MEDIA	227	-0.545056	-1.61621	3.34916e-06	0.000352201	0.000318221	2924	tags=30%, list=16%, signal=26%	WIPF1/SPEF2/CCDC40/CFI/TNFSF12/IL6R/ZEB2/ARMC4/DNAH5/PIK3R1/IL2RB/LRRC56/NCF4/DNAH11/IL2RG/CYBB/IL6ST/CCDC65/CTLA4/PTPN22/CCDC39/ELN/DNAH1/RSPH9/WAS/FOXJ1/CIITA/PLCG2/ICOS/NCKAP1L/CXCR4/TBX4/CD247/NCF1/DOCK8/HLA-DPA1/CCDC114/ADA2/HLA-DPB1/CARMIL2/CD3D/CCDC151/CD3E/BTK/PTPRC/TTC25/CD3G/DNAJB13/GAS2L2/TNFRSF13C/RSPH1/MGP/ZMYND10/DLK1/RNU4ATAC/RSPH4A/DRC1/DNAAF1/CFAP221/DNAI1/IGHM/DNAI2/IGLL1/CD79A/…
HP_HYPERKERATOSIS	HP_HYPERKERATOSIS	210	0.419426	1.70921	3.67774e-06	0.000382359	0.00034547	1698	tags=22%, list=9%, signal=20%	KRT81/LAMA3/LAMC2/KRT14/DSG1/GJB3/COL7A1/CDH3/COL17A1/ITGB4/LAMB3/VEGFC/GJB4/KRT86/COL12A1/NIPAL4/KRT17/WNT10A/COL6A1/PLEC/SULT2B1/FERMT1/FHL2/COL6A2/CARD14/GJB2/DSG2/TNNI3/TCAP/ASPRV1/RECQL4/TNNT2/DSP/ADAMTS2/ENPP1/DSC2/TMPRSS6/VCL/KRT6A/LMNA/NECTIN1/TRAF3IP2/KRT16/KRT6B/KRT5/COL6A3
GOBP_FORMATION_OF_PRIMARY_GERM_LAYER	GOBP_FORMATION_OF_PRIMARY_GERM_LAYER	95	0.543717	2.03975	5.23219e-06	0.000537857	0.000485965	2527	tags=42%, list=14%, signal=37%	VTN/LAMA3/HMGA2/DKK1/COL7A1/ITGB4/LAMB3/COL11A1/ITGA5/ITGA3/DUSP5/COL12A1/MMP14/EPHA2/INHBA/TXNRD1/FOXC2/COL5A2/COL6A1/FN1/SCX/SNAI1/COL5A1/LAMB1/COL4A2/SOX7/KLF4/ITGB3/ITGB1/ITGA2/ITGAV/SMAD3/MMP2/BMP4/SRF/GJA1/EYA2/FOXC1/WNT3A/DUSP4
HP_ABNORMALITY_OF_HAIR_TEXTURE	HP_ABNORMALITY_OF_HAIR_TEXTURE	146	0.481112	1.95103	5.30383e-06	0.000539164	0.000487146	2676	tags=28%, list=14%, signal=24%	KRT81/HPD/EPS8L3/CDH3/HEPHL1/TCHH/KRT86/ITGA3/PADI3/KRT17/WNT10A/COL3A1/RRAS2/GJB2/TNFSF11/DSP/FLNA/DSC2/TWIST2/PLOD3/EFNB1/NECTIN1/PTPN11/NSUN2/SEC23A/KRAS/JUP/MSX1/ATAD3A/SATB2/HR/NOTCH3/PORCN/GJA1/RRAS/ERCC2/PYCR1/ST14/TRPS1/LZTR1/LIPH
GOCC_MOTILE_CILIUM	GOCC_MOTILE_CILIUM	119	-0.605608	-1.74163	5.64506e-06	0.000567546	0.00051279	2212	tags=32%, list=12%, signal=28%	CFAP44/PACRG/DNAH11/AK8/SPACA9/CCDC65/SPATA6/DNAH1/SPATA6L/SPAG17/AK7/RSPH9/MAK/ENKUR/DRC3/NME5/TTC25/CFAP70/SPEF1/ROPN1L/DNAJB13/CD52/DNALI1/TEKT2/RSPH1/CFAP73/SAXO2/ZBBX/CFAP43/SPAG6/TCTEX1D4/CABCOCO1/RSPH4A/DRC1/CFAP100/CFAP52/DNAI2/TEKT1
HP_URETHRAL_OBSTRUCTION	HP_URETHRAL_OBSTRUCTION	44	0.671038	2.32196	7.13745e-06	0.000709178	0.000640757	1175	tags=30%, list=6%, signal=28%	LAMA3/LAMC2/COL7A1/MMP1/ITGB4/LAMB3/ITGA6/PLEC/FERMT1/FLNA/DACT1/CDC45/TBX1
HP_APLASIA_HYPOPLASIA_OF_THE_SKIN	HP_APLASIA_HYPOPLASIA_OF_THE_SKIN	155	0.448345	1.84034	7.20882e-06	0.000709178	0.000640757	2462	tags=30%, list=13%, signal=26%	LAMA3/LAMC2/MSX2/KRT14/COL7A1/COL17A1/MMP1/ITGB4/LAMB3/COL1A1/ITGA6/COL5A2/PLEC/TFAP2A/FERMT1/COL5A1/COL3A1/DST/DSE/COL1A2/ORC1/RECQL4/DSP/ADAMTS2/ENPP1/FLNA/TWIST2/PLOD1/PROC/SLC2A10/LMNA/PPARG/KRT5/SMAD3/POLD1/AEBP1/KRAS/SATB2/ARL6IP6/TGFB2/FGFRL1/PORCN/NSD2/ERCC2/PYCR1/FBN1
GOBP_HEMIDESMOSOME_ASSEMBLY	GOBP_HEMIDESMOSOME_ASSEMBLY	12	0.902602	2.23616	7.51057e-06	0.000731002	0.000660476	1761	tags=92%, list=10%, signal=83%	LAMA3/LAMC2/KRT14/COL17A1/ITGB4/LAMB3/ITGA6/PLEC/DST/KRT5/LAMC1
HP_PROTRUDING_EAR	HP_PROTRUDING_EAR	152	0.46077	1.90397	8.86148e-06	0.000853407	0.000771071	2641	tags=32%, list=14%, signal=27%	WNT7A/TNNT3/NDP/GJB3/GJB4/EYA1/TNNI2/H19/COL6A1/CCDC8/CLCF1/COL6A2/COL3A1/BMP1/DSE/PLK4/TPM2/FLNA/DHX37/ERF/LRP4/COL4A1/SPEG/BLM/NECTIN1/KIF11/TRAIP/FAM20C/COL6A3/PTPN11/NSUN2/EIF4A3/INTS1/SCARF2/BMP4/MEGF8/EDNRA/GJA1/CLIP2/EXT1/ERCC2/PYCR1/FBN1/KNSTRN/FKRP/TRPS1/DAG1/OTUD6B
HP_CHRONIC_SINUSITIS	HP_CHRONIC_SINUSITIS	48	-0.721695	-1.88215	9.56169e-06	0.000911249	0.000823333	3477	tags=60%, list=19%, signal=49%	BLNK/DNAAF3/CFAP300/SPEF2/CCDC40/ARMC4/DNAH5/LRRC56/DNAH11/CCDC65/CCDC39/DNAH1/RSPH9/FOXJ1/CCDC114/CCDC151/TTC25/DNAJB13/GAS2L2/RSPH1/MGP/ZMYND10/RSPH4A/DRC1/DNAAF1/CFAP221/DNAI1/DNAI2/CD79B
HP_POLYSPLENIA	HP_POLYSPLENIA	49	-0.724363	-1.90408	1.07527e-05	0.00101419	0.000916343	3328	tags=61%, list=18%, signal=50%	DNAAF3/CFAP300/SPEF2/CCDC40/ARMC4/CDON/DNAH5/GPC4/LRRC56/DNAH11/CCDC65/CCDC39/DNAH1/RSPH9/FOXJ1/CCDC114/GPC3/CCDC151/TTC25/DNAJB13/GAS2L2/MYCN/RSPH1/ZMYND10/RSPH4A/DRC1/DNAAF1/CFAP221/DNAI1/DNAI2
GOCC_FIBRILLAR_COLLAGEN_TRIMER	GOCC_FIBRILLAR_COLLAGEN_TRIMER	12	0.898551	2.22613	1.09667e-05	0.00102382	0.000925041	929	tags=75%, list=5%, signal=71%	COL5A3/COL11A2/COL11A1/COL1A1/COL5A2/COL5A1/COL3A1/COL1A2/COL16A1
HP_UNUSUAL_INFECTION_BY_ANATOMICAL_SITE	HP_UNUSUAL_INFECTION_BY_ANATOMICAL_SITE	83	-0.645557	-1.80303	1.12787e-05	0.00104231	0.000941747	2936	tags=45%, list=16%, signal=38%	NLRC4/WIPF1/BCL2/CFI/STAT4/PIK3R1/FOXP3/NCF4/IL2RG/CYBB/TLR4/CTLA4/PTPN22/HLA-DRB1/WAS/CIITA/ICOS/NCKAP1L/DNASE1L3/CXCR4/NCF1/HLA-DPA1/HLA-DPB1/CARMIL2/C4A/C4B/BTK/TNFRSF13C/SH2D1A/C8B/IGHM/CD40LG/IGLL1/CD79A/CD79B/CD19/CR2
HP_ABNORMALITY_OF_THE_PULMONARY_VEINS	HP_ABNORMALITY_OF_THE_PULMONARY_VEINS	61	-0.691436	-1.85915	1.19232e-05	0.00108583	0.000981069	2873	tags=51%, list=16%, signal=43%	DNAAF3/CFAP300/SPEF2/CCDC40/FOXF1/ARMC4/TBX5/DNAH5/LRRC56/MESP2/DNAH11/CCDC65/CCDC39/DNAH1/RSPH9/FOXJ1/CCDC114/CCDC151/TTC25/DNAJB13/GAS2L2/RSPH1/ZMYND10/DLL3/RSPH4A/DRC1/DNAAF1/CFAP221/DNAI1/DNAI2/RSPO2
HP_AIRWAY_OBSTRUCTION	HP_AIRWAY_OBSTRUCTION	81	-0.650269	-1.81471	1.1987e-05	0.00108583	0.000981069	2924	tags=48%, list=16%, signal=41%	WIPF1/SPEF2/CCDC40/ARMC4/DNAH5/LRRC56/NCF4/DNAH11/CYBB/CCDC65/CTLA4/PTPN22/CCDC39/DNAH1/RSPH9/WAS/FOXJ1/SCNN1G/DNASE1L3/NCF1/HLA-DPA1/CCDC114/HLA-DPB1/CARMIL2/CCDC151/TTC25/DNAJB13/GAS2L2/SCNN1B/RSPH1/MGP/CFTR/ZMYND10/RSPH4A/DRC1/DNAAF1/CFAP221/DNAI1/DNAI2
GOCC_MHC_CLASS_II_PROTEIN_COMPLEX	GOCC_MHC_CLASS_II_PROTEIN_COMPLEX	14	-0.889244	-1.91734	1.25354e-05	0.00111752	0.0010097	2062	tags=100%, list=11%, signal=89%	HLA-DRB1/HLA-DQA1/CD74/HLA-DRB5/HLA-DRA/HLA-DQB1/HLA-DPA1/HLA-DMB/HLA-DPB1/HLA-DOA/HLA-DMA/HLA-DQA2/HLA-DOB
HP_MENINGITIS	HP_MENINGITIS	65	-0.676378	-1.83412	1.25811e-05	0.00111752	0.0010097	2936	tags=57%, list=16%, signal=48%	RFXAP/CCR1/BLNK/NLRP3/NLRC4/WIPF1/BCL2/STAT4/PIK3R1/FOXP3/NCF4/CYBB/TLR4/CTLA4/PTPN22/HLA-DRB1/WAS/CIITA/ICOS/DNASE1L3/CXCR4/NCF1/HLA-DPA1/HLA-DPB1/C4A/C4B/BTK/TNFRSF13C/SH2D1A/C8B/IGHM/CD40LG/IGLL1/CD79A/CD79B/CD19/CR2
GOBP_SPINDLE_ORGANIZATION	GOBP_SPINDLE_ORGANIZATION	173	0.436147	1.79391	1.37815e-05	0.00121237	0.00109541	3514	tags=35%, list=19%, signal=29%	HSPA1A/HSPA1B/MISP/CENPE/ESPL1/KIF4A/AURKA/CDC20/PLK1/DLGAP5/TPX2/KIFC1/KIF23/MYBL2/FLNA/SPAG5/AURKB/PRC1/CCNB1/AUNIP/FSD1/NEK2/TACC3/MYH9/INTS13/INCENP/ASPM/NDC80/KIF11/TTK/PLK2/RACGAP1/CCNB2/RCC1/TUBB/STIL/SPC25/CHMP4C/WDR62/BORA/KPNB1/CENPH/KIFC2/TUBG1/RAN/MAP4/KNSTRN/CEP72/LIMK2/PSRC1/WASHC5/GPSM2/NUF2/CHMP1A/NUP62/NTMT1/DYNC1H1/CKAP5/AAAS/GNAI1/CENPJ
GOBP_COLLAGEN_METABOLIC_PROCESS	GOBP_COLLAGEN_METABOLIC_PROCESS	88	0.557674	2.03906	1.42329e-05	0.00124016	0.00112051	2180	tags=45%, list=12%, signal=40%	KLK6/MMP3/PRSS2/NPPC/ERRFI1/MMP1/MMP10/MMP14/FURIN/COL1A1/MMP28/MMP11/SCX/CTSL/COL5A1/MMP13/ADAMTS14/COL1A2/MMP17/FAP/ADAMTS2/COL15A1/ITGB1/RCN3/TMPRSS6/ITGA2/SERPINH1/PLOD3/PPARD/MMP7/P3H4/LARP6/PPARG/HIF1A/MRC2/IL6/MMP2/P3H3/BMP4/P3H1
GOBP_RNA_EXPORT_FROM_NUCLEUS	GOBP_RNA_EXPORT_FROM_NUCLEUS	129	0.472889	1.87818	1.52464e-05	0.00131593	0.00118897	5960	tags=59%, list=32%, signal=40%	AGFG1/NDC1/SYMPK/NSUN2/EIF4A3/EIF5A/ALYREF/XPO5/NUP62CL/NUP37/RAN/RRS1/SSB/NUP153/ABCE1/FIP1L1/SRSF9/NUP85/DHX38/NUP62/CPSF1/EIF6/AAAS/HNRNPA2B1/NUP155/SMG5/EIF4E/RBM15B/CPSF2/SDAD1/NUP188/U2AF2/NPM1/KHDRBS1/CPSF3/NUP107/LTV1/AKAP8L/NUP205/RAE1/NUP54/XPO1/UPF3B/DDX39A/SUPT6H/HNRNPA1/PABPN1/THOC6/CPSF4/DDX19A/NMD3/IWS1/SRSF1/POM121C/XPOT/SRRM1/MAGOH/NOL6/TPR/SEH1L/NUP50/NRDE2/SRSF2/PHAX/CASC3/SMG7…
HP_WHEEZING	HP_WHEEZING	49	-0.718603	-1.88894	1.59328e-05	0.00134984	0.00121961	2873	tags=65%, list=16%, signal=55%	DNAAF3/CFAP300/SPEF2/CCDC40/ARMC4/DNAH5/LRRC56/DNAH11/CCDC65/CCDC39/DNAH1/HLA-DQA1/RSPH9/FOXJ1/SCNN1G/HLA-DQB1/CCDC114/CCDC151/TTC25/DNAJB13/CRLF1/GAS2L2/SCNN1B/RSPH1/CFTR/ZMYND10/RSPH4A/DRC1/DNAAF1/CFAP221/DNAI1/DNAI2
GOBP_B_CELL_PROLIFERATION	GOBP_B_CELL_PROLIFERATION	70	-0.664098	-1.8232	1.59343e-05	0.00134984	0.00121961	2412	tags=43%, list=13%, signal=37%	MNDA/TNFSF13B/GPR183/NFATC2/TLR4/FCGR2B/CTLA4/PLCL2/CD38/CD74/RASGRP1/NCKAP1L/INPP5D/MEF2C/BTK/PTPRC/SASH3/CD180/IKZF3/TNFRSF13C/MZB1/GAPT/CD40LG/CD79A/FCRL3/CD22/BLK/CD19/CR2/MS4A1
HP_HYPOPLASIA_OF_DENTAL_ENAMEL	HP_HYPOPLASIA_OF_DENTAL_ENAMEL	57	0.631191	2.23744	1.65828e-05	0.00139189	0.0012576	2435	tags=33%, list=13%, signal=29%	LAMA3/LAMC2/KRT14/CYP27B1/COL7A1/COL17A1/MMP1/ITGB4/LAMB3/ITGA6/PLEC/GALNT3/FLNB/ITGB6/FAM20C/CLDN1/PORCN/GJA1/ERCC2
GOBP_REGULATION_OF_HAIR_FOLLICLE_DEVELOPMENT	GOBP_REGULATION_OF_HAIR_FOLLICLE_DEVELOPMENT	17	0.833741	2.29475	1.69878e-05	0.00141292	0.00127661	2148	tags=65%, list=12%, signal=57%	DKK4/CDH3/NGFR/FOXN1/KRT17/FERMT1/FST/TNF/WNT10B/TGFB2/GAL
HP_ATELECTASIS	HP_ATELECTASIS	62	-0.682979	-1.83804	1.778e-05	0.00146396	0.00132271	3328	tags=52%, list=18%, signal=42%	DNAAF3/CFAP300/LAMA2/SPEF2/CCDC40/ARMC4/DNAH5/ASAH1/LRRC56/DNAH11/CCDC65/CCDC39/DNAH1/RSPH9/FOXJ1/CXCR4/ABCA3/CCDC114/CCDC151/TTC25/DNAJB13/GAS2L2/SFTPB/RSPH1/ZMYND10/RSPH4A/DRC1/DNAAF1/CFAP221/DNAI1/DNAI2/SFTPC
HP_RECURRENT_MYCOBACTERIAL_INFECTIONS	HP_RECURRENT_MYCOBACTERIAL_INFECTIONS	50	-0.714289	-1.87531	1.79472e-05	0.00146396	0.00132271	3328	tags=58%, list=18%, signal=48%	DNAAF3/CFAP300/SPEF2/CCDC40/ARMC4/DNAH5/LRRC56/DNAH11/CYBB/IL12RB1/CCDC65/CCDC39/DNAH1/RSPH9/FOXJ1/ZAP70/CCDC114/CCDC151/TTC25/DNAJB13/GAS2L2/RSPH1/ZMYND10/RSPH4A/DRC1/DNAAF1/CFAP221/DNAI1/DNAI2
GOMF_DNA_HELICASE_ACTIVITY	GOMF_DNA_HELICASE_ACTIVITY	70	0.581086	2.11711	1.80814e-05	0.00146396	0.00132271	4157	tags=53%, list=22%, signal=41%	DDX11/RECQL4/DQX1/RECQL/BLM/RAD54L/POLQ/ANXA1/RAD51/MCM8/MCM4/MCM3/DSCC1/MCM7/PIF1/CHTF18/TWNK/BRIP1/IGHMBP2/RFC3/ERCC6L/MCM5/DDX12P/ERCC2/RUVBL2/RUVBL1/MCM2/ASCC3/MCM6/RAD54B/RFC5/XRCC5/DNA2/GTF2F2/WRNIP1/G3BP1/CHD4
HP_PRODUCTIVE_COUGH	HP_PRODUCTIVE_COUGH	57	-0.688657	-1.83146	1.8625e-05	0.00149474	0.00135053	2873	tags=53%, list=16%, signal=45%	DNAAF3/CFAP300/SPEF2/CCDC40/ARMC4/DNAH5/LRRC56/DNAH11/CCDC65/CCDC39/DNAH1/RSPH9/FOXJ1/SCNN1G/CCDC114/ZBTB16/CCDC151/TTC25/DNAJB13/GAS2L2/SCNN1B/RSPH1/CFTR/ZMYND10/RSPH4A/DRC1/DNAAF1/CFAP221/DNAI1/DNAI2
HP_NASAL_OBSTRUCTION	HP_NASAL_OBSTRUCTION	46	-0.715169	-1.8625	1.92178e-05	0.0015289	0.0013814	3328	tags=61%, list=18%, signal=50%	DNAAF3/CFAP300/SPEF2/CCDC40/ARMC4/DNAH5/LRRC56/DNAH11/CCDC65/CCDC39/DDC/DNAH1/RSPH9/FOXJ1/CCDC114/CARMIL2/CCDC151/TTC25/DNAJB13/GAS2L2/RSPH1/ZMYND10/RSPH4A/DRC1/DNAAF1/CFAP221/DNAI1/DNAI2
GOCC_KINETOCHORE	GOCC_KINETOCHORE	130	0.468356	1.84919	2.05967e-05	0.00161396	0.00145825	4751	tags=52%, list=26%, signal=39%	CENPE/HJURP/PLK1/KIF2C/SGO1/BUB1B/SPAG5/AURKB/CCNB1/SKA3/CDT1/BUB1/SKA1/NEK2/MAD2L1/CENPI/INCENP/CENPA/RANGAP1/KIF18A/NDC80/TTK/CENPK/CENPF/NDE1/BIRC5/CLIP1/KNL1/MTBP/CENPO/ZWINT/ZWILCH/SPC24/MAD1L1/SPC25/SPDL1/CENPH/ERCC6L/HSF1/SGO2/NUP37/CENPU/KNSTRN/CENPW/NDEL1/KNTC1/NUF2/NUP85/PPP1R12A/CKAP5/BUB3/CFDP1/CENPN/PINX1/CENPM/DYNLL1/AHCTF1/NUP107/KIF22/SPOUT1/XPO1/HNRNPU/ZW10/LRWD1/CENPQ/TP53BP1/CL…
GOCC_INTERMEDIATE_FILAMENT_CYTOSKELETON	GOCC_INTERMEDIATE_FILAMENT_CYTOSKELETON	115	0.478238	1.93867	2.07779e-05	0.00161396	0.00145825	1955	tags=30%, list=11%, signal=27%	KRT20/KRT81/KRT33A/PKP2/CASP14/KRT14/KRT7/KRT86/KRT87P/MMP14/KRT18/KRT17/NEFH/PLEC/KRT8/DST/PHLDB2/KRT80/KRT23/LMNB2/DSP/GPER1/INA/KRT19/FAM83H/LMNB1/KRT6A/LMNA/KRT16/KRT6B/KRT5/CLIP1/NES/EPPK1/JUP
HP_RECURRENT_SINOPULMONARY_INFECTIONS	HP_RECURRENT_SINOPULMONARY_INFECTIONS	53	-0.704206	-1.8637	2.08162e-05	0.00161396	0.00145825	3328	tags=55%, list=18%, signal=45%	DNAAF3/CFAP300/SPEF2/CCDC40/GFI1/ARMC4/DNAH5/LRRC56/DNAH11/CCDC65/CCDC39/DNAH1/RSPH9/FOXJ1/PLCG2/DOCK8/CCDC114/CCDC151/TTC25/DNAJB13/GAS2L2/RSPH1/ZMYND10/RSPH4A/DRC1/DNAAF1/CFAP221/DNAI1/DNAI2
HP_RHINITIS	HP_RHINITIS	65	-0.666382	-1.80702	2.40605e-05	0.00184983	0.00167136	3328	tags=54%, list=18%, signal=44%	DNAAF3/CFAP300/EDA/SPEF2/CCDC40/GFI1/PLA2G7/ARMC4/DNAH5/SPINK5/LRRC56/DNAH11/COX4I2/CCDC65/CCDC39/DNAH1/RSPH9/FOXJ1/CIITA/PLCG2/CCDC114/CARMIL2/CCDC151/TTC25/DNAJB13/GAS2L2/RSPH1/MS4A2/ZMYND10/RSPH4A/DRC1/DNAAF1/CFAP221/DNAI1/DNAI2
GOBP_REGULATION_OF_CELL_CYCLE_G2_M_PHASE_TRANSITION	GOBP_REGULATION_OF_CELL_CYCLE_G2_M_PHASE_TRANSITION	206	0.402853	1.67456	2.43827e-05	0.00185897	0.00167962	4333	tags=41%, list=23%, signal=32%	HMGA2/HSPA2/KIF14/AURKA/PLK1/CDC6/ORC1/TICRR/TUBA4A/TPX2/CLSPN/HMMR/CDC25C/PLK4/CDC25A/AURKB/CHEK1/NEDD1/CCNB1/CDKN1A/NEK2/CSNK1E/WNT10B/BLM/DBF4B/BRCA1/CENPF/NDE1/CCND1/DTL/YWHAG/GTSE1/CDK2/TUBB/AVEN/CHMP4C/NBN/APP/PSMD1/NABP1/CDK4/TUBG1/PSMA1/RCC2/PSMD11/CEP152/CEP72/CEP135/CDK1/PSMD3/ATF5/HSP90AA1/PSMD9/PSME3/FZR1/PSMC1/PSMD7/CDC25B/PSMB5/DYNC1I2/PSMB2/CEP164/BRD4/DYNC1H1/CKAP5/PSMC5/ATAD5/CEP…
HP_MYOCARDIAL_FIBROSIS	HP_MYOCARDIAL_FIBROSIS	11	0.889637	2.15983	2.46404e-05	0.0018631	0.00168335	1280	tags=55%, list=7%, signal=51%	FLNC/SERPINE1/JPH2/TNNI3/TNNT2/KIF20A
GOBP_RESPONSE_TO_ZINC_ION	GOBP_RESPONSE_TO_ZINC_ION	42	0.655471	2.23222	2.52745e-05	0.00189453	0.00171175	1729	tags=31%, list=9%, signal=28%	MT4/APOBEC1/MT1A/CPS1/MT2A/KRT14/MT1M/MT1E/CA2/MT1X/GGH/VCAM1/MT1DP
GOBP_MITOTIC_SPINDLE_ASSEMBLY	GOBP_MITOTIC_SPINDLE_ASSEMBLY	62	0.593295	2.13953	2.54703e-05	0.00189453	0.00171175	2288	tags=32%, list=12%, signal=28%	HSPA1A/HSPA1B/MISP/KIF4A/CDC20/PLK1/TPX2/KIFC1/KIF23/MYBL2/FLNA/AURKB/PRC1/NEK2/KIF11/RACGAP1/RCC1/CHMP4C/KPNB1/KIFC2
HP_PALMAR_HYPERHIDROSIS	HP_PALMAR_HYPERHIDROSIS	15	0.860706	2.30814	2.70834e-05	0.00199827	0.00180548	1674	tags=67%, list=9%, signal=61%	LAMA3/LAMC2/COL17A1/ITGB4/LAMB3/KRT17/WNT10A/KRT6A/KRT16/KRT6B
GOBP_MOLTING_CYCLE	GOBP_MOLTING_CYCLE	86	0.533767	1.95146	2.90334e-05	0.00212501	0.00191999	1811	tags=35%, list=10%, signal=32%	DKK4/EPS8L3/KRT14/EGFR/CDH3/NGFR/FA2H/CD109/INHBA/FOXN1/KRT17/WNT10A/PPP1R13L/APCDD1/FERMT1/SNAI1/FST/LGR5/TNF/LAMA5/FOXQ1/TSKU/SOX9/LRP4/WNT10B/KRT16/PDGFA/LGR4/SOX21/NSUN2
HP_RECURRENT_UPPER_RESPIRATORY_TRACT_INFECTIONS	HP_RECURRENT_UPPER_RESPIRATORY_TRACT_INFECTIONS	115	-0.592755	-1.69951	3.05212e-05	0.00221618	0.00200236	3100	tags=38%, list=17%, signal=32%	IL7R/TBC1D24/ACP5/IL21R/CFI/TNFSF12/IL6R/LEPR/ARMC4/DNAH5/ASAH1/NCF4/IL2RG/CCDC65/CTLA4/PTPN22/WAS/FOXJ1/CIITA/SCNN1G/ICOS/CXCR4/DOCK8/ZAP70/CCDC114/ADA2/CARMIL2/DNAJB13/GAS2L2/TNFRSF13C/SCNN1B/RSPH1/MGP/SH2D1A/ZMYND10/RSPH4A/DNAAF1/IGHM/DNAI2/CD79A/CD79B/CD19/CR2/MS4A1
GOBP_ENDODERM_FORMATION	GOBP_ENDODERM_FORMATION	47	0.659413	2.23487	3.20041e-05	0.00230555	0.00208312	1080	tags=40%, list=6%, signal=38%	VTN/LAMA3/HMGA2/DKK1/COL7A1/LAMB3/COL11A1/ITGA5/DUSP5/COL12A1/MMP14/INHBA/COL5A2/COL6A1/FN1/COL5A1/LAMB1/COL4A2/SOX7
HP_URETHRAL_STENOSIS	HP_URETHRAL_STENOSIS	37	0.692136	2.32998	3.25502e-05	0.00232658	0.00210211	1175	tags=32%, list=6%, signal=30%	LAMA3/LAMC2/COL7A1/MMP1/ITGB4/LAMB3/ITGA6/PLEC/FERMT1/FLNA/CDC45/TBX1
HP_ABNORMAL_ATRIAL_ARRANGEMENT	HP_ABNORMAL_ATRIAL_ARRANGEMENT	40	-0.74045	-1.88681	3.37227e-05	0.0023917	0.00216095	3328	tags=65%, list=18%, signal=53%	DNAAF3/CFAP300/SPEF2/CCDC40/ARMC4/DNAH5/LRRC56/DNAH11/CCDC65/CCDC39/DNAH1/RSPH9/FOXJ1/CCDC114/CCDC151/TTC25/DNAJB13/GAS2L2/RSPH1/ZMYND10/RSPH4A/DRC1/DNAAF1/CFAP221/DNAI1/DNAI2
HP_APLASIA_CUTIS_CONGENITA	HP_APLASIA_CUTIS_CONGENITA	33	0.719925	2.34752	3.4169e-05	0.00240471	0.0021727	981	tags=36%, list=5%, signal=34%	LAMA3/LAMC2/MSX2/COL7A1/COL17A1/MMP1/ITGB4/LAMB3/ITGA6/PLEC/TFAP2A/DSP
HP_ABNORMAL_NASAL_MUCOSA_MORPHOLOGY	HP_ABNORMAL_NASAL_MUCOSA_MORPHOLOGY	50	-0.705226	-1.85152	3.47949e-05	0.00243007	0.00219562	3328	tags=58%, list=18%, signal=48%	DNAAF3/CFAP300/PTGER2/SPEF2/CCDC40/ARMC4/DNAH5/LRRC56/DNAH11/TBX21/CCDC65/CCDC39/DNAH1/HLA-DRB1/RSPH9/FOXJ1/CCDC114/CCDC151/TTC25/DNAJB13/GAS2L2/RSPH1/ZMYND10/RSPH4A/DRC1/DNAAF1/CFAP221/DNAI1/DNAI2
GOBP_COLLAGEN_CATABOLIC_PROCESS	GOBP_COLLAGEN_CATABOLIC_PROCESS	38	0.70173	2.35367	3.66208e-05	0.00252108	0.00227785	1898	tags=55%, list=10%, signal=50%	KLK6/MMP3/PRSS2/MMP1/MMP10/MMP14/FURIN/MMP28/MMP11/CTSL/MMP13/ADAMTS14/MMP17/FAP/ADAMTS2/COL15A1/ITGB1/TMPRSS6/MMP7/MRC2/MMP2
HP_FOLLICULAR_HYPERKERATOSIS	HP_FOLLICULAR_HYPERKERATOSIS	17	0.820427	2.25811	3.66493e-05	0.00252108	0.00227785	1698	tags=59%, list=9%, signal=53%	KRT81/KRT86/COL12A1/KRT17/COL6A1/COL6A2/KRT6A/KRT16/KRT6B/COL6A3
GOCC_CONDENSED_CHROMOSOME_OUTER_KINETOCHORE	GOCC_CONDENSED_CHROMOSOME_OUTER_KINETOCHORE	13	0.858663	2.18959	3.69599e-05	0.00252348	0.00228002	2110	tags=69%, list=11%, signal=61%	PLK1/BUB1B/CCNB1/SKA3/BUB1/SKA1/NDC80/CENPF/SPDL1
GOBP_REGULATION_OF_B_CELL_RECEPTOR_SIGNALING_PATHWAY	GOBP_REGULATION_OF_B_CELL_RECEPTOR_SIGNALING_PATHWAY	24	-0.801411	-1.90255	3.81789e-05	0.0025874	0.00233777	2185	tags=50%, list=12%, signal=44%	LPXN/FCGR2B/NFAM1/PLCL2/PTPN22/PRKCB/PAX5/STAP1/FCRL3/CD22/BLK/CD19
GOBP_RESPONSE_TO_GONADOTROPIN	GOBP_RESPONSE_TO_GONADOTROPIN	18	0.808771	2.27505	4.18495e-05	0.00279982	0.0025297	1331	tags=44%, list=7%, signal=41%	PAX8/SLC5A5/ITGA3/INHBA/GJB2/CCNA2/HMGCS1/SRD5A1
HP_ABNORMALITY_OF_THE_TARSAL_BONES	HP_ABNORMALITY_OF_THE_TARSAL_BONES	94	0.501355	1.88252	4.19254e-05	0.00279982	0.0025297	2260	tags=27%, list=12%, signal=23%	MYBPC1/WNT7A/TNNT3/COL11A2/TNNI2/MMP14/HOXD10/SMOC1/GLI3/CCDC8/KIF14/COL1A2/MEG3/TPM2/FLNA/CLTCL1/FLNB/SLC2A10/DOK7/LMNA/MMP2/AEBP1/SATB2/CHSY1/CANT1
HP_ABNORMAL_TRACHEOBRONCHIAL_MORPHOLOGY	HP_ABNORMAL_TRACHEOBRONCHIAL_MORPHOLOGY	248	-0.515824	-1.53463	4.49797e-05	0.00298202	0.00269432	2879	tags=29%, list=16%, signal=25%	TRIM2/IL21R/SPEF2/CCDC40/TNFSF12/ZEB2/FOXF1/ARMC4/DNAH5/PIK3R1/RALGAPA1/LRRC56/NCF4/DNAH11/IL2RG/CYBB/IL6ST/CCDC65/CTLA4/CD8A/MUC5B/CCDC39/ELN/DNAH1/FAT4/HLA-DRB1/RSPH9/FOXJ1/SCNN1G/RASGRP1/ICOS/NCKAP1L/SFTPA2/CXCR4/ABCA3/NCF1/CCDC114/ATP11A/CARMIL2/CCDC151/SFTPA1/TTC25/DNAJB13/IRF8/ITGA8/GAS2L2/MYCN/TNFRSF13C/SCNN1B/RSPH1/MGP/CFTR/ZMYND10/RSPH4A/DRC1/DNAAF1/CFAP221/DNAI1/IGHM/DNAI2/SFTPC/SLC26A4…
GOBP_RESPONSE_TO_DEXAMETHASONE	GOBP_RESPONSE_TO_DEXAMETHASONE	33	0.716059	2.33491	4.53521e-05	0.00298315	0.00269534	1331	tags=33%, list=7%, signal=31%	MSTN/ABCC2/CPS1/EGFR/ERRFI1/DDIT4/FBXO32/GJB2/DNMT3B/FIBIN/SRD5A1
HP_FRAGILE_NAILS	HP_FRAGILE_NAILS	31	0.72874	2.33993	4.56488e-05	0.00298315	0.00269534	2572	tags=48%, list=14%, signal=42%	LAMA3/LAMC2/KRT14/COL7A1/COL17A1/ITGB4/HEPHL1/LAMB3/DSP/EFNB1/LMNA/MSX1/GJA1/ERCC2/TRPS1
GOBP_SKIN_EPIDERMIS_DEVELOPMENT	GOBP_SKIN_EPIDERMIS_DEVELOPMENT	75	0.550653	1.98933	5.31896e-05	0.00345129	0.00311831	2148	tags=36%, list=12%, signal=32%	DKK4/EGFR/CDH3/NGFR/CD109/INHBA/FOXN1/KRT17/WNT10A/APCDD1/FERMT1/SNAI1/FST/LGR5/TNF/LAMA5/FOXQ1/SOX9/DLL1/LRP4/WNT10B/PDGFA/LGR4/SOX21/NSUN2/TGFB2/GAL
GOBP_GASTRULATION	GOBP_GASTRULATION	149	0.424571	1.73383	5.49907e-05	0.00354303	0.0032012	2527	tags=33%, list=14%, signal=29%	VTN/LAMA3/HNF4A/HMGA2/DKK1/COL7A1/ITGB4/LAMB3/COL11A1/ITGA5/ITGA3/DUSP5/COL12A1/MMP14/EPHA2/INHBA/TXNRD1/FOXC2/COL5A2/COL6A1/FN1/SCX/SNAI1/COL5A1/LAMB1/UGDH/PHLDB2/COL4A2/SOX7/KLF4/ITGB3/ITGB1/ITGA2/APLN/MYADM/ITGAV/DVL1/SMAD3/MMP2/BMP4/SRF/MEGF8/GJA1/EXT1/EYA2/FOXC1/DVL2/WNT3A/DUSP4
HP_ABNORMAL_PULMONARY_INTERSTITIAL_MORPHOLOGY	HP_ABNORMAL_PULMONARY_INTERSTITIAL_MORPHOLOGY	121	-0.575197	-1.65743	5.61821e-05	0.00359447	0.00324768	2873	tags=38%, list=16%, signal=32%	SPEF2/CCDC40/CSF2RB/CASP10/ARMC4/DNAH5/ASAH1/FASLG/LRRC56/FOXP3/DNAH11/CCDC65/CTLA4/PTPN22/MUC5B/CCDC39/DNAH1/HLA-DRB1/RSPH9/FOXJ1/RASGRP1/PLCG2/SFTPA2/ABCA3/HLA-DPA1/CCDC114/ATP11A/HLA-DPB1/CCDC151/SFTPA1/CLCA4/TTC25/DNAJB13/GAS2L2/SFTPB/NKX2-1/RSPH1/CFTR/ZMYND10/RSPH4A/DRC1/DNAAF1/CFAP221/DNAI1/DNAI2/SFTPC
HP_ABNORMAL_PHALANGEAL_JOINT_MORPHOLOGY_OF_THE_HAND	HP_ABNORMAL_PHALANGEAL_JOINT_MORPHOLOGY_OF_THE_HAND	171	0.399089	1.63356	6.33801e-05	0.00402019	0.00363232	2260	tags=26%, list=12%, signal=23%	MYBPC1/TNNT3/L1CAM/LAMA3/LAMC2/COL17A1/COL11A2/ITGB4/LAMB3/TUBB3/COL11A1/CCBE1/FBN2/COL12A1/TNNI2/SMOC1/COL6A1/CLCF1/FERMT1/COL6A2/CDC6/ORC1/SALL4/TPM2/FLNA/TWIST2/HOXD13/CDC45/CDT1/ASPN/EFNB1/DOK7/LMNA/WDR4/COL6A3/DVL1/SMAD3/MMP2/CHST3/IGHMBP2/ORC6/PORCN/GJA1/NXN/CANT1
GOBP_REGULATION_OF_ANTIGEN_RECEPTOR_MEDIATED_SIGNALING_PATHWAY	GOBP_REGULATION_OF_ANTIGEN_RECEPTOR_MEDIATED_SIGNALING_PATHWAY	59	-0.661836	-1.7679	6.37148e-05	0.00402019	0.00363232	2443	tags=36%, list=13%, signal=31%	LILRB4/LPXN/SLA2/FCGR2B/NFAM1/LCK/PLCL2/PTPN22/UBASH3A/PTPRC/PRKCB/TRAT1/SH2D1A/TESPA1/CCR7/PAX5/STAP1/FCRL3/CD22/BLK/CD19
HP_APLASIA_HYPOPLASIA_OF_THE_BLADDER	HP_APLASIA_HYPOPLASIA_OF_THE_BLADDER	11	0.873494	2.12064	6.65306e-05	0.0041691	0.00376687	477	tags=55%, list=3%, signal=53%	LAMA3/LAMC2/ITGB4/LAMB3/ITGA6/PLEC
HP_ABNORMAL_VENA_CAVA_MORPHOLOGY	HP_ABNORMAL_VENA_CAVA_MORPHOLOGY	52	-0.681328	-1.79567	7.08142e-05	0.00438216	0.00395938	3328	tags=50%, list=18%, signal=41%	DNAAF3/CFAP300/SPEF2/CCDC40/ARMC4/DNAH5/LRRC56/DNAH11/CCDC65/CCDC39/DNAH1/RSPH9/FOXJ1/CCDC114/CCDC151/TTC25/DNAJB13/GAS2L2/RSPH1/ZMYND10/RSPH4A/DRC1/DNAAF1/CFAP221/DNAI1/DNAI2
HP_ABNORMAL_SPERM_MOTILITY	HP_ABNORMAL_SPERM_MOTILITY	56	-0.669949	-1.78518	7.08886e-05	0.00438216	0.00395938	3809	tags=57%, list=21%, signal=46%	CFAP410/ARMC2/DNAH2/DNAAF3/CFAP300/SPEF2/CCDC40/CFAP69/ARMC4/DNAH5/LRRC56/DNAH11/CCDC65/CCDC39/DNAH1/RSPH9/FOXJ1/CCDC114/HNF1B/CCDC151/TTC25/CFAP70/DNAJB13/GAS2L2/RSPH1/ZMYND10/RSPH4A/DRC1/DNAAF1/CFAP221/DNAI1/DNAI2
HP_VASCULITIS	HP_VASCULITIS	53	-0.684197	-1.81074	7.27088e-05	0.00442193	0.00399531	3573	tags=58%, list=19%, signal=47%	CCR1/SLC22A4/CD81/SAMHD1/NLRP3/ACP5/WIPF1/CFI/CASP10/TNFSF12/STAT4/FASLG/TLR4/CTLA4/PTPN22/WAS/CIITA/RASGRP1/ICOS/DNASE1L3/CD244/DOCK8/HLA-DPA1/ADA2/HLA-DPB1/C4A/TNFRSF13C/SH2D1A/CD19/CR2/MS4A1
GOBP_ENDODERMAL_CELL_DIFFERENTIATION	GOBP_ENDODERMAL_CELL_DIFFERENTIATION	40	0.656894	2.19782	7.29197e-05	0.00442193	0.00399531	1055	tags=42%, list=6%, signal=40%	VTN/LAMA3/HMGA2/DKK1/COL7A1/LAMB3/COL11A1/ITGA5/COL12A1/MMP14/INHBA/COL5A2/COL6A1/FN1/COL5A1/LAMB1/COL4A2
GOBP_DNA_GEOMETRIC_CHANGE	GOBP_DNA_GEOMETRIC_CHANGE	107	0.485224	1.92323	7.2982e-05	0.00442193	0.00399531	4157	tags=45%, list=22%, signal=35%	HMGA1/DDX11/RECQL4/DQX1/RECQL/BLM/RAD54L/POLQ/ANXA1/RAD51/MCM8/TOP2A/MCM4/MCM3/DSCC1/MCM7/PIF1/CHTF18/TWNK/BRIP1/IGHMBP2/RFC3/NBN/ERCC6L/MCM5/DDX12P/UBC/ERCC2/GTF2H3/RUVBL2/DDX1/RUVBL1/HMGB2/MCM2/ASCC3/SMARCA1/MCM6/RAD54B/RFC5/XRCC5/DNA2/HNRNPA2B1/RAD23B/GTF2F2/WRNIP1/G3BP1/SMARCAL1/CHD4
GOBP_CELL_CYCLE_CHECKPOINT	GOBP_CELL_CYCLE_CHECKPOINT	196	0.401537	1.65404	7.40863e-05	0.00444959	0.0040203	3609	tags=36%, list=20%, signal=29%	HMGA2/AURKA/CDC20/PLK1/GADD45A/CDC6/ORC1/TICRR/CLSPN/CDC25C/BUB1B/TRIP13/EME1/SFN/AURKB/CHEK1/CDC45/CCNB1/CDT1/E2F8/BUB1/CDKN1A/E2F7/MAD2L1/BLM/ARID3A/NDC80/BRCA1/TTK/PML/CENPF/PLK2/CCND1/DTL/GTSE1/PTPN11/TIMELESS/FANCD2/NSUN2/SOX11/BCL2L1/CDK2/ZWINT/ZWILCH/BRIP1/MAD1L1/CHMP4C/SPDL1/NBN/MAP3K20/PRKDC/XRCC3/NABP1/TIPIN/WDR76/TNKS1BP1/CDK1/KNTC1/CNOT3/FZR1/DOT1L/E2F4/RFWD3/PRMT1/PROX1/DNA2/CARM1/BU…
GOBP_KERATINIZATION	GOBP_KERATINIZATION	89	0.508656	1.89445	7.44111e-05	0.00444959	0.0040203	1682	tags=37%, list=9%, signal=34%	KRT20/KRT81/KLK5/KRT33A/LCE3A/PKP2/CASP14/KRT14/DSG1/CDH3/KRT7/TCHH/KRT86/LCE1F/FURIN/KRT18/KRT17/KRT8/DSG2/KRT80/KRT23/PKP3/DSP/SFN/DSC2/LCE3E/KRT19/PI3/KRT6A/KRT16/CYP26B1/KRT6B/KRT5
GOMF_RNA_HELICASE_ACTIVITY	GOMF_RNA_HELICASE_ACTIVITY	72	0.555454	2.03278	7.50388e-05	0.00445799	0.00402789	4886	tags=57%, list=26%, signal=42%	DDX43/TDRD12/DDX3Y/DHX37/DDX54/DHX33/HELZ2/EIF4A3/DDX21/BRIP1/IGHMBP2/MOV10/DHX34/DDX12P/DDX55/DDX56/DDX10/DDX47/DDX1/DDX27/DDX60L/DDX52/DHX38/DDX23/RAD54B/DDX60/DHX16/IFIH1/SKIV2L/G3BP1/DHX15/SNRNP200/DDX51/DDX41/EIF4A1/DHX57/DHX30/DDX39A/DDX58/DHX8/DDX19A
GOCC_INTERMEDIATE_FILAMENT	GOCC_INTERMEDIATE_FILAMENT	78	0.550406	1.9786	8.05503e-05	0.00475455	0.00429584	1955	tags=42%, list=11%, signal=38%	KRT20/KRT81/KRT33A/PKP2/CASP14/KRT14/KRT7/KRT86/KRT87P/KRT18/KRT17/NEFH/PLEC/KRT8/DST/KRT80/KRT23/LMNB2/DSP/GPER1/INA/KRT19/FAM83H/LMNB1/KRT6A/LMNA/KRT16/KRT6B/KRT5/CLIP1/NES/EPPK1/JUP
HP_ABNORMALITY_OF_THE_FOREARM	HP_ABNORMALITY_OF_THE_FOREARM	188	0.407247	1.69483	8.19409e-05	0.00480562	0.00434198	3687	tags=38%, list=20%, signal=31%	WNT7A/TNNT3/COL7A1/COL11A1/GPC6/TNNI2/COL1A1/JAG1/COL5A2/GLI3/CCDC8/COL5A1/TWIST1/MMP13/RRAS2/BMP1/RECQL4/SALL4/FKBP10/TPM2/FLNA/HOXD13/LRP4/FLNB/RAD51/BRCA1/COL10A1/TRIO/CYP26B1/PTPN11/FANCA/FANCD2/XRCC2/EIF4A3/FANCI/CHST3/AEBP1/KRAS/BRIP1/SCARF2/FGFRL1/P3H1/CHSY1/CLIP2/CANT1/NSD2/EXT1/DHCR7/RRAS/FANCE/BRCA2/LZTR1/CHN1/TBX3/CUL7/SAMD9/NRAS/ESCO2/RFWD3/UBE2T/LETM1/COL9A3/CPLX1/ANAPC1/EXOC6B/TGFB1…
HP_ALOPECIA_OF_SCALP	HP_ALOPECIA_OF_SCALP	25	0.767213	2.36838	8.52931e-05	0.00497036	0.00449083	658	tags=36%, list=4%, signal=35%	LAMA3/LAMC2/KRT14/COL17A1/ITGB4/LAMB3/PLEC/COL3A1/GJB2
GOBP_CELLULAR_TRANSITION_METAL_ION_HOMEOSTASIS	GOBP_CELLULAR_TRANSITION_METAL_ION_HOMEOSTASIS	99	0.480352	1.86615	9.65665e-05	0.00559169	0.00505221	1544	tags=18%, list=8%, signal=17%	MT4/MT1A/MT2A/HEPHL1/FTHL17/MYC/TF/MT1M/PRNP/MT1E/TMPRSS6/HEPH/MIR210/CP/TFR2/MT1X/SLC39A14/HIF1A
GOBP_RESPONSE_TO_IONIZING_RADIATION	GOBP_RESPONSE_TO_IONIZING_RADIATION	136	0.436711	1.75724	9.77421e-05	0.00562417	0.00508156	3487	tags=35%, list=19%, signal=29%	GATA3/KRT14/HMGA2/EYA1/MYC/GADD45A/TICRR/DNMT3B/CCL7/CDKN1A/BLM/RAD54L/ANXA1/RAD51/THBD/BRCA1/PML/ITGB6/CCND1/VCAM1/ECT2/FANCD2/XRCC2/IKBIP/MAP3K20/HSF1/YAP1/PRKDC/NABP1/NOX4/AEN/CXCL10/BRCA2/EGR1/RAD51AP1/TNKS1BP1/MTA1/KDM1A/XRCC4/RFWD3/POLG/SFRP2/IFI16/RAD54B/XRCC5/TIGAR/POLB/NET1
GOBP_NUCLEAR_EXPORT	GOBP_NUCLEAR_EXPORT	186	0.387021	1.62745	0.000103948	0.0059439	0.00537044	5960	tags=53%, list=32%, signal=36%	SFN/IL1B/RANGAP1/GTSE1/AGFG1/NDC1/PTPN11/SYMPK/NSUN2/EIF4A3/EIF5A/ALYREF/BAG3/XPO5/SIRT7/NUP62CL/CSE1L/NUP37/XPO6/RAN/SMURF1/RRS1/SSB/NUP153/ABCE1/FIP1L1/SRSF9/NUP85/DHX38/PTPN14/NUP62/CPSF1/EIF6/AAAS/TGFB1/HNRNPA2B1/NUP155/LZTS2/RITA1/SMG5/EIF4E/HSPA9/RBM15B/CPSF2/SDAD1/NUP188/U2AF2/NPM1/YWHAE/KHDRBS1/CPSF3/NUP107/ANP32B/LTV1/AKAP8L/NUP205/RAE1/NUP54/IFI27/XPO1/UPF3B/DDX39A/BARD1/SUPT6H/HNRNPA1/…
GOBP_CELLULAR_RESPONSE_TO_DEXAMETHASONE_STIMULUS	GOBP_CELLULAR_RESPONSE_TO_DEXAMETHASONE_STIMULUS	26	0.734845	2.27867	0.000105192	0.00597765	0.00540093	1331	tags=35%, list=7%, signal=32%	MSTN/ABCC2/EGFR/ERRFI1/DDIT4/FBXO32/GJB2/DNMT3B/SRD5A1
HP_CHRONIC_RHINITIS	HP_CHRONIC_RHINITIS	46	-0.687169	-1.78958	0.000107145	0.00605104	0.00546724	3328	tags=57%, list=18%, signal=46%	DNAAF3/CFAP300/SPEF2/CCDC40/ARMC4/DNAH5/LRRC56/DNAH11/CCDC65/CCDC39/DNAH1/RSPH9/FOXJ1/CCDC114/CCDC151/TTC25/DNAJB13/GAS2L2/RSPH1/ZMYND10/RSPH4A/DRC1/DNAAF1/CFAP221/DNAI1/DNAI2
GOBP_COLLAGEN_FIBRIL_ORGANIZATION	GOBP_COLLAGEN_FIBRIL_ORGANIZATION	51	0.616528	2.14528	0.000109524	0.00614746	0.00555436	2364	tags=53%, list=13%, signal=46%	LOXL2/COL5A3/COL11A2/COL11A1/COL12A1/FOXC2/COL1A1/COL5A2/MMP11/SCX/COL5A1/COL3A1/GREM1/ADAMTS14/COL1A2/ADAMTS2/FKBP10/LOX/SERPINH1/PXDN/PLOD3/P3H4/COLGALT1/AEBP1/TGFB2/EXT1/FOXC1
GOBP_CELLULAR_RESPONSE_TO_CORTICOSTEROID_STIMULUS	GOBP_CELLULAR_RESPONSE_TO_CORTICOSTEROID_STIMULUS	48	0.612024	2.12296	0.000111149	0.0062006	0.00560237	1424	tags=27%, list=8%, signal=25%	MSTN/ABCC2/SSTR2/STC1/EGFR/ERRFI1/DDIT4/FBXO32/GJB2/DNMT3B/GPER1/SRD5A1/ANXA1
GOBP_CHROMOSOME_LOCALIZATION	GOBP_CHROMOSOME_LOCALIZATION	71	0.550652	2.02615	0.000115609	0.00641036	0.0057919	3308	tags=41%, list=18%, signal=34%	CENPE/KIF14/CDCA5/KIF2C/DLGAP5/KIFC1/SPAG5/AURKB/CCNB1/CDT1/INCENP/KIF18A/LMNA/NDC80/CENPF/NDE1/CDCA8/MAD1L1/CHMP4C/SPDL1/KPNB1/RRS1/NDEL1/PSRC1/FAM83D/NUF2/CHMP1A/NUP62/DYNC1H1
GOBP_METAPHASE_PLATE_CONGRESSION	GOBP_METAPHASE_PLATE_CONGRESSION	61	0.580332	2.0788	0.000117081	0.00645287	0.00583031	4630	tags=54%, list=25%, signal=41%	CENPE/KIF14/CDCA5/KIF2C/KIFC1/SPAG5/AURKB/CCNB1/CDT1/INCENP/KIF18A/NDC80/CENPF/CDCA8/MAD1L1/CHMP4C/SPDL1/KPNB1/RRS1/PSRC1/FAM83D/NUF2/CHMP1A/NUP62/DYNC1H1/NUDC/PINX1/TTL/KIF22/RAB11A/HNRNPU/ZW10/CENPQ
GOBP_TELOMERE_ORGANIZATION	GOBP_TELOMERE_ORGANIZATION	138	0.447835	1.78348	0.000118758	0.00650611	0.00587841	4683	tags=48%, list=25%, signal=36%	PKIB/MYC/CCT6A/EXO1/RECQL4/AURKB/NEK2/BLM/RAD51/PML/POLD2/CCT5/PIF1/CCNE1/POLD1/FEN1/LTO1/RFC3/NBN/PRKDC/POLE/XRCC3/GAR1/HSP90AB1/BRCA2/SRC/CCT3/TNKS1BP1/PRIM1/ACD/HNRNPD/HSP90AA1/DKC1/DOT1L/POLD4/CCT7/TCP1/POLE2/RFC5/PRIM2/NAT10/XRCC5/DNA2/HNRNPA2B1/CCT4/PCNA/PTGES3/SIRT6/ERCC1/WRAP53/GNL3/PNKP/SMG5/MAP3K4/EXOSC10/PINX1/CCT8/DCLRE1B/SMARCAL1/TFIP11/NABP2/HNRNPC/HNRNPU/HNRNPA1/RPA1/RIF1
GOBP_FEMALE_GAMETE_GENERATION	GOBP_FEMALE_GAMETE_GENERATION	92	0.495744	1.82805	0.0001197	0.00651865	0.00588974	3030	tags=38%, list=16%, signal=32%	FOSL1/NPPC/EREG/INHBA/LGR5/TNFAIP6/PAQR5/BCL2L10/AURKA/PLK1/RGS2/YBX2/TRIP13/CCNB1/PANX1/BNC1/MCM8/TOP2A/STRA8/TTK/SOHLH1/INHBB/IL4R/CCNB2/TDRD5/NRIP1/PTX3/BRCA2/ADAMTS1/SRC/ZP3/SYCP2/WASHC5/PAQR7/CDC25B
HP_ONYCHOGRYPOSIS	HP_ONYCHOGRYPOSIS	22	0.770027	2.2877	0.000131194	0.00710235	0.00641713	1823	tags=50%, list=10%, signal=45%	KRT14/COL7A1/EGFR/KRT17/PLEC/KRT6A/KRT16/KRT6B/KRT5/DVL1/ADAM17
GOBP_ENDODERM_DEVELOPMENT	GOBP_ENDODERM_DEVELOPMENT	66	0.547823	1.99115	0.000132349	0.0071227	0.00643551	2528	tags=41%, list=14%, signal=35%	VTN/LAMA3/HMGA2/DKK1/COL7A1/LAMB3/COL11A1/ITGA5/DUSP5/COL12A1/MMP14/INHBA/COL5A2/COL6A1/FN1/COL5A1/LAMB1/COL4A2/SOX7/ITGAV/LAMC1/SMAD3/MMP2/BMP4/EXT1/DUSP4/PELO
HP_SUPERNUMERARY_SPLEENS	HP_SUPERNUMERARY_SPLEENS	72	-0.627081	-1.73181	0.00013372	0.00715439	0.00646415	3328	tags=43%, list=18%, signal=35%	DNAAF3/CFAP300/TMEM231/SPEF2/CCDC40/ARMC4/CDON/DNAH5/GPC4/LRRC56/DNAH11/CCDC65/CCDC39/DNAH1/RSPH9/FOXJ1/CCDC114/GPC3/CCDC151/TTC25/DNAJB13/GAS2L2/MYCN/RSPH1/ZMYND10/RSPH4A/DRC1/DNAAF1/CFAP221/DNAI1/DNAI2
GOBP_CELLULAR_RESPONSE_TO_CADMIUM_ION	GOBP_CELLULAR_RESPONSE_TO_CADMIUM_ION	34	0.66782	2.17815	0.000139765	0.00741082	0.00669584	1047	tags=18%, list=6%, signal=17%	MT4/MT1A/MT2A/EGFR/MT1M/MT1E
HP_APLASIA_HYPOPLASIA_INVOLVING_FOREARM_BONES	HP_APLASIA_HYPOPLASIA_INVOLVING_FOREARM_BONES	90	0.51183	1.90053	0.000140133	0.00741082	0.00669584	3484	tags=42%, list=19%, signal=34%	WNT7A/TNNT3/TNNI2/JAG1/GLI3/CCDC8/MMP13/RECQL4/SALL4/FKBP10/TPM2/HOXD13/LRP4/FLNB/RAD51/BRCA1/TRIO/FANCA/FANCD2/XRCC2/EIF4A3/FANCI/CHST3/BRIP1/SCARF2/EXT1/DHCR7/FANCE/BRCA2/CHN1/TBX3/CUL7/ESCO2/RFWD3/UBE2T/EXOC6B/TGFB1/FANCB
GOBP_RESPONSE_TO_CORTICOSTEROID	GOBP_RESPONSE_TO_CORTICOSTEROID	115	0.442007	1.7918	0.000142943	0.007516	0.00679086	2098	tags=28%, list=11%, signal=25%	MSTN/ABCC2/FOSL1/CPS1/SSTR2/STC1/EGFR/ERRFI1/DDIT4/COL1A1/ADM/FBXO32/GJB2/TNF/UCN3/DNMT3B/ALDH3A1/FIBIN/CDKN1A/GPER1/CAD/SRD5A1/ANXA1/TYMS/ANXA3/CCND1/EDN1/ADAM9/IL6/KRAS/SPARC/CLDN1
GOBP_MITOTIC_CELL_CYCLE_CHECKPOINT	GOBP_MITOTIC_CELL_CYCLE_CHECKPOINT	151	0.415188	1.72179	0.000146379	0.00765271	0.00691439	3143	tags=36%, list=17%, signal=30%	HMGA2/AURKA/CDC20/PLK1/GADD45A/CDC6/ORC1/TICRR/CLSPN/CDC25C/BUB1B/TRIP13/EME1/SFN/AURKB/CHEK1/CCNB1/CDT1/E2F8/BUB1/CDKN1A/E2F7/MAD2L1/BLM/ARID3A/NDC80/BRCA1/TTK/PML/CENPF/PLK2/CCND1/GTSE1/FANCD2/BCL2L1/CDK2/ZWINT/ZWILCH/MAD1L1/CHMP4C/SPDL1/NBN/MAP3K20/PRKDC/XRCC3/NABP1/TIPIN/TNKS1BP1/CDK1/KNTC1/CNOT3/E2F4/RFWD3/PRMT1
HP_APLASIA_HYPOPLASIA_OF_THE_NAILS	HP_APLASIA_HYPOPLASIA_OF_THE_NAILS	185	0.391013	1.62371	0.000148084	0.00769784	0.00695516	2267	tags=19%, list=12%, signal=17%	WNT7A/LAMA3/LAMC2/HMGA2/COL7A1/COL17A1/COL11A2/MMP1/ITGB4/HEPHL1/LAMB3/COL11A1/WNT10A/ITGA6/PLEC/TFAP2A/SIK1/GJB2/PGAP3/MEG3/DSP/DHX37/LRP4/FLNB/CKAP2L/KIF15/POP1/LMNA/POC1A/NSUN2/SOX11/JUP/MSX1/PORCN/CLIP2/SLC25A22
HP_ABNORMALITY_OF_HUMORAL_IMMUNITY	HP_ABNORMALITY_OF_HUMORAL_IMMUNITY	231	-0.50541	-1.5001	0.000152295	0.00787203	0.00711255	2805	tags=30%, list=15%, signal=26%	CFI/CASP10/PLA2G7/TNFSF12/IL6R/ZEB2/STAT4/PIK3R1/SPINK5/GPC4/IL2RB/FASLG/PSTPIP1/FOXP3/IL2RG/IL12RB1/IL6ST/CTLA4/MUC5B/FAT4/HLA-DRB1/CFP/WAS/CIITA/RASGRP1/PLCG2/ICOS/NCKAP1L/DNASE1L3/SFTPA2/CXCR4/C5/CD247/DOCK8/ZAP70/TNFSF15/ADA2/CARMIL2/C4A/GPC3/C4B/CD3D/CD3E/BTK/CLCA4/CD28/POU2AF1/IKZF1/ITK/TNFRSF13C/SH2D1A/MS4A2/CFTR/C8B/RNU4ATAC/IGKC/C7/CD27/IGHM/C6/CD40LG/SFTPC/IGLL1/CD79A/CD79B/CD19/RMRP/CR…
HP_SQUAMOUS_CELL_CARCINOMA	HP_SQUAMOUS_CELL_CARCINOMA	56	0.573901	1.98577	0.000154839	0.00793073	0.00716558	1682	tags=30%, list=9%, signal=28%	LAMA3/LAMC2/KRT14/COL7A1/MMP1/LAMB3/WNT10A/OCA2/FERMT1/GJB2/MC1R/RECQL4/BLM/LMNA/TNFRSF10B/MVD/KRT5
HP_FEMALE_INFERTILITY	HP_FEMALE_INFERTILITY	46	-0.68149	-1.77479	0.000156031	0.00793073	0.00716558	3328	tags=57%, list=18%, signal=46%	DNAAF3/CFAP300/SPEF2/CCDC40/ARMC4/DNAH5/LRRC56/DNAH11/CCDC65/CCDC39/DNAH1/RSPH9/FOXJ1/CCDC114/CCDC151/TTC25/DNAJB13/GAS2L2/RSPH1/ZMYND10/RSPH4A/DRC1/DNAAF1/CFAP221/DNAI1/DNAI2
HP_RECURRENT_SINUSITIS	HP_RECURRENT_SINUSITIS	46	-0.681062	-1.77368	0.000156031	0.00793073	0.00716558	3033	tags=48%, list=16%, signal=40%	ACP5/IL21R/CFI/ARMC4/DNAH5/NCF4/CCDC65/ICOS/DOCK8/CCDC114/ADA2/DNAJB13/GAS2L2/TNFRSF13C/RSPH1/MGP/ZMYND10/RSPH4A/IGHM/DNAI2/CD19/CR2
GOBP_LEUKOCYTE_PROLIFERATION	GOBP_LEUKOCYTE_PROLIFERATION	258	-0.502358	-1.49816	0.000158845	0.008018	0.00724444	2836	tags=31%, list=15%, signal=27%	TNFSF18/FYN/SYK/BCL2/AIF1/TYROBP/SHH/HHEX/PRKCQ/LILRB4/MNDA/CD4/MAPK8IP1/ENPP3/TNFSF13B/FOXP3/GPR183/IL34/NFATC2/TREM2/IL12RB1/LILRB1/TLR4/IL6ST/FCGR2B/CTLA4/PLCL2/PTPN22/CD38/HLA-DRB1/FOXJ1/CD74/RASGRP1/LST1/NCKAP1L/DOCK2/DOCK8/CRTAM/HLA-DPA1/INPP5D/ZAP70/IL33/HLA-DMB/CORO1A/RASAL3/MEF2C/HLA-DPB1/CD1D/SPN/PIK3CG/CD6/CD3E/CLU/CR1/BTK/PTPRC/SASH3/CD28/CD180/IKZF3/AGER/TNFRSF13C/KIT/CCR2/CLC/TNFSF8…
GOBP_MICROTUBULE_BUNDLE_FORMATION	GOBP_MICROTUBULE_BUNDLE_FORMATION	84	-0.617363	-1.72732	0.000159501	0.008018	0.00724444	2873	tags=40%, list=16%, signal=34%	SPEF2/CCDC40/CFAP69/NCKAP5/ARMC4/TPPP/DNAH5/CAPN6/CFAP44/CCDC65/CCDC39/DNAH1/SPAG17/RSPH9/FOXJ1/CCDC114/CFAP157/CCDC151/TPPP3/TTC25/SPEF1/DNAJB13/GAS2L2/TEKT2/RSPH1/ZMYND10/CFAP73/CFAP43/RSPH4A/DRC1/DNAAF1/DNAI1/CFAP100/DNAI2
GOMF_IMMUNOGLOBULIN_BINDING	GOMF_IMMUNOGLOBULIN_BINDING	20	-0.803412	-1.85745	0.00016498	0.0082481	0.00745233	2520	tags=65%, list=14%, signal=56%	FCGR2C/VWF/FCGRT/CD4/FCGR2B/LILRA2/FCER1A/MS4A2/PIP/JCHAIN/CD22/MS4A1/FCER2
HP_ABNORMAL_RESPIRATORY_MOTILE_CILIUM_PHYSIOLOGY	HP_ABNORMAL_RESPIRATORY_MOTILE_CILIUM_PHYSIOLOGY	28	-0.752731	-1.82717	0.000167653	0.00833617	0.00753191	2855	tags=61%, list=15%, signal=51%	CCDC40/ARMC4/DNAH5/DNAH11/CCDC65/CCDC39/RSPH9/CCDC114/CCDC151/DNAJB13/RSPH1/ZMYND10/RSPH4A/DRC1/DNAAF1/DNAI1/DNAI2
GOBP_RNA_LOCALIZATION	GOBP_RNA_LOCALIZATION	215	0.373301	1.52937	0.00017058	0.00843588	0.00762199	5970	tags=56%, list=32%, signal=39%	IGF2BP1/CCT6A/IGF2BP2/BICD1/AGFG1/NDC1/SYMPK/CCT5/NSUN2/EIF4A3/EIF5A/ALYREF/MEX3D/XPO5/EIF5AL1/HSF1/IGF2BP3/NUP62CL/MYO1C/ZNHIT6/NUP37/RAN/RUVBL2/CCT3/RUVBL1/RRS1/SSB/NUP153/NOP58/KHSRP/ABCE1/FIP1L1/DKC1/SRSF9/NUP85/DHX38/NUP62/CPSF1/EIF6/CCT7/FBL/TCP1/CKAP5/AAAS/HNRNPA2B1/ZC3H3/LRPPRC/CCT4/ZFP36L1/NUP155/WRAP53/SMG5/EIF4E/RBM15B/EXOSC10/CPSF2/SDAD1/CCT8/NUP188/U2AF2/NPM1/NCBP3/KHDRBS1/YBX1/CPSF3…
HP_JOINT_CONTRACTURE_OF_THE_HAND	HP_JOINT_CONTRACTURE_OF_THE_HAND	202	0.38395	1.59111	0.0001731	0.00851447	0.007693	2725	tags=30%, list=15%, signal=26%	MYBPC1/TNNT3/L1CAM/LAMA3/LAMC2/CDH3/COL17A1/COL11A2/ITGB4/LAMB3/TUBB3/COL11A1/CCBE1/FBN2/COL12A1/TNNI2/CAV1/SMOC1/COL6A1/GLI3/CLCF1/FERMT1/COL6A2/CDC6/ORC1/MEG3/TPM2/FLNA/TWIST2/HOXD13/CDC45/CDT1/HACD1/EFNB1/DOK7/LMNA/WDR4/COL6A3/DVL1/SMAD3/MMP2/CHST3/SCARF2/IGHMBP2/ORC6/PLEKHG5/BMP4/PORCN/MAP3K20/GJA1/NXN/CANT1/RAB23/ERCC2/FBN1/TRPS1/HSPG2/ROR2/TBX3/SLC35A2
GOBP_ANAPHASE_PROMOTING_COMPLEX_DEPENDENT_CATABOLIC_PROCESS	GOBP_ANAPHASE_PROMOTING_COMPLEX_DEPENDENT_CATABOLIC_PROCESS	78	0.529083	1.90195	0.000174935	0.0085587	0.00773297	4519	tags=45%, list=24%, signal=34%	UBE2C/AURKA/CDC20/PLK1/BUB1B/AURKB/CCNB1/MAD2L1/CDK2/PSMD1/UBC/PSMA1/PSMD11/CDC27/CDK1/PSMD3/PSMD9/PTTG1/PSME3/FZR1/UBE2S/PSMC1/PSMD7/PSMB5/PSMB2/ANAPC1/PSMC5/BUB3/PSMD14/ANAPC7/PSMB6/PSMD12/UBE2D1/FBXO5/PSMA5
HP_SCARRING	HP_SCARRING	128	0.437229	1.74674	0.000182919	0.00890175	0.00804292	1316	tags=22%, list=7%, signal=20%	LAMA3/LAMC2/KRT14/COL7A1/COL17A1/MMP1/TGFBI/ITGB4/LAMB3/LRAT/COL1A1/ITGA6/COL5A2/PLEC/TFAP2A/FERMT1/COL5A1/COL3A1/GJB2/DST/DSE/ZNF469/CDHR1/COL1A2/ADAMTS2/FLNA/PLOD1/NEK2
HP_TRANSPOSITION_OF_THE_GREAT_ARTERIES	HP_TRANSPOSITION_OF_THE_GREAT_ARTERIES	58	-0.650985	-1.73429	0.000201371	0.00974784	0.00880738	3328	tags=50%, list=18%, signal=41%	DNAAF3/CFAP300/SPEF2/CCDC40/ARMC4/DNAH5/GPC4/LRRC56/DNAH11/CFAP53/CCDC65/CCDC39/DNAH1/RSPH9/FOXJ1/CCDC114/GPC3/CCDC151/TTC25/DNAJB13/GAS2L2/RSPH1/ZMYND10/RSPH4A/DRC1/DNAAF1/CFAP221/DNAI1/DNAI2
GOBP_NEGATIVE_REGULATION_OF_RESPONSE_TO_WOUNDING	GOBP_NEGATIVE_REGULATION_OF_RESPONSE_TO_WOUNDING	74	0.515096	1.88039	0.000206697	0.009953	0.00899275	1893	tags=43%, list=10%, signal=39%	FGA/VTN/PLAU/SERPINE1/KLK8/APOH/CD109/PDGFB/PLAUR/ALOX12/TNF/PHLDB2/FAP/SERPINB2/TSPAN8/THBS1/KIAA0319/FGF2/PROC/THBD/FGG/RTN4R/F12/INPP5F/ADTRP/PDGFA/FGB/UBASH3B/SMAD3/EDN1/EPPK1/PLAT
GOBP_REGULATION_OF_RESPONSE_TO_WOUNDING	GOBP_REGULATION_OF_RESPONSE_TO_WOUNDING	135	0.428941	1.71017	0.000223654	0.0107132	0.00967957	1897	tags=36%, list=10%, signal=32%	FGA/VTN/PLAU/SERPINE1/KLK8/APOH/CD109/EPHB2/CAV1/F3/FOXC2/PDGFB/PLAUR/ALOX12/FERMT1/TNFRSF12A/TNF/ST3GAL4/PHLDB2/FAP/F2RL1/SERPINB2/FLNA/TSPAN8/THBS1/KLF4/KIAA0319/ITGB1/FGF2/PROC/ANXA1/THBD/ACTG1/FGG/RTN4R/F12/INPP5F/ADTRP/PDGFA/FGB/HBEGF/UBASH3B/SMAD3/EDN1/EPPK1/FKBP1B/PLAT/STK24
GOBP_DNA_REPLICATION_INITIATION	GOBP_DNA_REPLICATION_INITIATION	37	0.649949	2.18796	0.000227317	0.0108319	0.00978685	3409	tags=59%, list=18%, signal=49%	CDC6/ORC1/TICRR/MCM10/CDC45/CDT1/MCM4/MCM3/MCM7/CCNE1/ORC6/NBN/MCM5/POLE/CDC34/GINS3/PRIM1/MCM2/MCM6/WDR18/POLE2/PRIM2
HP_BRONCHITIS	HP_BRONCHITIS	53	-0.663903	-1.75704	0.000230003	0.0109031	0.00985118	2096	tags=42%, list=11%, signal=37%	IL2RG/CCDC65/HLA-DQA1/SCNN1G/ICOS/HLA-DQB1/CARMIL2/CCDC151/DNAJB13/CRLF1/TNFRSF13C/SCNN1B/MGP/CFTR/ZMYND10/RSPH4A/DNAAF1/CD79A/CD79B/CD19/CR2/MS4A1
HP_ABNORMAL_PHARYNX_MORPHOLOGY	HP_ABNORMAL_PHARYNX_MORPHOLOGY	135	-0.556238	-1.61009	0.000231657	0.0109249	0.00987087	3100	tags=35%, list=17%, signal=29%	IL7R/TBC1D24/ACP5/IL21R/CFI/GFI1/TNFSF12/IL6R/LEPR/SHH/ARMC4/DNAH5/ASAH1/SETBP1/NCF4/IL2RG/CCDC65/CTLA4/PTPN22/WAS/FOXJ1/CIITA/SCNN1G/ICOS/CXCR4/DOCK8/ZAP70/CCDC114/ADA2/CARMIL2/DNAJB13/GAS2L2/TNFRSF13C/SCNN1B/RSPH1/MGP/SH2D1A/ZMYND10/RSPH4A/DNAAF1/IGHM/DNAI2/CD79A/CD79B/CD19/CR2/MS4A1
GOBP_REGULATION_OF_EXTRINSIC_APOPTOTIC_SIGNALING_PATHWAY	GOBP_REGULATION_OF_EXTRINSIC_APOPTOTIC_SIGNALING_PATHWAY	140	0.418417	1.65437	0.000235208	0.0110355	0.00997077	2967	tags=38%, list=16%, signal=32%	IL1A/FGA/AGT/SERPINE1/CSF2/G0S2/EYA1/HSPA1A/CAV1/INHBA/HSPA1B/ITGA6/SNAI2/EYA4/PMAIP1/TNFRSF12A/TNF/SRPX/TIMP3/THBS1/PF4/IL1B/LTBR/GPER1/FADD/CTTN/FGG/BRCA1/TNFRSF10B/PML/ITGAV/ITPRIP/FGB/BCL10/DAPK3/UNC5B/BCL2L1/TNFRSF10A/BCL2L12/BMP4/YAP1/EYA2/RFFL/FAS/SRC/PPP2R1B/TNFAIP3/NOL3/MIR221/HMGB2/IFI6/TMBIM1/PSME3
GOBP_MITOTIC_METAPHASE_PLATE_CONGRESSION	GOBP_MITOTIC_METAPHASE_PLATE_CONGRESSION	49	0.606144	2.07725	0.000254275	0.0118692	0.0107241	4517	tags=53%, list=24%, signal=40%	CENPE/KIF14/CDCA5/KIF2C/KIFC1/AURKB/CCNB1/CDT1/KIF18A/NDC80/CDCA8/MAD1L1/CHMP4C/SPDL1/KPNB1/RRS1/PSRC1/NUF2/CHMP1A/NUP62/NUDC/PINX1/KIF22/RAB11A/HNRNPU/ZW10
GOCC_BASEMENT_MEMBRANE	GOCC_BASEMENT_MEMBRANE	77	0.523488	1.89786	0.000257568	0.0119619	0.0108078	2720	tags=51%, list=15%, signal=43%	LAMA3/LAMC2/LOXL2/COL7A1/COL17A1/TGFBI/ITGB4/LAMB3/LAMA1/SMOC1/FN1/COL5A1/DST/LAMB1/LAMA5/AGRN/ANXA2/COL4A2/COL15A1/TNC/COL4A1/NID2/NTN1/COL4A5/COL4A6/ANXA2P2/NID1/LAMC1/LAD1/AMTN/SPARC/ENTPD2/ADAMTS1/FBN1/COL8A2/HSPG2/DAG1/P3H2/COL18A1
GOBP_SKELETAL_SYSTEM_MORPHOGENESIS	GOBP_SKELETAL_SYSTEM_MORPHOGENESIS	173	0.39579	1.62792	0.000267474	0.0123592	0.0111668	2364	tags=32%, list=13%, signal=28%	WNT7A/NPPC/STC1/MSX2/COL11A1/FBN2/MMP14/HOXD10/FOXC2/MDFI/COL1A1/TFAP2A/GLI3/SCX/TWIST1/MMP13/HOXD9/GREM1/BMP1/RFLNA/TSKU/HAS2/SHOX2/RARG/MTHFD1L/SOX9/TBX1/HOXA1/SERPINH1/OSR2/WNT10B/BARX2/CHST11/TIPARP/HOXA6/CSGALNACT1/CYP26B1/TCF15/PRRX1/SMAD3/EIF4A3/SOX11/MMP2/NAB2/MSX1/SATB2/HOXA3/HOXB7/BMP4/MEGF8/NAB1/NLE1/CHSY1/EXT1/RAB23/FOXC1
HP_DECREASED_CIRCULATING_ANTIBODY_LEVEL	HP_DECREASED_CIRCULATING_ANTIBODY_LEVEL	145	-0.536731	-1.56271	0.00027567	0.0126473	0.0114271	2797	tags=28%, list=15%, signal=24%	CASP10/TNFSF12/IL6R/ZEB2/PIK3R1/SPINK5/FASLG/IL2RG/CTLA4/FAT4/WAS/CIITA/RASGRP1/PLCG2/ICOS/CXCR4/CD247/ZAP70/ADA2/CARMIL2/CD3D/CD3E/BTK/CLCA4/IKZF1/ITK/TNFRSF13C/SH2D1A/CFTR/RNU4ATAC/CD27/IGHM/CD40LG/IGLL1/CD79A/CD79B/CD19/RMRP/CR2/MS4A1
GOCC_KERATIN_FILAMENT	GOCC_KERATIN_FILAMENT	26	0.710836	2.20422	0.000276475	0.0126473	0.0114271	1849	tags=58%, list=10%, signal=52%	KRT81/CASP14/KRT14/KRT7/KRT86/KRT87P/KRT18/KRT8/KRT80/GPER1/FAM83H/KRT6A/KRT6B/KRT5/EPPK1
GOMF_CADHERIN_BINDING_INVOLVED_IN_CELL_CELL_ADHESION	GOMF_CADHERIN_BINDING_INVOLVED_IN_CELL_CELL_ADHESION	18	0.774801	2.1795	0.000283577	0.0129077	0.0116624	2773	tags=67%, list=15%, signal=57%	KRT18/PKP3/ANXA2/ANXA1/BAIAP2L1/PDLIM5/TMOD3/TRIM29/RAB10/S100A11/PAK4/BAIAP2
GOBP_CILIUM_OR_FLAGELLUM_DEPENDENT_CELL_MOTILITY	GOBP_CILIUM_OR_FLAGELLUM_DEPENDENT_CELL_MOTILITY	67	-0.626906	-1.7063	0.000295976	0.0134054	0.012112	3653	tags=45%, list=20%, signal=36%	DEFB1/ARMC2/DNAH2/EFHC1/SPEF2/CCDC40/INPP5B/CFAP69/RFX3/DNAH5/CFAP44/DNAH11/EFHC2/CCDC65/CCDC39/DNAH1/TTC21A/RSPH9/RGN/CFAP157/ENKUR/ROPN1L/GAS2L2/TEKT2/CFAP43/RSPH4A/DRC1/DNAI1/TEKT1/TAC4
GOBP_T_CELL_ACTIVATION	GOBP_T_CELL_ACTIVATION	406	-0.454362	-1.37425	0.00030334	0.0136253	0.0123107	2871	tags=28%, list=16%, signal=24%	SEMA4A/TCF7/EFNB3/TNFSF18/FYN/SYK/BCL2/PRKCZ/TMEM98/IL6R/AIF1/LEPR/CLEC4A/PDCD1/SHH/CD83/PRKCQ/PAG1/PIK3R1/PIK3R6/SPINK5/LILRB4/CD4/MAPK8IP1/TNFSF13B/RIPOR2/FOXP3/GPR183/SIRPB1/NFATC2/SLA2/IL12RB1/LILRB1/DTX1/IL6ST/TBX21/FCGR2B/APBB1IP/LCK/CTLA4/CD8A/PTPN22/DPP4/RORA/TNFAIP8L2/HLA-DRB1/RORC/WAS/FOXJ1/CD74/RASGRP1/ICOS/NCKAP1L/HLA-DRA/DOCK2/TIGIT/GRAP2/DOCK8/CRTAM/HLA-DPA1/ZAP70/HLA-DMB/SIRPG/CORO…
HP_APLASIA_HYPOPLASIA_OF_THE_SPLEEN	HP_APLASIA_HYPOPLASIA_OF_THE_SPLEEN	69	-0.618072	-1.69386	0.000305259	0.0136253	0.0123107	3328	tags=43%, list=18%, signal=36%	DNAAF3/CFAP300/TMEM231/SPEF2/CCDC40/ZEB2/FOXF1/ARMC4/DNAH5/LRRC56/DNAH11/CCDC65/CCDC39/DNAH1/RSPH9/FOXJ1/CCDC114/CCDC151/TTC25/DNAJB13/GAS2L2/MYCN/RSPH1/ZMYND10/RSPH4A/DRC1/DNAAF1/CFAP221/DNAI1/DNAI2
HP_ABNORMAL_CIRCULATING_AROMATIC_AMINO_ACID_CONCENTRATION	HP_ABNORMAL_CIRCULATING_AROMATIC_AMINO_ACID_CONCENTRATION	11	0.841534	2.04305	0.000306257	0.0136253	0.0123107	189	tags=27%, list=1%, signal=27%	HPD/KYNU/PAH
HP_ABNORMAL_LEVELS_OF_ALPHA_FETOPROTEIN	HP_ABNORMAL_LEVELS_OF_ALPHA_FETOPROTEIN	21	0.736002	2.16041	0.00030772	0.0136253	0.0123107	579	tags=24%, list=3%, signal=23%	AFP/ITGB4/ITGA6/PLEC/MET
GOCC_9PLUS2_MOTILE_CILIUM	GOCC_9PLUS2_MOTILE_CILIUM	64	-0.633287	-1.71161	0.000308278	0.0136253	0.0123107	4953	tags=59%, list=27%, signal=44%	CETN2/IFT88/CABYR/SPA17/SCNN1A/IFT172/VPS13A/RPGR/TSSK4/ATP1B1/DEFB1/DNAH2/SPEF2/CFAP69/DNAH5/PACRG/DNAH11/AK8/SPACA9/SPATA6/DNAH1/SPATA6L/RSPH9/ENKUR/NME5/TTC25/CFAP70/SPEF1/DNAJB13/CD52/DNALI1/RSPH1/SAXO2/CFAP43/SPAG6/TCTEX1D4/CABCOCO1/DNAI2
GOBP_RESPONSE_TO_ACTIVITY	GOBP_RESPONSE_TO_ACTIVITY	53	0.593589	2.07144	0.000316993	0.0139431	0.0125979	2271	tags=36%, list=12%, signal=32%	MSTN/GCG/AGT/POSTN/DNMT3B/COL4A2/NPC1L1/ITGA2/PPARD/SRD5A1/HIF1A/SMTNL1/MTFP1/EDN1/IL6/METRNL/PERM1/HSF1/PRKDC
GOMF_GROWTH_FACTOR_ACTIVITY	GOMF_GROWTH_FACTOR_ACTIVITY	104	0.451254	1.75821	0.000322362	0.0140687	0.0127114	2238	tags=35%, list=12%, signal=31%	MSTN/TFF1/IL11/EREG/INHA/DKK1/FGF3/AGT/AREG/VGF/CSF2/VEGFC/INHBA/EPGN/JAG1/PDGFB/CLCF1/MIA/BMP1/JAG2/VEGFA/OSGIN2/FGF2/PPBP/TGFA/PDGFA/INHBB/HBEGF/IL6/BMP2/PGF/ARTN/TGFB2/GPI/BMP4/LIF
GOBP_TROPHOBLAST_GIANT_CELL_DIFFERENTIATION	GOBP_TROPHOBLAST_GIANT_CELL_DIFFERENTIATION	11	0.840717	2.04107	0.000322924	0.0140687	0.0127114	2428	tags=82%, list=13%, signal=71%	MDFI/SNAI1/SOX15/PLK4/GJB5/E2F8/E2F7/LIF/SOCS3
GOBP_RESPONSE_TO_ESTROGEN	GOBP_RESPONSE_TO_ESTROGEN	60	0.545949	1.9568	0.000325413	0.01411	0.0127487	1710	tags=33%, list=9%, signal=30%	MSTN/WNT7A/ABCC2/GATA3/CYP27B1/PTPRN/CD24/MMP14/CAV1/CITED4/GLI3/CA2/LDHA/KRT19/SRD5A1/SERPINB9/BRCA1/PPARG/CCND1/IL4R
HP_CLUBBING	HP_CLUBBING	118	-0.559503	-1.60979	0.000327873	0.0141496	0.0127844	2873	tags=33%, list=16%, signal=28%	SPEF2/CCDC40/ARMC4/DNAH5/LRRC56/DNAH11/IL6ST/CCDC65/MUC5B/CCDC39/DNAH1/KRT10/HLA-DRB1/RSPH9/FOXJ1/SCNN1G/RASGRP1/NCKAP1L/SFTPA2/ABCA3/CCDC114/ATP11A/CCDC151/SFTPA1/TTC25/DNAJB13/GAS2L2/SFTPB/SCNN1B/RSPH1/CFTR/ZMYND10/RSPH4A/DRC1/DNAAF1/CFAP221/DNAI1/DNAI2/SFTPC
HP_PALMOPLANTAR_KERATODERMA	HP_PALMOPLANTAR_KERATODERMA	122	0.426078	1.69549	0.000331185	0.0142254	0.012853	2236	tags=29%, list=12%, signal=25%	LAMA3/LAMC2/KRT14/DSG1/GJB3/COL17A1/ITGB4/LAMB3/GJB4/NIPAL4/KRT17/WNT10A/FERMT1/FHL2/CARD14/GJB2/DSG2/TNNI3/TCAP/TNNT2/DSP/ENPP1/DSC2/VCL/KRT6A/KRT16/KRT6B/KRT5/KRAS/JUP/BAG3/ABCA12/RHBDF2/TAF1A/GJA1
GOMF_SERINE_TYPE_ENDOPEPTIDASE_INHIBITOR_ACTIVITY	GOMF_SERINE_TYPE_ENDOPEPTIDASE_INHIBITOR_ACTIVITY	63	0.554173	1.96754	0.000345034	0.014751	0.0133279	1698	tags=38%, list=9%, signal=35%	SPINK4/WFDC12/WFDC5/SERPINA4/COL7A1/AGT/SPINK13/SERPINE1/SERPINA5/SPOCK1/CD109/FURIN/SERPINB5/SERPINB11/SERPINB2/ANXA2/TFPI2/SERPINA1/SERPINB1/SERPINH1/PI3/SERPINB9/ITIH2/COL6A3
GOBP_CELL_SUBSTRATE_JUNCTION_ORGANIZATION	GOBP_CELL_SUBSTRATE_JUNCTION_ORGANIZATION	102	0.458036	1.77885	0.000366052	0.0155768	0.0140739	1789	tags=29%, list=10%, signal=27%	LAMA3/LAMC2/KRT14/COL17A1/ITGB4/LAMB3/ITGA5/MMP14/ITGA6/ACTN1/PLEC/FN1/RHOD/GREM1/DST/VEGFA/PHLDB2/COL16A1/AJUBA/THBS1/S100A10/ITGA2/VCL/MAP4K4/CTTN/ACTG1/KRT5/DAPK3/LAMC1/SMAD3
HP_ABNORMAL_FOREARM_BONE_MORPHOLOGY	HP_ABNORMAL_FOREARM_BONE_MORPHOLOGY	83	0.487258	1.78891	0.000375987	0.0159255	0.014389	3484	tags=41%, list=19%, signal=33%	WNT7A/COL11A1/JAG1/GLI3/CCDC8/MMP13/RECQL4/SALL4/FLNA/LRP4/FLNB/RAD51/BRCA1/FANCA/FANCD2/XRCC2/EIF4A3/FANCI/CHST3/BRIP1/SCARF2/P3H1/EXT1/FANCE/BRCA2/CHN1/TBX3/CUL7/SAMD9/ESCO2/RFWD3/UBE2T/EXOC6B/FANCB
GOBP_MUSCLE_ATROPHY	GOBP_MUSCLE_ATROPHY	10	0.858926	2.04361	0.000383764	0.01618	0.014619	3	tags=10%, list=0%, signal=10%	MSTN
GOBP_DETOXIFICATION	GOBP_DETOXIFICATION	106	0.451694	1.79254	0.000402607	0.0168965	0.0152664	426	tags=8%, list=2%, signal=8%	MT4/ALB/MT1A/ABCC2/MT2A/HBE1/PTGES/H19/TXNRD1
GOBP_DNA_STRAND_ELONGATION	GOBP_DNA_STRAND_ELONGATION	24	0.710174	2.16171	0.000409333	0.0169592	0.015323	4036	tags=62%, list=22%, signal=49%	GINS4/MCM4/MCM3/POLD2/MCM7/RFC3/NBN/LIG1/POLE/GINS3/GINS2/DNA2/PCNA/GINS1/DCLRE1B
HP_RECURRENT_PNEUMONIA	HP_RECURRENT_PNEUMONIA	69	-0.613045	-1.68008	0.000409491	0.0169592	0.015323	2096	tags=32%, list=11%, signal=28%	IL2RG/CYBB/ICOS/FMO3/CXCR4/CD247/NCF1/CCDC114/CARMIL2/CD3D/CD3E/BTK/TNFRSF13C/NKX2-1/CFTR/RNU4ATAC/CD27/IGHM/IGLL1/CD79B/CD19/CR2
HP_ABNORMALITY_OF_THE_TALUS	HP_ABNORMALITY_OF_THE_TALUS	47	0.61258	2.07615	0.000409661	0.0169592	0.015323	1498	tags=26%, list=8%, signal=24%	MYBPC1/TNNT3/TNNI2/HOXD10/CCDC8/KIF14/TPM2/FLNA/CLTCL1/SLC2A10/DOK7/LMNA
HP_PATCHY_ALOPECIA	HP_PATCHY_ALOPECIA	17	0.758814	2.08853	0.000414546	0.0170841	0.0154359	2219	tags=53%, list=12%, signal=47%	KRT81/COL17A1/ITGB4/KRT86/PADI3/BLM/LMNA/HR/PORCN
HP_ABNORMALITY_OF_THE_ELBOW	HP_ABNORMALITY_OF_THE_ELBOW	212	0.363238	1.47532	0.000418332	0.0171598	0.0155043	2462	tags=28%, list=13%, signal=25%	WNT7A/COL7A1/HEPHL1/TUBB3/FBN2/GPC6/COL12A1/PLOD2/SMOC1/COL1A1/COL5A2/COL6A1/TFAP2A/CCDC8/CLCF1/COL5A1/COL6A2/MMP13/GJB2/BMP1/TONSL/CDC6/ORC1/RECQL4/ENPP1/SALL4/FKBP10/TPM2/FLNA/CDC45/PLOD1/CDT1/LRP4/PLOD3/FLNB/ERLIN2/HACD1/POP1/LMNA/CSGALNACT1/CYP26B1/COL6A3/PTPN11/DVL1/SOX11/CHST3/AEBP1/KRAS/SCARF2/ORC6/OPA3/MAP3K20/GJA1/NXN/CANT1/GALNS/EXT1/DYSF/PYCR1/FBN1
GOMF_CATALYTIC_ACTIVITY_ACTING_ON_DNA	GOMF_CATALYTIC_ACTIVITY_ACTING_ON_DNA	181	0.372956	1.53599	0.000420133	0.0171598	0.0155043	4157	tags=40%, list=22%, signal=31%	HMGA2/NEIL3/DDX11/EXO1/RECQL4/RAG1/DNMT3B/DQX1/RECQL/BLM/RAD54L/POLQ/ANXA1/RAD51/MCM8/TOP2A/MCM4/PGBD5/MCM3/DSCC1/MCM7/PIF1/POLD1/FEN1/CHTF18/TWNK/BRIP1/IGHMBP2/RFC3/LIG1/ERCC6L/MCM5/POLE/XRCC3/DDX12P/TOP1MT/TDP1/ERCC2/RUVBL2/ZGRF1/DDX1/UNG/RUVBL1/TDG/NME1/MCM2/ASCC3/DKC1/MCM6/POLD4/POLG/POLE2/RAD54B/RFC5/XRCC5/DNA2/ATAD5/POLB/TOP1/RBBP8/PCNA/PTGES3/ERCC1/DNMT3A/GTF2F2/MUS81/MGME1/WRNIP1/TDP2/DCL…
GOMF_DNA_REPLICATION_ORIGIN_BINDING	GOMF_DNA_REPLICATION_ORIGIN_BINDING	22	0.736221	2.18727	0.000439426	0.0178504	0.0161282	3013	tags=64%, list=16%, signal=53%	DDX11/CDC6/ORC1/MCM10/CDC45/MCM8/MCM4/HSPD1/MCM3/MCM7/MCM5/GRWD1/MCM2/MCM6
GOBP_DETOXIFICATION_OF_INORGANIC_COMPOUND	GOBP_DETOXIFICATION_OF_INORGANIC_COMPOUND	14	0.813677	2.12349	0.000440944	0.0178504	0.0161282	1729	tags=57%, list=9%, signal=52%	MT4/MT1A/ABCC2/MT2A/MT1M/MT1E/MT1X/MT1DP
GOBP_ZINC_ION_HOMEOSTASIS	GOBP_ZINC_ION_HOMEOSTASIS	30	0.659005	2.08963	0.000456411	0.0183384	0.0165692	1729	tags=27%, list=9%, signal=24%	MT4/MT1A/MT2A/MT1M/MT1E/MT1X/SLC39A14/MT1DP
GOMF_METALLOENDOPEPTIDASE_ACTIVITY	GOMF_METALLOENDOPEPTIDASE_ACTIVITY	75	0.510947	1.84589	0.000457008	0.0183384	0.0165692	2465	tags=44%, list=13%, signal=38%	MMP3/MMP1/MMP10/MME/MMP14/MMP28/MMP11/ADAMTSL5/ADAMTSL4/MMP13/BMP1/ADAMTS4/ADAMTS14/ADAMTS12/MMP17/ADAMTS2/ADAM8/ADAMTS15/ADAM19/THSD4/MMP7/ADAMTS7/ADAMTS17/ADAM12/ADAM9/ADAM17/ADAMTS5/MMP2/RCE1/THOP1/ADAMTS1/MMP12/ADAM10
HP_ABNORMAL_CAROTID_ARTERY_MORPHOLOGY	HP_ABNORMAL_CAROTID_ARTERY_MORPHOLOGY	61	0.552517	1.97917	0.000495893	0.0198119	0.0179005	2462	tags=39%, list=13%, signal=34%	MFAP5/PCSK9/COL3A1/LDLR/LOX/HOXA1/SLC2A10/RAD51/LMNA/BRCA1/PPARG/NDE1/FANCA/FANCD2/SMAD3/XRCC2/FANCI/AEBP1/BRIP1/TGFB2/CLIP2/FANCE/BRCA2/FBN1
GOBP_CELLULAR_RESPONSE_TO_HEAT	GOBP_CELLULAR_RESPONSE_TO_HEAT	111	0.437202	1.77718	0.000503859	0.0199957	0.0180666	4371	tags=41%, list=24%, signal=31%	HSPA6/IL1A/HSPA1A/HSPA1B/IER5/THBS1/SLC52A3/DNAJB1/BAG2/CDKN1A/FKBP4/NDC1/BAG3/HSF1/NUP37/HSP90AB1/CXCL10/EIF2S1/ATP2A2/RPTOR/NUP153/AKT1S1/HSP90AB2P/FGF1/HDAC2/HSP90AA1/DNAJC2/IRAK1/NUP85/NUP62/CHORDC1/AAAS/HSP90AB3P/PTGES3/NUP155/ANO1/NUP188/YWHAE/CLPB/NUP107/NUP205/RAE1/NUP54/MTOR/BAG5
GOMF_PROTEASE_BINDING	GOMF_PROTEASE_BINDING	118	0.435338	1.72887	0.000504866	0.0199957	0.0180666	2446	tags=36%, list=13%, signal=31%	SERPINE1/CD177/SERPINA5/CCBE1/ITGA3/CD70/FURIN/F3/COL1A1/FN1/MAGEA3/ADAMTSL4/COL3A1/TNF/ADAMTS4/BCL2L10/TIMP3/COL1A2/LDLR/RIPK2/TIMP4/FAP/PRNP/ANXA2/ITGB3/ITGB1/SERPINA1/PANX1/FADD/CDK5R1/SERPINB9/ANXA2P2/ITGAV/BCL10/TIMP2/TWNK/BDKRB2/TNFRSF10A/RIOK3/UBC/RFFL/BRCA2
GOBP_REGULATION_OF_WOUND_HEALING	GOBP_REGULATION_OF_WOUND_HEALING	108	0.434474	1.72614	0.000521695	0.0204975	0.0185199	1893	tags=37%, list=10%, signal=33%	FGA/VTN/PLAU/SERPINE1/APOH/CD109/EPHB2/CAV1/F3/FOXC2/PDGFB/PLAUR/ALOX12/FERMT1/TNFRSF12A/TNF/ST3GAL4/PHLDB2/FAP/F2RL1/SERPINB2/TSPAN8/THBS1/ITGB1/FGF2/PROC/ANXA1/THBD/ACTG1/FGG/F12/ADTRP/PDGFA/FGB/HBEGF/UBASH3B/SMAD3/EDN1/EPPK1/PLAT
GOBP_EXTRACELLULAR_MATRIX_DISASSEMBLY	GOBP_EXTRACELLULAR_MATRIX_DISASSEMBLY	66	0.521392	1.89508	0.000522554	0.0204975	0.0185199	1898	tags=39%, list=10%, signal=35%	KLK5/MMP3/PRSS2/MMP1/MMP10/CTSV/FSCN1/KLK7/MMP14/FURIN/MELTF/MMP11/CTSL/MMP13/BMP1/ADAMTS4/FAP/ADAM8/PRSS1/TMPRSS6/MMP7/TIMP2/LAMC1/ADAMTS5/IL6/MMP2
GOBP_SENSORY_ORGAN_MORPHOGENESIS	GOBP_SENSORY_ORGAN_MORPHOGENESIS	185	0.373303	1.55017	0.000525716	0.0204975	0.0185199	1996	tags=24%, list=11%, signal=22%	FOXI1/MFAP5/GATA3/PAX8/BCAR3/NKD1/COL11A1/EYA1/FBN2/EPHA2/EPHB2/FJX1/JAG1/COL5A2/TFAP2A/TENM3/GLI3/COL5A1/TWIST1/SLITRK6/VEGFA/TCAP/STRA6/TSKU/RARG/RBP4/SOX9/TBX1/DLL1/HOXA1/CTHRC1/OSR2/NTN1/TBX18/ATP6V1B1/NECTIN1/HIF1A/MFAP2/CYP26B1/PRRX1/DVL1/EDN1/SOX11/MSX1/USH1C
GOBP_RESPONSE_TO_MUSCLE_ACTIVITY	GOBP_RESPONSE_TO_MUSCLE_ACTIVITY	17	0.749074	2.06172	0.000526496	0.0204975	0.0185199	2147	tags=59%, list=12%, signal=52%	MSTN/AGT/POSTN/NPC1L1/ITGA2/SRD5A1/HIF1A/MTFP1/METRNL/PERM1
HP_PALMAR_HYPERKERATOSIS	HP_PALMAR_HYPERKERATOSIS	36	0.631224	2.07065	0.000531167	0.0205317	0.0185508	3494	tags=50%, list=19%, signal=41%	KRT14/COL7A1/KRT17/PLEC/FERMT1/GJB2/DSP/KRT6A/NECTIN1/KRT16/KRT6B/KRT5/RHBDF2/GJA1/TGM1/NECTIN4/AAAS/AAGAB
GOCC_90S_PRERIBOSOME	GOCC_90S_PRERIBOSOME	28	0.672543	2.114	0.000533743	0.0205317	0.0185508	4542	tags=71%, list=25%, signal=54%	BOP1/FAM207A/NOC2L/PES1/NOC4L/WDR3/WDR12/FP565260.1/NOP14/BMS1/UTP4/HEATR1/UTP6/KRI1/RRP36/IMP4/RRP7A/RRP7BP/WDR36/RSL1D1
GOBP_REGULATION_OF_ANIMAL_ORGAN_MORPHOGENESIS	GOBP_REGULATION_OF_ANIMAL_ORGAN_MORPHOGENESIS	159	0.396672	1.60446	0.000534107	0.0205317	0.0185508	3169	tags=33%, list=17%, signal=28%	RSPO3/WNT7A/GATA3/PAX8/DKK1/AGT/NKD1/NGFR/SP6/GPC6/WNT10A/CELSR3/TNF/GREM1/VEGFA/DACT1/SOX9/ROBO1/TBX1/CTHRC1/SAPCD2/PDGFA/DVL1/LGR4/EDN1/BMP2/SULF1/MSX1/AP2B1/AP2A1/HOXB7/BMP4/PSMD1/TIAM1/VANGL1/PSMA1/PSMD11/DVL2/CELSR2/WNT3A/TACSTD2/ROR2/SMURF1/PSMD3/FGF1/PSMD9/PSME3/PSMC1/PSMD7/PSMB5/CELSR1/PLEKHA4/PSMB2
HP_SKIN_EROSION	HP_SKIN_EROSION	16	0.777338	2.09673	0.000542503	0.0207672	0.0187636	2066	tags=62%, list=11%, signal=56%	LAMA3/LAMC2/COL7A1/ITGB4/LAMB3/PLEC/DSP/LMNA/JUP/ARL6IP6
GOMF_COLLAGEN_BINDING	GOMF_COLLAGEN_BINDING	63	0.5459	1.93817	0.000552661	0.0210627	0.0190306	2455	tags=52%, list=13%, signal=46%	COL5A3/TGFBI/CCBE1/ITGA3/COL6A1/PDGFB/FN1/CTSL/COL6A2/MMP13/PCOLCE2/LRRC15/THBS1/ITGA11/LOX/ITGB1/ITGA2/SERPINH1/NID2/ASPN/P3H4/MRC2/PDGFA/NID1/SMAD3/ADAM9/AEBP1/SPARC/P3H1/ADGRG6/PCOLCE/ADGRG1/MMP12
GOBP_DNA_PACKAGING	GOBP_DNA_PACKAGING	141	0.422374	1.66511	0.000554827	0.0210627	0.0190306	4285	tags=41%, list=23%, signal=32%	APOBEC1/HMGA2/HMGA1/HJURP/CDCA5/NCAPG/SOX9/CCNB1/NCAPH/GPER1/CENPI/INCENP/CENPA/TOP2A/CENPK/NCAPD2/MIS18A/KNL1/CENPO/NOC2L/NCAPG2/OIP5/CHAF1B/NUSAP1/CHAF1A/CENPH/TRIM28/NCAPD3/CENPU/CDKN2A/IPO4/CENPW/GRWD1/RUVBL1/HMGB2/SRPK1/MCM2/HELLS/ASF1B/CHMP1A/MBD3/PHF13/SET/SART3/SUV39H1/NASP/CENPN/SIRT6/HAT1/DNMT3A/CENPM/NPM1/ACIN1/BAZ2A/MORC2/HP1BP3/ANP32B/AKAP8L
HP_PNEUMONIA	HP_PNEUMONIA	181	-0.504407	-1.48203	0.00057652	0.0217958	0.0196929	3100	tags=30%, list=17%, signal=25%	IL7R/TBC1D24/ACP5/FBLN5/IL21R/GFI1/TNFSF12/SHH/CDON/ASAH1/SETBP1/FOXP3/IL2RG/DISP1/CYBB/SGCG/RNF125/PTCH1/HLA-DQA1/WAS/ICOS/FMO3/CXCR4/NFIX/ABCA3/CD247/HLA-DQB1/NCF1/DOCK8/ZAP70/CCDC114/CARMIL2/CD3D/CD3E/BTK/PTPRC/IRF8/CRLF1/SFTPB/TNFRSF13C/NKX2-1/CFTR/RNU4ATAC/DNAI1/CD27/IGHM/DNAI2/SFTPC/IGLL1/CD79B/CD19/RMRP/CR2/MS4A1
GOBP_TRANSITION_METAL_ION_HOMEOSTASIS	GOBP_TRANSITION_METAL_ION_HOMEOSTASIS	118	0.432525	1.7177	0.000579026	0.0218005	0.0196972	1729	tags=18%, list=9%, signal=16%	MT4/MT1A/MT2A/HEPHL1/FTHL17/MYC/MELTF/TF/MT1M/PRNP/MT1E/TMPRSS6/HEPH/MIR210/CP/TFR2/MT1X/SLC39A14/HIF1A/STEAP1/MT1DP
HP_APLASIA_HYPOPLASIA_OF_THE_RADIUS	HP_APLASIA_HYPOPLASIA_OF_THE_RADIUS	75	0.503868	1.82031	0.000599557	0.0224809	0.020312	3484	tags=41%, list=19%, signal=34%	WNT7A/TNNT3/TNNI2/GLI3/MMP13/RECQL4/SALL4/FKBP10/TPM2/HOXD13/LRP4/FLNB/RAD51/BRCA1/TRIO/FANCA/FANCD2/XRCC2/EIF4A3/FANCI/BRIP1/DHCR7/FANCE/BRCA2/CHN1/TBX3/ESCO2/RFWD3/UBE2T/TGFB1/FANCB
GOBP_REGULATION_OF_COAGULATION	GOBP_REGULATION_OF_COAGULATION	60	0.528725	1.89506	0.000609321	0.0227538	0.0205585	1893	tags=47%, list=10%, signal=42%	FGA/VTN/PLAU/SERPINE1/APOH/EPHB2/CAV1/F3/PDGFB/PLAUR/ALOX12/ST3GAL4/FAP/F2RL1/SERPINB2/TSPAN8/THBS1/PROC/THBD/FGG/F12/ADTRP/PDGFA/FGB/UBASH3B/EDN1/PROCR/PLAT
GOBP_CHROMOSOME_SEPARATION	GOBP_CHROMOSOME_SEPARATION	83	0.478355	1.75622	0.000621169	0.0231019	0.0208731	4517	tags=46%, list=24%, signal=35%	UBE2C/CENPE/ESPL1/CDC20/PLK1/CDC6/DLGAP5/BUB1B/TRIP13/EME1/AURKB/CCNB1/CDT1/BUB1/MAD2L1/TACC3/NDC80/TOP2A/TTK/CENPF/ZWINT/MAD1L1/SPDL1/XRCC3/CDC27/KNTC1/PTTG1/CSNK2A1/ANAPC1/BUB3/CSNK2A2/MUS81/ANAPC7/PLSCR1/MAD2L2/TOP3A/FBXO5/ZW10
GOBP_NEGATIVE_REGULATION_OF_WOUND_HEALING	GOBP_NEGATIVE_REGULATION_OF_WOUND_HEALING	60	0.528072	1.89272	0.000631681	0.0233978	0.0211404	1893	tags=47%, list=10%, signal=42%	FGA/VTN/PLAU/SERPINE1/APOH/CD109/PDGFB/PLAUR/ALOX12/TNF/PHLDB2/FAP/SERPINB2/TSPAN8/THBS1/FGF2/PROC/THBD/FGG/F12/ADTRP/PDGFA/FGB/UBASH3B/SMAD3/EDN1/EPPK1/PLAT
HP_ABNORMALITY_OF_THE_PERIUNGUAL_REGION	HP_ABNORMALITY_OF_THE_PERIUNGUAL_REGION	18	0.757848	2.13181	0.00064184	0.0236782	0.0213938	1823	tags=61%, list=10%, signal=55%	LAMA3/LAMC2/LAMB3/KRT17/KIF1A/BLM/KRT6A/NFKB2/KRT16/KRT6B/ADAM17
GOBP_INTERMEDIATE_FILAMENT_BASED_PROCESS	GOBP_INTERMEDIATE_FILAMENT_BASED_PROCESS	40	0.611155	2.04479	0.000646933	0.0237109	0.0214233	1849	tags=38%, list=10%, signal=34%	KRT20/PKP2/KRT14/TCHH/KRT18/KRT17/NEFH/PLEC/DST/DSP/INA/FAM83H/KRT16/NES/EPPK1
GOBP_MRNA_EXPORT_FROM_NUCLEUS	GOBP_MRNA_EXPORT_FROM_NUCLEUS	104	0.439072	1.71075	0.000647908	0.0237109	0.0214233	5960	tags=56%, list=32%, signal=38%	AGFG1/NDC1/SYMPK/NSUN2/EIF4A3/EIF5A/ALYREF/NUP37/NUP153/FIP1L1/SRSF9/NUP85/DHX38/NUP62/CPSF1/AAAS/HNRNPA2B1/NUP155/SMG5/EIF4E/RBM15B/CPSF2/NUP188/U2AF2/CPSF3/NUP107/AKAP8L/NUP205/RAE1/NUP54/UPF3B/DDX39A/SUPT6H/PABPN1/THOC6/CPSF4/DDX19A/IWS1/SRSF1/POM121C/SRRM1/MAGOH/TPR/SEH1L/NUP50/SRSF2/CASC3/SMG7/RNPS1/RBM8A/NUP88/SLBP/CHTOP/NUP35/NUP43/NUP58/MAGOHB/POM121
GOBP_T_CELL_RECEPTOR_SIGNALING_PATHWAY	GOBP_T_CELL_RECEPTOR_SIGNALING_PATHWAY	185	-0.512562	-1.50895	0.000661563	0.0240208	0.0217033	2552	tags=27%, list=14%, signal=24%	FYN/LCP2/PRKCQ/PAG1/PIK3R1/LILRB4/CD4/PRAM1/FOXP3/SLA2/HLA-DQB2/SKAP1/LCK/CTLA4/PTPN22/TRAV19/HLA-DRB1/HLA-DQA1/WAS/HLA-DRB5/PLCG2/HLA-DRA/GRAP2/RFTN1/CD247/HLA-DQB1/HLA-DPA1/INPP5D/ZAP70/TRAV29DV5/UBASH3A/HLA-DPB1/THEMIS/BTNL9/TRAC/CD3D/CD3E/PTPRC/CD28/CD3G/HLA-DQA2/TRBV7-9/FYB2/ITK/TRAT1/TRAV8-4/TRBC1/SH2D1A/TESPA1/CCR7
GOBP_RESPONSE_TO_STARVATION	GOBP_RESPONSE_TO_STARVATION	171	0.36817	1.507	0.000665286	0.0240208	0.0217033	1973	tags=16%, list=11%, signal=14%	ALB/KRT20/CPS1/SSTR2/PCSK9/ADM/PMAIP1/SIK1/SLC2A1/UCN3/UPP1/SIK1B/ZC3H12A/DSC2/CDKN1A/CAD/SLC38A2/SRD5A1/GAS2L1/PPARG/GCN1/MYBBP1A/INHBB/ULK1/STK24/NUAK1/KLF10
HP_PROMINENT_NASOLABIAL_FOLD	HP_PROMINENT_NASOLABIAL_FOLD	11	0.824526	2.00176	0.000665787	0.0240208	0.0217033	728	tags=27%, list=4%, signal=26%	MYBPC1/TNNI2/DSE
HP_ABNORMAL_FINGERNAIL_MORPHOLOGY	HP_ABNORMAL_FINGERNAIL_MORPHOLOGY	155	0.389937	1.60059	0.00066688	0.0240208	0.0217033	3710	tags=28%, list=20%, signal=22%	KRT14/HMGA2/COL7A1/COL17A1/COL11A2/ITGB4/COL11A1/KRT17/WNT10A/PLEC/TFAP2A/GJB2/KIF1A/LRP4/EFNB1/KRT6A/LMNA/NECTIN1/TRAF3IP2/KRT16/KRT6B/DVL1/NSUN2/SOX11/KRAS/MSX1/GJA1/CLIP2/NXN/ERCC2/ROR2/TBX3/WASHC5/DKC1/EVC2/SMARCD1/PERP/RUNX2/USB1/GTF2IRD1/DVL3/MAP2K1/WRAP53
HP_ABNORMAL_SPUTUM	HP_ABNORMAL_SPUTUM	88	-0.584169	-1.64237	0.000672389	0.0240832	0.0217597	2873	tags=43%, list=16%, signal=37%	SPEF2/CCDC40/ARMC4/DNAH5/STAT4/LRRC56/MYH11/DNAH11/TLR4/CCDC65/CTLA4/PTPN22/CCDC39/ELN/DNAH1/HLA-DRB1/RSPH9/FOXJ1/SCNN1G/DNASE1L3/HLA-DPA1/CCDC114/HLA-DPB1/C4A/CCDC151/TTC25/DNAJB13/GAS2L2/SCNN1B/RSPH1/CFTR/ZMYND10/RSPH4A/DRC1/DNAAF1/CFAP221/DNAI1/DNAI2
GOBP_REGULATION_OF_CHROMOSOME_SEPARATION	GOBP_REGULATION_OF_CHROMOSOME_SEPARATION	66	0.517674	1.88157	0.000673878	0.0240832	0.0217597	3482	tags=42%, list=19%, signal=35%	UBE2C/CENPE/ESPL1/CDC20/PLK1/CDC6/DLGAP5/BUB1B/TRIP13/AURKB/CCNB1/CDT1/BUB1/MAD2L1/TACC3/NDC80/TTK/CENPF/ZWINT/MAD1L1/SPDL1/XRCC3/CDC27/KNTC1/PTTG1/CSNK2A1/ANAPC1/BUB3
HP_ABNORMALITY_OF_THE_PHARYNX	HP_ABNORMALITY_OF_THE_PHARYNX	155	-0.523891	-1.528	0.000687366	0.0244697	0.0221089	3100	tags=30%, list=17%, signal=25%	IL7R/TBC1D24/ACP5/IL21R/CFI/GFI1/TNFSF12/IL6R/LEPR/SHH/ARMC4/DNAH5/ASAH1/SETBP1/NCF4/IL2RG/CCDC65/CTLA4/PTPN22/WAS/FOXJ1/CIITA/SCNN1G/ICOS/CXCR4/DOCK8/ZAP70/CCDC114/ADA2/CARMIL2/DNAJB13/GAS2L2/TNFRSF13C/SCNN1B/RSPH1/MGP/SH2D1A/ZMYND10/RSPH4A/DNAAF1/IGHM/DNAI2/CD79A/CD79B/CD19/CR2/MS4A1
GOBP_TISSUE_REGENERATION	GOBP_TISSUE_REGENERATION	56	0.537624	1.86025	0.00070298	0.0249285	0.0225235	1424	tags=23%, list=8%, signal=21%	MSTN/IGFBP1/WNT7A/KLK6/TM4SF4/POSTN/PKM/SOX15/CCNB1/CDKN1A/PPARD/WNT10B/ANXA1
GOBP_CORNIFICATION	GOBP_CORNIFICATION	75	0.498826	1.8021	0.000716951	0.0253258	0.0228824	1682	tags=37%, list=9%, signal=34%	KRT20/KRT81/KLK5/KRT33A/PKP2/CASP14/KRT14/DSG1/KRT7/TCHH/KRT86/FURIN/KRT18/KRT17/KRT8/DSG2/KRT80/KRT23/PKP3/DSP/DSC2/KRT19/PI3/KRT6A/KRT16/CYP26B1/KRT6B/KRT5
GOBP_DNA_STRAND_ELONGATION_INVOLVED_IN_DNA_REPLICATION	GOBP_DNA_STRAND_ELONGATION_INVOLVED_IN_DNA_REPLICATION	18	0.753983	2.12094	0.000723994	0.0253899	0.0229403	3625	tags=72%, list=20%, signal=58%	GINS4/MCM4/MCM3/POLD2/MCM7/RFC3/LIG1/POLE/GINS3/GINS2/DNA2/PCNA/GINS1
GOCC_SMALL_SUBUNIT_PROCESSOME	GOCC_SMALL_SUBUNIT_PROCESSOME	37	0.613201	2.06426	0.000724316	0.0253899	0.0229403	5452	tags=70%, list=29%, signal=50%	NOP56/PDCD11/NOC4L/WDR3/PRKDC/RRP9/FP565260.1/NOP58/NOP14/UTP4/NOL10/HEATR1/FBL/UTP14A/FCF1/UTP6/XRCC5/IMP4/DCAF13/WDR36/WDR46/KRR1/NGDN/NOL6/UTP25/TBL3
GOCC_PLASMA_MEMBRANE_BOUNDED_CELL_PROJECTION_CYTOPLASM	GOCC_PLASMA_MEMBRANE_BOUNDED_CELL_PROJECTION_CYTOPLASM	167	-0.512713	-1.50268	0.000728741	0.0254062	0.0229551	3056	tags=26%, list=17%, signal=22%	EFHC1/TMEM108/CCDC40/CCDC96/ARMC4/DNAH5/IFT140/LCA5/KCNAB1/SYBU/DNAH11/AK8/EFHC2/CCDC65/IFT57/CCDC39/DNAH1/SPAG17/RSPH9/MAK/LRRK2/CCDC114/DRC3/CCDC151/TTC25/CFAP70/SPEF1/DNAJB13/DNALI1/CFAP73/SAXO2/CFAP43/SPAG6/TCTEX1D4/RSPH4A/DRC1/AKAP14/DNAAF1/CFAP221/DNAI1/CFAP100/DNAI2/KIF19
HP_ABNORMAL_EOSINOPHIL_MORPHOLOGY	HP_ABNORMAL_EOSINOPHIL_MORPHOLOGY	52	-0.642162	-1.69245	0.000730336	0.0254062	0.0229551	3235	tags=44%, list=17%, signal=37%	PDGFRA/NLRP3/IL7R/WIPF1/CASP10/GFI1/SPINK5/FASLG/FOXP3/IL2RG/IL6ST/HLA-DRB1/WAS/RASGRP1/CD247/DOCK8/ZAP70/TRAC/CD3D/CD3E/KIT/RNU4ATAC/RMRP
GOBP_AXONEMAL_DYNEIN_COMPLEX_ASSEMBLY	GOBP_AXONEMAL_DYNEIN_COMPLEX_ASSEMBLY	27	-0.735507	-1.78108	0.000740797	0.0256725	0.0231957	2855	tags=63%, list=15%, signal=53%	CCDC40/ARMC4/DNAH5/CCDC65/CCDC39/DNAH1/CCDC114/CCDC151/TTC25/TEKT2/ZMYND10/CFAP73/DRC1/DNAAF1/DNAI1/CFAP100/DNAI2
GOBP_REGULATION_OF_CHROMOSOME_SEGREGATION	GOBP_REGULATION_OF_CHROMOSOME_SEGREGATION	80	0.49828	1.79817	0.000753351	0.0259889	0.0234815	4152	tags=46%, list=22%, signal=36%	UBE2C/CENPE/ESPL1/CDC20/PLK1/KIF2C/CDC6/DLGAP5/MKI67/BUB1B/TRIP13/AURKB/CCNB1/CDT1/BUB1/MAD2L1/TACC3/NDC80/TTK/CENPF/ZWINT/MAD1L1/SPDL1/XRCC3/RCC2/RMI2/CDC27/KNTC1/PTTG1/CSNK2A1/ANAPC1/BUB3/CSNK2A2/ANAPC7/RAD18/PLSCR1/MAD2L2
GOBP_MONONUCLEAR_CELL_DIFFERENTIATION	GOBP_MONONUCLEAR_CELL_DIFFERENTIATION	355	-0.454241	-1.36721	0.000755606	0.0259889	0.0234815	3354	tags=31%, list=18%, signal=26%	DOCK11/PTK2B/ITGA4/ITPKB/SPI1/PREX1/NLRP3/IL7R/TMEM176A/TMEM176B/VAV1/SEMA4A/TCF7/TNFSF18/SYK/BCL2/PGLYRP3/PRKCZ/TMEM98/IL6R/LEPR/SHH/HHEX/CD83/DNAJB9/PIK3R1/PIK3R6/SPINK5/LILRB4/CD4/FOXP3/GPR183/IL34/NFATC2/TREM2/IL12RB1/LILRB1/DTX1/TBX21/PDE1B/FCGR2B/NFAM1/LCK/CTLA4/CD8A/MFNG/PLCL2/PTPN22/DOCK10/RORA/HLA-DRB1/RORC/FOXJ1/CD74/PLCG2/NCKAP1L/LYL1/DCSTAMP/HLA-DRA/DOCK2/CRTAM/INPP5D/ZAP70/CD1D/FGL2/…
HP_CORNEAL_SCARRING	HP_CORNEAL_SCARRING	13	0.794487	2.02594	0.000772893	0.026474	0.0239198	776	tags=46%, list=4%, signal=44%	COL7A1/MMP1/TGFBI/GJB2/DST/ZNF469
GOBP_RESPONSE_TO_UV_A	GOBP_RESPONSE_TO_UV_A	12	0.823064	2.03911	0.000775497	0.026474	0.0239198	1898	tags=58%, list=10%, signal=52%	MMP3/EGFR/MMP1/OPN3/MME/CCND1/MMP2
GOBP_NEGATIVE_REGULATION_OF_COAGULATION	GOBP_NEGATIVE_REGULATION_OF_COAGULATION	43	0.567867	1.93117	0.0007864	0.0267464	0.0241659	1893	tags=53%, list=10%, signal=48%	FGA/VTN/PLAU/SERPINE1/APOH/PDGFB/PLAUR/ALOX12/FAP/SERPINB2/TSPAN8/THBS1/PROC/THBD/FGG/F12/ADTRP/PDGFA/FGB/UBASH3B/EDN1/PROCR/PLAT
GOBP_EYELID_DEVELOPMENT_IN_CAMERA_TYPE_EYE	GOBP_EYELID_DEVELOPMENT_IN_CAMERA_TYPE_EYE	11	0.819608	1.98982	0.00079978	0.0270406	0.0244318	2910	tags=73%, list=16%, signal=61%	INHBA/TFAP2A/TWIST1/STRA6/OSR2/SOX11/SRF/HDAC2
GOBP_DNA_BIOSYNTHETIC_PROCESS	GOBP_DNA_BIOSYNTHETIC_PROCESS	173	0.378834	1.55818	0.000800963	0.0270406	0.0244318	3990	tags=41%, list=22%, signal=32%	NPPC/PKIB/KCNK2/MYC/SPHK1/PDGFB/GREM1/CCT6A/TK1/AURKB/KLF4/LOX/FGF2/CDKN1A/ISG15/NEK2/POLQ/TYMS/PPARG/USP43/CENPF/DTL/POLD2/CCT5/DSCC1/PIF1/POLD1/CHTF18/RFC3/LIG1/GJA1/PCLAF/POLE/GAR1/UBC/HSP90AB1/SRC/ANKRD1/CCT3/FGFR4/TNKS1BP1/ACD/PPIA/HNRNPD/HSP90AA1/DKC1/DNAJC2/PHB/PDGFRB/POLD4/POLG/CCT7/TCP1/POLE2/RFC5/NAT10/XRCC5/HNRNPA2B1/POLB/CCT4/PCNA/PTGES3/WRAP53/NPLOC4/PNKP/SMG5/MAP3K4/EXOSC10/PINX1/CC…
GOBP_SKIN_MORPHOGENESIS	GOBP_SKIN_MORPHOGENESIS	10	0.842038	2.00343	0.000819777	0.0275741	0.0249137	2174	tags=70%, list=12%, signal=62%	ERRFI1/ITGB4/COL1A1/ITGA6/COL1A2/ITGA2/SRF
GOBP_PEPTIDYL_METHIONINE_MODIFICATION	GOBP_PEPTIDYL_METHIONINE_MODIFICATION	13	-0.811965	-1.72555	0.000827331	0.0277262	0.0250512	32	tags=23%, list=0%, signal=23%	NAA16/APOA2/APOA1
GOBP_ALPHA_BETA_T_CELL_ACTIVATION	GOBP_ALPHA_BETA_T_CELL_ACTIVATION	132	-0.540756	-1.56098	0.00089107	0.0297533	0.0268827	2871	tags=35%, list=16%, signal=30%	SEMA4A/TNFSF18/SYK/BCL2/PRKCZ/TMEM98/IL6R/CLEC4A/SHH/CD83/PRKCQ/LILRB4/MAPK8IP1/FOXP3/GPR183/IL12RB1/LILRB1/TBX21/PTPN22/RORA/HLA-DRB1/RORC/NCKAP1L/HLA-DRA/DOCK2/CRTAM/ZAP70/RASAL3/EOMES/SPN/TOX/ZBTB16/CD3E/PTPRC/SASH3/CD28/AGER/WDFY4/ITK/SLAMF6/CCR2/TNFSF8/LY9/PLA2G2D/IRF4/CCL19
GOBP_MORPHOGENESIS_OF_A_POLARIZED_EPITHELIUM	GOBP_MORPHOGENESIS_OF_A_POLARIZED_EPITHELIUM	136	0.400309	1.61076	0.000905941	0.0300618	0.0271615	3438	tags=33%, list=19%, signal=27%	RSPO3/WNT7A/LAMA3/DKK1/NKD1/LAMA1/GPC6/CELSR3/LAMA5/DACT1/DLG5/CTHRC1/SAPCD2/ACTG1/TCF15/DVL1/AP2B1/AP2A1/PSMD1/TIAM1/VANGL1/RAB10/PSMA1/PSMD11/DVL2/CELSR2/ROR2/SMURF1/ACTB/PSMD3/PSMD9/PSME3/PSMC1/SH3BP1/PSMD7/PSMB5/SCRIB/INTU/CELSR1/PLEKHA4/PSMB2/WDR1/SFRP2/PFN1/PSMC5
HP_PARONYCHIA	HP_PARONYCHIA	15	0.782195	2.0976	0.000906883	0.0300618	0.0271615	1823	tags=67%, list=10%, signal=60%	LAMA3/LAMC2/LAMB3/KRT17/KIF1A/BLM/KRT6A/KRT16/KRT6B/ADAM17
GOBP_NEGATIVE_REGULATION_OF_MUSCLE_HYPERTROPHY	GOBP_NEGATIVE_REGULATION_OF_MUSCLE_HYPERTROPHY	24	0.681719	2.0751	0.000913488	0.0301715	0.0272606	1789	tags=29%, list=10%, signal=26%	MSTN/ERRFI1/G6PD/RGS2/LMNA/TNFRSF1A/SMAD3
GOBP_STRESS_RESPONSE_TO_METAL_ION	GOBP_STRESS_RESPONSE_TO_METAL_ION	14	0.795844	2.07695	0.000933134	0.0306756	0.0277161	1729	tags=50%, list=9%, signal=45%	MT4/MT1A/MT2A/MT1M/MT1E/MT1X/MT1DP
HP_ABNORMAL_DELIVERY	HP_ABNORMAL_DELIVERY	56	0.528515	1.82873	0.000935458	0.0306756	0.0277161	1672	tags=39%, list=9%, signal=36%	ALB/FGA/SERPINE1/CYP11A1/CD109/COL1A1/COL5A2/F5/COL5A1/COL1A2/ORC1/MEG3/ADAMTS2/ENPP1/TPM2/ITGB3/PLOD1/ITGA2/SERPINH1/LMNA/FGG/FGB
GOBP_METAPHASE_ANAPHASE_TRANSITION_OF_CELL_CYCLE	GOBP_METAPHASE_ANAPHASE_TRANSITION_OF_CELL_CYCLE	61	0.539235	1.93159	0.000939073	0.0306842	0.0277238	2839	tags=39%, list=15%, signal=33%	UBE2C/CENPE/ESPL1/CDC20/PLK1/CDC6/DLGAP5/BUB1B/TRIP13/AURKB/CCNB1/CDT1/BUB1/MAD2L1/TACC3/NDC80/TTK/CENPF/ZWINT/MAD1L1/SPDL1/XRCC3/CDC27/KNTC1
GOBP_MEIOSIS_I_CELL_CYCLE_PROCESS	GOBP_MEIOSIS_I_CELL_CYCLE_PROCESS	83	0.469798	1.7248	0.0009463	0.0307412	0.0277753	3030	tags=39%, list=16%, signal=32%	MAEL/HSPA2/ESPL1/AURKA/PLK1/SGO1/CDC25C/TRIP13/EME1/CDC25A/MND1/HSF2BP/RAD54L/RAD51/P3H4/TOP2A/NDC1/MYBL1/CCNB2/FANCD2/CCNE1/PSMC3IP/BRIP1/SIRT7/SGO2/CCNA1/BRCA2/RAD51AP1/RNF212/SYCP2/PTTG1/CDC25B
HP_ANONYCHIA	HP_ANONYCHIA	54	0.549435	1.93482	0.000947538	0.0307412	0.0277753	1236	tags=26%, list=7%, signal=24%	WNT7A/LAMA3/LAMC2/COL7A1/COL17A1/MMP1/ITGB4/LAMB3/WNT10A/ITGA6/PLEC/SIK1/DSP/LRP4
HP_ACQUIRED_ABNORMAL_HAIR_PATTERN	HP_ACQUIRED_ABNORMAL_HAIR_PATTERN	25	0.704984	2.17628	0.000971827	0.0313615	0.0283358	2219	tags=40%, list=12%, signal=35%	KRT81/COL17A1/ITGB4/KRT86/PADI3/BLM/LMNA/HR/DMPK/PORCN
GOBP_PROTEIN_HYDROXYLATION	GOBP_PROTEIN_HYDROXYLATION	26	0.677556	2.10102	0.000973512	0.0313615	0.0283358	3000	tags=58%, list=16%, signal=48%	ASPH/ERO1A/PLOD2/FKBP10/P4HA2/PLOD1/EGLN3/PLOD3/P4HA1/P3H4/P3H3/P3H1/P3H2/JMJD6/P4HB
GOBP_MUSCLE_CELL_MIGRATION	GOBP_MUSCLE_CELL_MIGRATION	72	0.49834	1.82376	0.000989879	0.0317768	0.0287111	2637	tags=31%, list=14%, signal=26%	MSTN/VTN/PLAU/SERPINE1/PDGFB/IGFBP3/POSTN/PLXNA1/HAS2/ITGB3/ITGA2/PPARD/ANXA1/TRIB1/PDGFA/PLAT/DOCK7/SSH1/NOX4/ADAMTS1/SRC/S100A11
GOCC_MICROVILLUS_MEMBRANE	GOCC_MICROVILLUS_MEMBRANE	23	0.681825	2.06651	0.00100446	0.0321321	0.0290321	2072	tags=48%, list=11%, signal=43%	CDHR2/CDHR5/S100P/CA9/PTPRH/SLC7A5/SCARB1/PROM2/ITGB3/ITGAV/SLC7A8
GOBP_SPINDLE_LOCALIZATION	GOBP_SPINDLE_LOCALIZATION	44	0.565221	1.95581	0.00101143	0.0322424	0.0291317	3390	tags=50%, list=18%, signal=41%	MISP/ESPL1/PLK1/ITGB1/MAD2L1/MYH9/CENPA/SAPCD2/ASPM/NDC80/NDE1/SPDL1/NUSAP1/KPNB1/GJA1/CFL1/MAP4/LLGL1/NDEL1/GPSM2/DYNC1H1/NSFL1C
HP_DIAPHRAGMATIC_WEAKNESS	HP_DIAPHRAGMATIC_WEAKNESS	13	0.785074	2.00194	0.00103263	0.0328038	0.0296389	2620	tags=77%, list=14%, signal=66%	COL12A1/COL6A1/COL6A2/SLC52A3/COL6A3/BAG3/IGHMBP2/TPI1/DMPK/GAA
GOBP_REGULATION_OF_CILIUM_MOVEMENT	GOBP_REGULATION_OF_CILIUM_MOVEMENT	21	-0.759915	-1.77086	0.00104893	0.0332065	0.0300028	2855	tags=57%, list=15%, signal=48%	CCDC40/CFAP69/ARMC4/DNAH11/CCDC65/CCDC39/RGN/GAS2L2/CFAP43/DRC1/DNAAF1/TAC4
GOBP_POTASSIUM_ION_TRANSPORT	GOBP_POTASSIUM_ION_TRANSPORT	126	-0.535286	-1.54592	0.00110599	0.034892	0.0315257	2906	tags=35%, list=16%, signal=30%	KCNQ3/PTK2B/KCNS3/KLHL24/KCNH2/HPN/VAMP2/KCNAB2/LRRC55/KCNAB1/ATP1A3/SLC9A9/KCNMA1/KCNE4/EDN3/TREM2/KCNJ5/KCNE3/AQP1/P2RY12/ABCC9/KCNJ11/AMIGO1/KCNK3/FHL1/KCND3/FXYD1/KCNQ1/KCNRG/KCNJ8/KCNK15/KCNK5/KCNJ15/KCNN3/FXYD4/ANK2/KCNA3/CASQ2/ATP1B2/CACNA1D/KCNK17/ADRA2A/LRRC38/ATP4B
HP_SYNOSTOSIS_OF_CARPALS_TARSALS	HP_SYNOSTOSIS_OF_CARPALS_TARSALS	37	0.597256	2.01058	0.0011273	0.0354423	0.0320228	1314	tags=32%, list=7%, signal=30%	TNNT3/COL11A2/TNNI2/SMOC1/GLI3/RECQL4/SALL4/TPM2/FLNA/HOXD13/LRP4/FLNB
GOBP_NEGATIVE_REGULATION_OF_EXTRINSIC_APOPTOTIC_SIGNALING_PATHWAY	GOBP_NEGATIVE_REGULATION_OF_EXTRINSIC_APOPTOTIC_SIGNALING_PATHWAY	92	0.454013	1.67417	0.00113845	0.0356702	0.0322288	2967	tags=41%, list=16%, signal=35%	IL1A/FGA/SERPINE1/CSF2/EYA1/HSPA1A/HSPA1B/ITGA6/SNAI2/EYA4/TNF/THBS1/PF4/IL1B/FADD/CTTN/FGG/BRCA1/TNFRSF10B/ITGAV/ITPRIP/FGB/UNC5B/BCL2L1/TNFRSF10A/BMP4/YAP1/EYA2/RFFL/FAS/SRC/TNFAIP3/NOL3/MIR221/HMGB2/IFI6/TMBIM1/PSME3
GOBP_POSITIVE_REGULATION_OF_PHAGOCYTOSIS	GOBP_POSITIVE_REGULATION_OF_PHAGOCYTOSIS	61	-0.607735	-1.63409	0.00115167	0.0359612	0.0324917	2605	tags=33%, list=14%, signal=28%	TUB/IL2RB/SIRPB1/IL2RG/TREM2/FCGR2B/CAMK1D/CD300LF/NCKAP1L/C2/DOCK2/SIRPG/C4A/C4B/PTPRC/SFTPD/STAP1/APOA2/APOA1/AHSG
HP_ALOPECIA	HP_ALOPECIA	176	0.362518	1.48062	0.00115607	0.0359757	0.0325048	2256	tags=26%, list=12%, signal=23%	KRT81/LAMA3/LAMC2/EPS8L3/KRT14/GJB3/COL7A1/COL17A1/MMP1/ITGB4/LAMB3/GJB4/KRT86/PADI3/NIPAL4/FOXN1/KRT17/WNT10A/APCDD1/PLEC/COL3A1/GJB2/RECQL4/RAG1/DSP/BLM/KRT6A/NFKB2/LMNA/NECTIN1/ITGB6/KRT16/KRT6B/DVL1/BMP2/AEBP1/KRAS/JUP/HR/CLDN1/ABCA12/DMPK/EDNRA/PORCN/GJA1/NXN
HP_CARIOUS_TEETH	HP_CARIOUS_TEETH	124	0.400696	1.59857	0.00116461	0.03607	0.03259	1175	tags=17%, list=6%, signal=16%	LAMA3/LAMC2/KRT14/FGF3/COL7A1/CDH3/COL17A1/MMP1/ITGB4/LAMB3/CAV1/PLEC/FERMT1/MMP13/COL3A1/GJB2/TNFSF11/RECQL4/ENPP1/CA2/TBX1
GOMF_C_C_CHEMOKINE_BINDING	GOMF_C_C_CHEMOKINE_BINDING	18	-0.772347	-1.75505	0.00116801	0.03607	0.03259	1664	tags=61%, list=9%, signal=56%	CCRL2/CCR8/CXCR4/CCR5/CXCR3/CXCR6/CX3CR1/ACKR1/CCR2/CCR4/CCR7
GOBP_PROTEIN_LOCALIZATION_TO_KINETOCHORE	GOBP_PROTEIN_LOCALIZATION_TO_KINETOCHORE	19	0.712933	2.05815	0.00117092	0.03607	0.03259	3482	tags=63%, list=19%, signal=51%	AURKB/CDT1/NDC80/TTK/HASPIN/KNL1/MTBP/ZWILCH/SPDL1/RCC2/CDK1/BUB3
GOBP_CARTILAGE_DEVELOPMENT	GOBP_CARTILAGE_DEVELOPMENT	150	0.371628	1.54038	0.00118847	0.0364876	0.0329673	2404	tags=33%, list=13%, signal=29%	WNT7A/NPPC/STC1/LOXL2/HMGA2/COL11A2/TGFBI/COL11A1/COL1A1/PTHLH/GLI3/SCX/SNAI2/SNAI1/GREM1/BMP1/ADAMTS12/RFLNA/TSKU/SHOX2/RARG/SOX9/FGF2/SULF2/SERPINH1/OSR2/WNT10B/BARX2/TYMS/ADAMTS7/CHST11/SLC39A14/HIF1A/CSGALNACT1/PRRX1/PTPN11/SMAD3/EDN1/BMP2/SULF1/MSX1/SATB2/HOXA3/BMP4/SRF/CHSY1/EXT1/ITGB8/MBOAT2
GOBP_NEGATIVE_REGULATION_OF_CELL_CYCLE_G2_M_PHASE_TRANSITION	GOBP_NEGATIVE_REGULATION_OF_CELL_CYCLE_G2_M_PHASE_TRANSITION	103	0.417143	1.61574	0.00119294	0.0365024	0.0329807	3169	tags=29%, list=17%, signal=24%	HMGA2/AURKA/PLK1/CDC6/ORC1/TICRR/CLSPN/AURKB/CHEK1/CDKN1A/BLM/BRCA1/DTL/AVEN/CHMP4C/NBN/PSMD1/NABP1/PSMA1/PSMD11/CDK1/PSMD3/ATF5/PSMD9/PSME3/FZR1/PSMC1/PSMD7/PSMB5/PSMB2
HP_DYSTROPHIC_TOENAIL	HP_DYSTROPHIC_TOENAIL	21	0.688131	2.0199	0.00119983	0.0365806	0.0330514	1518	tags=43%, list=8%, signal=39%	KRT14/COL7A1/COL17A1/ITGB4/WNT10A/GJB2/KIF1A/LMNA/NECTIN1
GOCC_MCM_COMPLEX	GOCC_MCM_COMPLEX	11	0.808735	1.96342	0.00120349	0.0365806	0.0330514	3042	tags=82%, list=16%, signal=68%	TONSL/MCM8/MCM4/MCM3/MCM7/MCM5/MCM2/MCM6/MMS22L
HP_DYSTROPHIC_FINGERNAILS	HP_DYSTROPHIC_FINGERNAILS	30	0.626398	1.98624	0.00121631	0.0368477	0.0332926	2435	tags=40%, list=13%, signal=35%	KRT14/COL7A1/COL17A1/ITGB4/WNT10A/GJB2/KIF1A/LMNA/NECTIN1/KRAS/GJA1/ERCC2
GOBP_CHONDROCYTE_DIFFERENTIATION	GOBP_CHONDROCYTE_DIFFERENTIATION	87	0.471769	1.72714	0.00123405	0.0371217	0.0335403	2404	tags=37%, list=13%, signal=32%	WNT7A/NPPC/LOXL2/HMGA2/TGFBI/COL11A1/PTHLH/GLI3/SCX/SNAI2/GREM1/ADAMTS12/RFLNA/TSKU/SHOX2/RARG/SOX9/SULF2/SERPINH1/OSR2/WNT10B/ADAMTS7/CHST11/SLC39A14/PTPN11/SMAD3/BMP2/SULF1/BMP4/CHSY1/EXT1/MBOAT2
GOBP_NEGATIVE_REGULATION_OF_SIGNAL_TRANSDUCTION_IN_ABSENCE_OF_LIGAND	GOBP_NEGATIVE_REGULATION_OF_SIGNAL_TRANSDUCTION_IN_ABSENCE_OF_LIGAND	27	0.657609	2.04164	0.0012362	0.0371217	0.0335403	1896	tags=44%, list=10%, signal=40%	IL1A/CSF2/EYA1/HSPA1A/HSPA1B/SNAI2/EYA4/TNF/PF4/IL1B/UNC5B/BCL2L1
GOBP_MRNA_TRANSPORT	GOBP_MRNA_TRANSPORT	138	0.402371	1.60242	0.00123753	0.0371217	0.0335403	5960	tags=54%, list=32%, signal=37%	IGF2BP1/IGF2BP2/AGFG1/NDC1/SYMPK/NSUN2/EIF4A3/EIF5A/ALYREF/EIF5AL1/HSF1/IGF2BP3/MYO1C/NUP37/NUP153/KHSRP/FIP1L1/SRSF9/NUP85/DHX38/NUP62/CPSF1/AAAS/HNRNPA2B1/ZC3H3/LRPPRC/ZFP36L1/NUP155/SMG5/EIF4E/RBM15B/CPSF2/NUP188/U2AF2/NCBP3/CPSF3/AHCTF1/NUP107/AKAP8L/NUP205/RAE1/NUP54/XPO1/UPF3B/DDX39A/SUPT6H/HNRNPA1/PABPN1/THOC6/CPSF4/DDX19A/IWS1/NUTF2/SRSF1/POM121C/BICD2/SRRM1/MAGOH/TPR/SEH1L/NUP50/SRSF2/CA…
GOBP_PROTEIN_LOCALIZATION_TO_CHROMOSOME	GOBP_PROTEIN_LOCALIZATION_TO_CHROMOSOME	85	0.469072	1.71704	0.00128028	0.0382787	0.0345856	4651	tags=48%, list=25%, signal=36%	CCT6A/CDCA5/PLK1/BUB1B/AURKB/CDT1/CENPA/MCM8/NDC80/TTK/HASPIN/KNL1/MTBP/CCT5/ZWILCH/SPDL1/SLF1/RCC2/BRCA2/RUVBL2/CCT3/CDK1/ACD/DKC1/XRCC4/ESCO2/CCT7/TCP1/XRCC5/BUB3/CCT4/WRAP53/GNL3/PINX1/CCT8/NABP2/LEMD2/ZW10/LRWD1/CENPQ/RPA1
HP_DECREASED_FERTILITY_IN_FEMALES	HP_DECREASED_FERTILITY_IN_FEMALES	62	-0.620421	-1.66968	0.0013555	0.0403957	0.0364984	3328	tags=48%, list=18%, signal=40%	DNAAF3/MAP3K1/CFAP300/AGPAT2/SPEF2/CCDC40/ARMC4/DNAH5/NR0B1/LRRC56/CYB5A/DNAH11/CCDC65/CCDC39/DNAH1/RSPH9/FOXJ1/CCDC114/CCDC151/TTC25/DNAJB13/GAS2L2/RSPH1/ZMYND10/RSPH4A/DRC1/DNAAF1/CFAP221/DNAI1/DNAI2
GOMF_CELL_ADHESION_MEDIATOR_ACTIVITY	GOMF_CELL_ADHESION_MEDIATOR_ACTIVITY	48	0.542886	1.88314	0.0013673	0.0406152	0.0366967	2773	tags=48%, list=15%, signal=41%	PKP2/KRT18/DSG2/PKP3/DSP/ANXA2/DSC2/ITGA11/ITGB1/ITGA2/ANXA1/BAIAP2L1/PDLIM5/TMOD3/JUP/ROBO3/TRIM29/RAB10/NPTN/PALLD/S100A11/PAK4/BAIAP2
GOBP_POSITIVE_REGULATION_OF_HAIR_FOLLICLE_DEVELOPMENT	GOBP_POSITIVE_REGULATION_OF_HAIR_FOLLICLE_DEVELOPMENT	11	0.803773	1.95137	0.00137181	0.0406172	0.0366985	2148	tags=64%, list=12%, signal=56%	FOXN1/KRT17/FST/TNF/WNT10B/TGFB2/GAL
HP_URINARY_RETENTION	HP_URINARY_RETENTION	19	0.708109	2.04423	0.00139492	0.0411682	0.0371964	3424	tags=58%, list=19%, signal=47%	LAMA3/LAMC2/LAMB3/GABRA3/PRNP/NAB2/VANGL1/RASA1/HMBS/ACTG2/TGFB1
GOMF_COPPER_ION_BINDING	GOMF_COPPER_ION_BINDING	50	0.560424	1.96014	0.00140451	0.0413179	0.0373316	1304	tags=26%, list=7%, signal=24%	ALB/IL1A/LOXL2/SNCG/HEPHL1/AOC2/F5/S100A5/GPC1/PRNP/LOX/HEPH/CP
GOBP_CELLULAR_RESPONSE_TO_GONADOTROPIN_STIMULUS	GOBP_CELLULAR_RESPONSE_TO_GONADOTROPIN_STIMULUS	11	0.802164	1.94747	0.00143914	0.0422009	0.0381294	1290	tags=45%, list=7%, signal=42%	PAX8/SLC5A5/INHBA/CCNA2/HMGCS1
HP_MORPHOLOGICAL_ABNORMALITY_OF_THE_INNER_EAR	HP_MORPHOLOGICAL_ABNORMALITY_OF_THE_INNER_EAR	54	0.538356	1.89581	0.00145053	0.0423865	0.0382971	2592	tags=43%, list=14%, signal=37%	FOXI1/NDP/FGF3/EYA1/TWIST1/RRAS2/GJB2/DDX11/ORC1/SALL4/CIB2/ERF/COL4A6/PRRX1/PTPN11/TCOF1/KRAS/USH1C/RRAS/SIX5/SLC52A2/LZTR1/CHN1
GOBP_REGULATION_OF_B_CELL_PROLIFERATION	GOBP_REGULATION_OF_B_CELL_PROLIFERATION	53	-0.632034	-1.67269	0.00145473	0.0423865	0.0382971	2808	tags=43%, list=15%, signal=37%	BCL2/TYROBP/MNDA/TNFSF13B/GPR183/NFATC2/TLR4/FCGR2B/CTLA4/CD38/CD74/NCKAP1L/INPP5D/MEF2C/BTK/PTPRC/SASH3/IKZF3/TNFRSF13C/MZB1/FCRL3/CD22/BLK
HP_MALE_INFERTILITY	HP_MALE_INFERTILITY	72	-0.585244	-1.61627	0.00148409	0.0430065	0.0388573	3614	tags=44%, list=20%, signal=36%	ARMC2/DNAH2/DNAAF3/MAP3K1/CFAP300/SPEF2/CCDC40/ARMC4/DNAH5/NR0B1/LRRC56/DNAH11/CCDC65/CCDC39/DNAH1/RSPH9/FOXJ1/CCDC114/CCDC151/TTC25/CFAP70/DNAJB13/GAS2L2/RSPH1/CFTR/ZMYND10/RSPH4A/DRC1/DNAAF1/CFAP221/DNAI1/DNAI2
GOBP_PROTEIN_LOCALIZATION_TO_CHROMOSOME_CENTROMERIC_REGION	GOBP_PROTEIN_LOCALIZATION_TO_CHROMOSOME_CENTROMERIC_REGION	25	0.686581	2.11947	0.00148541	0.0430065	0.0388573	2810	tags=52%, list=15%, signal=44%	BUB1B/AURKB/CDT1/CENPA/NDC80/TTK/HASPIN/KNL1/MTBP/ZWILCH/SPDL1/RCC2/CDK1
GOCC_DNA_REPLICATION_PREINITIATION_COMPLEX	GOCC_DNA_REPLICATION_PREINITIATION_COMPLEX	12	0.803121	1.9897	0.00155865	0.0449846	0.0406445	3625	tags=92%, list=20%, signal=74%	CDC45/GINS4/MCM4/MCM3/MCM7/MCM5/GINS3/MCM2/MCM6/GINS2/GINS1
GOBP_CONNECTIVE_TISSUE_DEVELOPMENT	GOBP_CONNECTIVE_TISSUE_DEVELOPMENT	197	0.346205	1.42005	0.00158198	0.0455144	0.0411232	2404	tags=29%, list=13%, signal=25%	WNT7A/NPPC/STC1/LOXL2/HMGA2/COL11A2/TGFBI/COL11A1/FOXC2/COL1A1/PTHLH/PDGFB/GLI3/SCX/SNAI2/SNAI1/COL5A1/GREM1/BMP1/ADAMTS12/RFLNA/TSKU/SHOX2/RARG/SOX9/LOX/FGF2/SULF2/SERPINH1/OSR2/PPARD/WNT10B/BARX2/TYMS/ADAMTS7/CHST11/SLC39A14/HIF1A/CSGALNACT1/KLF7/PRRX1/PTPN11/SMAD3/EDN1/BMP2/SULF1/FOXD1/MSX1/SATB2/HOXA3/BMP4/SRF/CHSY1/CDK4/EXT1/ITGB8/MBOAT2
GOCC_CILIUM	GOCC_CILIUM	452	-0.441244	-1.3381	0.00161071	0.0460893	0.0416426	3809	tags=25%, list=21%, signal=21%	CFAP410/DZIP1L/MAPK15/CDK20/RILP/ATP1B1/DEFB1/IFT80/DNAH2/KIF27/BBIP1/ABCA4/MERTK/NPHP1/CFAP300/BBOF1/PDGFRA/CYLD/EFHC1/TXNDC15/CDC14A/TMEM231/SPEF2/CCDC40/TBC1D30/JADE1/CFAP69/CCDC96/ROM1/ARMC9/TUB/ARMC4/DNAH5/IFT140/LCA5/FANK1/FFAR4/PDE6G/PDE6B/TMEM80/CATSPERB/LRRC56/CFAP44/PACRG/DNAH11/AK8/SPACA9/EFHC2/ADCY5/CFAP53/CCDC65/SPATA6/TAPT1/IFT57/CCDC39/DNAH1/SPATA6L/SPAG17/TTC21A/PTCH1/AK7/RSPH9/PR…
HP_TRIANGULAR_FACE	HP_TRIANGULAR_FACE	109	0.405461	1.61776	0.00161974	0.0460893	0.0416426	2590	tags=27%, list=14%, signal=23%	TNNT3/HMGA2/TNNI2/H19/PLOD2/COL1A1/JAG1/CCDC8/RRAS2/BMP1/COL1A2/CDC6/BUB1B/TRIP13/FKBP10/IGF1R/BUB1/SERPINH1/POC1A/NECTIN1/PTPN11/FANCI/KRAS/ORC6/ADGRG6/RRAS/PYCR1/TRPS1/LZTR1
GOBP_CELLULAR_RESPONSE_TO_ZINC_ION	GOBP_CELLULAR_RESPONSE_TO_ZINC_ION	18	0.734164	2.06519	0.00162026	0.0460893	0.0416426	1729	tags=39%, list=9%, signal=35%	MT4/MT1A/MT2A/MT1M/MT1E/MT1X/MT1DP
GOBP_RESPONSE_TO_ELECTRICAL_STIMULUS	GOBP_RESPONSE_TO_ELECTRICAL_STIMULUS	25	0.681613	2.10414	0.00162576	0.0460893	0.0416426	160	tags=12%, list=1%, signal=12%	MSTN/AKAP12/EEF1A2
GOBP_OSTEOBLAST_DIFFERENTIATION	GOBP_OSTEOBLAST_DIFFERENTIATION	188	0.363996	1.51483	0.00162929	0.0460893	0.0416426	2255	tags=30%, list=12%, signal=26%	CYP24A1/NPPC/MSX2/IBSP/VEGFC/FBN2/EPHA2/SMOC1/COL1A1/JAG1/COL6A1/PTHLH/IGFBP3/GLI3/FHL2/SNAI2/SNAI1/TWIST1/RRAS2/TNF/GREM1/NOCT/PDLIM7/SEMA7A/GDPD2/SHOX2/TWIST2/ITGA11/SOX9/LOX/TNC/MIR210/CTHRC1/CEBPB/WNT10B/FASN/TPM4/PPARG/JUNB/MRC2/MYBBP1A/CDK6/LGR4/SMAD3/SOX11/IL6/ALYREF/BMP2/DDX21/SATB2/VCAN/BMP4/SIRT7/GTPBP4/ID3/YAP1
HP_RIDGED_NAIL	HP_RIDGED_NAIL	21	0.679489	1.99453	0.00163219	0.0460893	0.0416426	2983	tags=48%, list=16%, signal=40%	KRT14/FOXN1/WNT10A/FERMT1/EFNB1/KRT5/MSX1/ERCC2/ATP2A2/DKC1
GOBP_ATTACHMENT_OF_SPINDLE_MICROTUBULES_TO_KINETOCHORE	GOBP_ATTACHMENT_OF_SPINDLE_MICROTUBULES_TO_KINETOCHORE	34	0.603234	1.9675	0.00164157	0.0462113	0.0417529	2513	tags=44%, list=14%, signal=38%	CENPE/KIF2C/SGO1/SPAG5/AURKB/CCNB1/CDT1/NEK2/NDC80/RACGAP1/ECT2/KNL1/MAD1L1/RCC2/KNSTRN
GOBP_POSITIVE_REGULATION_OF_EPITHELIAL_CELL_MIGRATION	GOBP_POSITIVE_REGULATION_OF_EPITHELIAL_CELL_MIGRATION	147	0.36682	1.4994	0.00164675	0.0462152	0.0417564	2166	tags=26%, list=12%, signal=23%	TAC1/WNT7A/GATA3/AGT/VEGFC/CCBE1/ITGA3/FOXC2/PDGFB/ALOX12/MET/SCARB1/PTGS2/FGFBP1/VEGFA/HAS2/BCAR1/ZC3H12A/THBS1/ITGB3/SOX9/FGF2/MIR210/ITGA2/MAP4K4/SRPX2/ANXA1/HIF1A/PLK2/ANXA3/HBEGF/EDN1/ADAM9/ADAM17/SPARC/TGFB2/GPI/BMP4
GOBP_SPINDLE_ASSEMBLY	GOBP_SPINDLE_ASSEMBLY	108	0.410646	1.63147	0.00165794	0.0463868	0.0419114	2288	tags=23%, list=12%, signal=20%	HSPA1A/HSPA1B/MISP/KIF4A/AURKA/CDC20/PLK1/TPX2/KIFC1/KIF23/MYBL2/FLNA/SPAG5/AURKB/PRC1/NEK2/INCENP/KIF11/RACGAP1/CCNB2/RCC1/TUBB/CHMP4C/KPNB1/KIFC2
HP_ULNAR_DEVIATION_OF_FINGER	HP_ULNAR_DEVIATION_OF_FINGER	24	0.65486	1.99334	0.00167635	0.0466188	0.0421211	1130	tags=33%, list=6%, signal=31%	MYBPC1/WNT7A/TNNT3/FBN2/TNNI2/TPM2/HOXD13/DACT1
HP_SANDAL_GAP	HP_SANDAL_GAP	73	0.471982	1.72948	0.00167947	0.0466188	0.0421211	3796	tags=40%, list=21%, signal=32%	TNNT3/SMOC1/CENPE/COL1A2/PLK4/DSP/SALL4/FLNA/IGF1R/FLNB/GALNT2/EFNB1/TRAIP/NSUN2/BMP2/CHST3/AEBP1/NXN/CANT1/CEP152/ROR2/CRKL/ESCO2/TRIP12/SVIL/CENPJ/RBBP8/GMNN/SUZ12
HP_PREMATURE_BIRTH	HP_PREMATURE_BIRTH	122	0.392942	1.56363	0.00168152	0.0466188	0.0421211	1505	tags=19%, list=8%, signal=17%	ALB/NDP/SERPINE1/ITGB4/COL11A1/CYP11A1/COL1A1/COL5A2/PLEC/COL5A1/COL3A1/ZIC2/GAS1/COL1A2/KIF7/MEG3/ADAMTS2/HOXD13/DLL1/FLNB/LMNA/WDR4/TGIF1
GOBP_CENTROMERE_COMPLEX_ASSEMBLY	GOBP_CENTROMERE_COMPLEX_ASSEMBLY	40	0.571805	1.91313	0.00169473	0.0468432	0.0423239	3991	tags=50%, list=22%, signal=39%	CENPE/HJURP/DLGAP5/CENPI/CENPA/CENPK/CENPF/MIS18A/KNL1/CENPO/OIP5/CENPH/CENPU/CENPW/RUVBL1/HELLS/NASP/CENPN/CENPM/NPM1
GOCC_COMPLEX_OF_COLLAGEN_TRIMERS	GOCC_COMPLEX_OF_COLLAGEN_TRIMERS	20	0.707893	2.03778	0.00171867	0.0473616	0.0427923	1479	tags=70%, list=8%, signal=64%	COL7A1/COL5A3/COL11A2/COL11A1/COL1A1/COL5A2/COL5A1/COL3A1/COL1A2/COL16A1/COL4A2/COL4A1/COL4A5/COL4A6
GOMF_U6_SNRNA_BINDING	GOMF_U6_SNRNA_BINDING	16	-0.783712	-1.7399	0.00172601	0.0474212	0.042846	288	tags=12%, list=2%, signal=12%	RNU4-2/RNU4-1
GOBP_MUSCLE_CELL_PROLIFERATION	GOBP_MUSCLE_CELL_PROLIFERATION	162	0.368183	1.48382	0.00173748	0.0475936	0.0430018	2487	tags=25%, list=13%, signal=22%	MSTN/NPPC/EREG/EGFR/KCNK2/FOXC2/PDGFB/IGFBP3/ALOX12/TNF/RBPMS2/THBS1/KLF4/RBP4/FGF2/CCNB1/CDKN1A/GPER1/ITGA2/APLN/PPARD/TGM2/PPARG/MAPK11/TRIB1/HBEGF/EDN1/PIM1/IL6/MMP2/P2RY6/AKR1B1/TGFB2/BMP4/GJA1/YAP1/PRKDC/FOXC1/SIX5/ADAMTS1/ZFPM2
GOBP_SARCOMERE_ORGANIZATION	GOBP_SARCOMERE_ORGANIZATION	21	0.675936	1.9841	0.0017619	0.0481183	0.0434759	3402	tags=71%, list=18%, signal=58%	TNNT3/TNNT1/FHOD3/KRT8/TCAP/TNNT2/KRT19/EDN1/OBSCN/SRF/ANKRD1/CSRP2/TPM1/WDR1/PROX1
HP_RECURRENT_GRAM_NEGATIVE_BACTERIAL_INFECTIONS	HP_RECURRENT_GRAM_NEGATIVE_BACTERIAL_INFECTIONS	17	-0.777054	-1.75087	0.0017836	0.048566	0.0438804	2805	tags=71%, list=15%, signal=60%	CFI/ITGB2/IL2RG/CYBB/SCNN1G/C5/NCF1/SCNN1B/CFTR/C8B/C7/C6
GOBP_RESPONSE_TO_COPPER_ION	GOBP_RESPONSE_TO_COPPER_ION	36	0.597041	1.95852	0.0018156	0.0492906	0.0445351	1047	tags=22%, list=6%, signal=21%	MT4/IL1A/MT1A/LOXL2/MT2A/MT1M/PRNP/MT1E
HP_ABNORMALITY_OF_THE_PREPUTIUM	HP_ABNORMALITY_OF_THE_PREPUTIUM	31	0.630481	2.02443	0.001833	0.0496156	0.0448288	3484	tags=48%, list=19%, signal=39%	FERMT1/DSP/RAD51/BRCA1/FANCA/FANCD2/XRCC2/FANCI/BRIP1/FANCE/BRCA2/DKC1/RFWD3/UBE2T/FANCB
GOBP_NEGATIVE_REGULATION_OF_CELL_CYCLE_PHASE_TRANSITION	GOBP_NEGATIVE_REGULATION_OF_CELL_CYCLE_PHASE_TRANSITION	234	0.335415	1.44025	0.00184236	0.0497221	0.0449249	3169	tags=29%, list=17%, signal=25%	HMGA2/AURKA/CDC20/PLK1/GADD45A/CDC6/ORC1/TICRR/OVOL1/CLSPN/CDC25C/BUB1B/TRIP13/SFN/AURKB/CHEK1/KLF4/DACT1/CCNB1/CDT1/E2F8/BUB1/CDKN1A/E2F7/MAD2L1/BLM/ARID3A/NDC80/BRCA1/TTK/PML/CENPF/PLK2/CCND1/DTL/CDK6/GTSE1/CDK2/ZWINT/AVEN/MAD1L1/CHMP4C/SPDL1/NBN/PSMD1/PRKDC/XRCC3/NABP1/CDK4/PSMA1/PSMD11/CDKN2A/TNKS1BP1/CDK1/PSMD3/KNTC1/ATF5/CNOT3/PSMD9/PSME3/FZR1/PSMC1/PSMD7/CDKN2B/PSMB5/E2F4/RFWD3/PRMT1/PSMB2
GOBP_NEGATIVE_REGULATION_OF_PRODUCTION_OF_MOLECULAR_MEDIATOR_OF_IMMUNE_RESPONSE	GOBP_NEGATIVE_REGULATION_OF_PRODUCTION_OF_MOLECULAR_MEDIATOR_OF_IMMUNE_RESPONSE	35	-0.67352	-1.69243	0.00186006	0.0497892	0.0449856	2445	tags=40%, list=13%, signal=35%	SPINK5/LILRB4/ANGPT1/FOXP3/LILRB1/TBX21/FCGR2B/IL33/CR1/CD96/FCRL3/CD22/APOA2/APOA1
HP_ABNORMALITY_OF_THE_PLANTAR_SKIN_OF_FOOT	HP_ABNORMALITY_OF_THE_PLANTAR_SKIN_OF_FOOT	77	0.469406	1.70179	0.00186427	0.0497892	0.0449856	1682	tags=27%, list=9%, signal=25%	LAMA3/LAMC2/KRT14/COL7A1/COL17A1/ITGB4/LAMB3/KRT17/WNT10A/PLEC/FERMT1/GJB2/ZNF469/RECQL4/DSP/PLOD1/KRT6A/NECTIN1/KRT16/KRT6B/KRT5
GOBP_DNA_INTEGRITY_CHECKPOINT	GOBP_DNA_INTEGRITY_CHECKPOINT	147	0.3653	1.49318	0.00186631	0.0497892	0.0449856	3609	tags=33%, list=20%, signal=27%	HMGA2/AURKA/PLK1/GADD45A/CDC6/ORC1/TICRR/CLSPN/CDC25C/EME1/SFN/CHEK1/CDC45/CCNB1/CDT1/E2F8/CDKN1A/E2F7/BLM/ARID3A/BRCA1/PML/PLK2/CCND1/DTL/GTSE1/PTPN11/TIMELESS/FANCD2/CDK2/BRIP1/NBN/MAP3K20/PRKDC/TIPIN/WDR76/TNKS1BP1/CDK1/CNOT3/FZR1/DOT1L/E2F4/RFWD3/PRMT1/DNA2/CARM1/E2F1/PLK3/PCNA
HP_OLIGODACTYLY	HP_OLIGODACTYLY	30	0.608916	1.9308	0.00187103	0.0497892	0.0449856	2219	tags=30%, list=12%, signal=26%	WNT7A/SMOC1/GLI3/RECQL4/HOXD13/LRP4/WNT10B/CYP26B1/PORCN
GOMF_IMMUNE_RECEPTOR_ACTIVITY	GOMF_IMMUNE_RECEPTOR_ACTIVITY	103	-0.547077	-1.55384	0.00187206	0.0497892	0.0449856	3922	tags=54%, list=21%, signal=43%	EPOR/FCER1G/IL17RE/IL3RA/FPR3/IFNAR2/CCR1/EBI3/IL7R/IL11RA/CSF3R/IL21R/CSF2RB/IL18RAP/IL6R/LEPR/GHR/CCRL2/CD4/IL2RB/CMKLR1/IL2RG/HLA-DQB2/IL12RB1/LIFR/LILRB1/IL6ST/FCGR2B/CNTFR/HLA-DRB1/HLA-DQA1/CCR8/CD74/CXCR4/CCR5/HLA-DRA/CXCR3/CXCR6/HLA-DQB1/IL10RA/HLA-DPA1/HLA-DOA/CTSH/CR1/GFRA3/CX3CR1/HLA-DQA2/CD200R1/CRLF1/HLA-DOB/CCR2/CCR4/CCR7/GFRA1/PIGR/CR2
GOBP_NEGATIVE_REGULATION_OF_NUCLEAR_DIVISION	GOBP_NEGATIVE_REGULATION_OF_NUCLEAR_DIVISION	50	0.550203	1.9244	0.00192556	0.0509011	0.0459902	2304	tags=40%, list=12%, signal=35%	CDC20/PLK1/BUB1B/TRIP13/AURKB/CHEK1/CCNB1/CDT1/BUB1/MAD2L1/NDC80/TTK/CENPF/MTBP/ZWINT/MAD1L1/SPDL1/BMP4/LIF/XRCC3
GOMF_POTASSIUM_ION_TRANSMEMBRANE_TRANSPORTER_ACTIVITY	GOMF_POTASSIUM_ION_TRANSMEMBRANE_TRANSPORTER_ACTIVITY	71	-0.590876	-1.62472	0.00192859	0.0509011	0.0459902	2575	tags=35%, list=14%, signal=30%	KCNAB2/LRRC55/KCNAB1/ATP1A3/SLC9A9/KCNMA1/KCNE4/KCNJ5/KCNE3/AQP1/ABCC9/KCNJ11/KCNK3/KCND3/KCNQ1/KCNJ8/KCNK15/KCNK5/KCNJ15/KCNN3/FXYD4/KCNA3/KCNK17/LRRC38/ATP4B
GOBP_EMBRYONIC_PLACENTA_DEVELOPMENT	GOBP_EMBRYONIC_PLACENTA_DEVELOPMENT	72	0.477628	1.74796	0.00193059	0.0509011	0.0459902	1553	tags=25%, list=8%, signal=23%	RSPO3/PLCD3/CSF2/MDFI/PDGFB/SNAI1/ADM/KRT8/PHLDA2/SOX15/PLK4/GJB5/E2F8/E2F7/KRT19/CEBPB/HIF1A/JUNB
HP_AUTOIMMUNITY	HP_AUTOIMMUNITY	149	-0.513663	-1.49706	0.00193612	0.0509011	0.0459902	4141	tags=38%, list=22%, signal=30%	IL2RA/SMPD1/KIAA0319L/PRKCD/TBX2/C3/RFXAP/KDM6A/SLC22A4/CD81/SAMHD1/IL7R/ACP5/WIPF1/CSF2RB/CASP10/GFI1/TNFSF12/STAT4/PIK3R1/IL2RB/FASLG/FOXP3/IL2RG/IL12RB1/FCGR2B/LCK/CTLA4/PTPN22/STOX1/HLA-DRB1/WAS/CIITA/RASGRP1/PLCG2/ICOS/DNASE1L3/C2/CD244/CD247/HLA-DQB1/HLA-DPA1/ZAP70/TNFSF15/ADA2/HLA-DPB1/C4A/TRAC/BTK/CD3G/POU2AF1/ITK/TNFRSF13C/CD19/RMRP/CR2/MS4A1
GOBP_NEGATIVE_REGULATION_OF_METAPHASE_ANAPHASE_TRANSITION_OF_CELL_CYCLE	GOBP_NEGATIVE_REGULATION_OF_METAPHASE_ANAPHASE_TRANSITION_OF_CELL_CYCLE	39	0.557717	1.86059	0.00200148	0.0524685	0.0474064	2304	tags=41%, list=12%, signal=36%	CDC20/PLK1/BUB1B/TRIP13/AURKB/CCNB1/CDT1/BUB1/MAD2L1/NDC80/TTK/CENPF/ZWINT/MAD1L1/SPDL1/XRCC3
GOCC_PRERIBOSOME_SMALL_SUBUNIT_PRECURSOR	GOCC_PRERIBOSOME_SMALL_SUBUNIT_PRECURSOR	15	0.755173	2.02513	0.00201022	0.0525471	0.0474774	3178	tags=73%, list=17%, signal=61%	TSR1/FAM207A/RRP1/BYSL/NOC4L/RIOK3/RRP1B/NOB1/FTSJ3/RIOK1/NOP14
GOMF_FIBRONECTIN_BINDING	GOMF_FIBRONECTIN_BINDING	24	0.645812	1.9658	0.00201846	0.0526121	0.0475362	1600	tags=46%, list=9%, signal=42%	FSTL3/ITGA3/IGFBP3/CTSL/IGFBP6/VEGFA/LRRC15/THBS1/ITGB3/ITGB1/ITGAV
GOBP_TRANSFORMING_GROWTH_FACTOR_BETA_RECEPTOR_SIGNALING_PATHWAY	GOBP_TRANSFORMING_GROWTH_FACTOR_BETA_RECEPTOR_SIGNALING_PATHWAY	167	0.34568	1.39994	0.0020288	0.0527314	0.047644	2958	tags=27%, list=16%, signal=23%	MSTN/ITGA3/PMEPA1/HSPA1A/FBN2/CD109/CAV1/FURIN/PXN/FERMT1/COL3A1/ID1/SPRED3/COL1A2/BCL9L/IL17RD/THBS1/LOX/CAV2/ASPN/SLC2A10/ZYX/CHST11/PML/ITGB6/LTBP1/SMAD3/ADAM9/ADAM17/SOX11/VASN/HTRA3/TGFB2/ITGB8/UBC/HSP90AB1/FBN1/SRC/STRAP/LATS2/SMURF1/ITGB5/TGFB1I1/ARHGEF18/RASL11B
HP_HYPERGRANULOSIS	HP_HYPERGRANULOSIS	11	0.79168	1.92202	0.00204675	0.0530049	0.0478911	2796	tags=64%, list=15%, signal=54%	DSG1/GJB3/WNT10A/CARD14/ENPP1/GJA1/ALOX12B
GOCC_CELL_DIVISION_SITE	GOCC_CELL_DIVISION_SITE	55	0.509244	1.76973	0.00205091	0.0530049	0.0478911	2971	tags=38%, list=16%, signal=32%	PLCD3/ANLN/HTR3A/PLK4/ITGB1/CEP55/FSD1/KIF20A/MYH9/LIMA1/RDX/RTKN/RHOC/NDE1/RACGAP1/ECT2/SSH1/PLEKHG6/MASTL/TMEM250/RALA
HP_ABNORMALITY_OF_HAIR_GROWTH	HP_ABNORMALITY_OF_HAIR_GROWTH	34	0.594031	1.93748	0.00207737	0.0535376	0.0483724	2676	tags=29%, list=14%, signal=25%	KRT81/EGFR/KRT86/CST6/ADAM17/SOX11/KRAS/GJA1/TRPS1/LIPH
GOMF_STRUCTURAL_CONSTITUENT_OF_CYTOSKELETON	GOMF_STRUCTURAL_CONSTITUENT_OF_CYTOSKELETON	75	0.46799	1.6907	0.00211711	0.0544086	0.0491594	1938	tags=29%, list=10%, signal=26%	KRT20/KRT14/TUBB3/NEFH/PLEC/TUBB6/AGRN/TUBA4A/DSP/BICD1/VILL/INA/KRT19/KRT6A/ACTG1/KRT16/KRT6B/KRT5/TUBA1B/TUBA1C/ARPC1B/TUBB
GOBP_CELLULAR_RESPONSE_TO_EXTRACELLULAR_STIMULUS	GOBP_CELLULAR_RESPONSE_TO_EXTRACELLULAR_STIMULUS	208	0.331663	1.34072	0.00213142	0.0546228	0.0493528	2600	tags=22%, list=14%, signal=19%	ALB/KRT20/UCN2/CYP24A1/FOSL1/PCSK9/CYP27B1/COL1A1/SNAI2/PMAIP1/SIK1/SLC2A1/UCN3/POSTN/UPP1/SIK1B/ZC3H12A/DSC2/MN1/TNC/CDKN1A/SLC38A2/SRD5A1/AXL/GAS2L1/PPARG/GCN1/MYBBP1A/INHBB/ULK1/VCAM1/PIM1/STK24/NUAK1/KLF10/BRIP1/NR4A2/SRF/RIPOR1/EIF4G1/FADS1/FAS/EIF2S1/DNM1L/RPTOR
GOBP_PROTEIN_SUMOYLATION	GOBP_PROTEIN_SUMOYLATION	73	0.46551	1.70577	0.00216363	0.0552934	0.0499588	4508	tags=38%, list=24%, signal=29%	RASD2/EYA1/STX1A/RANGAP1/NDC1/HMG20B/TRIM28/NUP37/EGR1/RNF212/NUP153/NUP85/MUL1/NUP62/TRPM4/AAAS/RELA/IFIH1/SAE1/NUP155/GNL3/CBX4/NUP188/NUP107/NUP205/RAE1/NUP54/SENP1
GOCC_MHC_PROTEIN_COMPLEX	GOCC_MHC_PROTEIN_COMPLEX	23	-0.710111	-1.67506	0.00224232	0.057093	0.0515847	2062	tags=61%, list=11%, signal=54%	HLA-DQB2/HLA-DRB1/HLA-DQA1/CD74/HLA-DRB5/HLA-DRA/HLA-DQB1/HLA-DPA1/HLA-DMB/HLA-DPB1/HLA-DOA/HLA-DMA/HLA-DQA2/HLA-DOB
GOBP_MRNA_MODIFICATION	GOBP_MRNA_MODIFICATION	24	0.643237	1.95796	0.00224653	0.057093	0.0515847	2983	tags=29%, list=16%, signal=24%	APOBEC1/PUS1/NSUN2/TRMT61A/METTL8/TRMT6/DKC1
GOBP_NEGATIVE_REGULATION_OF_CHROMOSOME_ORGANIZATION	GOBP_NEGATIVE_REGULATION_OF_CHROMOSOME_ORGANIZATION	80	0.471491	1.70149	0.00228674	0.0579539	0.0523626	2937	tags=32%, list=16%, signal=27%	APOBEC1/ESPL1/CDC20/PLK1/BUB1B/TRIP13/AURKB/CCNB1/CDT1/BUB1/MAD2L1/NDC80/TOP2A/TTK/CENPF/PIF1/ZWINT/MAD1L1/SPDL1/NBN/XRCC3/SRC/ACD/KNTC1/MCM2/PTTG1
GOBP_NCRNA_EXPORT_FROM_NUCLEUS	GOBP_NCRNA_EXPORT_FROM_NUCLEUS	37	0.575293	1.93664	0.00229575	0.0580216	0.0524237	5960	tags=73%, list=32%, signal=50%	NDC1/NUP37/RAN/SSB/NUP153/NUP85/NUP62/AAAS/NUP155/NUP188/NPM1/NUP107/NUP205/RAE1/NUP54/POM121C/XPOT/NOL6/TPR/SEH1L/NUP50/PHAX/NUP88/NUP35/NUP43/NUP58/POM121
HP_ABSENT_TESTIS	HP_ABSENT_TESTIS	24	0.639615	1.94693	0.00231495	0.0583408	0.0527122	3484	tags=54%, list=19%, signal=44%	DHX37/RAD51/BRCA1/FANCA/FANCD2/XRCC2/FANCI/BRIP1/FANCE/BRCA2/RFWD3/UBE2T/FANCB
GOBP_REGENERATION	GOBP_REGENERATION	162	0.363006	1.46296	0.00232113	0.0583408	0.0527122	1897	tags=25%, list=10%, signal=23%	MSTN/IGFBP1/WNT7A/KLK6/TM4SF4/EGFR/KLK8/GLI3/ADM/AURKA/POSTN/PKM/SOX15/CCNA2/FLNA/KLF4/KIAA0319/TNC/CCNB1/SULF2/CDKN1A/CAD/PPARD/CEBPB/WNT10B/ANXA1/TYMS/AXL/RTN4R/PPARG/ANXA3/CCND1/INPP5F/ULK1/PRRX1/ATIC/EPPK1/PRMT5/IL6/FKBP1B/STK24
GOBP_MUSCLE_CELL_CELLULAR_HOMEOSTASIS	GOBP_MUSCLE_CELL_CELLULAR_HOMEOSTASIS	17	0.701708	1.93135	0.00233332	0.0584864	0.0528437	2174	tags=35%, list=12%, signal=31%	MSTN/LOX/HIF1A/ALDOA/BAG3/SRF
GOBP_REGULATION_OF_CELL_KILLING	GOBP_REGULATION_OF_CELL_KILLING	77	-0.566418	-1.57541	0.00236438	0.0590869	0.0533862	3100	tags=42%, list=17%, signal=35%	IL7R/ARRB2/VAV1/SYK/IL18RAP/TYROBP/PIK3R6/CD1A/P2RX7/IL12RB1/LILRB1/FCGR2B/SERPINB4/HLA-DRB1/CXCL6/RASGRP1/DNASE1L3/HLA-DRA/CRTAM/CADM1/CD1D/NOS2/PTPRC/AGER/CD1E/SH2D1A/SLAMF6/CD1B/CD1C/NCR3/STAP1/FCER2
HP_ABNORMAL_EYELASH_MORPHOLOGY	HP_ABNORMAL_EYELASH_MORPHOLOGY	203	0.350044	1.45604	0.00237019	0.0590869	0.0533862	2676	tags=26%, list=14%, signal=23%	KRT81/EPS8L3/EGFR/CDH3/COL11A1/KRT86/ITGA3/FOXC2/WNT10A/APCDD1/OCA2/SNAI2/COL3A1/GJB2/BMP1/MC1R/ORC1/RECQL4/PLK4/HPDL/DSP/DNMT3B/CST6/TWIST2/BLM/PUS1/LMNA/NECTIN1/YARS2/BRCA1/KIF11/DVL1/TCOF1/SOX11/KRAS/DOCK7/HR/CLDN1/EDNRA/GJA1/NXN/CANT1/DHCR7/FAS/FBN1/SLC35C1/CTNND1/TAF6/TRPS1/HSPG2/OTUD6B/ROR2/LIPH
GOMF_PLATELET_DERIVED_GROWTH_FACTOR_BINDING	GOMF_PLATELET_DERIVED_GROWTH_FACTOR_BINDING	11	0.785348	1.90664	0.00238504	0.0592956	0.0535748	1660	tags=73%, list=9%, signal=66%	COL1A1/COL6A1/PDGFB/COL5A1/COL3A1/COL1A2/COL4A1/PDGFA
GOBP_CHROMOSOME_ORGANIZATION_INVOLVED_IN_MEIOTIC_CELL_CYCLE	GOBP_CHROMOSOME_ORGANIZATION_INVOLVED_IN_MEIOTIC_CELL_CYCLE	41	0.549585	1.85804	0.00239162	0.0592978	0.0535768	2930	tags=44%, list=16%, signal=37%	MAEL/SGO1/BUB1B/TRIP13/BUB1/INCENP/RAD51/P3H4/NCAPD2/NDC1/FANCD2/CCNE1/BRIP1/SIRT7/SGO2/NCAPD3/RNF212/SYCP2
GOBP_RRNA_METABOLIC_PROCESS	GOBP_RRNA_METABOLIC_PROCESS	234	0.330028	1.41712	0.00240142	0.0593799	0.053651	4211	tags=40%, list=23%, signal=31%	LYAR/BOP1/DHX37/NOP2/DDX54/RPP25/TSR1/FAM207A/RRP1/NOP56/ESF1/NOLC1/EIF4A3/WDR43/BYSL/PA2G4/DDX21/RRP12/PDCD11/RPF2/PES1/URB1/WDR75/SIRT7/NOC4L/GTPBP4/RIOK3/WDR3/PRKDC/SART1/WDR12/GAR1/ZNHIT6/ERCC2/RRP1B/RRP9/ERI1/PELO/DDX56/DDX10/FP565260.1/DDX47/MRM1/PELP1/DROSHA/RRS1/NOB1/FTSJ3/NOP58/RPP40/RIOK1/MRTO4/DDX27/EBNA1BP2/DDX52/DKC1/WBP11/WDR18/NOL11/NOP14/BMS1/UTP4/METTL5/EIF6/NOL10/HEATR1/FBL/UTP1…
GOBP_REGULATION_OF_DNA_REPLICATION	GOBP_REGULATION_OF_DNA_REPLICATION	100	0.415369	1.63002	0.00241755	0.0596178	0.0538659	4109	tags=38%, list=22%, signal=30%	EREG/EGFR/BCAR3/CDC6/TICRR/CCNA2/CDT1/E2F8/E2F7/BLM/DBF4B/TIMELESS/DSCC1/CHTF18/RFC3/NBN/GTPBP4/ID3/BRCA2/TIPIN/S100A11/WDR18/ESCO2/EGF/RFC5/DNA2/ATAD5/TNFAIP1/PCNA/EHMT2/GMNN/RAC1/SMC3/PPP2R1A/WRNIP1/DONSON/WIZ/SMARCAL1
HP_ABNORMAL_BREATH_SOUND	HP_ABNORMAL_BREATH_SOUND	87	-0.557472	-1.56442	0.00244386	0.0599909	0.054203	2873	tags=44%, list=16%, signal=37%	SPEF2/CCDC40/CSF2RB/ARMC4/DNAH5/LRRC56/DNAH11/CCDC65/MUC5B/CCDC39/DNAH1/HLA-DQA1/RSPH9/FOXJ1/SCNN1G/SFTPA2/ABCA3/HLA-DQB1/CCDC114/ATP11A/CCDC151/SFTPA1/TTC25/SLC18A2/DNAJB13/CRLF1/GAS2L2/SCNN1B/RSPH1/CFTR/ZMYND10/RSPH4A/DRC1/DNAAF1/CFAP221/DNAI1/DNAI2/SFTPC
GOBP_POSITIVE_REGULATION_OF_PRI_MIRNA_TRANSCRIPTION_BY_RNA_POLYMERASE_II	GOBP_POSITIVE_REGULATION_OF_PRI_MIRNA_TRANSCRIPTION_BY_RNA_POLYMERASE_II	37	0.572239	1.92636	0.0024458	0.0599909	0.054203	2537	tags=46%, list=14%, signal=40%	FOSL1/GATA3/NGFR/PDGFB/TNF/KLF4/FGF2/APLN/PPARG/HIF1A/SMAD3/BMP2/TGFB2/SRF/TEAD1/KLF5/EGR1
GOBP_RESPONSE_TO_TESTOSTERONE	GOBP_RESPONSE_TO_TESTOSTERONE	39	0.552988	1.84481	0.00249796	0.0611065	0.055211	2308	tags=31%, list=12%, signal=27%	MSTN/CA9/HOXB13/THBS1/HOXD13/CAD/SRD5A1/NKX3-1/EDN1/NQO1/HSF1/CDK4
HP_INFERTILITY	HP_INFERTILITY	117	-0.527214	-1.51565	0.00250659	0.061154	0.055254	3655	tags=38%, list=20%, signal=31%	FEZF1/ARMC2/DNAH2/DNAAF3/MAP3K1/CFAP300/SNRPN/CDC14A/SPEF2/CCDC40/HSD17B3/ARMC4/TSGA10/DNAH5/NDN/NR0B1/LRRC56/CFAP44/DNAH11/CCDC65/CCDC39/DNAH1/AK7/RSPH9/FOXJ1/AR/CCDC114/PATL2/CCDC151/FOXA2/TTC25/CFAP70/DNAJB13/GAS2L2/MEI1/RSPH1/CFTR/ZMYND10/CFAP43/RSPH4A/DRC1/DNAAF1/CFAP221/DNAI1/DNAI2
GOBP_REGULATION_OF_MITOTIC_SISTER_CHROMATID_SEGREGATION	GOBP_REGULATION_OF_MITOTIC_SISTER_CHROMATID_SEGREGATION	42	0.536853	1.82827	0.00253955	0.0617935	0.0558318	2937	tags=43%, list=16%, signal=36%	CDC20/PLK1/BUB1B/TRIP13/AURKB/CCNB1/CDT1/BUB1/MAD2L1/NDC80/TTK/CENPF/ZWINT/MAD1L1/SPDL1/XRCC3/KNTC1/PTTG1
GOMF_RIBONUCLEOPROTEIN_COMPLEX_BINDING	GOMF_RIBONUCLEOPROTEIN_COMPLEX_BINDING	128	0.384533	1.53621	0.00259025	0.06286	0.0567954	4490	tags=40%, list=24%, signal=30%	APOBEC1/BOP1/ZC3H12A/LETM2/YBX3/GCN1/DHX33/NOLC1/EIF4A3/PRMT5/PIM1/EIF5A/XPO5/IGHMBP2/EIF5AL1/ZNF598/PES1/WDR12/EIF3C/ERI1/EIF2S1/UNG/LARP1/NME1/ABCE1/NAA15/EIF4H/EIF6/LETM1/SNRPB/PRPF31/MTIF2/CKAP5/GUF1/IFIH1/GEMIN4/OLA1/SRP68/SNRPA/SRP72/GEMIN5/NPM1/HSPA5/ERAL1/SNRPD1/RPN2/ITCH/MTOR/C1QBP/HNRNPU/TACO1
GOCC_CELL_BODY_MEMBRANE	GOCC_CELL_BODY_MEMBRANE	18	-0.753525	-1.71228	0.00263184	0.0636205	0.0574825	2454	tags=56%, list=13%, signal=48%	REG1A/ATP1A3/KCNE3/P2RY12/AMIGO1/ADCY8/CX3CR1/ATP1B2/SLC6A3/CD22
HP_ABNORMALITY_OF_BLADDER_MORPHOLOGY	HP_ABNORMALITY_OF_BLADDER_MORPHOLOGY	50	0.543652	1.90148	0.00263595	0.0636205	0.0574825	1944	tags=34%, list=11%, signal=31%	LAMA3/LAMC2/PAH/ITGB4/LAMB3/COL1A1/ITGA6/COL5A2/PLEC/COL5A1/COL3A1/COL1A2/SALL4/PLOD1/LMNB1/SMAD3/KRAS
GOCC_CAJAL_BODY	GOCC_CAJAL_BODY	62	-0.603682	-1.62463	0.00264245	0.0636205	0.0574825	649	tags=15%, list=4%, signal=14%	HSPB7/SCARNA22/SCARNA21/SNORA38B/SCARNA13/SCARNA1/SNORA38/SCARNA10/SCARNA5
HP_PTERYGIUM	HP_PTERYGIUM	27	0.621694	1.93013	0.00268897	0.0645706	0.0583409	1898	tags=41%, list=10%, signal=37%	ITGB4/GPC6/MMP14/PLOD2/ITGA6/PLEC/FKBP10/IRF6/EFNB1/DOK7/MMP2
GOBP_EPITHELIAL_CELL_DEVELOPMENT	GOBP_EPITHELIAL_CELL_DEVELOPMENT	174	0.34415	1.40873	0.00273935	0.065608	0.0592783	1665	tags=22%, list=9%, signal=20%	WNT7A/STC1/HNF4A/VSIG1/EPHA2/FOXC2/JAG1/PDGFB/COL22A1/ADAMTSL4/MET/MYO1E/TNF/SLITRK6/VEGFA/HOXB13/FOSL2/F2RL1/RARG/FLNA/SFN/COL15A1/IL1B/SOX9/DLL1/CDKN1A/VCL/PLOD3/PROC/MYADM/TMOD1/TYMS/FASN/RDX/HIF1A/B4GALT1/TNFRSF1A/CDK6
GOBP_T_CELL_DIFFERENTIATION	GOBP_T_CELL_DIFFERENTIATION	219	-0.470506	-1.39519	0.00277857	0.0663738	0.0599702	3164	tags=32%, list=17%, signal=26%	PREX1/NLRP3/IL7R/VAV1/SEMA4A/TCF7/TNFSF18/SYK/BCL2/PRKCZ/TMEM98/IL6R/LEPR/SHH/CD83/PIK3R6/SPINK5/LILRB4/CD4/FOXP3/GPR183/NFATC2/IL12RB1/DTX1/TBX21/LCK/CTLA4/CD8A/PTPN22/RORA/HLA-DRB1/RORC/FOXJ1/CD74/NCKAP1L/HLA-DRA/DOCK2/CRTAM/ZAP70/CD1D/FGL2/HLA-DOA/THEMIS/EOMES/SPN/TOX/ZBTB16/CD3D/CD3E/CR1/PTPRC/CD2/SASH3/CD28/CD3G/SLC46A2/RHOH/ITK/KIT/TESPA1/SLAMF6/CCR2/TNFSF8/LY9/CCR7/PLA2G2D/CD27/IRF4/CCL19
HP_JOINT_HYPERFLEXIBILITY	HP_JOINT_HYPERFLEXIBILITY	169	0.338494	1.37785	0.00280128	0.0667418	0.0603027	3584	tags=37%, list=19%, signal=30%	HNF4A/COL11A1/SMOC1/COL1A1/PTHLH/CCDC8/COL3A1/RRAS2/CENPE/ZNF469/COL1A2/TONSL/CDC6/ORC1/PLK4/ADAMTS2/ENPP1/FLNA/HOXD13/CDC45/PLOD1/CDT1/TBX1/FLNB/EFNB1/SLC2A10/LMNA/TRAIP/SLC6A8/PTPN11/NSUN2/SOX11/SEC23A/KRAS/SATB2/ORC6/TGFB2/NOTCH3/CLIP2/CANT1/EXT1/RRAS/PYCR1/FBN1/TRPS1/CEP152/LZTR1/COL18A1/CRKL/P4HB/CUL7/NRAS/LONP1/SMARCD1/ANTXR1/COL9A3/COMT/LOXL3/EXOC6B/CENPJ/GTF2IRD1/RBBP8
GOBP_MICROTUBULE_ORGANIZING_CENTER_ORGANIZATION	GOBP_MICROTUBULE_ORGANIZING_CENTER_ORGANIZATION	131	0.379219	1.50342	0.00283695	0.0672415	0.0607541	3514	tags=34%, list=19%, signal=28%	HEPACAM2/SLC16A1/AURKA/PLK1/GADD45A/SGO1/PLK4/CHEK1/NEK2/NDC80/BRCA1/KIF11/PLK2/NDE1/XRCC2/CDK2/RANBP1/SSX2IP/STIL/CHMP4C/CCNF/WDR62/SASS6/PCLAF/XRCC3/BRCA2/MARK4/CEP152/CEP72/NDEL1/CEP135/CDK1/ATF5/CHMP1A/E2F4/NUP62/RTTN/CHORDC1/PPP1R12A/CKAP5/NSFL1C/NAT10/CEP85/CEP250/CENPJ
HP_ABNORMALITY_OF_THE_ULNA	HP_ABNORMALITY_OF_THE_ULNA	130	0.381982	1.50817	0.00283695	0.0672415	0.0607541	3631	tags=37%, list=20%, signal=30%	WNT7A/COL11A1/JAG1/CCDC8/TWIST1/MMP13/RRAS2/RECQL4/SALL4/FLNA/LRP4/FLNB/RAD51/BRCA1/COL10A1/PTPN11/FANCA/FANCD2/XRCC2/FANCI/CHST3/KRAS/BRIP1/SCARF2/FGFRL1/CHSY1/CLIP2/CANT1/NSD2/EXT1/RRAS/FANCE/BRCA2/LZTR1/TBX3/CUL7/NRAS/ESCO2/RFWD3/UBE2T/LETM1/CPLX1/ANAPC1/EXOC6B/TGFB1/FANCB/GTF2IRD1/MAP2K1
HP_FINE_HAIR	HP_FINE_HAIR	62	0.492349	1.7755	0.00286258	0.0676737	0.0611447	2676	tags=29%, list=14%, signal=25%	KRT81/HPD/CDH3/KRT86/ITGA3/WNT10A/COL3A1/GJB2/TWIST2/NSUN2/KRAS/MSX1/SATB2/GJA1/ERCC2/PYCR1/TRPS1/LIPH
GOBP_MEIOTIC_CHROMOSOME_SEGREGATION	GOBP_MEIOTIC_CHROMOSOME_SEGREGATION	56	0.492306	1.70345	0.00288448	0.0679104	0.0613585	2999	tags=38%, list=16%, signal=32%	MAEL/ESPL1/PLK1/SGO1/BUB1B/TRIP13/EME1/BUB1/P3H4/TOP2A/TTK/NDC1/FANCD2/CCNE1/BRIP1/SIRT7/SGO2/RNF212/SYCP2/PTTG1/NUF2
HP_VAGINAL_NEOPLASM	HP_VAGINAL_NEOPLASM	10	0.805856	1.91734	0.00288744	0.0679104	0.0613585	1912	tags=60%, list=10%, signal=54%	BUB1B/TRIP13/BUB1/COL4A5/COL4A6/NAB2
HP_CONGENITAL_MALFORMATION_OF_THE_RIGHT_HEART	HP_CONGENITAL_MALFORMATION_OF_THE_RIGHT_HEART	65	-0.588138	-1.59485	0.00290353	0.0681139	0.0615423	3328	tags=43%, list=18%, signal=35%	DNAAF3/CFAP300/TBC1D24/SPEF2/CCDC40/ARMC4/DNAH5/LRRC56/DNAH11/CCDC65/PTPN22/CCDC39/DNAH1/RSPH9/FOXJ1/CCDC114/CCDC151/TTC25/DNAJB13/GAS2L2/RSPH1/ZMYND10/RSPH4A/DRC1/DNAAF1/CFAP221/DNAI1/DNAI2
GOMF_GROWTH_FACTOR_BINDING	GOMF_GROWTH_FACTOR_BINDING	120	0.392713	1.59127	0.00292098	0.068348	0.0617539	2143	tags=32%, list=12%, signal=28%	IGFBP1/EGFR/ITGB4/NGFR/CD109/FURIN/COL1A1/ITGA6/COL6A1/PDGFB/IGFBP3/COL5A1/COL3A1/IL1R2/IGFBP6/FGFBP1/TRIM16/GPC1/COL1A2/TSKU/SHC1/THBS1/IGF1R/ITGB3/COL4A1/ESM1/PXDN/SRPX2/ERBB2/ITGAV/LTBP1/PDGFA/HAP1/VASN/OSMR/HTRA3/RHBDF2/FGFRL1
GOBP_RESPONSE_TO_CADMIUM_ION	GOBP_RESPONSE_TO_CADMIUM_ION	53	0.526946	1.83888	0.00295033	0.068708	0.0620792	192	tags=8%, list=1%, signal=7%	MT4/MT1A/MT2A/EGFR
GOBP_POSITIVE_T_CELL_SELECTION	GOBP_POSITIVE_T_CELL_SELECTION	34	-0.672674	-1.6781	0.00295844	0.068708	0.0620792	2836	tags=59%, list=15%, signal=50%	TNFSF18/BCL2/IL6R/SHH/FOXP3/IL12RB1/TBX21/CD74/DOCK2/ZAP70/THEMIS/SPN/TOX/CD3D/CD3E/PTPRC/CD3G/SLAMF6/LY9/IRF4
HP_LYMPHOPENIA	HP_LYMPHOPENIA	113	-0.531991	-1.5243	0.0029589	0.068708	0.0620792	3100	tags=34%, list=17%, signal=28%	IL7R/ACP5/WIPF1/CASP10/GFI1/TNFSF12/LEPR/STAT4/PIK3R1/FASLG/IL2RG/LCK/CTLA4/CD8A/FAT4/WAS/CIITA/RASGRP1/ICOS/CXCR4/DOCK2/CD247/DOCK8/ZAP70/CORO1A/ADA2/CD3D/CD3E/PTPRC/CD3G/IKZF1/ITK/TNFRSF13C/IGHM/CD19/RMRP/CR2/MS4A1
GOCC_CMG_COMPLEX	GOCC_CMG_COMPLEX	10	0.804447	1.91399	0.00298531	0.0689119	0.0622633	3625	tags=100%, list=20%, signal=80%	GINS4/MCM4/MCM3/MCM7/MCM5/GINS3/MCM2/MCM6/GINS2/GINS1
GOBP_RNA_3_END_PROCESSING	GOBP_RNA_3_END_PROCESSING	137	0.366199	1.45563	0.00298641	0.0689119	0.0622633	5992	tags=51%, list=32%, signal=35%	CT45A10/CCNB1/SYMPK/EIF4A3/CT45A1/INTS1/ALYREF/APP/HSF1/ERI1/SSB/FIP1L1/DKC1/SRSF9/DHX38/CPSF1/LEO1/FBL/USB1/RPRD1B/ELAC2/ZC3H3/ZFP36L1/EXOSC9/SNRPA/EXOSC10/CPSF2/U2AF2/EXOSC4/CSTF2/ZC3H14/CPSF3/INTS2/LSM11/NELFE/UPF3B/DDX39A/BARD1/PABPN1/CPSF7/TENT4A/EXOSC2/THOC6/CPSF4/VIRMA/RNF40/PABPC1/INTS8/SRSF1/LARP7/CCNT1/PNPT1/SRRM1/MAGOH/CLP1/INTS6/GRSF1/SRSF2/CDC73/CASC3/PTCD1/RNPS1/RBM8A/DHX36/EXOSC5/S…
GOBP_REGULATION_OF_SIGNAL_TRANSDUCTION_BY_P53_CLASS_MEDIATOR	GOBP_REGULATION_OF_SIGNAL_TRANSDUCTION_BY_P53_CLASS_MEDIATOR	165	0.348473	1.4141	0.00299027	0.0689119	0.0622633	4870	tags=43%, list=26%, signal=32%	PPP1R13L/SNAI2/SNAI1/PMAIP1/TWIST1/SPRED3/EXO1/AURKA/TPX2/BOP1/AURKB/CHEK1/NOP2/BLM/CDK5R1/BRCA1/MAPK11/PML/HEXIM1/PRMT5/NOC2L/CDK2/NUAK1/MSX1/BDKRB2/BRIP1/BCL2L12/RFC3/NBN/RPF2/RFFL/TAF15/RMI2/SSRP1/TAF6/ANKRD1/PRMT6/SUPT16H/RRS1/KDM1A/HDAC2/CSNK2A1/MTA2/TP73/MBD3/RFC5/DNA2/PRKAA2/RBBP8/PLK3/TAF13/TAF2/EHMT2/CSNK2A2/KMT5A/PTTG1IP/CHD4/ING2/TOP3A/RHNO1/ZNF385A/BARD1/PRKAB2/RPA1/PAK1IP1/CHD3/CD44/…
GOCC_REPLICATION_FORK	GOCC_REPLICATION_FORK	61	0.498683	1.78633	0.00304876	0.0700512	0.0632928	4109	tags=46%, list=22%, signal=36%	TONSL/UHRF1/MCM10/BLM/WDHD1/TIMELESS/MCM3/POLD2/XRCC2/PIF1/POLD1/RFC3/NBN/XRCC3/TIPIN/ZMIZ2/PRIM1/MMS22L/POLD4/RFC5/PRIM2/PLRG1/PCNA/PRPF19/CDC5L/RAD18/DONSON/SMARCAL1
GOBP_REGULATION_OF_LEUKOCYTE_PROLIFERATION	GOBP_REGULATION_OF_LEUKOCYTE_PROLIFERATION	206	-0.47445	-1.40171	0.00305503	0.0700512	0.0632928	2836	tags=32%, list=15%, signal=27%	TNFSF18/SYK/BCL2/AIF1/TYROBP/SHH/HHEX/PRKCQ/LILRB4/MNDA/CD4/MAPK8IP1/ENPP3/TNFSF13B/FOXP3/GPR183/IL34/NFATC2/IL12RB1/LILRB1/TLR4/IL6ST/FCGR2B/CTLA4/PTPN22/CD38/HLA-DRB1/FOXJ1/CD74/LST1/NCKAP1L/CRTAM/HLA-DPA1/INPP5D/ZAP70/IL33/HLA-DMB/CORO1A/RASAL3/MEF2C/HLA-DPB1/CD1D/SPN/CD6/CD3E/CR1/BTK/PTPRC/SASH3/CD28/IKZF3/AGER/TNFRSF13C/CCR2/CLC/TNFSF8/CLECL1/SFTPD/SCGB1A1/MZB1/PLA2G2D/CD40LG/FCRL3/CD22/BLK/…
HP_KERATOSIS_PILARIS	HP_KERATOSIS_PILARIS	18	0.712695	2.00479	0.00309058	0.0706893	0.0638693	628	tags=28%, list=3%, signal=27%	KRT81/KRT86/COL12A1/WNT10A/CARD14
GOBP_ESTABLISHMENT_OF_MITOTIC_SPINDLE_LOCALIZATION	GOBP_ESTABLISHMENT_OF_MITOTIC_SPINDLE_LOCALIZATION	30	0.58904	1.86778	0.00310178	0.0707685	0.0639408	2961	tags=50%, list=16%, signal=42%	MISP/ESPL1/PLK1/ITGB1/MAD2L1/CENPA/SAPCD2/NDC80/NDE1/SPDL1/NUSAP1/KPNB1/GJA1/NDEL1/GPSM2
HP_POSTNATAL_GROWTH_RETARDATION	HP_POSTNATAL_GROWTH_RETARDATION	152	0.365938	1.51211	0.00311336	0.0708561	0.06402	2143	tags=20%, list=12%, signal=18%	FLNC/GATA3/HMGA2/CYP27B1/TUBB3/CCBE1/PYGL/H19/SMOC1/TFAP2A/SLC2A1/TNNI3/KIF7/TNNT2/BUB1B/MEG3/SALL4/FLNA/KIF20A/PLOD3/CKAP2L/BLM/KIF15/LMNA/MCM4/NDE1/PTPN11/NSUN2/SATB2/BRIP1/FGFRL1
GOBP_NEGATIVE_REGULATION_OF_APOPTOTIC_SIGNALING_PATHWAY	GOBP_NEGATIVE_REGULATION_OF_APOPTOTIC_SIGNALING_PATHWAY	198	0.334112	1.37202	0.00316804	0.0717348	0.0648139	2967	tags=31%, list=16%, signal=26%	IL1A/FGA/SERPINE1/CSF2/VNN1/EYA1/HSPA1A/HSPA1B/ITGA6/PLAUR/MAGEA3/SNAI2/SNAI1/EYA4/TNF/BCL2L10/THBS1/PF4/IL1B/MIR210/FADD/CTTN/YBX3/FGG/BRCA1/HIF1A/TNFRSF10B/ENO1/ITGAV/ITPRIP/FGB/UNC5B/NOC2L/BCL2L1/BDKRB2/MPV17L/TNFRSF10A/BCL2L12/NR4A2/AATF/BMP4/NLE1/DDIAS/YAP1/EYA2/RFFL/HYOU1/FAS/SRC/MNT/SOD2/TNFAIP3/PPIF/KDM1A/NOL3/MIR221/PPIA/HMGB2/IFI6/TMBIM1/PSME3
HP_NEONATAL_RESPIRATORY_DISTRESS	HP_NEONATAL_RESPIRATORY_DISTRESS	94	-0.545062	-1.54396	0.00317163	0.0717348	0.0648139	2873	tags=31%, list=16%, signal=26%	SPEF2/CCDC40/FOXF1/ARMC4/DNAH5/RALGAPA1/LRRC56/DNAH11/CCDC65/CCDC39/DNAH1/RSPH9/FOXJ1/MT-TT/CCDC114/CCDC151/TTC25/DNAJB13/GAS2L2/SFTPB/NKX2-1/RSPH1/ZMYND10/RSPH4A/DRC1/DNAAF1/CFAP221/DNAI1/DNAI2
HP_MILDLY_ELEVATED_CREATINE_KINASE	HP_MILDLY_ELEVATED_CREATINE_KINASE	45	0.5129	1.76387	0.00317549	0.0717348	0.0648139	3353	tags=42%, list=18%, signal=35%	FLNC/COL12A1/COL6A1/COL6A2/GABRA3/TPM2/HACD1/DOK7/LMNA/COL6A3/TWNK/PLEKHG5/MAP3K20/SLC52A2/FKRP/GNE/POLG/COL9A3/TFG
GOBP_OVULATION_CYCLE	GOBP_OVULATION_CYCLE	50	0.537178	1.87884	0.00319678	0.0720377	0.0650876	2890	tags=36%, list=16%, signal=30%	MSTN/EREG/EGFR/PTPRN/INHBA/OXTR/TIMP4/HAS2/MMP7/AXL/TGFB2/NRIP1/PTX3/ADAMTS1/EGR1/SRC/NCOR2/ZP3
GOBP_REGULATION_OF_EPITHELIAL_CELL_DIFFERENTIATION	GOBP_REGULATION_OF_EPITHELIAL_CELL_DIFFERENTIATION	115	0.377242	1.52926	0.00321518	0.0722706	0.065298	1659	tags=29%, list=9%, signal=26%	GATA3/PAX8/CYP27B1/ERRFI1/SERPINE1/CTSV/CD24/ZBED2/CD109/CAV1/FOXN1/JAG1/SULT2B1/XDH/CTSL/TNF/ID1/SPRED3/TRIM16/VEGFA/SFN/IL1B/SOX9/FGF2/DLL1/MAFF/VCL/CEBPB/PROC/WNT10B/CCND1/TNFRSF1A/KLF7
HP_NARROW_MOUTH	HP_NARROW_MOUTH	179	0.341195	1.40741	0.00322291	0.0722706	0.065298	2264	tags=23%, list=12%, signal=20%	MYBPC1/TNNT3/COL7A1/COL11A2/MMP1/COL11A1/CCBE1/ITGA3/TNNI2/CLCF1/TWIST1/COL3A1/DSE/CDC6/ORC1/RECQL4/MEG3/TPM2/FLNA/IGF1R/CDC45/CDT1/TBX1/SPEG/LMNA/FAM20C/PRRX1/TCOF1/EDN1/EIF4A3/BMP2/CHST3/POLD1/TUBB/ATAD3A/SATB2/ORC6/CHSY1/GJA1/CANT1/MCM5
HP_VENOUS_INSUFFICIENCY	HP_VENOUS_INSUFFICIENCY	34	0.57517	1.87596	0.00324095	0.0724974	0.065503	2579	tags=35%, list=14%, signal=30%	NDP/VEGFC/SMOC1/FOXC2/COL3A1/PIEZO1/TBX1/PROC/SMAD3/AEBP1/NOTCH3/RASA1
HP_FACIAL_ASYMMETRY	HP_FACIAL_ASYMMETRY	111	0.395649	1.60827	0.0032602	0.0727502	0.0657314	3496	tags=41%, list=19%, signal=33%	EYA1/H19/COL1A1/TWIST1/SALL4/FLNA/CLTCL1/DACT1/DHX37/ERF/LRP4/EFNB1/RAD51/BRCA1/TRIO/FANCA/FANCD2/MEOX1/EDN1/XRCC2/FANCI/KRAS/SATB2/BRIP1/FGFRL1/BMP4/EDNRA/PORCN/NSD2/FANCE/SIX5/BRCA2/CTNND1/CHN1/CRKL/NRAS/RFWD3/UBE2T/LETM1/SMS/CPLX1/CDH11/SET/FANCB/PUF60
HP_ABNORMALITY_OF_THE_LYMPH_NODES	HP_ABNORMALITY_OF_THE_LYMPH_NODES	182	-0.488107	-1.43497	0.00327226	0.0728416	0.0658139	3192	tags=28%, list=17%, signal=23%	STX11/NLRP3/IL7R/ACP5/APOE/BCL2/CASP10/TNFSF12/STAT4/ASAH1/FERMT3/IL2RB/FASLG/PSTPIP1/FOXP3/NCF4/IL2RG/CYBB/TLR4/CTLA4/PTPN22/FAT4/HABP2/HLA-DRB1/RASGRP1/ICOS/NCKAP1L/DNASE1L3/CXCR4/NCF1/ZAP70/ADA2/C4A/GPC3/TRAC/ZBTB16/BTK/PTPRC/CD28/IRF8/ITK/TNFRSF13C/SH2D1A/RNU4ATAC/CD27/CD40LG/CD19/RMRP/CR2/MS4A1/APOA1
GOBP_INTERMEDIATE_FILAMENT_ORGANIZATION	GOBP_INTERMEDIATE_FILAMENT_ORGANIZATION	17	0.689281	1.89715	0.00328314	0.0729065	0.0658726	981	tags=41%, list=5%, signal=39%	KRT20/PKP2/KRT14/TCHH/KRT17/NEFH/DSP
GOBP_EXTRINSIC_APOPTOTIC_SIGNALING_PATHWAY	GOBP_EXTRINSIC_APOPTOTIC_SIGNALING_PATHWAY	201	0.341887	1.42852	0.00329845	0.0730691	0.0660195	2967	tags=32%, list=16%, signal=27%	IL1A/FGA/AGT/SERPINE1/CSF2/G0S2/CD70/EYA1/HSPA1A/CAV1/INHBA/KRT18/HSPA1B/ITGA6/SNAI2/EYA4/PMAIP1/TNFRSF12A/KRT8/TNF/SRPX/BCL2L10/TIMP3/THBS1/PF4/IL1B/LTBR/GPER1/FADD/CTTN/FGG/BRCA1/TNFRSF10B/PML/ITGAV/TNFRSF1A/ITPRIP/FGB/BCL10/DAPK3/SMAD3/UNC5B/BCL2L1/BAG3/TNFRSF10A/BCL2L12/TGFB2/BMP4/YAP1/EYA2/RFFL/FAS/SRC/DDX47/PPP2R1B/TNFAIP3/MLLT11/NOL3/MIR221/HMGB2/CASP9/IFI6/TMBIM1/PSME3
GOCC_MITOTIC_SPINDLE	GOCC_MITOTIC_SPINDLE	148	0.357614	1.46272	0.00330977	0.0731427	0.066086	3182	tags=30%, list=17%, signal=25%	HEPACAM2/ODAM/MISP/CENPE/ESPL1/KIF18B/AURKA/PLK1/CDC6/TPX2/KIFC1/KIF23/SPAG5/AURKB/PRC1/SKA3/SKA1/MAD2L1/TACC3/CKAP2L/CTTN/RANGAP1/KIF18A/ASPM/KIF20B/KIF11/EML2/RACGAP1/ECT2/MAD1L1/NUSAP1/HSF1/KIFC2/TUBG1/RCC2/HNF4G/MAP4/KNSTRN/LIMK2/CDC27/CDK1/GPSM2/FAM83D/TAF1D/NUP62
GOBP_CALCIUM_MEDIATED_SIGNALING	GOBP_CALCIUM_MEDIATED_SIGNALING	154	-0.499336	-1.45364	0.00335811	0.0740321	0.0668896	3656	tags=38%, list=20%, signal=30%	ATP1B1/DEFB1/GSTM2/PPP1R9A/PPP3CC/PDK2/CCR1/SELENOK/LAT2/PTK2B/SLC8A1/SYK/AGTR1/TMBIM4/CLIC2/ITPR1/CCRL2/CD4/CMKLR1/NFATC2/SLA2/TREM2/P2RX7/PLN/PLCE1/EDNRB/P2RY12/PLEK/KDR/PTGFR/BHLHA15/CCR8/RGN/MYOZ1/PLCG2/CXCR4/CCR5/P2RX5/CXCR3/LRRK2/CXCR6/ZAP70/TMEM100/RCAN2/CD3E/BTK/PTPRC/CX3CR1/ANK2/TBC1D10C/CASQ2/TRAT1/SELP/CCR2/HTR2B/CCR4/CCR7/CD22
GOMF_POTASSIUM_CHANNEL_ACTIVITY	GOMF_POTASSIUM_CHANNEL_ACTIVITY	51	-0.606228	-1.59449	0.0033802	0.0743399	0.0671677	3772	tags=53%, list=20%, signal=42%	TMEM175/SNAP25/KCNQ3/KCNS3/KCNH2/KCNAB2/LRRC55/KCNAB1/KCNMA1/KCNE4/KCNJ5/KCNE3/AQP1/ABCC9/KCNJ11/KCNK3/KCND3/KCNQ1/KCNJ8/KCNK15/KCNK5/KCNJ15/KCNN3/FXYD4/KCNA3/KCNK17/LRRC38
GOBP_CELL_MATRIX_ADHESION	GOBP_CELL_MATRIX_ADHESION	199	0.330903	1.35627	0.00341897	0.0750123	0.0677752	2932	tags=34%, list=16%, signal=29%	FGA/L1CAM/VTN/PLAU/COL5A3/COL17A1/SERPINE1/ITGB4/ITGA3/MMP14/JAG1/ACTN1/PXN/FN1/RHOD/FERMT1/COL3A1/GREM1/ADAMTS12/VEGFA/POSTN/PHLDB2/LYPD5/COL16A1/AJUBA/THBS1/ITGB3/S100A10/ITGA11/ITGB1/ITGA2/VCL/LYPD3/MAP4K4/NID2/CTTN/ZYX/ACTG1/FGG/ITGB6/ITGAV/CDK6/FGB/PPFIA1/VCAM1/NID1/DAPK3/SMAD3/ADAM9/MINK1/JUP/EFNA5/SRF/TIAM1/RRAS/RCC2/CDKN2A/MMP12/SRC/RASA1/DAG1/ITGB5/SDC4/SLC9A1/EPHA1/THY1/ACER2
GOBP_MESENCHYMAL_TO_EPITHELIAL_TRANSITION	GOBP_MESENCHYMAL_TO_EPITHELIAL_TRANSITION	13	0.743086	1.89487	0.00344703	0.075447	0.068168	2528	tags=62%, list=14%, signal=53%	GATA3/PAX8/GREM1/BASP1/TCF15/BMP4/LIF/PELO
GOMF_STRUCTURAL_CONSTITUENT_OF_MUSCLE	GOMF_STRUCTURAL_CONSTITUENT_OF_MUSCLE	26	0.622298	1.92967	0.00354658	0.0774408	0.0699694	3187	tags=58%, list=17%, signal=48%	MYBPC1/MYBPH/ASPH/PLEC/TCAP/SMTN/TPM2/KRT19/TPM4/MYBPC2/OBSCN/DAG1/MYL9/CSRP2/TPM1
HP_RECURRENT_BRONCHITIS	HP_RECURRENT_BRONCHITIS	27	-0.691695	-1.67499	0.00357752	0.0779303	0.0704117	914	tags=41%, list=5%, signal=39%	IL2RG/ICOS/DNAJB13/TNFRSF13C/MGP/DNAAF1/CD79A/CD79B/CD19/CR2/MS4A1
GOMF_CELL_CELL_ADHESION_MEDIATOR_ACTIVITY	GOMF_CELL_CELL_ADHESION_MEDIATOR_ACTIVITY	40	0.546642	1.82894	0.0035972	0.0781729	0.0706309	2773	tags=50%, list=15%, signal=43%	PKP2/KRT18/DSG2/PKP3/DSP/ANXA2/DSC2/ANXA1/BAIAP2L1/PDLIM5/TMOD3/JUP/ROBO3/TRIM29/RAB10/NPTN/PALLD/S100A11/PAK4/BAIAP2
HP_MILIA	HP_MILIA	19	0.675383	1.94975	0.00362218	0.0785293	0.0709529	562	tags=58%, list=3%, signal=56%	LAMA3/LAMC2/KRT14/COL7A1/COL17A1/MMP1/ITGB4/LAMB3/ITGA6/PLEC/FERMT1
GOBP_TRNA_TRANSPORT	GOBP_TRNA_TRANSPORT	35	0.589757	1.92704	0.00363765	0.0785313	0.0709547	5960	tags=74%, list=32%, signal=50%	NDC1/NUP37/RAN/SSB/NUP153/NUP85/NUP62/AAAS/NUP155/NUP188/YBX1/NUP107/NUP205/RAE1/NUP54/POM121C/XPOT/NOL6/TPR/SEH1L/NUP50/NUP88/NUP35/NUP43/NUP58/POM121
GOBP_DESMOSOME_ORGANIZATION	GOBP_DESMOSOME_ORGANIZATION	10	0.798737	1.9004	0.00363944	0.0785313	0.0709547	1955	tags=70%, list=11%, signal=63%	PKP2/SNAI2/DSG2/PKP3/DSP/NECTIN1/JUP
HP_ESOPHAGEAL_STRICTURE	HP_ESOPHAGEAL_STRICTURE	13	0.73973	1.88631	0.00366359	0.0788664	0.0712574	562	tags=46%, list=3%, signal=45%	LAMA3/LAMC2/COL7A1/MMP1/LAMB3/FERMT1
HP_PECTUS_CARINATUM	HP_PECTUS_CARINATUM	126	0.387028	1.53109	0.003688	0.0791089	0.0714765	2779	tags=29%, list=15%, signal=24%	WNT7A/MFAP5/COL11A2/TNNT1/MME/FBN2/PLOD2/FN1/RRAS2/BMP1/AGRN/KIF7/ORC1/FKBP10/FLNB/SLC2A10/PTPN11/DVL1/SMAD3/BMP2/CHST3/KRAS/ATAD3A/MEGF8/NXN/RRAS/CHRM3/HYOU1/PYCR1/FBN1/TRPS1/LZTR1/HSPG2/ROR2/TBX3/ACTB
GOBP_REGULATION_OF_LEUKOCYTE_MEDIATED_IMMUNITY	GOBP_REGULATION_OF_LEUKOCYTE_MEDIATED_IMMUNITY	180	-0.481848	-1.41545	0.00369215	0.0791089	0.0714765	3217	tags=32%, list=17%, signal=27%	TNFSF13/NLRP3/IL7R/ARRB2/VAV1/SYK/PRKCZ/IL18RAP/TYROBP/FOXF1/FGR/ITGB2/PIK3R6/LILRB4/CD1A/PRAM1/FOXP3/SUSD4/IL12RB1/LILRB1/TLR4/TBX21/FCGR2B/SERPINB4/HLA-DRB1/CXCL6/WAS/FOXJ1/STXBP1/RASGRP1/DNASE1L3/CD84/HLA-DRA/CRTAM/CADM1/CD1D/NOS2/CR1/SCIMP/BTK/PTPRC/SASH3/CD28/AGER/LTA/CD96/CD1E/SH2D1A/SLAMF6/CCR2/CLC/CD1B/CD1C/C4BPA/NCR3/STAP1/BLK/FCER2
GOCC_PRERIBOSOME_LARGE_SUBUNIT_PRECURSOR	GOCC_PRERIBOSOME_LARGE_SUBUNIT_PRECURSOR	23	0.629528	1.908	0.00370669	0.0792348	0.0715903	4195	tags=70%, list=23%, signal=54%	BOP1/RRP1/NOC2L/PES1/WDR12/RRP1B/RRS1/NIP7/FTSJ3/MRTO4/EBNA1BP2/EIF6/PPAN/RPF1/WDR74/MAK16
HP_ABNORMAL_LYMPHOCYTE_MORPHOLOGY	HP_ABNORMAL_LYMPHOCYTE_MORPHOLOGY	149	-0.504937	-1.47163	0.00377635	0.0805358	0.0727658	3100	tags=33%, list=17%, signal=28%	IL7R/ACP5/KLHDC8B/NLRC4/WIPF1/CASP10/GFI1/TNFSF12/LIPA/IL6R/LEPR/STAT4/PIK3R1/CD4/FASLG/FOXP3/IL2RG/LCK/CTLA4/CD8A/FUCA1/FAT4/HLA-DRB1/WAS/CIITA/RASGRP1/ICOS/NCKAP1L/CXCR4/DOCK2/CD247/DOCK8/ZAP70/CORO1A/ADA2/CD3D/CD3E/PTPRC/CD28/CD3G/IKZF1/ITK/TNFRSF13C/SH2D1A/IGHM/CD19/RMRP/CR2/MS4A1
HP_RADIAL_BOWING	HP_RADIAL_BOWING	14	0.75073	1.95921	0.00380737	0.0810085	0.0731929	2316	tags=57%, list=13%, signal=50%	WNT7A/COL11A1/GLI3/MMP13/FLNA/FLNB/P3H1/EXT1
HP_AUTOIMMUNE_THROMBOCYTOPENIA	HP_AUTOIMMUNE_THROMBOCYTOPENIA	38	-0.653045	-1.65114	0.00382143	0.081119	0.0732927	4089	tags=55%, list=22%, signal=43%	SMPD1/PRKCD/RFXAP/KDM6A/CD81/IL7R/ACP5/CASP10/TNFSF12/FASLG/FOXP3/CTLA4/CIITA/RASGRP1/ICOS/ZAP70/ITK/TNFRSF13C/CD19/CR2/MS4A1
GOMF_QUATERNARY_AMMONIUM_GROUP_BINDING	GOMF_QUATERNARY_AMMONIUM_GROUP_BINDING	26	-0.68909	-1.65342	0.00389964	0.082568	0.074602	2570	tags=35%, list=14%, signal=30%	CETP/PCYT1B/RASGRP1/APOC1/ESYT3/IGHM/JCHAIN/APOA2/APOA1
GOBP_BONE_MORPHOGENESIS	GOBP_BONE_MORPHOGENESIS	76	0.45458	1.63255	0.00391473	0.082568	0.074602	2364	tags=37%, list=13%, signal=32%	NPPC/STC1/MSX2/MMP14/COL1A1/TFAP2A/GLI3/SCX/TWIST1/MMP13/TSKU/HAS2/SHOX2/RARG/SOX9/SERPINH1/OSR2/CSGALNACT1/CYP26B1/NAB2/MSX1/BMP4/MEGF8/NAB1/CHSY1/EXT1/RAB23/FOXC1
GOCC_SPINDLE_POLE	GOCC_SPINDLE_POLE	155	0.358443	1.47131	0.00392308	0.082568	0.074602	3592	tags=32%, list=19%, signal=26%	MISP/DDX11/AURKA/CDC20/PLK1/CDC6/DLGAP5/TPX2/SGO1/PLK4/SPAG5/AURKB/MTCL1/NEDD1/PRC1/CCNB1/AUNIP/NEK2/MAD2L1/TACC3/CKAP2L/ASPM/POC1A/KIF20B/KIF11/CENPF/PLK2/NDE1/MAD1L1/WDR62/SPDL1/PLEKHG6/HSF1/TUBG1/KNSTRN/LATS2/PSRC1/CKAP2/KNTC1/CALM3/GPSM2/FAM83D/CDC25B/NUP62/CKAP5/NSFL1C/AAAS/CEP85/MAPKBP1/PLK3
HP_PEDAL_EDEMA	HP_PEDAL_EDEMA	25	0.64348	1.98642	0.00392579	0.082568	0.074602	1054	tags=20%, list=6%, signal=19%	ALB/VEGFC/OCA2/FN1/KIF1A
HP_ABNORMAL_LYMPHOCYTE_PHYSIOLOGY	HP_ABNORMAL_LYMPHOCYTE_PHYSIOLOGY	232	-0.45622	-1.35389	0.00394342	0.0827485	0.0747651	2975	tags=27%, list=16%, signal=23%	KLHDC8B/NLRC4/WIPF1/CASP10/PLA2G7/TNFSF12/IL6R/ZEB2/LEPR/PIK3R1/SPINK5/GPC4/IL2RB/FASLG/PSTPIP1/FOXP3/IL2RG/IL12RB1/IL6ST/CTLA4/MUC5B/FAT4/HLA-DRB1/WAS/CIITA/RASGRP1/PLCG2/ICOS/NCKAP1L/SFTPA2/CXCR4/CD247/DOCK8/ZAP70/TNFSF15/ADA2/CARMIL2/GPC3/CD3D/CD3E/BTK/CLCA4/CD28/POU2AF1/IKZF1/ITK/TNFRSF13C/SH2D1A/MS4A2/CFTR/RNU4ATAC/IGKC/CD27/IGHM/CD40LG/SFTPC/IGLL1/CD79A/CD79B/CD19/RMRP/CR2/MS4A1
GOBP_POSITIVE_REGULATION_OF_MYOBLAST_FUSION	GOBP_POSITIVE_REGULATION_OF_MYOBLAST_FUSION	13	-0.770963	-1.63842	0.00403525	0.0844817	0.076331	2234	tags=54%, list=12%, signal=47%	RIPOR2/NFATC2/CXCL9/CD53/GDF15/ADGRB1/SCGB3A1
GOBP_INNER_CELL_MASS_CELL_PROLIFERATION	GOBP_INNER_CELL_MASS_CELL_PROLIFERATION	13	0.734994	1.87423	0.00409886	0.0853211	0.0770894	4613	tags=77%, list=25%, signal=58%	SALL4/GINS4/NCAPG2/BRCA2/ZPR1/PELO/NDEL1/GINS1/PRPF19/PALB2
GOBP_UTERUS_DEVELOPMENT	GOBP_UTERUS_DEVELOPMENT	13	0.735074	1.87444	0.00409886	0.0853211	0.0770894	2556	tags=54%, list=14%, signal=46%	WNT7A/GATA3/HOXA10/STRA6/RBP4/TGFB2/SRC
HP_OSTEOMYELITIS	HP_OSTEOMYELITIS	50	-0.604465	-1.58698	0.00410332	0.0853211	0.0770894	2480	tags=32%, list=13%, signal=28%	PIK3R1/ITGB2/RETREG1/FOXP3/LPIN2/CYBB/ANO5/NGF/SCNN1G/NCF1/BTK/SCNN1B/IGHM/IGLL1/CD79A/CD79B
GOBP_REGULATION_OF_T_CELL_ACTIVATION	GOBP_REGULATION_OF_T_CELL_ACTIVATION	287	-0.449739	-1.34751	0.00413537	0.0857925	0.0775154	2933	tags=30%, list=16%, signal=25%	VAV1/TCF7/EFNB3/TNFSF18/FYN/SYK/PRKCZ/AIF1/PDCD1/SHH/CD83/PRKCQ/PAG1/PIK3R1/PIK3R6/SPINK5/LILRB4/CD4/MAPK8IP1/TNFSF13B/RIPOR2/FOXP3/SIRPB1/NFATC2/IL12RB1/LILRB1/DTX1/IL6ST/TBX21/FCGR2B/LCK/CTLA4/PTPN22/DPP4/TNFAIP8L2/HLA-DRB1/FOXJ1/CD74/ICOS/NCKAP1L/HLA-DRA/TIGIT/GRAP2/DOCK8/CRTAM/HLA-DPA1/ZAP70/HLA-DMB/SIRPG/CORO1A/RASAL3/HLA-DPB1/CD1D/FGL2/HLA-DOA/SPN/CD6/TOX/ZBTB16/CD3E/CR1/PTPRC/CD2/SASH3/CD2…
GOBP_SIGNAL_TRANSDUCTION_IN_ABSENCE_OF_LIGAND	GOBP_SIGNAL_TRANSDUCTION_IN_ABSENCE_OF_LIGAND	58	0.483999	1.72304	0.00415267	0.0859564	0.0776635	2946	tags=41%, list=16%, signal=35%	IL1A/CSF2/EYA1/HSPA1A/INHBA/HSPA1B/SNAI2/EYA4/TNF/SRPX/BCL2L10/PF4/IL1B/FADD/ITGAV/DAPK3/UNC5B/BCL2L1/BAG3/EYA2/FAS/PPP2R1B/CASP9/IFI6
GOCC_CLATHRIN_COATED_ENDOCYTIC_VESICLE	GOCC_CLATHRIN_COATED_ENDOCYTIC_VESICLE	50	-0.60422	-1.58633	0.00422958	0.0873508	0.0789233	2062	tags=38%, list=11%, signal=34%	HLA-DQB2/CD207/CTLA4/TYRP1/HLA-DRB1/HLA-DQA1/CD74/HLA-DRB5/SFTPA2/HLA-DRA/HLA-DQB1/HLA-DPA1/HLA-DPB1/SFTPA1/HLA-DQA2/SFTPB/SFTPD/SFTA3/SFTPC
GOMF_FRIZZLED_BINDING	GOMF_FRIZZLED_BINDING	30	0.574991	1.82323	0.00425462	0.087544	0.0790979	2673	tags=33%, list=14%, signal=29%	RSPO3/WNT7A/NDP/WNT10A/CTHRC1/WNT10B/DVL1/DVL2/WNT3A/ROR2
GOBP_REGULATION_OF_WATER_LOSS_VIA_SKIN	GOBP_REGULATION_OF_WATER_LOSS_VIA_SKIN	22	0.663803	1.97212	0.00425966	0.087544	0.0790979	2796	tags=45%, list=15%, signal=39%	FA2H/ALOX12/MET/SFN/KRT16/CYP26B1/CLDN1/ABCA12/SRF/ALOX12B
GOMF_SULFUR_COMPOUND_BINDING	GOMF_SULFUR_COMPOUND_BINDING	204	0.32701	1.36335	0.00426978	0.087544	0.0790979	2462	tags=27%, list=13%, signal=24%	MSTN/REG4/TKTL1/RSPO3/VTN/LAMC2/COL5A3/PTGES/COL11A1/SERPINA5/APOH/SMOC1/FN1/ADAMTSL5/COL5A1/PNPLA3/FST/FGFBP1/PCOLCE2/VEGFA/POSTN/AGRN/ADGRE2/ENPP1/THBS2/ADAMTS15/THBS1/PF4/CCL7/ACOT11/FGF2/ITGA2/CXCL11/MMP7/RTN4R/CEL/LIPG/HBEGF/CCL8/RCC1/ADAMTS5/TMEM184A/PGF/CHST15/SAA1/FSTL1/APP/FGFRL1/BMP4/PCOLCE/ADGRG1/ACOT7/CXCL10/ADAMTS1/FBN1
GOCC_ADHERENS_JUNCTION	GOCC_ADHERENS_JUNCTION	152	0.358933	1.48317	0.00427721	0.087544	0.0790979	2779	tags=33%, list=15%, signal=28%	PKP2/CDH3/KRT18/ITGA6/JAG1/FRMD5/MYO1E/PVR/PDLIM7/VEGFA/OXTR/EFNB2/PKP3/NDRG1/AJUBA/ANXA2/PDLIM4/DSC2/FAT2/DLG5/DLL1/VCL/CDC42EP4/CDCA3/MYH9/ANXA1/ZYX/BAIAP2L1/RDX/NECTIN1/PDLIM5/TMOD3/CCDC85B/CDH24/JUP/NECTIN2/SSX2IP/IGSF21/TRIM29/RAB10/ADAM10/CTNND1/DAG1/CCDC85C/S100A11/PAK4/TNKS1BP1/SHROOM1/BAIAP2/ACTB
GOBP_CD8_POSITIVE_ALPHA_BETA_T_CELL_DIFFERENTIATION	GOBP_CD8_POSITIVE_ALPHA_BETA_T_CELL_DIFFERENTIATION	12	-0.807776	-1.69037	0.00431163	0.0880515	0.0795564	2808	tags=50%, list=15%, signal=42%	BCL2/LILRB4/NCKAP1L/EOMES/TOX/TNFSF8
GOBP_MORPHOGENESIS_OF_AN_EPITHELIAL_SHEET	GOBP_MORPHOGENESIS_OF_AN_EPITHELIAL_SHEET	54	0.502817	1.77066	0.00434488	0.0883421	0.079819	2822	tags=39%, list=15%, signal=33%	WNT7A/ITGA5/LAMA1/JAG1/FERMT1/COL5A1/PHLDB2/AJUBA/FLNA/RHOC/HBEGF/DVL1/ADAM17/SOX11/SRF/MEGF8/DVL2/MMP12/MRTFA/DAG1/MIR221
GOBP_NEGATIVE_REGULATION_OF_FAT_CELL_DIFFERENTIATION	GOBP_NEGATIVE_REGULATION_OF_FAT_CELL_DIFFERENTIATION	43	0.517602	1.76023	0.00435483	0.0883421	0.079819	3748	tags=51%, list=20%, signal=41%	GATA3/JAG1/MMP11/TNF/TRIB3/ENPP1/GPER1/WNT10B/TRIO/SMAD3/IL6/CCDC85B/DDIT3/YAP1/TRIB2/ZFPM2/WNT3A/TGFB1I1/GATA2/TGFB1/E2F1/FERMT2
GOBP_POSITIVE_REGULATION_OF_GENE_EXPRESSION_EPIGENETIC	GOBP_POSITIVE_REGULATION_OF_GENE_EXPRESSION_EPIGENETIC	43	0.517681	1.7605	0.00435483	0.0883421	0.079819	3392	tags=37%, list=18%, signal=30%	HMGA1/PADI2/CHEK1/CDCA4/MYBBP1A/DDX21/ATAD2/POLR1A/TAF1A/MYO1C/ZMIZ2/SERTAD1/ACTB/TAF1D/SMARCD1/SERTAD2
GOCC_IMMUNOLOGICAL_SYNAPSE	GOCC_IMMUNOLOGICAL_SYNAPSE	40	-0.63808	-1.62595	0.00438119	0.0886803	0.0801246	2884	tags=45%, list=16%, signal=38%	GZMA/ALCAM/PRKCQ/SKAP1/LCK/HLA-DRB1/CD53/HLA-DRA/CRTAM/ZAP70/CORO1A/CD6/CD3E/SCIMP/CD28/CD37/RHOH/FYB2
GOBP_CELLULAR_RESPONSE_TO_COPPER_ION	GOBP_CELLULAR_RESPONSE_TO_COPPER_ION	23	0.620415	1.88038	0.00440854	0.0889856	0.0804004	1047	tags=26%, list=6%, signal=25%	MT4/MT1A/MT2A/MT1M/PRNP/MT1E
GOBP_MAINTENANCE_OF_CELL_NUMBER	GOBP_MAINTENANCE_OF_CELL_NUMBER	123	0.397666	1.58337	0.00441572	0.0889856	0.0804004	2255	tags=16%, list=12%, signal=14%	WNT7A/IGF2BP1/LOXL2/PAX8/HMGA2/MYC/JAG1/BCL9L/SALL4/KLF4/SOX9/FGF2/DLL1/PRRX1/FANCD2/POLR2A/WDR43/KLF10/LIF/YAP1
HP_CHROMOSOME_BREAKAGE	HP_CHROMOSOME_BREAKAGE	27	0.597051	1.85363	0.00443035	0.0890615	0.080469	2446	tags=33%, list=13%, signal=29%	PDGFB/BLM/BRCA1/FANCA/FANCD2/FANCI/BRIP1/FANCE/BRCA2
HP_CRANIOSYNOSTOSIS	HP_CRANIOSYNOSTOSIS	140	0.370974	1.46679	0.00443896	0.0890615	0.080469	3725	tags=34%, list=20%, signal=28%	MSX2/CCBE1/GPC6/GLI3/TWIST1/CENPE/DSE/TNFSF11/CDC6/ORC1/RECQL4/PLK4/ENPP1/FLNA/CDC45/CDT1/TBX1/ERF/FLNB/EFNB1/SLC2A10/TRAIP/CYP26B1/SMAD3/NSUN2/CHST3/KRAS/SCARF2/ORC6/BMP4/MEGF8/RAB23/ERCC2/FBN1/CEP152/SLC35A2/TANC2/P4HB/KPTN/ESCO2/RTTN/COMT/RAC3/CDH11/CENPJ/RBBP8/SLC25A24/GMNN
GOBP_CD8_POSITIVE_ALPHA_BETA_T_CELL_ACTIVATION	GOBP_CD8_POSITIVE_ALPHA_BETA_T_CELL_ACTIVATION	25	-0.696911	-1.66526	0.0044745	0.0895781	0.0809358	2808	tags=48%, list=15%, signal=41%	BCL2/CLEC4A/LILRB4/MAPK8IP1/LILRB1/PTPN22/NCKAP1L/CRTAM/EOMES/TOX/WDFY4/TNFSF8
GOBP_CELL_DIFFERENTIATION_INVOLVED_IN_EMBRYONIC_PLACENTA_DEVELOPMENT	GOBP_CELL_DIFFERENTIATION_INVOLVED_IN_EMBRYONIC_PLACENTA_DEVELOPMENT	21	0.645995	1.89621	0.00449753	0.0896571	0.081007	2493	tags=57%, list=13%, signal=49%	MDFI/SNAI1/KRT8/SOX15/PLK4/GJB5/E2F8/E2F7/KRT19/LIF/SOCS3/ST14
GOBP_PHOSPHATIDYLCHOLINE_METABOLIC_PROCESS	GOBP_PHOSPHATIDYLCHOLINE_METABOLIC_PROCESS	75	-0.570122	-1.58546	0.00449804	0.0896571	0.081007	2787	tags=27%, list=15%, signal=23%	PLA2G7/ENPP2/CETP/PCYT1B/LPIN2/LPCAT1/PLA2G4F/FABP3/MFSD2A/SLC44A4/ABCA3/APOC1/ACHE/PNPLA7/PLA2G10/PLA2G2D/PLA2G1B/APOA2/APOA1/PLA2G2A
GOBP_BLASTOCYST_GROWTH	GOBP_BLASTOCYST_GROWTH	17	0.670924	1.84662	0.00452368	0.0899721	0.0812917	3882	tags=59%, list=21%, signal=47%	SALL4/GINS4/NCAPG2/NBN/BRCA2/ZPR1/PELO/NDEL1/GINS1/PRPF19
GOBP_LEUKOCYTE_MEDIATED_CYTOTOXICITY	GOBP_LEUKOCYTE_MEDIATED_CYTOTOXICITY	88	-0.541846	-1.52338	0.00458255	0.0909453	0.082171	3100	tags=40%, list=17%, signal=33%	IL7R/ARRB2/VAV1/IL18RAP/EMP2/TYROBP/PIK3R6/CD1A/IL12RB1/LILRB1/FCGR2B/SERPINB4/HLA-DRB1/CXCL6/RASGRP1/DNASE1L3/HLA-DRA/CRTAM/GZMM/CORO1A/CADM1/CD1D/NOS2/CTSH/PTPRC/AGER/SLAMF7/CD1E/SH2D1A/SLAMF6/CTSG/CD1B/CD1C/NCR3/STAP1
HP_ULNAR_DEVIATION_OF_THE_HAND_OR_OF_FINGERS_OF_THE_HAND	HP_ULNAR_DEVIATION_OF_THE_HAND_OR_OF_FINGERS_OF_THE_HAND	37	0.548655	1.84697	0.00461417	0.091222	0.082421	1130	tags=24%, list=6%, signal=23%	MYBPC1/WNT7A/TNNT3/FBN2/TNNI2/TPM2/FLNA/HOXD13/DACT1
HP_ABNORMAL_TOENAIL_MORPHOLOGY	HP_ABNORMAL_TOENAIL_MORPHOLOGY	126	0.380028	1.5034	0.00461644	0.091222	0.082421	2248	tags=18%, list=12%, signal=16%	WNT7A/KRT14/COL7A1/COL17A1/ITGB4/VEGFC/COL11A1/WNT10A/FERMT1/GJB2/KIF1A/LRP4/CKAP2L/LMNA/NECTIN1/KIF11/TRAF3IP2/NSUN2/SOX11/BMP2/MSX1/PORCN/CLIP2
HP_APLASIA_HYPOPLASIA_OF_THE_FIBULA	HP_APLASIA_HYPOPLASIA_OF_THE_FIBULA	24	0.605251	1.84233	0.00465276	0.0917416	0.0828905	1829	tags=38%, list=10%, signal=34%	WNT7A/COL11A1/GPC6/SMOC1/MET/FLNA/SOX9/FLNB/EIF4A3
GOBP_REGULATION_OF_SIGNALING_RECEPTOR_ACTIVITY	GOBP_REGULATION_OF_SIGNALING_RECEPTOR_ACTIVITY	129	0.368325	1.46288	0.00466515	0.0917881	0.0829325	1907	tags=25%, list=10%, signal=22%	DKK4/PSCA/EREG/PCSK9/DKK1/PLAU/ERRFI1/AREG/SERPINE1/EPHB2/EPGN/CBLC/TNF/GREM1/PHLDA2/PRRT1/BICD1/CGA/SHC1/ITGB1/TGFA/CACNG4/PPARG/HIF1A/NEURL1/HBEGF/GPRC5A/EDN1/ADAM17/ADRA2C/MINK1/NCAPG2
GOBP_MORPHOGENESIS_OF_A_BRANCHING_STRUCTURE	GOBP_MORPHOGENESIS_OF_A_BRANCHING_STRUCTURE	156	0.349682	1.4437	0.00469668	0.0921685	0.0832762	2683	tags=33%, list=15%, signal=29%	RSPO3/PAX8/AGT/LAMA1/MMP14/EPHA2/MYC/FOXC2/HOXD11/GLI3/SEMA3A/MET/ADM/TNF/GREM1/LAMA5/SEMA3C/VEGFA/HOXB13/PLXNA1/SHOX2/NRARP/HOXD13/SOX9/DLG5/FGF2/TNC/COL4A1/TGM2/NKX3-1/CCL11/PML/PDGFA/LGR4/TIMELESS/EDN1/BMP2/SULF1/KRAS/FOXD1/HOXB7/BMP4/SRF/EDNRA/YAP1/EXT1/SOCS3/ST14/SRC/DAG1/TACSTD2/TBX3
HP_OVERLAPPING_FINGERS	HP_OVERLAPPING_FINGERS	26	0.607172	1.88277	0.00470464	0.0921685	0.0832762	1496	tags=27%, list=8%, signal=25%	MYBPC1/TNNT3/TNNI2/TPM2/FLNA/CHST11/DOK7
HP_PYRIDOXINE_RESPONSIVE_SIDEROBLASTIC_ANEMIA	HP_PYRIDOXINE_RESPONSIVE_SIDEROBLASTIC_ANEMIA	23	0.614545	1.86259	0.00471689	0.0922113	0.0833148	3484	tags=52%, list=19%, signal=42%	RAD51/BRCA1/FANCA/FANCD2/XRCC2/FANCI/BRIP1/FANCE/BRCA2/RFWD3/UBE2T/FANCB
GOBP_REGULATION_OF_DNA_REPAIR	GOBP_REGULATION_OF_DNA_REPAIR	120	0.379023	1.5358	0.0047727	0.0931032	0.0841208	4269	tags=34%, list=23%, signal=26%	HMGA2/EGFR/EYA1/EYA4/TWIST1/DDX11/FOXM1/CHEK1/AUNIP/CGAS/POLQ/RAD51/BRCA1/PML/NPAS2/TIMELESS/SIRT7/HSF1/PRKDC/NSD2/EYA2/TRIM28/SLF1/RMI2/RAD51AP1/KDM1A/MIR221/OTUB2/TRIP12/TIGAR/FANCB/PCNA/SIRT6/WRAP53/PARPBP/PNKP/WRNIP1/FIGNL1/MAD2L2/USP1/TFIP11
GOBP_ODONTOGENESIS	GOBP_ODONTOGENESIS	97	0.424276	1.6275	0.0048034	0.0935027	0.0844817	2364	tags=38%, list=13%, signal=33%	KLK5/SERPINE1/NGFR/SP6/ODAM/INHBA/WNT10A/COL1A1/TFAP2A/GLI3/ADM/TWIST1/FST/LAMB1/LAMA5/JAG2/COL1A2/TNFSF11/CA2/TNC/TBX1/LRP4/OSR2/ASPN/NECTIN1/ITGB6/FAM20C/EDN1/ADAMTS5/CNNM4/BMP2/MSX1/AMTN/TGFB2/BMP4/ID3/FOXC1
GOBP_OVULATION	GOBP_OVULATION	13	0.729148	1.85933	0.0048243	0.0937102	0.0846692	2449	tags=62%, list=13%, signal=53%	EREG/INHBA/TNFAIP6/RGS2/INHBB/IL4R/NRIP1/ADAMTS1
GOBP_CHROMATIN_ASSEMBLY_OR_DISASSEMBLY	GOBP_CHROMATIN_ASSEMBLY_OR_DISASSEMBLY	132	0.360837	1.4209	0.00485113	0.0938378	0.0847845	4223	tags=36%, list=23%, signal=28%	APOBEC1/HMGA2/HMGA1/HJURP/PADI2/SOX9/CENPI/CENPA/CENPK/MIS18A/KNL1/CENPO/NOC2L/OIP5/CHAF1B/CHAF1A/CENPH/TRIM28/CENPU/CDKN2A/IPO4/CENPW/GRWD1/SUPT16H/RUVBL1/HMGB2/MCM2/HELLS/ASF1B/MTA2/SMARCD1/MBD3/SET/SART3/SUV39H1/NASP/CENPN/SIRT6/HAT1/DNMT3A/CENPM/NPM1/BAZ2A/MORC2/SMARCB1/HP1BP3/ANP32B
GOBP_CRANIOFACIAL_SUTURE_MORPHOGENESIS	GOBP_CRANIOFACIAL_SUTURE_MORPHOGENESIS	11	0.75553	1.83425	0.00486164	0.0938378	0.0847845	2340	tags=64%, list=13%, signal=56%	MSX2/MMP14/GLI3/TWIST1/BMP4/MEGF8/RAB23
GOBP_DOUBLE_STRAND_BREAK_REPAIR_VIA_BREAK_INDUCED_REPLICATION	GOBP_DOUBLE_STRAND_BREAK_REPAIR_VIA_BREAK_INDUCED_REPLICATION	11	0.755207	1.83347	0.00486164	0.0938378	0.0847845	4536	tags=100%, list=25%, signal=76%	CDC45/GINS4/MCM4/MCM3/MCM7/MCM5/MCM2/MCM6/GINS2/MUS81/CDC7
GOCC_CYTOPLASMIC_REGION	GOCC_CYTOPLASMIC_REGION	199	-0.470119	-1.38694	0.00487922	0.0939788	0.0849119	3056	tags=24%, list=17%, signal=20%	EFHC1/TMEM108/CCDC40/PRKCZ/CCDC96/ARMC4/DNAH5/IFT140/LCA5/ITGB2/KCNAB1/SYBU/DNAH11/AK8/EFHC2/HAMP/CCDC65/IFT57/CCDC39/DNAH1/SPAG17/RSPH9/MAK/LRRK2/UNC13B/CCDC114/DRC3/CCDC151/TTC25/CFAP70/SPEF1/DNAJB13/DNALI1/CFAP73/SAXO2/CFAP43/SPAG6/TCTEX1D4/RSPH4A/DRC1/AKAP14/DNAAF1/CFAP221/DNAI1/CFAP100/DNAI2/KIF19
GOBP_REGULATION_OF_HISTONE_H3_K4_METHYLATION	GOBP_REGULATION_OF_HISTONE_H3_K4_METHYLATION	26	0.604704	1.87512	0.00489764	0.0941356	0.0850535	1534	tags=19%, list=8%, signal=18%	GCG/CTCFL/GATA3/DNMT3B/BRCA1
HP_AORTIC_ROOT_ANEURYSM	HP_AORTIC_ROOT_ANEURYSM	62	0.477191	1.72084	0.00491148	0.0942037	0.0851151	2904	tags=31%, list=16%, signal=26%	MFAP5/FBN2/COL1A1/COL5A2/COL5A1/COL3A1/COL1A2/TPM2/LOX/SLC2A10/LMNA/SMAD3/CHST3/AEBP1/TGFB2/FBN1/GANAB/TRMT1/TANC2
GOMF_STRUCTURAL_CONSTITUENT_OF_NUCLEAR_PORE	GOMF_STRUCTURAL_CONSTITUENT_OF_NUCLEAR_PORE	24	0.601886	1.83209	0.00492915	0.0943448	0.0852426	5960	tags=75%, list=32%, signal=51%	NDC1/NUP62CL/NUP153/NUP85/NUP62/NUP155/NUP188/NUP107/NUP205/NUP54/UPF3B/NUTF2/POM121C/TPR/NUP88/NUP35/NUP58/POM121
GOCC_ATPASE_DEPENDENT_TRANSMEMBRANE_TRANSPORT_COMPLEX	GOCC_ATPASE_DEPENDENT_TRANSMEMBRANE_TRANSPORT_COMPLEX	12	-0.804023	-1.68251	0.00495961	0.0945952	0.0854688	2286	tags=42%, list=12%, signal=37%	ATP1A3/FXYD1/FXYD4/ATP1B2/ATP4B
HP_ABNORMALITY_OF_THE_NASOLABIAL_REGION	HP_ABNORMALITY_OF_THE_NASOLABIAL_REGION	13	0.727978	1.85634	0.00496939	0.0945952	0.0854688	728	tags=23%, list=4%, signal=22%	MYBPC1/TNNI2/DSE
GOBP_LENS_DEVELOPMENT_IN_CAMERA_TYPE_EYE	GOBP_LENS_DEVELOPMENT_IN_CAMERA_TYPE_EYE	58	0.477851	1.70116	0.00497325	0.0945952	0.0854688	2437	tags=28%, list=13%, signal=24%	WNT7A/GATA3/BCAR3/EPHA2/SLC7A11/SLITRK6/SPRED3/FGF2/TMOD1/NECTIN1/SMAD3/BIRC7/SOX11/BMP4/CDK4/SIX5
GOBP_NEGATIVE_REGULATION_OF_PROTEIN_KINASE_B_SIGNALING	GOBP_NEGATIVE_REGULATION_OF_PROTEIN_KINASE_B_SIGNALING	43	0.512877	1.74416	0.00500967	0.0950903	0.0859161	1224	tags=16%, list=7%, signal=15%	MSTN/HLA-G/EPHA2/XDH/TRIB3/KLF4/GPER1
HP_ABNORMALITY_OF_THE_ZYGOMATIC_BONE	HP_ABNORMALITY_OF_THE_ZYGOMATIC_BONE	206	0.32757	1.36162	0.00504106	0.0954879	0.0862753	3631	tags=33%, list=20%, signal=26%	NDP/COL11A2/COL11A1/CCBE1/GPC6/COL1A1/TFAP2A/CCDC8/ADAMTSL4/TWIST1/KIF7/TONSL/BUB1B/DNMT3B/FLNA/KIF1A/TWIST2/TBX1/ERF/LRP4/SERPINH1/PLOD3/FLNB/BLM/SLC2A10/LMNA/NECTIN1/SLC6A8/FAM20C/DVL1/SMAD3/TCOF1/BMP2/SEC23A/KRAS/SATB2/SCARF2/NBN/BMP4/NOTCH3/CLIP2/CANT1/POLE/RAB23/FOXC1/EFTUD2/PYCR1/FBN1/HSPG2/ROR2/CRKL/CNOT3/ACSL4/CUL7/XRCC4/ESCO2/SNRPB/RUNX2/COL9A3/COMT/LOXL3/USB1/CDH11/GTF2IRD1/LRPPRC/RDH11…
HP_ABNORMAL_MITRAL_VALVE_MORPHOLOGY	HP_ABNORMAL_MITRAL_VALVE_MORPHOLOGY	98	0.387622	1.5062	0.00514019	0.0971644	0.0877901	2935	tags=31%, list=16%, signal=26%	MFAP5/FBN2/MMP14/COL1A1/COL5A2/COL5A1/COL3A1/DSE/ZNF469/COL1A2/ENPP1/TPM2/FLNA/PLOD1/HGD/LMNA/PTPN11/SMAD3/MMP2/CHST3/AEBP1/KRAS/TGFB2/GJA1/CLIP2/FBN1/SACS/DZIP1/GANAB/WASHC5
GOMF_NUCLEOTIDE_RECEPTOR_ACTIVITY	GOMF_NUCLEOTIDE_RECEPTOR_ACTIVITY	17	-0.746394	-1.68179	0.00520103	0.0977139	0.0882866	2047	tags=59%, list=11%, signal=52%	GPR34/P2RX7/P2RY12/P2RX5/P2RY13/P2RY14/P2RX1/P2RY8/P2RY10/GPR171
HP_GASTROINTESTINAL_STROMA_TUMOR	HP_GASTROINTESTINAL_STROMA_TUMOR	17	-0.746697	-1.68247	0.00520103	0.0977139	0.0882866	1521	tags=53%, list=8%, signal=49%	CD81/PDGFRA/TNFSF12/ICOS/TNFRSF13C/KIT/CD19/CR2/MS4A1
GOBP_LYMPHOCYTE_ACTIVATION_INVOLVED_IN_IMMUNE_RESPONSE	GOBP_LYMPHOCYTE_ACTIVATION_INVOLVED_IN_IMMUNE_RESPONSE	156	-0.485725	-1.41681	0.0052013	0.0977139	0.0882866	3415	tags=31%, list=18%, signal=26%	CD81/DOCK11/PTK2B/TNFSF13/NLRP3/SEMA4A/TNFSF18/PGLYRP3/PRKCZ/TMEM98/IL6R/FOXP3/GPR183/IL12RB1/LILRB1/TLR4/TBX21/FCGR2B/APBB1IP/MFNG/PLCL2/DOCK10/RORA/HLA-DRB1/RORC/CD74/PLCG2/CD244/HLA-DRA/HLA-DMB/CORO1A/FGL2/EOMES/SPN/CR1/ITM2A/PTPRC/CD28/CD180/ITGAL/POU2AF1/SLAMF6/LY9/CD1C/GAPT/CD40LG/IRF4/CD19/CCL19
HP_HYPERHIDROSIS	HP_HYPERHIDROSIS	107	0.400858	1.58884	0.00523859	0.0979229	0.0884754	1732	tags=23%, list=9%, signal=21%	LAMA3/LAMC2/HNF4A/KRT14/BIRC3/DSG1/COL17A1/ITGB4/LAMB3/H19/KRT17/WNT10A/COL6A1/CLCF1/COL6A2/DST/GABRA3/PRNP/KIF1A/KRT6A/KRT16/KRT6B/KRT5/COL6A3/BCL10
GOBP_INNER_DYNEIN_ARM_ASSEMBLY	GOBP_INNER_DYNEIN_ARM_ASSEMBLY	11	-0.790589	-1.6099	0.00524418	0.0979229	0.0884754	1859	tags=73%, list=10%, signal=65%	CCDC40/CCDC39/DNAH1/TEKT2/ZMYND10/CFAP73/DNAAF1/CFAP100
HP_APLASIA_HYPOPLASIA_OF_THE_UVULA	HP_APLASIA_HYPOPLASIA_OF_THE_UVULA	25	0.633887	1.95681	0.00524453	0.0979229	0.0884754	3484	tags=56%, list=19%, signal=46%	RAD51/BRCA1/FANCA/FANCD2/XRCC2/FANCI/BRIP1/NXN/FANCE/BRCA2/ROR2/RFWD3/UBE2T/FANCB
GOBP_REGULATION_OF_SPINDLE_ORGANIZATION	GOBP_REGULATION_OF_SPINDLE_ORGANIZATION	38	0.549226	1.84216	0.00526863	0.0981725	0.088701	3499	tags=42%, list=19%, signal=34%	HSPA1A/HSPA1B/PLK1/TPX2/SPAG5/FSD1/TACC3/RCC1/CHMP4C/BORA/PSRC1/GPSM2/CHMP1A/NUP62/DYNC1H1/GNAI1
HP_SYNOSTOSIS_INVOLVING_BONES_OF_THE_HAND	HP_SYNOSTOSIS_INVOLVING_BONES_OF_THE_HAND	35	0.579586	1.89381	0.00529379	0.0982906	0.0888076	3372	tags=43%, list=18%, signal=35%	COL11A2/SMOC1/TWIST1/RECQL4/SALL4/FLNA/HOXD13/LRP4/FLNB/CHSY1/NXN/ROR2/EVC2/ESCO2/ANAPC1
GOBP_AMMONIUM_ION_METABOLIC_PROCESS	GOBP_AMMONIUM_ION_METABOLIC_PROCESS	17	-0.745697	-1.68022	0.00529645	0.0982906	0.0888076	2674	tags=53%, list=14%, signal=45%	SARDH/HNMT/PDE1B/DDC/HDC/BTBD9/SLC22A3/RNF180/TPH1
HP_ABNORMAL_RESPIRATORY_MOTILE_CILIUM_MORPHOLOGY	HP_ABNORMAL_RESPIRATORY_MOTILE_CILIUM_MORPHOLOGY	19	-0.721125	-1.64572	0.00531007	0.0983438	0.0888557	3614	tags=68%, list=20%, signal=55%	ARMC2/DNAAF3/CFAP300/CCDC40/CCDC39/RSPH9/CCDC114/CCDC151/DNAJB13/ZMYND10/RSPH4A/DNAAF1/DNAI1
GOCC_LAMININ_COMPLEX	GOCC_LAMININ_COMPLEX	10	0.781715	1.8599	0.00534437	0.098779	0.089249	716	tags=60%, list=4%, signal=58%	LAMA3/LAMC2/LAMB3/LAMA1/LAMB1/LAMA5
HP_PALMOPLANTAR_HYPERHIDROSIS	HP_PALMOPLANTAR_HYPERHIDROSIS	10	0.7808	1.85773	0.00540994	0.0997894	0.0901619	3469	tags=70%, list=19%, signal=57%	KRT17/WNT10A/KRT6A/KRT16/KRT6B/PERP/CTSB
GOCC_CONDENSED_NUCLEAR_CHROMOSOME	GOCC_CONDENSED_NUCLEAR_CHROMOSOME	63	0.478071	1.69735	0.0054311	0.0999781	0.0903324	3552	tags=44%, list=19%, signal=36%	HSPA2/PLK1/BUB1B/SMC1B/CHEK1/CCNB1/BUB1/NEK2/INCENP/BLM/CENPA/RAD51/P3H4/NDC80/BRCA1/CENPK/RCC1/CENPO/TUBG1/BRCA2/RNF212/RRS1/SYCP2/NUF2/CHMP1A/BRD4/LRPPRC/SUV39H1
GOMF_EXTRACELLULAR_MATRIX_STRUCTURAL_CONSTITUENT_CONFERRING_TENSILE_STRENGTH	GOMF_EXTRACELLULAR_MATRIX_STRUCTURAL_CONSTITUENT_CONFERRING_TENSILE_STRENGTH	38	0.545402	1.82933	0.00544723	0.10002	0.0903705	1698	tags=58%, list=9%, signal=53%	COL7A1/COL5A3/COL17A1/COL11A2/COL11A1/COL12A1/COL1A1/COL5A2/COL6A1/COL5A1/COL6A2/COL3A1/COL1A2/COL16A1/COL4A2/COL15A1/COL4A1/COL23A1/COL4A5/COL4A6/COL10A1/COL6A3
HP_CUTANEOUS_CYST	HP_CUTANEOUS_CYST	16	0.696001	1.87733	0.00545526	0.10002	0.0903705	2508	tags=50%, list=14%, signal=43%	MSX2/KRT17/TFAP2A/KRT6A/KRT16/KRT6B/VANGL1/CTNND1
GOBP_REGULATION_OF_ERBB_SIGNALING_PATHWAY	GOBP_REGULATION_OF_ERBB_SIGNALING_PATHWAY	89	0.41262	1.53677	0.00553002	0.100742	0.0910223	1823	tags=22%, list=10%, signal=20%	EREG/AGT/EGFR/ERRFI1/AREG/BCAR3/EPGN/AFAP1L2/PLAUR/CBLC/GPER1/TGFA/ERBB2/NEURL1/HGS/HBEGF/HAP1/GPRC5A/PTK6/ADAM17
GOBP_POSITIVE_REGULATION_OF_CELL_KILLING	GOBP_POSITIVE_REGULATION_OF_CELL_KILLING	50	-0.596427	-1.56588	0.00554043	0.100742	0.0910223	2933	tags=44%, list=16%, signal=37%	VAV1/SYK/IL18RAP/TYROBP/CD1A/IL12RB1/HLA-DRB1/RASGRP1/HLA-DRA/CRTAM/CADM1/CD1D/NOS2/PTPRC/CD1E/SH2D1A/SLAMF6/CD1B/CD1C/NCR3/STAP1/FCER2
GOBP_DNA_METHYLATION_INVOLVED_IN_GAMETE_GENERATION	GOBP_DNA_METHYLATION_INVOLVED_IN_GAMETE_GENERATION	11	0.747802	1.81549	0.00554158	0.100742	0.0910223	689	tags=27%, list=4%, signal=26%	CTCFL/MAEL/TDRD12
GOMF_EXTRACELLULAR_MATRIX_STRUCTURAL_CONSTITUENT	GOMF_EXTRACELLULAR_MATRIX_STRUCTURAL_CONSTITUENT	139	0.360998	1.43069	0.00554415	0.100742	0.0910223	1761	tags=42%, list=10%, signal=38%	MFAP5/FGA/VTN/LAMA3/LAMC2/MUC5AC/COL7A1/COL5A3/COL17A1/COL11A2/TGFBI/LAMB3/COL11A1/LAMA1/FBN2/COL12A1/COL1A1/COL5A2/COL6A1/FN1/COL22A1/TINAGL1/COL5A1/COL6A2/COL3A1/SRPX/LAMB1/LAMA5/POSTN/AGRN/COL1A2/COL16A1/THBS2/COL4A2/THBS1/COL15A1/TFPI2/TNC/COL4A1/CTHRC1/PXDN/NID2/THSD4/ASPN/COL23A1/COL4A5/SRPX2/MXRA5/COL4A6/FGG/EDIL3/COL10A1/MFAP2/LTBP1/FGB/COL6A3/NID1/LAMC1
GOMF_ION_TRANSMEMBRANE_TRANSPORTER_ACTIVITY_PHOSPHORYLATIVE_MECHANISM	GOMF_ION_TRANSMEMBRANE_TRANSPORTER_ACTIVITY_PHOSPHORYLATIVE_MECHANISM	11	-0.789224	-1.60712	0.00554966	0.100742	0.0910223	2011	tags=27%, list=11%, signal=24%	ABCC4/ATP2A3/ATP4B
HP_ABNORMAL_PATELLA_MORPHOLOGY	HP_ABNORMAL_PATELLA_MORPHOLOGY	86	0.422105	1.54322	0.00561676	0.101758	0.0919403	3537	tags=36%, list=19%, signal=29%	WNT7A/FBN2/COL12A1/COL1A1/COL5A2/COL5A1/CDC6/ORC1/RECQL4/FKBP10/FLNA/CDC45/PLOD1/CDT1/TBX1/FLNB/CHST11/SOX11/ORC6/CLIP2/CANT1/RAB23/PKDCC/ESCO2/SMARCD1/COL9A3/COMT/ANAPC1/EXOC6B/MAP1B/GTF2IRD1
HP_BRITTLE_HAIR	HP_BRITTLE_HAIR	36	0.562495	1.8452	0.00563953	0.101969	0.0921307	2676	tags=36%, list=14%, signal=31%	KRT81/CDH3/HEPHL1/KRT86/NECTIN1/SEC23A/KRAS/ATAD3A/PORCN/GJA1/ERCC2/ST14/LIPH
GOBP_CYTOKINESIS	GOBP_CYTOKINESIS	134	0.368868	1.47831	0.00567383	0.102386	0.0925082	3182	tags=31%, list=17%, signal=26%	ANLN/ESPL1/KIF14/KIF4A/AURKA/PLK1/CDC6/KIF23/PLK4/AURKB/PRC1/E2F8/CEP55/FSD1/E2F7/KIF20A/MYH9/INCENP/MYO19/CENPA/KIF20B/RTKN/RHOC/PLK2/RACGAP1/ECT2/BCL2L1/CHMP4C/NUSAP1/BRCA2/RAB35/RASA1/TMEM250/CKAP2/CALM3/WASHC5/GIT1/CUL7/CDC25B/CHMP1A/NUP62
GOBP_SECONDARY_PALATE_DEVELOPMENT	GOBP_SECONDARY_PALATE_DEVELOPMENT	24	0.593446	1.8064	0.00575834	0.103707	0.0937012	2498	tags=38%, list=14%, signal=32%	WNT7A/COL11A2/JAG2/TBX1/ITGB6/SOX11/TGFB2/ITGB8/WNT3A
GOBP_LENS_FIBER_CELL_DIFFERENTIATION	GOBP_LENS_FIBER_CELL_DIFFERENTIATION	26	0.593781	1.84125	0.00577047	0.103721	0.0937141	1789	tags=27%, list=10%, signal=24%	WNT7A/EPHA2/SLC7A11/SPRED3/FGF2/TMOD1/SMAD3
GOBP_NEGATIVE_REGULATION_OF_CHONDROCYTE_DIFFERENTIATION	GOBP_NEGATIVE_REGULATION_OF_CHONDROCYTE_DIFFERENTIATION	18	0.686547	1.93124	0.0057948	0.103798	0.0937838	2166	tags=56%, list=12%, signal=49%	PTHLH/SNAI2/GREM1/ADAMTS12/RFLNA/RARG/SOX9/ADAMTS7/PTPN11/BMP4
GOBP_SISTER_CHROMATID_COHESION	GOBP_SISTER_CHROMATID_COHESION	56	0.47021	1.62699	0.00579745	0.103798	0.0937838	2372	tags=27%, list=13%, signal=23%	DDX11/ESPL1/CDCA5/CDC20/PLK1/SGO1/BUB1B/SMC1B/BUB1/HASPIN/DSCC1/FEN1/SGO2/DDX12P/SLF1
GOBP_NEGATIVE_REGULATION_OF_ERBB_SIGNALING_PATHWAY	GOBP_NEGATIVE_REGULATION_OF_ERBB_SIGNALING_PATHWAY	50	0.516245	1.80562	0.00582395	0.103884	0.0938612	2416	tags=26%, list=13%, signal=23%	EREG/EGFR/ERRFI1/AREG/EPGN/CBLC/TGFA/ERBB2/HGS/HBEGF/GPRC5A/RNF126/PTPN12
HP_EAR_PAIN	HP_EAR_PAIN	14	0.732973	1.91287	0.00582494	0.103884	0.0938612	1674	tags=36%, list=9%, signal=33%	KRT17/PDGFB/KRT6A/KRT16/KRT6B
HP_ABSENT_FOREARM_BONE	HP_ABSENT_FOREARM_BONE	24	0.592297	1.8029	0.00585047	0.104136	0.0940891	3484	tags=54%, list=19%, signal=44%	WNT7A/GLI3/RECQL4/SALL4/FLNB/TRIO/FANCA/FANCD2/FANCE/CHN1/TBX3/ESCO2/FANCB
GOBP_OVULATION_CYCLE_PROCESS	GOBP_OVULATION_CYCLE_PROCESS	34	0.553698	1.80593	0.00586869	0.104258	0.0941989	409	tags=12%, list=2%, signal=12%	MSTN/EREG/PTPRN/INHBA
GOBP_PRI_MIRNA_TRANSCRIPTION_BY_RNA_POLYMERASE_II	GOBP_PRI_MIRNA_TRANSCRIPTION_BY_RNA_POLYMERASE_II	49	0.515682	1.76724	0.00588809	0.1044	0.0943272	2537	tags=41%, list=14%, signal=35%	FOSL1/GATA3/NGFR/PDGFB/TNF/KLF4/SOX9/FGF2/APLN/PPARD/PPARG/HIF1A/SMAD3/BMP2/TGFB2/BMP4/SRF/TEAD1/KLF5/EGR1
HP_EPIDERMAL_ACANTHOSIS	HP_EPIDERMAL_ACANTHOSIS	35	0.577336	1.88646	0.00594442	0.105014	0.094882	3734	tags=54%, list=20%, signal=43%	DSG1/GJB3/EGFR/NIPAL4/WNT10A/CARD14/DSP/ENPP1/JUP/CLDN1/GJA1/ATP2A2/TGM1/ALOX12B/CAST/SERPINB8/AAGAB/CIB1/IL36RN
GOBP_ESTABLISHMENT_OF_TISSUE_POLARITY	GOBP_ESTABLISHMENT_OF_TISSUE_POLARITY	116	0.374079	1.50683	0.00594784	0.105014	0.094882	3438	tags=30%, list=19%, signal=25%	RSPO3/WNT7A/DKK1/NKD1/GPC6/CELSR3/DACT1/CTHRC1/SAPCD2/DVL1/AP2B1/AP2A1/PSMD1/TIAM1/VANGL1/PSMA1/PSMD11/DVL2/CELSR2/ROR2/SMURF1/PSMD3/PSMD9/PSME3/PSMC1/PSMD7/PSMB5/INTU/CELSR1/PLEKHA4/PSMB2/WDR1/SFRP2/PFN1/PSMC5
GOBP_REGULATION_OF_CELLULAR_RESPONSE_TO_HEAT	GOBP_REGULATION_OF_CELLULAR_RESPONSE_TO_HEAT	75	0.43962	1.58821	0.00595716	0.105014	0.094882	5433	tags=55%, list=29%, signal=39%	HSPA1A/HSPA1B/IER5/DNAJB1/BAG2/FKBP4/NDC1/BAG3/HSF1/NUP37/HSP90AB1/RPTOR/NUP153/AKT1S1/HSP90AA1/DNAJC2/NUP85/NUP62/CHORDC1/AAAS/PTGES3/NUP155/NUP188/YWHAE/NUP107/NUP205/RAE1/NUP54/MTOR/BAG5/HSPH1/RPA1/HSPA8/DNAJB6/DNAJC7/POM121C/EP300/RPA3/TPR/SEH1L/NUP50
HP_PILI_TORTI	HP_PILI_TORTI	11	0.743426	1.80487	0.00601754	0.10568	0.0954842	3561	tags=73%, list=19%, signal=59%	CDH3/HEPHL1/LMNA/NECTIN1/HR/ST14/NECTIN4/BCS1L
GOBP_T_CELL_SELECTION	GOBP_T_CELL_SELECTION	45	-0.613251	-1.58456	0.00601807	0.10568	0.0954842	2836	tags=56%, list=15%, signal=47%	TNFSF18/SYK/BCL2/IL6R/SHH/CD4/FOXP3/IL12RB1/TBX21/CD74/DOCK2/ZAP70/CD1D/THEMIS/SPN/TOX/CD3D/CD3E/PTPRC/CD28/CD3G/SLAMF6/LY9/CCR7/IRF4
GOCC_DESMOSOME	GOCC_DESMOSOME	22	0.6509	1.93378	0.00604081	0.105824	0.0956142	3263	tags=50%, list=18%, signal=41%	PKP2/DSG1/DSG2/PKP3/DSP/DSC2/B4GALT1/JUP/PPL/DSC3/PERP
GOMF_DNA_DEPENDENT_ATPASE_ACTIVITY	GOMF_DNA_DEPENDENT_ATPASE_ACTIVITY	48	0.492743	1.70921	0.00604939	0.105824	0.0956142	3426	tags=35%, list=19%, signal=29%	DDX11/BLM/RAD54L/RAD51/TOP2A/XRCC2/DSCC1/CHTF18/IGHMBP2/RFC3/ERCC6L/XRCC3/TTF2/SMARCA1/RAD54B/RFC5/XRCC5
GOBP_DNA_UNWINDING_INVOLVED_IN_DNA_REPLICATION	GOBP_DNA_UNWINDING_INVOLVED_IN_DNA_REPLICATION	15	0.722695	1.93804	0.00607927	0.106144	0.0959029	3013	tags=67%, list=16%, signal=56%	HMGA1/RECQL4/RECQL/BLM/RAD51/MCM4/MCM7/TWNK/MCM2/MCM6
HP_APLASIA_HYPOPLASIA_OF_THE_ULNA	HP_APLASIA_HYPOPLASIA_OF_THE_ULNA	59	0.491754	1.77247	0.00621199	0.108254	0.09781	3484	tags=44%, list=19%, signal=36%	WNT7A/JAG1/CCDC8/RECQL4/SALL4/LRP4/FLNB/RAD51/BRCA1/FANCA/FANCD2/XRCC2/FANCI/CHST3/BRIP1/SCARF2/EXT1/FANCE/BRCA2/TBX3/CUL7/ESCO2/RFWD3/UBE2T/EXOC6B/FANCB
HP_ULNAR_BOWING	HP_ULNAR_BOWING	10	0.774159	1.84193	0.00626241	0.108925	0.0984164	2045	tags=60%, list=11%, signal=53%	COL11A1/MMP13/RECQL4/FLNA/CHST3/SCARF2
GOBP_NEGATIVE_REGULATION_OF_KERATINOCYTE_PROLIFERATION	GOBP_NEGATIVE_REGULATION_OF_KERATINOCYTE_PROLIFERATION	13	0.720672	1.83771	0.00627519	0.108941	0.0984302	3127	tags=54%, list=17%, signal=45%	CD109/SNAI2/SFN/EPPK1/MED1/INTU/PTPRK
HP_CARPAL_SYNOSTOSIS	HP_CARPAL_SYNOSTOSIS	28	0.595734	1.87257	0.00629326	0.109047	0.0985267	3136	tags=46%, list=17%, signal=39%	COL11A2/SMOC1/RECQL4/SALL4/FLNA/HOXD13/LRP4/FLNB/CHSY1/NXN/ROR2/EVC2/ESCO2
GOBP_REGULATION_OF_MUSCLE_SYSTEM_PROCESS	GOBP_REGULATION_OF_MUSCLE_SYSTEM_PROCESS	168	0.341795	1.38971	0.0063463	0.10965	0.0990714	1955	tags=23%, list=11%, signal=21%	MSTN/MYBPH/SPX/TNNT3/SSTR2/STC1/PKP2/AGT/ERRFI1/TNNT1/TNNI2/CAV1/SPHK1/NOS1/G6PD/FBXO32/ADRA1B/DSG2/TNNI3/OXTR/RGS2/TNNT2/DSP/ZC3H12A/DSC2/KLF4/GPER1/ITGA2/CTTN/LMNA/ENO1/TNFRSF1A/EDN2/DAPK3/SMAD3/EDN1/ADRA2C/FKBP1B/JUP
GOBP_REGULATION_OF_ANTIGEN_PROCESSING_AND_PRESENTATION	GOBP_REGULATION_OF_ANTIGEN_PROCESSING_AND_PRESENTATION	20	-0.726197	-1.67893	0.00635203	0.10965	0.0990714	2067	tags=50%, list=11%, signal=44%	NOD1/TREM2/FCGR2B/WAS/CD74/FGL2/HLA-DOA/HLA-DOB/CCR7/CCL19
HP_ABNORMALITY_ON_PULMONARY_FUNCTION_TESTING	HP_ABNORMALITY_ON_PULMONARY_FUNCTION_TESTING	103	-0.523983	-1.48825	0.00637458	0.10972	0.0991339	3989	tags=37%, list=22%, signal=29%	PRKCD/NDUFAF6/MT-TL1/ENG/ITGA7/CD81/CHRNA1/NLRP3/ACP5/CSF2RB/TNFSF12/AK9/MESP2/PIEZO2/CTLA4/PTPN22/MUC5B/SGCG/ABCC6/HLA-DRB1/SCNN1G/ICOS/DNASE1L3/SFTPA2/SLC34A2/HLA-DPA1/HLA-DPB1/IKZF1/SYNE1/TNFRSF13C/SCNN1B/CFTR/DLK1/RNU4ATAC/SFTPC/CD19/CR2/MS4A1
GOBP_POSITIVE_REGULATION_OF_ALPHA_BETA_T_CELL_ACTIVATION	GOBP_POSITIVE_REGULATION_OF_ALPHA_BETA_T_CELL_ACTIVATION	61	-0.567817	-1.52676	0.00638142	0.10972	0.0991339	3415	tags=41%, list=18%, signal=34%	CD81/EBI3/ITPKB/NLRP3/SYK/PRKCZ/SHH/CD83/PRKCQ/LILRB4/FOXP3/IL12RB1/PTPN22/HLA-DRB1/NCKAP1L/HLA-DRA/ZAP70/RASAL3/ZBTB16/CD3E/PTPRC/SASH3/CD28/CCR2/CCL19
GOBP_PROTEIN_REFOLDING	GOBP_PROTEIN_REFOLDING	23	0.605414	1.83492	0.00639201	0.10972	0.0991339	1892	tags=26%, list=10%, signal=23%	HSPA6/HSPA1A/HSPA1B/HSPA2/HSPD1/FKBP1B
GOBP_COLLAGEN_BIOSYNTHETIC_PROCESS	GOBP_COLLAGEN_BIOSYNTHETIC_PROCESS	40	0.5206	1.74181	0.00646217	0.110576	0.0999079	2166	tags=38%, list=12%, signal=33%	NPPC/ERRFI1/COL1A1/SCX/COL5A1/RCN3/ITGA2/SERPINH1/PPARD/P3H4/LARP6/PPARG/IL6/P3H3/BMP4
GOBP_MRNA_5_SPLICE_SITE_RECOGNITION	GOBP_MRNA_5_SPLICE_SITE_RECOGNITION	11	-0.785032	-1.59858	0.00646609	0.110576	0.0999079	1686	tags=36%, list=9%, signal=33%	RNVU1-15/RNU4ATAC/RNU6ATAC/RNVU1-7
GOBP_MOTILE_CILIUM_ASSEMBLY	GOBP_MOTILE_CILIUM_ASSEMBLY	20	-0.724899	-1.67593	0.00654023	0.111635	0.100865	3328	tags=60%, list=18%, signal=49%	DNAAF3/BBOF1/CCDC40/SPATA6/IFT57/CCDC39/RSPH9/FOXJ1/ZMYND10/CFAP43/DNAAF1/CFAP221
GOMF_EXTRACELLULAR_MATRIX_STRUCTURAL_CONSTITUENT_CONFERRING_COMPRESSION_RESISTANCE	GOMF_EXTRACELLULAR_MATRIX_STRUCTURAL_CONSTITUENT_CONFERRING_COMPRESSION_RESISTANCE	14	-0.772413	-1.66544	0.00661112	0.112388	0.101545	356	tags=43%, list=2%, signal=42%	CHADL/PRELP/PODN/OGN/PRG4/STATH
GOBP_EPIBOLY	GOBP_EPIBOLY	32	0.57346	1.87065	0.00661326	0.112388	0.101545	2822	tags=44%, list=15%, signal=37%	WNT7A/ITGA5/FERMT1/COL5A1/PHLDB2/AJUBA/FLNA/RHOC/HBEGF/ADAM17/MEGF8/MMP12/MRTFA/MIR221
HP_OSTEOPOROSIS	HP_OSTEOPOROSIS	212	0.325957	1.3239	0.0066212	0.112388	0.101545	2597	tags=24%, list=14%, signal=21%	ALB/LAMA3/LAMC2/DKK1/COL7A1/MMP1/LAMB3/PYGL/MMP14/CYP11A1/PLOD2/COL1A1/OCA2/KISS1R/BMP1/ZNF469/GPR35/COL1A2/TONSL/RECQL4/IL17RD/ADAMTS2/CAVIN1/FKBP10/PDLIM4/SOX9/PLOD1/DHX37/BNC1/LMNA/SMAD3/MMP2/BMP2/CHST3/POLD1/AEBP1/PSMC3IP/TWNK/SPARC/SPIB/DUSP6/CLIP2/CANT1/NSD2/GALNS/PYCR1/ZFPM2/WNT3A/SRC/HSPG2
GOBP_DNA_REPLICATION_INDEPENDENT_NUCLEOSOME_ORGANIZATION	GOBP_DNA_REPLICATION_INDEPENDENT_NUCLEOSOME_ORGANIZATION	38	0.537866	1.80406	0.0066408	0.112462	0.101612	3991	tags=53%, list=22%, signal=41%	HJURP/CENPI/CENPA/CENPK/MIS18A/KNL1/CENPO/OIP5/CENPH/CENPU/IPO4/CENPW/SUPT16H/RUVBL1/ASF1B/NASP/CENPN/HAT1/CENPM/NPM1
GOBP_EAR_MORPHOGENESIS	GOBP_EAR_MORPHOGENESIS	83	0.429264	1.57599	0.00665011	0.112462	0.101612	1996	tags=28%, list=11%, signal=25%	FOXI1/GATA3/PAX8/COL11A1/EYA1/EPHB2/TFAP2A/TWIST1/SLITRK6/TCAP/SOX9/TBX1/HOXA1/CTHRC1/OSR2/NTN1/TBX18/ATP6V1B1/PRRX1/DVL1/EDN1/MSX1/USH1C
GOBP_MITOTIC_CHROMOSOME_CONDENSATION	GOBP_MITOTIC_CHROMOSOME_CONDENSATION	14	0.724438	1.89059	0.0066625	0.112464	0.101613	4706	tags=79%, list=25%, signal=59%	CDCA5/NCAPG/NCAPH/NCAPD2/NUSAP1/NCAPD3/CHMP1A/PHF13/AKAP8L/SMC2/TENT4A
GOBP_NEGATIVE_REGULATION_OF_CANONICAL_WNT_SIGNALING_PATHWAY	GOBP_NEGATIVE_REGULATION_OF_CANONICAL_WNT_SIGNALING_PATHWAY	159	0.350537	1.41785	0.00668703	0.112614	0.101749	3319	tags=26%, list=18%, signal=21%	IGFBP1/DKK4/DKK1/NOTUM/NKD1/KREMEN2/CAV1/GLI3/FERMT1/SNAI2/IGFBP6/GREM1/DACT1/SOX9/LRP4/CTHRC1/TBX18/DVL1/BMP2/DDIT3/PSMD1/PSMA1/PSMD11/DVL2/CTNND1/EGR1/RUVBL2/LATS2/ROR2/IGFBP2/PSMD3/PSMD9/PSME3/PSMC1/PSMD7/MCC/PSMB5/TLE1/PSMB2/SFRP2/GSK3A
GOBP_CHROMOSOME_CONDENSATION	GOBP_CHROMOSOME_CONDENSATION	28	0.590101	1.85486	0.00669602	0.112614	0.101749	2373	tags=43%, list=13%, signal=37%	HMGA2/CDCA5/NCAPG/CCNB1/NCAPH/GPER1/INCENP/TOP2A/NCAPD2/NCAPG2/NUSAP1/NCAPD3
GOBP_CHROMATIN_MEDIATED_MAINTENANCE_OF_TRANSCRIPTION	GOBP_CHROMATIN_MEDIATED_MAINTENANCE_OF_TRANSCRIPTION	12	0.751174	1.86101	0.00672321	0.112864	0.101975	3392	tags=58%, list=18%, signal=48%	PADI2/CHEK1/CDCA4/ZMIZ2/SERTAD1/SMARCD1/SERTAD2
GOBP_CARTILAGE_DEVELOPMENT_INVOLVED_IN_ENDOCHONDRAL_BONE_MORPHOGENESIS	GOBP_CARTILAGE_DEVELOPMENT_INVOLVED_IN_ENDOCHONDRAL_BONE_MORPHOGENESIS	23	0.603609	1.82945	0.00674467	0.113016	0.102113	1274	tags=35%, list=7%, signal=32%	NPPC/STC1/COL1A1/TSKU/SHOX2/RARG/SOX9/SERPINH1
HP_EMPHYSEMA	HP_EMPHYSEMA	47	-0.603894	-1.57583	0.00679377	0.113488	0.102539	1843	tags=34%, list=10%, signal=31%	FBLN5/TNFSF12/SPINK5/ELN/HLA-DRB1/SCNN1G/ICOS/DNASE1L3/RHOH/TNFRSF13C/SCNN1B/MGP/CFTR/CD19/CR2/MS4A1
GOBP_SECOND_MESSENGER_MEDIATED_SIGNALING	GOBP_SECOND_MESSENGER_MEDIATED_SIGNALING	230	-0.460155	-1.36511	0.00679764	0.113488	0.102539	3766	tags=36%, list=20%, signal=29%	BST1/APLNR/ATP1B1/DEFB1/GSTM2/PPP1R9A/PPP3CC/PDK2/CCR1/RAPGEF3/SELENOK/LAT2/ITPR2/PTK2B/DDAH1/RUNDC3A/SLC8A1/MGRN1/APOE/SYK/AGTR1/GUCY1A1/TMBIM4/CLIC2/ITPR1/CCRL2/GUCY1A2/FFAR4/CD4/CMKLR1/EDN3/NFATC2/SLA2/TREM2/P2RX7/PLN/PDE3B/PLCE1/EDNRB/NPR1/AQP1/PDE7B/P2RY12/PLEK/KDR/GIPR/PTGFR/BHLHA15/CCR8/RGN/PRKAR2B/MYOZ1/PLCG2/CXCR4/CCR5/P2RX5/CXCR3/LRRK2/CXCR6/NOS3/ZAP70/NDNF/TMEM100/NOS2/RCAN2/AGTR2/CD3E…
GOBP_ODONTOGENESIS_OF_DENTIN_CONTAINING_TOOTH	GOBP_ODONTOGENESIS_OF_DENTIN_CONTAINING_TOOTH	63	0.47152	1.67409	0.00682621	0.113758	0.102783	2364	tags=37%, list=13%, signal=32%	KLK5/SERPINE1/NGFR/ODAM/WNT10A/GLI3/ADM/FST/LAMA5/JAG2/CA2/TNC/TBX1/LRP4/NECTIN1/ITGB6/FAM20C/CNNM4/BMP2/MSX1/AMTN/BMP4/FOXC1
GOBP_REGULATION_OF_LYMPHOCYTE_MEDIATED_IMMUNITY	GOBP_REGULATION_OF_LYMPHOCYTE_MEDIATED_IMMUNITY	129	-0.50363	-1.4529	0.00688358	0.114505	0.103458	4541	tags=44%, list=25%, signal=34%	FBXO38/NDFIP1/B2M/MR1/HAVCR2/LAG3/IL1R1/C4BPB/AZGP1/TNFRSF1B/HLA-E/SHLD1/C3/CD81/TNFSF13/NLRP3/IL7R/ARRB2/VAV1/PRKCZ/IL18RAP/PIK3R6/LILRB4/CD1A/FOXP3/SUSD4/IL12RB1/LILRB1/TBX21/FCGR2B/SERPINB4/HLA-DRB1/WAS/FOXJ1/RASGRP1/HLA-DRA/CRTAM/CADM1/CD1D/CR1/BTK/PTPRC/SASH3/CD28/AGER/LTA/CD96/CD1E/SH2D1A/SLAMF6/CCR2/CLC/CD1B/CD1C/C4BPA/NCR3/FCER2
HP_RESTRICTIVE_VENTILATORY_DEFECT	HP_RESTRICTIVE_VENTILATORY_DEFECT	68	-0.567629	-1.55157	0.00691019	0.114739	0.103669	3415	tags=43%, list=18%, signal=35%	PRKCD/MT-TL1/ENG/CD81/CHRNA1/NLRP3/ACP5/CSF2RB/TNFSF12/AK9/MESP2/PIEZO2/CTLA4/PTPN22/SGCG/HLA-DRB1/ICOS/DNASE1L3/SLC34A2/HLA-DPA1/HLA-DPB1/IKZF1/SYNE1/TNFRSF13C/DLK1/RNU4ATAC/CD19/CR2/MS4A1
GOBP_REGULATION_OF_PROTEIN_BINDING	GOBP_REGULATION_OF_PROTEIN_BINDING	176	0.3294	1.34536	0.00693955	0.115018	0.103921	2808	tags=26%, list=15%, signal=22%	GCG/VTN/PCSK9/DKK1/CAV1/PDGFB/ID1/PHLDA2/DDX11/AURKA/PLK1/TNFSF11/RIPK2/TRIB3/ANXA2/AURKB/DACT1/LOX/BAG2/CDKN1A/CTHRC1/CSNK1E/NKX3-1/PLK2/TICAM1/UBASH3B/DVL1/SYMPK/CAPRIN2/NES/BMP2/HOXA3/APP/BMP4/TIAM1/HSF1/RAN/HSP90AB1/WNT3A/RUVBL2/SRC/ATP2A2/ACTB/DZIP1/PTPRF/KDM1A
GOCC_CHROMAFFIN_GRANULE	GOCC_CHROMAFFIN_GRANULE	10	-0.802827	-1.59337	0.00696873	0.115293	0.104169	1067	tags=40%, list=6%, signal=38%	CLU/ATP8A1/PENK/CHGA
HP_CHEILITIS	HP_CHEILITIS	16	0.68667	1.85217	0.00699079	0.115449	0.104311	1674	tags=44%, list=9%, signal=40%	KRT17/FERMT1/BLM/KRT6A/TRAF3IP2/KRT16/KRT6B
GOBP_DNA_DEPENDENT_DNA_REPLICATION_MAINTENANCE_OF_FIDELITY	GOBP_DNA_DEPENDENT_DNA_REPLICATION_MAINTENANCE_OF_FIDELITY	44	0.509345	1.76247	0.00701018	0.115561	0.104411	4109	tags=43%, list=22%, signal=34%	DDX11/TONSL/EME1/BLM/RAD51/TRAIP/TIMELESS/ALYREF/POLD1/POLE/BRCA2/TIPIN/ZGRF1/MMS22L/RFWD3/DNA2/PCNA/DONSON/SMARCAL1
GOBP_ENDOCRINE_HORMONE_SECRETION	GOBP_ENDOCRINE_HORMONE_SECRETION	33	0.566781	1.84815	0.00703876	0.115823	0.104649	2278	tags=45%, list=12%, signal=40%	TAC1/GATA3/INHA/AGT/C1QTNF3/INHBA/IL1B/APLN/NKX3-1/INHBB/PTPN11/FOXD1/GAL/GJA1/HCAR2
GOBP_RESPONSE_TO_TOXIC_SUBSTANCE	GOBP_RESPONSE_TO_TOXIC_SUBSTANCE	191	0.332452	1.36855	0.00718689	0.118048	0.106659	1530	tags=14%, list=8%, signal=13%	MT4/ALB/MT1A/ABCC2/CPS1/MT2A/HBE1/PTGES/GUCY2C/H19/TXNRD1/SLC7A11/PTGS2/MT1M/DNMT3B/MT1E/SLC6A14/CCNB1/CDKN1A/ABTB2/PXDN/SRD5A1/RAD51/TYMS/MT1X/GPX8
HP_ABNORMALITY_OF_SKIN_ADNEXA_PHYSIOLOGY	HP_ABNORMALITY_OF_SKIN_ADNEXA_PHYSIOLOGY	163	0.349412	1.41259	0.00720141	0.118075	0.106683	1732	tags=19%, list=9%, signal=17%	LAMA3/LAMC2/HNF4A/KRT14/BIRC3/DSG1/COL17A1/ITGB4/LAMB3/COL11A1/NIPAL4/H19/KRT17/WNT10A/COL6A1/CLCF1/COL6A2/GJB2/DST/GABRA3/PRNP/KIF1A/CST6/LMNB1/KRT6A/NECTIN1/KRT16/KRT6B/KRT5/COL6A3/BCL10
GOMF_VOLTAGE_GATED_ION_CHANNEL_ACTIVITY	GOMF_VOLTAGE_GATED_ION_CHANNEL_ACTIVITY	91	-0.530249	-1.49849	0.00723793	0.118461	0.107032	3492	tags=38%, list=19%, signal=31%	CACNB1/KCNQ3/PTK2B/KCNS3/KCNH2/CLIC2/KCNAB2/LRRC55/KCNAB1/HVCN1/KCNMA1/KCNE4/TMEM37/CNR1/KCNJ5/KCNE3/CYBB/ABCC9/KCNJ11/KCNK3/TSPOAP1/KCND3/KCNQ1/KCNJ8/KCNK5/KCNJ15/CACNG6/KCNA3/CLIC6/CACNA1D/KCNK17/SCN7A/CLIC5/CACNA2D2/LRRC38
GOBP_EPIDERMAL_GROWTH_FACTOR_RECEPTOR_SIGNALING_PATHWAY	GOBP_EPIDERMAL_GROWTH_FACTOR_RECEPTOR_SIGNALING_PATHWAY	117	0.372295	1.4796	0.00730769	0.119389	0.107871	1823	tags=22%, list=10%, signal=20%	FAM83A/EREG/AGT/EGFR/ERRFI1/AREG/BCAR3/GRB7/EPGN/AFAP1L2/PLAUR/FAM83B/CBLC/BCAR1/SHC1/SOX9/GPER1/TGFA/NEURL1/HGS/HBEGF/PTPN11/HAP1/GPRC5A/PTK6/ADAM17
HP_ABNORMALITY_OF_THE_SPLEEN	HP_ABNORMALITY_OF_THE_SPLEEN	449	-0.417024	-1.2651	0.00732462	0.119453	0.107928	3430	tags=24%, list=19%, signal=20%	TBXAS1/CD81/SAMHD1/DNAAF3/SC5D/GPD1/CFAP300/PDGFRA/AGPAT2/STX11/NLRP3/IL7R/HBB/NLRC4/TMEM231/SPEF2/CCDC40/APOE/BCL2/CASP10/TNFSF12/LIPA/ZEB2/FOXF1/ARMC4/CDON/KCNAB2/DNAH5/STAT4/PIK3R1/ASAH1/SETBP1/GPC4/FERMT3/IL2RB/FASLG/HBA2/LRRC56/PSTPIP1/FOXP3/LPIN2/NCF4/DNAH11/OCLN/IL2RG/CYBB/TLR4/HAMP/COX4I2/CCDC65/CTLA4/FUCA1/CCDC39/GYPC/DNAH1/FAT4/HLA-DRB1/RSPH9/FOXJ1/RASGRP1/ICOS/NCKAP1L/DNASE1L3/FMO3/GPI…
GOBP_EMBRYONIC_SKELETAL_SYSTEM_DEVELOPMENT	GOBP_EMBRYONIC_SKELETAL_SYSTEM_DEVELOPMENT	94	0.395789	1.48614	0.00739401	0.120263	0.108661	2316	tags=35%, list=13%, signal=31%	COL11A1/MMP14/HOXD10/FOXC2/MDFI/COL1A1/TFAP2A/GLI3/SCX/TWIST1/HOXD9/SHOX2/MTHFD1L/RBP4/TBX1/SULF2/HOXA1/OSR2/SLC2A10/CHST11/HOXA6/PRRX1/SMAD3/EIF4A3/SOX11/SULF1/SATB2/HOXA3/HOXB7/HOXC6/BMP4/MEGF8/EXT1
HP_ABNORMAL_ANATOMIC_LOCATION_OF_THE_HEART	HP_ABNORMAL_ANATOMIC_LOCATION_OF_THE_HEART	103	-0.51993	-1.47674	0.00740401	0.120263	0.108661	2912	tags=44%, list=16%, signal=37%	ARL3/CCNO/DNAL1/ARL13B/LRRC6/CC2D2A/WDPCP/TTC12/B9D1/LZTFL1/RPGR/NEK8/ZNF423/BCOR/B9D2/DNAAF3/CFAP300/TMEM231/SPEF2/CCDC40/ARMC9/ARMC4/DNAH5/LRRC56/DNAH11/CFAP53/CCDC65/PIEZO2/CCDC39/DNAH1/RSPH9/FOXJ1/CCDC114/CCDC151/TTC25/DNAJB13/GAS2L2/RSPH1/ZMYND10/RSPH4A/DRC1/DNAAF1/CFAP221/DNAI1/DNAI2
GOBP_REGULATION_OF_CILIUM_BEAT_FREQUENCY	GOBP_REGULATION_OF_CILIUM_BEAT_FREQUENCY	13	-0.754331	-1.60307	0.00741377	0.120263	0.108661	2855	tags=54%, list=15%, signal=46%	CCDC40/ARMC4/DNAH11/CCDC39/GAS2L2/CFAP43/DNAAF1
GOCC_CLEAVAGE_FURROW	GOCC_CLEAVAGE_FURROW	46	0.505295	1.70004	0.00747718	0.121077	0.109396	2497	tags=37%, list=14%, signal=32%	PLCD3/HTR3A/PLK4/ITGB1/CEP55/FSD1/KIF20A/MYH9/LIMA1/RDX/RHOC/NDE1/RACGAP1/ECT2/SSH1/PLEKHG6/MASTL
GOBP_POSITIVE_REGULATION_OF_RESPONSE_TO_DNA_DAMAGE_STIMULUS	GOBP_POSITIVE_REGULATION_OF_RESPONSE_TO_DNA_DAMAGE_STIMULUS	100	0.390332	1.53177	0.0075072	0.121089	0.109407	2557	tags=21%, list=14%, signal=18%	HMGA2/EGFR/EYA1/MYC/EYA4/PMAIP1/DDX11/SPRED3/FOXM1/NKX3-1/BRCA1/NPAS2/TIMELESS/MSX1/MAP3K20/PRKDC/EYA2/TRIM28/SLF1/RAD51AP1/ANKRD1
GOMF_INSULIN_LIKE_GROWTH_FACTOR_I_BINDING	GOMF_INSULIN_LIKE_GROWTH_FACTOR_I_BINDING	13	0.712304	1.81637	0.00750917	0.121089	0.109407	1600	tags=62%, list=9%, signal=56%	IGFBP1/ITGB4/ITGA6/IGFBP3/IGFBP6/IGF1R/ITGB3/ITGAV
GOBP_CHROMATIN_REMODELING_AT_CENTROMERE	GOBP_CHROMATIN_REMODELING_AT_CENTROMERE	31	0.574748	1.84547	0.00751762	0.121089	0.109407	3991	tags=55%, list=22%, signal=43%	HJURP/CENPI/CENPA/CENPK/MIS18A/KNL1/CENPO/OIP5/CENPH/CENPU/CENPW/RUVBL1/HELLS/NASP/CENPN/CENPM/NPM1
GOBP_REGULATION_OF_EXTRINSIC_APOPTOTIC_SIGNALING_PATHWAY_IN_ABSENCE_OF_LIGAND	GOBP_REGULATION_OF_EXTRINSIC_APOPTOTIC_SIGNALING_PATHWAY_IN_ABSENCE_OF_LIGAND	36	0.552212	1.81146	0.00757676	0.121789	0.110039	1896	tags=42%, list=10%, signal=37%	IL1A/CSF2/EYA1/HSPA1A/INHBA/HSPA1B/SNAI2/EYA4/TNF/SRPX/PF4/IL1B/DAPK3/UNC5B/BCL2L1
GOBP_WATER_TRANSPORT	GOBP_WATER_TRANSPORT	14	-0.768153	-1.65625	0.00759053	0.121789	0.110039	1977	tags=57%, list=11%, signal=51%	AQP1/AQP3/SLC5A1/AQP4/UPK3A/CFTR/AQP7/AQP5
GOBP_MATURATION_OF_5_8S_RRNA_FROM_TRICISTRONIC_RRNA_TRANSCRIPT_SSU_RRNA_5_8S_RRNA_LSU_RRNA	GOBP_MATURATION_OF_5_8S_RRNA_FROM_TRICISTRONIC_RRNA_TRANSCRIPT_SSU_RRNA_5_8S_RRNA_LSU_RRNA	24	0.582162	1.77205	0.00760097	0.121789	0.110039	3921	tags=50%, list=21%, signal=39%	BOP1/PES1/URB1/WDR12/ERI1/RRS1/FTSJ3/RPP40/NOP14/KRI1/EXOSC9/EXOSC10
GOBP_WOUND_HEALING_SPREADING_OF_EPIDERMAL_CELLS	GOBP_WOUND_HEALING_SPREADING_OF_EPIDERMAL_CELLS	18	0.677062	1.90456	0.0076291	0.122026	0.110253	2822	tags=56%, list=15%, signal=47%	WNT7A/ITGA5/FERMT1/COL5A1/PHLDB2/AJUBA/HBEGF/ADAM17/MMP12/MIR221
GOMF_VITAMIN_BINDING	GOMF_VITAMIN_BINDING	116	0.368732	1.48529	0.00764719	0.122102	0.110321	1445	tags=22%, list=8%, signal=20%	ALB/TKTL1/KYNU/OPN3/PYGL/CYP2W1/PLOD2/LRAT/C8G/GAD1/SEC14L2/SDS/CRABP1/MOCOS/FOLR3/STRA6/CYP27C1/P4HA2/RBP4/PLOD1/EGLN3/PLOD3/P4HA1/TYMS/FASN
HP_PROTRUSIO_ACETABULI	HP_PROTRUSIO_ACETABULI	10	0.765992	1.8225	0.00771022	0.122893	0.111037	2597	tags=70%, list=14%, signal=60%	COL1A1/COL1A2/FKBP10/SMAD3/MMP2/FBN1/HSPG2
GOBP_REGULATION_OF_ENDOTHELIAL_CELL_MIGRATION	GOBP_REGULATION_OF_ENDOTHELIAL_CELL_MIGRATION	167	0.324293	1.31332	0.00777525	0.123653	0.111723	2166	tags=23%, list=12%, signal=21%	WNT7A/STC1/GATA3/AGT/VEGFC/CCBE1/APOH/EPHA2/FOXC2/PDGFB/ALOX12/MIR196A1/MET/SCARB1/TNF/PTGS2/FGFBP1/CARD10/VEGFA/GADD45A/BCAR1/ZC3H12A/THBS1/KLF4/ITGB3/FGF2/MIR210/SRPX2/ANXA1/PPARG/HIF1A/PLK2/ANXA3/EDN1/ADAM17/JUP/SPARC/GPI/BMP4
HP_ABNORMAL_MORPHOLOGY_OF_THE_RADIUS	HP_ABNORMAL_MORPHOLOGY_OF_THE_RADIUS	49	0.506034	1.73417	0.0077849	0.123653	0.111723	3140	tags=37%, list=17%, signal=31%	WNT7A/COL11A1/GLI3/MMP13/RECQL4/SALL4/FLNA/LRP4/FLNB/EIF4A3/FANCI/P3H1/EXT1/CHN1/TBX3/SAMD9/ESCO2/RFWD3
GOMF_INTEGRIN_BINDING	GOMF_INTEGRIN_BINDING	121	0.377603	1.51696	0.00781276	0.12388	0.111929	1866	tags=35%, list=10%, signal=31%	VTN/LAMA3/EGFR/TGFBI/ITGB4/IBSP/CDH17/ITGA5/CD177/ITGA3/MMP14/ACTN1/FN1/FRMD5/FERMT1/COL5A1/COL3A1/DST/LAMB1/LAMA5/SEMA7A/COL16A1/FAP/TSPAN8/THBS1/ITGB3/IL1B/ITGB1/FGF2/ITGA2/ISG15/ESM1/MYH9/ACTN4/EDIL3/ITGB6/ITGAV/VCAM1/TIMP2/ADAM9/ADAM17/ADAMTS5
GOBP_ENDOTHELIAL_CELL_MIGRATION	GOBP_ENDOTHELIAL_CELL_MIGRATION	211	0.328474	1.34381	0.00785302	0.124303	0.112311	2174	tags=26%, list=12%, signal=23%	WNT7A/STC1/GATA3/LOXL2/S100P/AGT/VEGFC/CCBE1/PRSS3/APOH/EPHA2/FOXC2/PDGFB/PXN/ALOX12/MIR196A1/MET/SCARB1/TNF/GREM1/PTGS2/FGFBP1/ID1/CARD10/VEGFA/EFNB2/GADD45A/S100A2/FAP/BCAR1/ZC3H12A/THBS1/KLF4/ITGB3/FGF2/ROBO1/MIR210/MYH9/SRPX2/ANXA1/PPARG/HIF1A/PLK2/ANXA3/ADTRP/EDN1/ADAM17/JUP/SPARC/FSTL1/PLEKHG5/GPI/BMP4/SRF
GOBP_CELLULAR_RESPONSE_TO_INORGANIC_SUBSTANCE	GOBP_CELLULAR_RESPONSE_TO_INORGANIC_SUBSTANCE	166	0.330463	1.33934	0.00794336	0.125401	0.113302	2235	tags=19%, list=12%, signal=17%	MT4/MMP3/MT1A/MT2A/SYT8/EGFR/FSTL3/TFAP2A/TF/DDX11/CCNA2/MT1M/PRNP/MT1E/CCNB1/BLM/TFR2/RAD51/MT1X/JUNB/SYT12/MT1DP/ECT2/TIMELESS/EDN1/EIF4A3/CDK2/FABP4/CLDN1/APP/NQO1/HSF1
GOBP_ESTABLISHMENT_OF_SPINDLE_ORIENTATION	GOBP_ESTABLISHMENT_OF_SPINDLE_ORIENTATION	29	0.578298	1.83937	0.00794977	0.125401	0.113302	3390	tags=52%, list=18%, signal=42%	MISP/PLK1/ITGB1/MAD2L1/CENPA/SAPCD2/NDC80/NDE1/SPDL1/GJA1/MAP4/LLGL1/NDEL1/GPSM2/NSFL1C
GOBP_FEMALE_MEIOTIC_NUCLEAR_DIVISION	GOBP_FEMALE_MEIOTIC_NUCLEAR_DIVISION	21	0.622915	1.82847	0.00799067	0.125829	0.113689	3030	tags=48%, list=16%, signal=40%	EREG/AURKA/PLK1/TRIP13/TOP2A/TTK/CCNB2/SYCP2/WASHC5/CDC25B
GOBP_ERBB_SIGNALING_PATHWAY	GOBP_ERBB_SIGNALING_PATHWAY	132	0.349551	1.37646	0.00803964	0.126226	0.114048	1823	tags=20%, list=10%, signal=19%	FAM83A/EREG/AGT/EGFR/ERRFI1/AREG/BCAR3/GRB7/EPGN/AFAP1L2/PLAUR/FAM83B/CBLC/BCAR1/SHC1/SOX9/GPER1/TGFA/ERBB2/NEURL1/HGS/HBEGF/PTPN11/HAP1/GPRC5A/PTK6/ADAM17
GOBP_POSITIVE_REGULATION_OF_POTASSIUM_ION_TRANSPORT	GOBP_POSITIVE_REGULATION_OF_POTASSIUM_ION_TRANSPORT	28	-0.667621	-1.62058	0.00804346	0.126226	0.114048	2906	tags=39%, list=16%, signal=33%	KCNH2/LRRC55/EDN3/TREM2/AMIGO1/FHL1/KCNQ1/ANK2/ATP1B2/ADRA2A/LRRC38
GOBP_EXTRACELLULAR_TRANSPORT	GOBP_EXTRACELLULAR_TRANSPORT	30	-0.671689	-1.65258	0.00806762	0.12638	0.114187	2873	tags=43%, list=16%, signal=37%	SPEF2/CCDC40/RFX3/DNAH5/CFAP53/CCDC39/SPAG17/NME5/TTC25/ROPN1L/AQP4/CFAP43/DNAAF1
HP_DUODENAL_STENOSIS	HP_DUODENAL_STENOSIS	27	0.572738	1.77814	0.00808094	0.12638	0.114187	4188	tags=59%, list=23%, signal=46%	STRA6/CDC45/RAD51/BRCA1/FANCA/FANCD2/XRCC2/FANCI/BRIP1/FANCE/BRCA2/RFWD3/UBE2T/FANCB/MAD2L2/TTC7A
HP_FOOT_OLIGODACTYLY	HP_FOOT_OLIGODACTYLY	10	0.765001	1.82014	0.0081056	0.12652	0.114314	2219	tags=60%, list=12%, signal=53%	WNT7A/SMOC1/GLI3/LRP4/WNT10B/PORCN
GOCC_CONTRACTILE_FIBER	GOCC_CONTRACTILE_FIBER	152	0.346833	1.43317	0.00812882	0.12652	0.114314	2070	tags=28%, list=11%, signal=25%	MYBPC1/TNNT3/FLNC/AHNAK2/TNNT1/FHOD3/TNNI2/ACTN1/PLEC/FHL2/KRT8/FBXO32/SLC2A1/DST/JPH2/PDLIM7/TNNI3/TCAP/TIMP4/TNNT2/TPM2/FLNA/PDLIM4/VCL/KRT19/FLNB/AHNAK/TMOD1/CDK5R1/TPM4/PDLIM5/ENO1/ALDOA/SMTNL1/CALD1/TMOD3/FKBP1B/MMP2/SYNPO2/JUP/BAG3/OBSCN/TRIM54
GOMF_MACROLIDE_BINDING	GOMF_MACROLIDE_BINDING	11	0.730809	1.77423	0.00813138	0.12652	0.114314	1892	tags=36%, list=10%, signal=33%	ALB/FKBP10/FKBP4/FKBP1B
HP_CRACKLES	HP_CRACKLES	17	-0.72899	-1.64258	0.00815934	0.12674	0.114512	1877	tags=59%, list=10%, signal=53%	CSF2RB/MUC5B/SCNN1G/SFTPA2/ABCA3/ATP11A/SFTPA1/SCNN1B/CFTR/SFTPC
HP_ABNORMAL_HAIR_LABORATORY_EXAMINATION	HP_ABNORMAL_HAIR_LABORATORY_EXAMINATION	26	0.579212	1.79607	0.00819498	0.127078	0.114817	3635	tags=46%, list=20%, signal=37%	CDH3/HEPHL1/TCHH/PADI3/LMNA/NECTIN1/HR/ERCC2/ST14/NECTIN4/BCS1L/SKIV2L
GOBP_POSITIVE_REGULATION_OF_DNA_REPLICATION	GOBP_POSITIVE_REGULATION_OF_DNA_REPLICATION	36	0.547847	1.79715	0.00830411	0.128552	0.11615	4925	tags=53%, list=27%, signal=39%	EREG/EGFR/BCAR3/CDT1/E2F8/E2F7/DBF4B/EGF/DNA2/ATAD5/TNFAIP1/PCNA/RAC1/WIZ/DBF4/CDC7/UCN/FAF1/JUN
GOMF_SINGLE_STRANDED_DNA_HELICASE_ACTIVITY	GOMF_SINGLE_STRANDED_DNA_HELICASE_ACTIVITY	19	0.636194	1.83662	0.00834953	0.128943	0.116503	3990	tags=68%, list=22%, signal=54%	POLQ/RAD51/DSCC1/MCM7/PIF1/CHTF18/RFC3/MCM5/MCM2/MCM6/RFC5/DNA2/WRNIP1
GOBP_REGULATION_OF_LEUKOCYTE_MEDIATED_CYTOTOXICITY	GOBP_REGULATION_OF_LEUKOCYTE_MEDIATED_CYTOTOXICITY	62	-0.57498	-1.54739	0.00835758	0.128943	0.116503	3100	tags=47%, list=17%, signal=39%	IL7R/ARRB2/VAV1/IL18RAP/TYROBP/PIK3R6/CD1A/IL12RB1/LILRB1/FCGR2B/SERPINB4/HLA-DRB1/CXCL6/RASGRP1/DNASE1L3/HLA-DRA/CRTAM/CADM1/CD1D/NOS2/PTPRC/AGER/CD1E/SH2D1A/SLAMF6/CD1B/CD1C/NCR3/STAP1
GOBP_BASEMENT_MEMBRANE_ORGANIZATION	GOBP_BASEMENT_MEMBRANE_ORGANIZATION	27	0.567845	1.76295	0.00838976	0.129222	0.116755	1746	tags=48%, list=9%, signal=44%	LAMB3/CAV1/MMP11/FERMT1/LAMB1/PHLDB2/FLRT2/CAV2/COL4A1/PXDN/PLOD3/NID2/NID1
GOBP_SPERM_MOTILITY	GOBP_SPERM_MOTILITY	50	-0.582644	-1.52969	0.00858551	0.132015	0.119278	2873	tags=36%, list=16%, signal=30%	SPEF2/CCDC40/INPP5B/CFAP69/DNAH5/CFAP44/DNAH11/CCDC39/DNAH1/TTC21A/RGN/CFAP157/ENKUR/ROPN1L/TEKT2/CFAP43/DNAI1/TAC4
GOBP_METAL_ION_EXPORT	GOBP_METAL_ION_EXPORT	30	-0.669721	-1.64774	0.00860248	0.132049	0.119309	2906	tags=50%, list=16%, signal=42%	SLC35G1/ATP1B1/KCNH2/SLC8A1/SLC40A1/ATP1A3/KCNE4/KCNE3/KCND3/FXYD1/KCNQ1/KCNK5/SLC4A4/ATP1B2/ATP4B
HP_IMMUNODEFICIENCY	HP_IMMUNODEFICIENCY	191	-0.47277	-1.39365	0.00861659	0.132049	0.119309	2096	tags=17%, list=11%, signal=15%	IL2RG/CYBB/IL12RB1/LCK/CTLA4/WAS/ICOS/DOCK2/CD247/NCF1/CORO1A/ADA2/CD3D/CD3E/BTK/PTPRC/CLCA4/CD28/CD3G/IRF8/IKZF1/TNFRSF13C/SH2D1A/CFTR/IGHM/CD40LG/IGLL1/CD79A/CD79B/CD19/RMRP/CR2/MS4A1
GOBP_APPENDAGE_DEVELOPMENT	GOBP_APPENDAGE_DEVELOPMENT	144	0.34037	1.35092	0.00865344	0.132392	0.119619	2316	tags=25%, list=13%, signal=22%	WNT7A/DKK1/ITGB4/KREMEN2/FBN2/HOXD10/SMOC1/FOXN1/ITGA6/TFAP2A/GLI3/SCX/TWIST1/SLC7A11/HOXD9/GREM1/HOXA10/SEMA3C/SHOX2/RARG/SALL4/HOXD13/SOX9/IRF6/LRP4/OSR2/CHST11/CYP26B1/PRRX1/SOX11/MSX1/TGFB2/BMP4/MEGF8/MAP3K20/EXT1
HP_SKIN_RASH	HP_SKIN_RASH	102	-0.516922	-1.4674	0.00868335	0.132628	0.119832	3235	tags=34%, list=17%, signal=28%	PDGFRA/STX11/NLRP3/ACP5/NLRC4/CASP10/STAT4/PIK3R1/SPINK5/LPIN2/IL2RG/CYBB/COX4I2/FCGR2B/CTLA4/PTPN22/ABCC6/HLA-DRB1/TEK/CIITA/DNASE1L3/NCF1/HLA-DPA1/ZAP70/ADA2/HLA-DPB1/BTK/CD28/KIT/LYZ/IGHM/IGLL1/CD79A/CD79B/APOA1
GOBP_STRIATED_MUSCLE_CELL_PROLIFERATION	GOBP_STRIATED_MUSCLE_CELL_PROLIFERATION	55	0.466694	1.62186	0.00870623	0.132755	0.119947	2487	tags=27%, list=13%, signal=24%	MSTN/KCNK2/FOXC2/RBP4/FGF2/CCNB1/PPARD/MAPK11/PIM1/TGFB2/GJA1/YAP1/FOXC1/SIX5/ZFPM2
GOBP_REGULATION_OF_PHAGOCYTOSIS	GOBP_REGULATION_OF_PHAGOCYTOSIS	83	-0.541388	-1.51209	0.00875797	0.133322	0.120459	2810	tags=29%, list=15%, signal=25%	SYK/TUB/FGR/IL2RB/SIRPB1/IL2RG/TREM2/FCGR2B/TLR2/CAMK1D/CD300LF/NCKAP1L/C2/DOCK2/ALOX15/SIRPG/C4A/C4B/PTPRC/SFTPD/STAP1/APOA2/APOA1/AHSG
HP_FUSED_CERVICAL_VERTEBRAE	HP_FUSED_CERVICAL_VERTEBRAE	20	0.647442	1.86377	0.00886396	0.134712	0.121715	1836	tags=45%, list=10%, signal=41%	DKK1/ENPP1/SALL4/FLNA/FLNB/NTN1/RAD51/MEOX1/FANCI
GOBP_POSITIVE_REGULATION_OF_ESTABLISHMENT_OF_PROTEIN_LOCALIZATION_TO_TELOMERE	GOBP_POSITIVE_REGULATION_OF_ESTABLISHMENT_OF_PROTEIN_LOCALIZATION_TO_TELOMERE	10	0.76247	1.81412	0.00889638	0.13498	0.121957	3968	tags=90%, list=21%, signal=71%	CCT6A/CCT5/CCT3/DKC1/CCT7/TCP1/CCT4/WRAP53/CCT8
GOBP_MESODERM_MORPHOGENESIS	GOBP_MESODERM_MORPHOGENESIS	54	0.481476	1.69551	0.00905313	0.137076	0.123851	2683	tags=41%, list=15%, signal=35%	HMGA2/DKK1/ITGB4/ITGA3/EPHA2/INHBA/TXNRD1/FOXC2/SCX/SNAI1/KLF4/ITGB3/ITGB1/ITGA2/SMAD3/BMP4/SRF/GJA1/EYA2/FOXC1/WNT3A/TBX3
GOBP_POSITIVE_REGULATION_OF_CHROMOSOME_ORGANIZATION	GOBP_POSITIVE_REGULATION_OF_CHROMOSOME_ORGANIZATION	150	0.335313	1.38986	0.0090645	0.137076	0.123851	4333	tags=35%, list=23%, signal=27%	GCG/GATA3/PKIB/NOS1/DDX11/CCT6A/VEGFA/DNMT3B/AURKB/IL1B/CCNB1/CDT1/RPS6KA4/NEK2/BRCA1/PML/CCT5/FEN1/NBN/LIF/TRIM28/SLF1/RUVBL2/CCT3/KDM1A/ACD/HNRNPD/DKC1/JARID2/CCT7/BRD4/TCP1/XRCC5/HNRNPA2B1/SART3/CCT4/SIRT6/ERCC1/GNL3/PNKP/SNW1/MAP3K4/WDR5/CCT8/MORC2/PHF19/SMARCB1/SREBF1/KAT2A/NELFE/ING2/AKAP8L/NABP2
GOBP_POSITIVE_REGULATION_OF_ENDOTHELIAL_CELL_MIGRATION	GOBP_POSITIVE_REGULATION_OF_ENDOTHELIAL_CELL_MIGRATION	108	0.372788	1.48106	0.0090953	0.137204	0.123967	2166	tags=27%, list=12%, signal=24%	WNT7A/GATA3/AGT/VEGFC/CCBE1/FOXC2/PDGFB/ALOX12/MET/SCARB1/PTGS2/FGFBP1/VEGFA/BCAR1/ZC3H12A/THBS1/ITGB3/FGF2/MIR210/SRPX2/ANXA1/HIF1A/PLK2/ANXA3/EDN1/ADAM17/SPARC/GPI/BMP4
GOMF_NEUROTRANSMITTER_RECEPTOR_ACTIVITY	GOMF_NEUROTRANSMITTER_RECEPTOR_ACTIVITY	30	0.542491	1.72018	0.00910296	0.137204	0.123967	1024	tags=30%, list=6%, signal=28%	CHRNA6/HTR1D/GRIN2D/HRH2/HTR3A/HTR7/HRH1/GABRA3/GABRP
HP_DELAYED_ABILITY_TO_SIT	HP_DELAYED_ABILITY_TO_SIT	18	0.668007	1.87909	0.00913318	0.137433	0.124174	2620	tags=39%, list=14%, signal=33%	TUBB3/UGDH/GALNT2/TRIO/POLR2A/DAG1/GAA
GOBP_EMBRYONIC_EYE_MORPHOGENESIS	GOBP_EMBRYONIC_EYE_MORPHOGENESIS	30	0.542253	1.71942	0.00921329	0.138411	0.125057	1850	tags=27%, list=10%, signal=24%	MFAP5/FBN2/TFAP2A/TWIST1/STRA6/RARG/MFAP2/SOX11
GOMF_3_5_DNA_HELICASE_ACTIVITY	GOMF_3_5_DNA_HELICASE_ACTIVITY	17	0.63701	1.75328	0.00925886	0.138648	0.125271	3013	tags=47%, list=16%, signal=39%	RECQL4/RECQL/BLM/MCM7/MCM5/MCM2/ASCC3/MCM6
GOCC_PROTEASOME_ACCESSORY_COMPLEX	GOCC_PROTEASOME_ACCESSORY_COMPLEX	24	0.570911	1.7378	0.00925934	0.138648	0.125271	5540	tags=58%, list=30%, signal=41%	PSMD1/PSMD11/PSMD3/ADRM1/PSMD9/PSME3/PSMC1/PSMD7/PSMC5/PSMD14/PSMD12/PSMD2/PSMC3/PSMD4
GOBP_RESPONSE_TO_KETONE	GOBP_RESPONSE_TO_KETONE	162	0.33922	1.3671	0.00937646	0.140172	0.126648	1618	tags=19%, list=9%, signal=17%	MSTN/ABCC2/FOSL1/CPS1/DSG1/EGFR/ERRFI1/CA9/DDIT4/CAV1/FBXO32/GJB2/DSG2/UCN3/HOXB13/OXTR/DNMT3B/THBS1/KLF4/HOXD13/CATSPER1/TNC/FIBIN/CDKN1A/CAD/SRD5A1/NKX3-1/TYMS/PPARG/CCND1
HP_POSTERIOR_PHARYNGEAL_CLEFT	HP_POSTERIOR_PHARYNGEAL_CLEFT	11	-0.770078	-1.56813	0.00941906	0.140405	0.126859	1521	tags=45%, list=8%, signal=42%	ICOS/TNFRSF13C/CD19/CR2/MS4A1
HP_PREMATURELY_AGED_APPEARANCE	HP_PREMATURELY_AGED_APPEARANCE	115	0.351574	1.4252	0.00942276	0.140405	0.126859	3710	tags=35%, list=20%, signal=28%	KRT14/COL1A1/COL5A2/TFAP2A/SNAI2/COL5A1/COL3A1/CENPE/ZNF469/RECQL4/LMNB2/PLK4/ADAMTS2/ENPP1/TWIST2/PLOD1/SLC2A10/LMNA/TRAIP/KRT5/PTPN11/KRAS/CLIP2/ERCC2/PYCR1/FAS/CEP152/ACD/DKC1/MTAP/ANTXR1/USB1/CDH11/CENPJ/GTF2IRD1/RBBP8/MAP2K1/ERCC1/SLC25A24/WRAP53
HP_METABOLIC_ALKALOSIS	HP_METABOLIC_ALKALOSIS	10	-0.793679	-1.57521	0.00944646	0.14053	0.126971	2287	tags=60%, list=12%, signal=53%	HSD11B2/KCNJ5/SCNN1G/IKZF1/SCNN1B/CACNA1D
GOBP_REGULATION_OF_STEM_CELL_POPULATION_MAINTENANCE	GOBP_REGULATION_OF_STEM_CELL_POPULATION_MAINTENANCE	25	0.60753	1.87544	0.00949676	0.141049	0.12744	432	tags=16%, list=2%, signal=16%	LOXL2/PAX8/HMGA2/MYC
GOBP_ESTABLISHMENT_OF_RNA_LOCALIZATION	GOBP_ESTABLISHMENT_OF_RNA_LOCALIZATION	182	0.32881	1.3441	0.00952217	0.141197	0.127574	5960	tags=53%, list=32%, signal=36%	IGF2BP1/IGF2BP2/AGFG1/NDC1/SYMPK/NSUN2/EIF4A3/EIF5A/ALYREF/XPO5/EIF5AL1/HSF1/IGF2BP3/NUP62CL/MYO1C/NUP37/RAN/RRS1/SSB/NUP153/KHSRP/ABCE1/FIP1L1/SRSF9/NUP85/DHX38/NUP62/CPSF1/EIF6/CKAP5/AAAS/HNRNPA2B1/ZC3H3/LRPPRC/ZFP36L1/NUP155/SMG5/EIF4E/RBM15B/CPSF2/SDAD1/NUP188/U2AF2/NPM1/NCBP3/KHDRBS1/YBX1/CPSF3/AHCTF1/NUP107/LTV1/AKAP8L/NUP205/RAE1/NUP54/XPO1/UPF3B/HNRNPU/DDX39A/SUPT6H/HNRNPA1/PABPN1/SFPQ/TH…
HP_ABNORMALITY_OF_THE_UTERUS	HP_ABNORMALITY_OF_THE_UTERUS	186	0.312938	1.31592	0.00956165	0.141553	0.127896	2446	tags=26%, list=13%, signal=23%	WNT7A/NDP/HNF4A/GATA3/CYP11A1/COL1A1/COL5A2/GLI3/KISS1R/COL5A1/COL3A1/GREM1/FOXL2/AURKA/STRA6/BUB1B/DACT1/SOX9/TBX1/BUB1/DHX37/IRF6/BNC1/COL4A5/RAD51/COL4A6/BRCA1/SOHLH1/CCND1/FANCA/FANCD2/SMAD3/XRCC2/FANCI/NAB2/POLD1/PSMC3IP/BRIP1/FGFRL1/DMPK/DUSP6/NSD2/POLE/DHCR7/FANCE/CHRM3/PTPN12/BRCA2
GOBP_REGULATION_OF_PHOSPHOLIPID_TRANSPORT	GOBP_REGULATION_OF_PHOSPHOLIPID_TRANSPORT	13	-0.743783	-1.58065	0.00960304	0.141936	0.128242	2814	tags=54%, list=15%, signal=46%	APOE/CETP/FASLG/ABCA3/ATP8A1/ATP8A2/APOA1
GOBP_DNA_REPLICATION_CHECKPOINT	GOBP_DNA_REPLICATION_CHECKPOINT	15	0.704286	1.88867	0.00963829	0.14217	0.128453	2588	tags=53%, list=14%, signal=46%	CDC6/ORC1/TICRR/CLSPN/CDC45/CDT1/TIMELESS/TIPIN
GOMF_PHOSPHOLIPASE_A2_ACTIVITY_CONSUMING_1_2_DIPALMITOYLPHOSPHATIDYLCHOLINE	GOMF_PHOSPHOLIPASE_A2_ACTIVITY_CONSUMING_1_2_DIPALMITOYLPHOSPHATIDYLCHOLINE	16	-0.734687	-1.63106	0.00966513	0.14217	0.128453	811	tags=31%, list=4%, signal=30%	PLA2G4F/PLA2G10/PLA2G2D/PLA2G1B/PLA2G2A
GOBP_GLUCOSE_CATABOLIC_PROCESS	GOBP_GLUCOSE_CATABOLIC_PROCESS	31	0.564693	1.81318	0.00966548	0.14217	0.128453	3463	tags=61%, list=19%, signal=50%	TKTL1/PFKP/HK2/PKM/GAPDH/MIR210/ENO2/ENO1/ALDOA/TPI1/GPI/PGK1/PGAM1/FOXK1/ALDOC/PFKL/PGM2L1/FOXK2/TIGAR
GOMF_MHC_PROTEIN_COMPLEX_BINDING	GOMF_MHC_PROTEIN_COMPLEX_BINDING	21	-0.700403	-1.63217	0.00974065	0.143045	0.129244	2358	tags=52%, list=13%, signal=46%	CD4/LILRB1/CD8A/HLA-DRB1/CD74/HLA-DRA/HLA-DMB/HLA-DOA/HLA-DMA/HLA-DOB/MS4A1
GOBP_EPHRIN_RECEPTOR_SIGNALING_PATHWAY	GOBP_EPHRIN_RECEPTOR_SIGNALING_PATHWAY	77	0.427517	1.54992	0.00975741	0.143062	0.129259	4467	tags=51%, list=24%, signal=39%	NGEF/EPHA2/EPHB2/EFNB2/VAV2/EFNB1/CDK5R1/ACTG1/PTPN11/VAV3/MMP2/ARPC1B/AP2B1/AP2A1/EFNA5/TIAM1/EPHA10/SRC/RASA1/CHN1/ACTB/ITSN1/EPHA1/ARPC2/GIT1/YES1/ARPC1A/EFNA3/RAC1/DNM1/AP2M1/PAK1/EPHB4/NCSTN/NCK1/AP2S1/MMP9/ANKS1A/CRK
GOBP_NEGATIVE_REGULATION_OF_IMMUNE_SYSTEM_PROCESS	GOBP_NEGATIVE_REGULATION_OF_IMMUNE_SYSTEM_PROCESS	338	-0.422422	-1.26922	0.00978953	0.143303	0.129477	3100	tags=26%, list=17%, signal=22%	NR1H3/IL7R/IRAK3/LAPTM5/ARRB2/CST7/TMEM176A/TMEM176B/ZNF675/TNFSF18/PGLYRP3/TYROBP/PDCD1/SHH/FOXF1/TCTA/PAG1/FGR/PIK3R1/TSC22D3/SAMSN1/SPINK5/LILRB4/MNDA/CXCL12/ANGPT1/APOD/ENPP3/RIPOR2/FOXP3/LPXN/SLA2/CNR1/SUSD4/LILRB1/TLR4/DTX1/TBX21/FCGR2B/CTLA4/PLCL2/PTPN22/DPP4/SERPINB4/RNF125/CD300LF/TNFAIP8L2/HLA-DRB1/FOXJ1/CD74/LST1/CD84/TIGIT/C5/CRTAM/INPP5D/IL33/ALOX15/UBASH3A/FGL2/A2M/HLA-DOA/SPN/LTF/T…
GOBP_RESPONSE_TO_FOLLICLE_STIMULATING_HORMONE	GOBP_RESPONSE_TO_FOLLICLE_STIMULATING_HORMONE	10	0.757955	1.80337	0.00981895	0.143504	0.129659	1331	tags=30%, list=7%, signal=28%	INHBA/HMGCS1/SRD5A1
HP_ESOPHAGEAL_STENOSIS	HP_ESOPHAGEAL_STENOSIS	22	0.628866	1.86832	0.00987029	0.144024	0.130129	1479	tags=36%, list=8%, signal=33%	LAMA3/LAMC2/COL7A1/MMP1/LAMB3/FERMT1/COL4A5/COL4A6
GOBP_MUSCLE_FILAMENT_SLIDING	GOBP_MUSCLE_FILAMENT_SLIDING	21	0.610334	1.79154	0.00991707	0.144082	0.130181	1474	tags=48%, list=8%, signal=44%	MYBPC1/TNNT3/TNNT1/TNNI2/TNNI3/TCAP/TNNT2/TPM2/TMOD1/TPM4
HP_JUVENILE_ASEPTIC_NECROSIS	HP_JUVENILE_ASEPTIC_NECROSIS	28	0.568976	1.78846	0.00991812	0.144082	0.130181	2779	tags=43%, list=15%, signal=36%	COL1A1/COL1A2/ORC1/ADAMTS2/SLC2A10/ACTG1/DVL1/SMAD3/KRAS/EXT1/TRPS1/ACTB
GOBP_NEGATIVE_T_CELL_SELECTION	GOBP_NEGATIVE_T_CELL_SELECTION	11	-0.76782	-1.56353	0.00992819	0.144082	0.130181	1604	tags=82%, list=9%, signal=75%	SHH/CD74/DOCK2/ZAP70/THEMIS/CD3E/PTPRC/CD28/CCR7
GOCC_NUCLEOID	GOCC_NUCLEOID	43	0.482219	1.6399	0.00993721	0.144082	0.130181	4879	tags=49%, list=26%, signal=36%	CPS1/VDAC1/TWNK/ATAD3A/LRRC59/TOP1MT/ATP5F1B/SOD2/LONP1/POLG/DNA2/SHMT2/ELAC2/LRPPRC/VDAC2/POLRMT/HSPA9/POLDIP2/DHX30/TFAM/FASTKD2
GOBP_RESPONSE_TO_MECHANICAL_STIMULUS	GOBP_RESPONSE_TO_MECHANICAL_STIMULUS	162	0.337712	1.36102	0.0100522	0.145381	0.131355	2977	tags=31%, list=16%, signal=27%	TRPA1/FOSL1/EGFR/KCNK2/COL11A1/MMP14/COL1A1/SCX/COL3A1/SLC2A1/SLITRK6/TCAP/POSTN/GADD45A/STRA6/PIEZO1/THBS1/CHEK1/KIAA0319/IL1B/SOX9/LTBR/TNC/CCNB1/ITGA2/SLC38A2/FADD/MMP7/PPARG/TNFRSF10B/TNFRSF1A/PTPN11/BCL10/EDN1/JUP/BAG3/TNFRSF10A/BDKRB1/GJA1/CXCL10/FAS/SRC/ANKRD1/DAG1/PSPH/ASIC3/PPL/IGFBP2/SLC9A1/CNN2/BNIP3
HP_ABNORMAL_CEREBRAL_ARTERY_MORPHOLOGY	HP_ABNORMAL_CEREBRAL_ARTERY_MORPHOLOGY	55	0.463883	1.61209	0.0100586	0.145381	0.131355	3314	tags=38%, list=18%, signal=31%	MFAP5/PCSK9/COL1A1/COL5A2/PDGFB/COL5A1/COL3A1/LDLR/LOX/COL4A1/PLOD3/NDE1/SMAD3/TGFB2/APP/FBN1/GAA/GANAB/PDGFRB/FARSB/HTRA1
GOBP_SKELETAL_MUSCLE_ORGAN_DEVELOPMENT	GOBP_SKELETAL_MUSCLE_ORGAN_DEVELOPMENT	120	0.358522	1.45273	0.0101019	0.145776	0.131712	1664	tags=20%, list=9%, signal=18%	MSTN/POPDC3/DNER/HOXD10/CAV1/SCX/TWIST1/MSC/HOXD9/FOXL2/GPC1/STRA6/BCL9L/BASP1/SHOX2/BVES/CAV2/TBX1/DLL1/MAFF/WNT10B/YBX3/CYP26B1/NEURL1
GOCC_CHROMOSOME_TELOMERIC_REGION	GOCC_CHROMOSOME_TELOMERIC_REGION	125	0.370501	1.46553	0.0101873	0.146752	0.132594	5074	tags=46%, list=27%, signal=33%	NLRP2/ORC1/RECQL4/CHEK1/BLM/RAD51/MCM4/PML/MCM3/MCM7/PIF1/ALYREF/POLD1/EID3/FEN1/LRIF1/NBN/MCM5/PRKDC/XRCC3/NABP1/GAR1/BRCA2/RAD51AP1/SSB/KDM1A/CDK1/ACD/MCM2/MCM6/DOT1L/NAT10/XRCC5/DNA2/HNRNPA2B1/PCNA/PTGES3/SIRT6/HAT1/ERCC1/WRAP53/PINX1/WRNIP1/DCLRE1B/TFIP11/NABP2/DDB1/LRWD1/TP53BP1/RPA1/RIF1/ORC2/THOC6/MEN1/CBX1/CBX3/XRCC1
HP_RENAL_TUBULAR_ACIDOSIS	HP_RENAL_TUBULAR_ACIDOSIS	39	0.495564	1.65324	0.0102161	0.146752	0.132594	1414	tags=23%, list=8%, signal=21%	KYNU/HNF4A/GATA3/CLDN16/JAG1/FN1/CA2/CAD/ATP6V1B1
HP_TYPE_1_MUSCLE_FIBER_PREDOMINANCE	HP_TYPE_1_MUSCLE_FIBER_PREDOMINANCE	28	0.567021	1.78231	0.0102202	0.146752	0.132594	1698	tags=32%, list=9%, signal=29%	TNNT1/COL6A1/COL6A2/AGRN/TPM2/LRP4/SPEG/DOK7/COL6A3
GOMF_CALCIUM_DEPENDENT_PHOSPHOLIPASE_A2_ACTIVITY	GOMF_CALCIUM_DEPENDENT_PHOSPHOLIPASE_A2_ACTIVITY	11	-0.766787	-1.56143	0.0102337	0.146752	0.132594	811	tags=45%, list=4%, signal=43%	PLA2G4F/PLA2G10/PLA2G2D/PLA2G1B/PLA2G2A
GOBP_REGULATION_OF_PROTEIN_LOCALIZATION_TO_CHROMOSOME_TELOMERIC_REGION	GOBP_REGULATION_OF_PROTEIN_LOCALIZATION_TO_CHROMOSOME_TELOMERIC_REGION	13	0.698841	1.78204	0.0102795	0.147178	0.132979	3968	tags=77%, list=21%, signal=60%	CCT6A/CCT5/CCT3/DKC1/CCT7/TCP1/CCT4/WRAP53/GNL3/CCT8
HP_MITRAL_VALVE_PROLAPSE	HP_MITRAL_VALVE_PROLAPSE	81	0.423646	1.5395	0.010314	0.147442	0.133217	2876	tags=33%, list=16%, signal=28%	MFAP5/FBN2/MMP14/COL1A1/COL5A2/COL5A1/COL3A1/DSE/ZNF469/COL1A2/ENPP1/TPM2/FLNA/PLOD1/LMNA/PTPN11/SMAD3/MMP2/CHST3/AEBP1/KRAS/TGFB2/CLIP2/FBN1/SACS/DZIP1/GANAB
GOBP_REGULATION_OF_CELL_AGING	GOBP_REGULATION_OF_CELL_AGING	44	0.494772	1.71204	0.0103483	0.147616	0.133374	2418	tags=34%, list=13%, signal=30%	HMGA2/HLA-G/HMGA1/TWIST1/FOXM1/CGAS/LMNA/PLK2/CDK6/KRAS/NUAK1/BCL2L12/PAWR/PRKDC/CDKN2A
GOBP_POSITIVE_REGULATION_OF_DNA_METABOLIC_PROCESS	GOBP_POSITIVE_REGULATION_OF_DNA_METABOLIC_PROCESS	181	0.318393	1.31128	0.0103585	0.147616	0.133374	3789	tags=33%, list=20%, signal=27%	EGFR/PKIB/EYA1/MYC/PDGFB/CLCF1/EYA4/GREM1/DDX11/CCT6A/FOXM1/AURKB/KLF4/FGF2/NEK2/RAD51/BRCA1/PML/ANXA3/NPAS2/TIMELESS/CCT5/DSCC1/IL6/CHTF18/RFC3/NBN/HSF1/PRKDC/NSD2/EYA2/TRIM28/SLF1/HSP90AB1/ERCC2/RAD51AP1/SRC/CCT3/FGFR4/ACD/HNRNPD/HSP90AA1/DKC1/PDGFRB/CCT7/TCP1/RFC5/TGFB1/XRCC5/HNRNPA2B1/TIGAR/FANCB/CCT4/PCNA/PTGES3/SIRT6/ERCC1/WRAP53/GNL3/PNKP
HP_LIMB_UNDERGROWTH	HP_LIMB_UNDERGROWTH	212	0.316267	1.28454	0.0104193	0.148253	0.13395	3140	tags=28%, list=17%, signal=24%	WNT7A/KYNU/COL11A2/COL11A1/GPC6/JAG1/FN1/GAD1/GLI3/CCDC8/MMP13/KIF7/TONSL/RECQL4/MEG3/ADAMTS2/SALL4/FLNA/CLTCL1/LRP4/PLCB3/SERPINH1/FLNB/EFNB1/RAD51/KIF15/BRCA1/COL10A1/CSGALNACT1/FAM20C/DVL1/FANCA/FANCD2/XRCC2/EIF4A3/FANCI/CHST3/BRIP1/SCARF2/ARL6IP6/NXN/POLE/EXT1/DHCR7/FANCE/BRCA2/SLC35C1/CHN1/HSPG2/ROR2/TBX3/ACTB/PKDCC/CUL7/XRCC4/AGPS/EVC2/LONP1/ESCO2/RFWD3
GOBP_RECOMBINATIONAL_REPAIR	GOBP_RECOMBINATIONAL_REPAIR	122	0.352161	1.40135	0.0104636	0.148612	0.134274	5084	tags=47%, list=27%, signal=34%	TONSL/RECQL4/CHEK1/CDC45/AUNIP/CGAS/RECQL/GINS4/BLM/RAD54L/POLQ/RAD51/MCM8/MCM4/BRCA1/TIMELESS/MCM3/XRCC2/MCM7/FEN1/NBN/MCM5/XRCC3/NABP1/RMI2/BRCA2/RAD51AP1/KDM1A/MCM2/MCM6/MMS22L/RFWD3/RAD54B/GINS2/FANCB/RBBP8/SIRT6/WRAP53/PARPBP/PSMD14/MUS81/FIGNL1/MAD2L2/NABP2/RHNO1/CDC7/PALB2/TP53BP1/RPA1/RIF1/SFPQ/RECQL5/UBQLN4/AP5Z1/RAD52/XRCC1/SFR1
HP_SHOULDER_DISLOCATION	HP_SHOULDER_DISLOCATION	16	0.671687	1.81175	0.0104771	0.148612	0.134274	1935	tags=44%, list=10%, signal=39%	COL1A1/COL5A2/COL5A1/COL1A2/FLNA/CHST3/AEBP1
HP_SIDEROBLASTIC_ANEMIA	HP_SIDEROBLASTIC_ANEMIA	32	0.554023	1.80724	0.0105698	0.149306	0.134901	4184	tags=53%, list=23%, signal=41%	PUS1/RAD51/YARS2/BRCA1/FANCA/FANCD2/XRCC2/FANCI/BRIP1/FANCE/BRCA2/RFWD3/UBE2T/FANCB/HSPA9/MAD2L2/LARS2
GOBP_REGULATION_OF_HUMORAL_IMMUNE_RESPONSE_MEDIATED_BY_CIRCULATING_IMMUNOGLOBULIN	GOBP_REGULATION_OF_HUMORAL_IMMUNE_RESPONSE_MEDIATED_BY_CIRCULATING_IMMUNOGLOBULIN	12	-0.783411	-1.63938	0.0105713	0.149306	0.134901	2059	tags=67%, list=11%, signal=59%	SUSD4/FCGR2B/FOXJ1/CR1/PTPRC/LTA/C4BPA/FCER2
GOBP_CYTOKINETIC_PROCESS	GOBP_CYTOKINETIC_PROCESS	38	0.517355	1.73526	0.0105893	0.149306	0.134901	4113	tags=39%, list=22%, signal=31%	ANLN/AURKB/CEP55/KIF20A/MYH9/KIF20B/RTKN/RACGAP1/ECT2/CHMP4C/CHMP1A/NUP62/SNX33/SNX9/PDCD6IP
HP_HAND_OLIGODACTYLY	HP_HAND_OLIGODACTYLY	11	0.719757	1.7474	0.0105912	0.149306	0.134901	2219	tags=45%, list=12%, signal=40%	WNT7A/SMOC1/RECQL4/WNT10B/PORCN
HP_ABNORMAL_SOFT_PALATE_MORPHOLOGY	HP_ABNORMAL_SOFT_PALATE_MORPHOLOGY	194	0.314137	1.3004	0.0106101	0.149341	0.134933	2673	tags=26%, list=14%, signal=23%	MSX2/COL11A1/EYA1/GLI3/ZIC2/KIF14/TUBB6/GAS1/KIF7/CDC6/ORC1/PGAP3/RECQL4/MEG3/FLNA/CDC45/CDT1/TBX1/DLL1/IRF6/COL4A1/SPEG/RAD51/PGM1/TGIF1/NECTIN1/BRCA1/DVL1/FANCA/FANCD2/SMAD3/TCOF1/EDN1/XRCC2/EIF4A3/FANCI/SEC23A/AEBP1/MSX1/SATB2/BRIP1/ORC6/TGFB2/BMP4/NXN/FANCE/BRCA2/FKRP/SELENOI/DAG1/ROR2
GOMF_VOLTAGE_GATED_POTASSIUM_CHANNEL_ACTIVITY	GOMF_VOLTAGE_GATED_POTASSIUM_CHANNEL_ACTIVITY	35	-0.630964	-1.58549	0.0106863	0.150183	0.135693	3718	tags=57%, list=20%, signal=46%	SNAP25/KCNQ3/KCNS3/KCNH2/KCNAB2/LRRC55/KCNAB1/KCNMA1/KCNE4/KCNJ5/KCNE3/ABCC9/KCNJ11/KCNK3/KCND3/KCNQ1/KCNJ8/KCNJ15/KCNA3/LRRC38
GOBP_REGULATION_OF_CYCLIN_DEPENDENT_PROTEIN_KINASE_ACTIVITY	GOBP_REGULATION_OF_CYCLIN_DEPENDENT_PROTEIN_KINASE_ACTIVITY	93	0.400864	1.49526	0.0107901	0.151408	0.136801	3072	tags=39%, list=17%, signal=32%	EGFR/PDGFB/CAMK2N1/PKMYT1/PLK1/GADD45A/CDC6/CCNA2/CDC25C/SFN/CDC25A/CCNB1/CDKN1A/BLM/CDK5R1/CDKN3/CCND1/HEXIM1/CCNB2/ADAM17/CCNE1/CCNF/GTPBP4/CDK4/CCNA1/CDKN2A/HSP90AB1/CKS1B/SRC/LATS2/TNFAIP3/SERTAD1/ACTB/PSRC1/CDC37/CDKN2B
HP_SYNOSTOSIS_OF_CARPAL_BONES	HP_SYNOSTOSIS_OF_CARPAL_BONES	18	0.662164	1.86265	0.0108089	0.151441	0.13683	3136	tags=50%, list=17%, signal=42%	COL11A2/SMOC1/SALL4/FLNA/LRP4/NXN/ROR2/EVC2/ESCO2
GOMF_G_PROTEIN_COUPLED_CHEMOATTRACTANT_RECEPTOR_ACTIVITY	GOMF_G_PROTEIN_COUPLED_CHEMOATTRACTANT_RECEPTOR_ACTIVITY	19	-0.700895	-1.59956	0.0108649	0.151992	0.137328	2655	tags=58%, list=14%, signal=50%	CCRL2/CMKLR1/CCR8/CXCR4/CCR5/CXCR3/CXCR6/CX3CR1/CCR2/CCR4/CCR7
GOMF_2_OXOGLUTARATE_DEPENDENT_DIOXYGENASE_ACTIVITY	GOMF_2_OXOGLUTARATE_DEPENDENT_DIOXYGENASE_ACTIVITY	42	0.489778	1.66795	0.0109122	0.152421	0.137716	3000	tags=31%, list=16%, signal=26%	ASPH/PLOD2/BBOX1/P4HA2/PLOD1/EGLN3/PLOD3/P4HA1/P3H3/P3H1/P3H2/JMJD6/P4HB
GOBP_HISTONE_EXCHANGE	GOBP_HISTONE_EXCHANGE	38	0.515812	1.73008	0.0109483	0.152691	0.13796	4182	tags=45%, list=23%, signal=35%	HJURP/CENPI/CENPA/CENPK/MIS18A/KNL1/CENPO/OIP5/CENPH/CENPU/CENPW/RUVBL1/NASP/CENPN/CENPM/NPM1/ACTR6
GOBP_REGULATION_OF_MYOBLAST_PROLIFERATION	GOBP_REGULATION_OF_MYOBLAST_PROLIFERATION	10	0.753933	1.7938	0.0110051	0.15313	0.138356	1321	tags=30%, list=7%, signal=28%	MSTN/SOX15/PPARD
GOBP_POSITIVE_REGULATION_OF_LAMELLIPODIUM_ASSEMBLY	GOBP_POSITIVE_REGULATION_OF_LAMELLIPODIUM_ASSEMBLY	26	0.567219	1.75888	0.0110132	0.15313	0.138356	331	tags=8%, list=2%, signal=8%	MSTN/FSCN1
HP_PIERRE_ROBIN_SEQUENCE	HP_PIERRE_ROBIN_SEQUENCE	18	0.660532	1.85806	0.0111441	0.154622	0.139705	2015	tags=44%, list=11%, signal=40%	COL11A2/COL11A1/FLNA/TBX1/PGM1/EIF4A3/BMP2/SATB2
GOBP_GROWTH_PLATE_CARTILAGE_DEVELOPMENT	GOBP_GROWTH_PLATE_CARTILAGE_DEVELOPMENT	13	0.695494	1.77351	0.0111543	0.154622	0.139705	1136	tags=38%, list=6%, signal=36%	NPPC/STC1/TSKU/RARG/SOX9
HP_DUPLICATION_OF_PHALANX_OF_HALLUX	HP_DUPLICATION_OF_PHALANX_OF_HALLUX	11	0.717411	1.74171	0.0112745	0.156053	0.140997	2779	tags=45%, list=15%, signal=39%	TWIST1/KIF7/CANT1/RAB23/ACTB
GOBP_RESPONSE_TO_EPIDERMAL_GROWTH_FACTOR	GOBP_RESPONSE_TO_EPIDERMAL_GROWTH_FACTOR	42	0.487077	1.65875	0.0113043	0.156227	0.141155	2783	tags=36%, list=15%, signal=30%	EGFR/ERRFI1/COL1A1/SNAI2/ID1/SOX9/CAD/ERBB2/PTPN11/MCM7/FOXC1/PTPN12/KNSTRN/ZPR1/MED1
GOBP_PHOSPHATIDYLGLYCEROL_METABOLIC_PROCESS	GOBP_PHOSPHATIDYLGLYCEROL_METABOLIC_PROCESS	32	-0.637428	-1.57712	0.0113231	0.156252	0.141177	1985	tags=22%, list=11%, signal=20%	LPCAT1/PLA2G4F/ABCA3/PLA2G10/PLA2G2D/PLA2G1B/PLA2G2A
GOBP_REGULATION_OF_KERATINOCYTE_DIFFERENTIATION	GOBP_REGULATION_OF_KERATINOCYTE_DIFFERENTIATION	32	0.550907	1.79708	0.0113612	0.156421	0.14133	733	tags=22%, list=4%, signal=21%	CYP27B1/ERRFI1/CTSV/ZBED2/CD109/CTSL/TRIM16
GOBP_CELL_KILLING	GOBP_CELL_KILLING	124	-0.498508	-1.43506	0.0113696	0.156421	0.14133	3100	tags=36%, list=17%, signal=30%	IL7R/ARRB2/VAV1/S100A12/SYK/PGLYRP3/IL18RAP/EMP2/TYROBP/PIK3R6/CD1A/P2RX7/IL12RB1/LILRB1/HAMP/FCGR2B/SERPINB4/HLA-DRB1/CXCL6/RASGRP1/DNASE1L3/HLA-DRA/CRTAM/GZMM/CORO1A/CADM1/CD1D/NOS2/LTF/CTSH/PTPRC/AGER/SLAMF7/CD1E/SH2D1A/LYZ/SLAMF6/CTSG/CD1B/CD1C/NCR3/STAP1/DEFA5/CHGA/FCER2
HP_APLASIA_OF_THE_UTERUS	HP_APLASIA_OF_THE_UTERUS	17	0.629464	1.73251	0.0114275	0.156983	0.141837	2274	tags=35%, list=12%, signal=31%	WNT7A/GATA3/CYP11A1/DHX37/FGFRL1/NSD2
GOBP_REGULATION_OF_VENTRICULAR_CARDIAC_MUSCLE_CELL_ACTION_POTENTIAL	GOBP_REGULATION_OF_VENTRICULAR_CARDIAC_MUSCLE_CELL_ACTION_POTENTIAL	10	0.750616	1.78591	0.0115323	0.157948	0.142709	1955	tags=60%, list=11%, signal=54%	PKP2/CAV1/DSG2/DSP/DSC2/JUP
GOCC_PRONUCLEUS	GOCC_PRONUCLEUS	10	0.750674	1.78605	0.0115323	0.157948	0.142709	1562	tags=40%, list=8%, signal=37%	SLC2A1/AURKA/CCNA2/CENPF
GOBP_REGULATION_OF_TELOMERASE_ACTIVITY	GOBP_REGULATION_OF_TELOMERASE_ACTIVITY	45	0.467603	1.6081	0.0115521	0.157982	0.14274	3948	tags=51%, list=21%, signal=40%	PKIB/MYC/GREM1/AURKB/KLF4/NEK2/PPARG/PIF1/HSP90AB1/SRC/ACD/HNRNPD/HSP90AA1/DKC1/TCP1/XRCC5/HNRNPA2B1/CCT4/PTGES3/WRAP53/PNKP/MAP3K4/PINX1
GOBP_MESODERMAL_CELL_DIFFERENTIATION	GOBP_MESODERMAL_CELL_DIFFERENTIATION	24	0.561531	1.70925	0.0115735	0.158039	0.142792	2498	tags=58%, list=14%, signal=51%	HMGA2/DKK1/ITGB4/ITGA3/INHBA/FOXC2/KLF4/ITGB3/ITGB1/ITGA2/BMP4/GJA1/EYA2/WNT3A
GOBP_POSITIVE_REGULATION_OF_SMOOTH_MUSCLE_CONTRACTION	GOBP_POSITIVE_REGULATION_OF_SMOOTH_MUSCLE_CONTRACTION	17	0.628756	1.73056	0.0115944	0.158088	0.142836	2872	tags=65%, list=16%, signal=55%	SPX/SPHK1/OXTR/GPER1/ITGA2/CTTN/EDN2/EDN1/SRF/CHRM3/ADA
HP_RECURRENT_ABSCESS_FORMATION	HP_RECURRENT_ABSCESS_FORMATION	13	-0.738717	-1.56989	0.0117006	0.159299	0.14393	2612	tags=46%, list=14%, signal=40%	FCN3/CD247/CARMIL2/CD3D/CD3E/BTK
HP_ABNORMALITY_OF_THE_PHALANGES_OF_THE_TOES	HP_ABNORMALITY_OF_THE_PHALANGES_OF_THE_TOES	109	0.368995	1.47226	0.0117982	0.160389	0.144915	2446	tags=28%, list=13%, signal=25%	WNT7A/PTHLH/GLI3/TWIST1/SIK1/COL3A1/KIF7/SALL4/KIF1A/HOXD13/DACT1/SOX9/EFNB1/RAD51/LMNA/BRCA1/FANCA/FANCD2/XRCC2/FANCI/SOX11/BMP2/SATB2/BRIP1/RHBDF2/NXN/CANT1/SLC25A22/RAB23/FANCE/BRCA2
HP_ROD_CONE_DYSTROPHY	HP_ROD_CONE_DYSTROPHY	173	-0.466337	-1.36698	0.0118797	0.161003	0.14547	3567	tags=27%, list=19%, signal=22%	MT-ND3/BBIP1/ABCA4/MERTK/DNAAF3/NPHP1/MT-ND1/GGCX/CFAP300/NRL/SPEF2/SEMA4A/CCDC40/ROM1/ARMC4/DNAH5/IFT140/PDE6G/PDE6B/LRRC56/DNAH11/CCDC65/MT-ND5/CCDC39/DNAH1/RSPH9/FOXJ1/MAK/MT-ND6/CERKL/CCDC114/CCDC151/PROM1/TTC25/MT-TV/DNAJB13/ADGRV1/GAS2L2/RSPH1/ZMYND10/RSPH4A/DRC1/DNAAF1/CFAP221/DNAI1/DNAI2
GOBP_OUTER_DYNEIN_ARM_ASSEMBLY	GOBP_OUTER_DYNEIN_ARM_ASSEMBLY	16	-0.72293	-1.60496	0.0118875	0.161003	0.14547	2604	tags=56%, list=14%, signal=48%	ARMC4/DNAH5/CCDC114/CCDC151/TTC25/ZMYND10/DNAAF1/DNAI1/DNAI2
GOMF_CHEMOKINE_BINDING	GOMF_CHEMOKINE_BINDING	27	-0.646668	-1.56595	0.0119068	0.161003	0.14547	1664	tags=52%, list=9%, signal=47%	CCR1/ITGA4/CCRL2/CCR8/CXCR4/CCR5/CXCR3/CXCR6/A2M/CX3CR1/ACKR1/CCR2/CCR4/CCR7
GOBP_RESPONSE_TO_X_RAY	GOBP_RESPONSE_TO_X_RAY	31	0.553049	1.7758	0.0119286	0.161003	0.14547	3687	tags=48%, list=20%, signal=39%	GATA3/HMGA2/CDKN1A/BLM/ANXA1/RAD51/THBD/CCND1/XRCC2/IKBIP/BRCA2/XRCC4/SFRP2/XRCC5/ERCC1
GOBP_EMBRYONIC_SKELETAL_SYSTEM_MORPHOGENESIS	GOBP_EMBRYONIC_SKELETAL_SYSTEM_MORPHOGENESIS	70	0.436181	1.58916	0.0119433	0.161003	0.14547	2179	tags=36%, list=12%, signal=32%	COL11A1/MMP14/HOXD10/FOXC2/MDFI/TFAP2A/GLI3/TWIST1/HOXD9/SHOX2/MTHFD1L/TBX1/HOXA1/OSR2/CHST11/HOXA6/PRRX1/SMAD3/EIF4A3/SOX11/SATB2/HOXA3/HOXB7/BMP4/MEGF8
GOBP_REGULATION_OF_ENDOCRINE_PROCESS	GOBP_REGULATION_OF_ENDOCRINE_PROCESS	23	0.571408	1.73185	0.0119612	0.161003	0.14547	2236	tags=48%, list=12%, signal=42%	TAC1/INHA/AGT/INHBA/F2RL1/APLN/NKX3-1/INHBB/PTPN11/GAL/GJA1
GOBP_POSITIVE_REGULATION_OF_VASOCONSTRICTION	GOBP_POSITIVE_REGULATION_OF_VASOCONSTRICTION	22	0.622736	1.85011	0.0119666	0.161003	0.14547	2236	tags=55%, list=12%, signal=48%	FGA/EGFR/CAV1/HRH2/ADRA1B/OXTR/HRH1/FGG/FGB/SMTNL1/ADRA2C/GJA1
GOBP_POSITIVE_REGULATION_OF_NUCLEAR_DIVISION	GOBP_POSITIVE_REGULATION_OF_NUCLEAR_DIVISION	46	0.486059	1.63532	0.0120075	0.161317	0.145753	3244	tags=43%, list=18%, signal=36%	IL1A/EREG/EPGN/SPHK1/PDGFB/ESPL1/AURKA/DLGAP5/IL1B/CDT1/TGFA/STRA8/EDN1/MSX1/NUSAP1/RAD51AP1/CDC27/NUP62/PDGFRB/EGF
HP_ABNORMALITY_OF_THE_UVULA	HP_ABNORMALITY_OF_THE_UVULA	147	0.334999	1.36933	0.0121006	0.162092	0.146454	2673	tags=31%, list=14%, signal=26%	COL11A1/EYA1/GLI3/ZIC2/KIF14/GAS1/KIF7/CDC6/ORC1/PGAP3/RECQL4/MEG3/FLNA/CDC45/CDT1/TBX1/DLL1/IRF6/COL4A1/SPEG/RAD51/PGM1/TGIF1/BRCA1/FANCA/FANCD2/SMAD3/EDN1/XRCC2/EIF4A3/FANCI/SEC23A/AEBP1/SATB2/BRIP1/ORC6/TGFB2/BMP4/NXN/FANCE/BRCA2/FKRP/SELENOI/DAG1/ROR2
GOBP_NEGATIVE_REGULATION_OF_HUMORAL_IMMUNE_RESPONSE	GOBP_NEGATIVE_REGULATION_OF_HUMORAL_IMMUNE_RESPONSE	13	-0.737483	-1.56727	0.0121007	0.162092	0.146454	2445	tags=54%, list=13%, signal=47%	SPINK5/SUSD4/FCGR2B/FOXJ1/A2M/CR1/C4BPA
HP_ARTHROGRYPOSIS_MULTIPLEX_CONGENITA	HP_ARTHROGRYPOSIS_MULTIPLEX_CONGENITA	90	0.409915	1.5221	0.0121546	0.162576	0.146891	1687	tags=20%, list=9%, signal=18%	MYBPC1/ITGB4/FBN2/TNNI2/PLOD2/ITGA6/PLEC/DSE/KIF14/AGRN/FKBP10/TPM2/KIF1A/CEP55/GBE1/DOK7/LMNA/FAM20C
GOBP_NEGATIVE_REGULATION_OF_PEPTIDASE_ACTIVITY	GOBP_NEGATIVE_REGULATION_OF_PEPTIDASE_ACTIVITY	187	0.32246	1.35418	0.0121932	0.162855	0.147143	1284	tags=20%, list=7%, signal=19%	SPINK4/WFDC12/WFDC5/VTN/SERPINA4/COL7A1/AGT/SPINK13/SERPINE1/NGFR/SERPINA5/SPOCK1/CD109/FURIN/ANXA8L1/ANXA8/PLAUR/MAGEA3/TNF/VEGFA/TIMP3/RAG1/TIMP4/GAPDH/SERPINB5/SERPINB11/PRNP/SERPINB2/ANXA2/CST6/SFN/THBS1/KLF4/TFPI2/SERPINA1/SERPINB1/SERPINH1/PI3
GOBP_ALPHA_BETA_T_CELL_DIFFERENTIATION	GOBP_ALPHA_BETA_T_CELL_DIFFERENTIATION	96	-0.519084	-1.47015	0.0122145	0.162901	0.147185	2871	tags=33%, list=16%, signal=28%	SEMA4A/TNFSF18/SYK/BCL2/PRKCZ/TMEM98/IL6R/SHH/CD83/LILRB4/FOXP3/GPR183/IL12RB1/TBX21/RORA/HLA-DRB1/RORC/NCKAP1L/HLA-DRA/ZAP70/EOMES/SPN/TOX/ZBTB16/SASH3/ITK/SLAMF6/TNFSF8/LY9/PLA2G2D/IRF4/CCL19
HP_APLASIA_HYPOPLASIA_INVOLVING_THE_CARPAL_BONES	HP_APLASIA_HYPOPLASIA_INVOLVING_THE_CARPAL_BONES	16	0.663791	1.79046	0.0122639	0.163303	0.147548	1824	tags=25%, list=10%, signal=23%	WNT7A/RECQL4/SALL4/XRCC2
GOBP_DENDRITIC_CELL_ANTIGEN_PROCESSING_AND_PRESENTATION	GOBP_DENDRITIC_CELL_ANTIGEN_PROCESSING_AND_PRESENTATION	14	-0.748355	-1.61356	0.0123033	0.163303	0.147548	2819	tags=64%, list=15%, signal=55%	NOD1/CLEC4A/FCGR2B/HLA-DRB1/CD74/HLA-DRA/FGL2/CCR7/CCL19
GOBP_PHOSPHATIDYLGLYCEROL_ACYL_CHAIN_REMODELING	GOBP_PHOSPHATIDYLGLYCEROL_ACYL_CHAIN_REMODELING	14	-0.749609	-1.61627	0.0123033	0.163303	0.147548	1985	tags=43%, list=11%, signal=38%	LPCAT1/PLA2G4F/PLA2G10/PLA2G2D/PLA2G1B/PLA2G2A
GOBP_CARDIAC_MUSCLE_TISSUE_DEVELOPMENT	GOBP_CARDIAC_MUSCLE_TISSUE_DEVELOPMENT	155	0.334126	1.3715	0.012316	0.163303	0.147548	2557	tags=28%, list=14%, signal=24%	PKP2/DKK1/FGF3/KCNK2/COL11A1/FHOD3/FOXC2/PPP1R13L/FHL2/SIK1/G6PD/GREM1/JPH2/DSG2/TNNI3/VEGFA/TCAP/EFNB2/RGS2/TNNT2/DSP/SHOX2/BVES/RBP4/FGF2/CCNB1/DLL1/TBX18/PDLIM5/MAPK11/EDN1/PIM1/BMP2/GJC1/TGFB2/BMP4/SRF/GJA1/YAP1/FOXC1/ZFPM2/WNT3A/ANKRD1
GOBP_ENTRY_OF_BACTERIUM_INTO_HOST_CELL	GOBP_ENTRY_OF_BACTERIUM_INTO_HOST_CELL	15	0.694352	1.86203	0.0123704	0.163631	0.147844	4861	tags=67%, list=26%, signal=49%	CAV1/MET/KRT6A/ITGAV/CTNND1/SRC/FUCA2/CDH1/EXOC2/CXCL8
GOBP_NEGATIVE_REGULATION_OF_DEVELOPMENTAL_GROWTH	GOBP_NEGATIVE_REGULATION_OF_DEVELOPMENTAL_GROWTH	92	0.39548	1.45833	0.0123994	0.163631	0.147844	2236	tags=25%, list=12%, signal=22%	MSTN/NKD1/KCNK2/SEMA3B/SEMA4B/SEMA3A/G6PD/SEMA3C/SEMA7A/RGS2/RBP4/KIAA0319/CDKN1A/NTN1/CDK5R1/SEMA6A/RTN4R/MAPK11/SEMA3F/SEMA5B/SEMA4G/BMP4/GJA1
GOBP_AROMATIC_AMINO_ACID_FAMILY_CATABOLIC_PROCESS	GOBP_AROMATIC_AMINO_ACID_FAMILY_CATABOLIC_PROCESS	17	0.624618	1.71917	0.0124285	0.163631	0.147844	1493	tags=29%, list=8%, signal=27%	HPD/KYNU/PAH/TDO2/HGD
GOBP_CRANIAL_NERVE_MORPHOGENESIS	GOBP_CRANIAL_NERVE_MORPHOGENESIS	17	0.623417	1.71587	0.0124285	0.163631	0.147844	2041	tags=47%, list=11%, signal=42%	EPHB2/TFAP2A/GLI3/SEMA3A/TBX1/HOXA1/SEMA3F/HOXA3
GOBP_SEX_DIFFERENTIATION	GOBP_SEX_DIFFERENTIATION	196	0.321115	1.32276	0.0124301	0.163631	0.147844	2683	tags=27%, list=15%, signal=23%	WNT7A/EREG/HNF4A/GATA3/INHA/FSTL3/PTPRN/VGF/MMP14/INHBA/BIK/SCX/SEMA3A/FST/HOXA10/TESC/FOXL2/VEGFA/STRA6/SOX15/BASP1/FLNA/HOXD13/RBP4/SOX9/DHX37/HMGCS1/CEBPB/SRD5A1/CENPI/NKX3-1/AXL/YBX3/KIF18A/TIPARP/CCND1/INHBB/PTPN11/LGR4/FANCA/CBX2/BRIP1/TGFB2/NRIP1/ADGRG1/PTX3/FOXC1/BRCA2/ADAMTS1/ZFPM2/SRC/ROR2/TBX3
HP_SIMPLIFIED_GYRAL_PATTERN	HP_SIMPLIFIED_GYRAL_PATTERN	46	0.482372	1.62292	0.0124606	0.163796	0.147993	4000	tags=50%, list=22%, signal=39%	TUBB3/CENPE/KIF14/PLK4/ANKLE2/ASPM/KIF11/TRAIP/NDE1/CDK6/STIL/WDR62/PRKDC/CEP152/SMPD4/XRCC4/DYNC1I2/CSNK2A1/RTTN/ERCC1/GMNN/PNKP/DONSON
GOBP_POSITIVE_REGULATION_OF_MITOTIC_NUCLEAR_DIVISION	GOBP_POSITIVE_REGULATION_OF_MITOTIC_NUCLEAR_DIVISION	37	0.507878	1.7097	0.0125482	0.164424	0.148561	1279	tags=30%, list=7%, signal=28%	IL1A/EREG/EPGN/SPHK1/PDGFB/ESPL1/AURKA/DLGAP5/IL1B/CDT1/TGFA
HP_SYNOSTOSIS_INVOLVING_BONES_OF_THE_UPPER_LIMBS	HP_SYNOSTOSIS_INVOLVING_BONES_OF_THE_UPPER_LIMBS	91	0.40274	1.47721	0.0125497	0.164424	0.148561	3372	tags=33%, list=18%, signal=27%	WNT7A/COL11A2/SMOC1/TWIST1/RRAS2/RECQL4/SALL4/FLNA/HOXD13/LRP4/FLNB/CYP26B1/PTPN11/CHST3/KRAS/FGFRL1/CHSY1/CLIP2/NXN/CANT1/NSD2/RRAS/LZTR1/ROR2/EVC2/NRAS/ESCO2/LETM1/CPLX1/ANAPC1
GOBP_REGULATION_OF_MORPHOGENESIS_OF_AN_EPITHELIUM	GOBP_REGULATION_OF_MORPHOGENESIS_OF_AN_EPITHELIUM	54	0.471997	1.66213	0.0125782	0.164424	0.148561	2879	tags=43%, list=16%, signal=36%	GATA3/PAX8/AGT/NKD1/ALOX12/TNF/GREM1/ADAMTS12/VEGFA/HOXD13/SOX9/FGF2/PDGFA/LGR4/SULF1/HOXB7/BMP4/GJA1/LIF/CXCL10/TACSTD2/LBX2/FGF1
GOBP_REGULATION_OF_CYTOSOLIC_CALCIUM_ION_CONCENTRATION	GOBP_REGULATION_OF_CYTOSOLIC_CALCIUM_ION_CONCENTRATION	237	-0.44174	-1.31166	0.0125803	0.164424	0.148561	2881	tags=28%, list=16%, signal=24%	SLC8A1/FYN/BCL2/AGTR1/CLIC2/ITPR1/CCRL2/FFAR4/CD4/FASLG/CMKLR1/S1PR1/CNR1/ADCY5/P2RX7/PLN/CXCL9/PLCE1/KISS1/EDNRB/LCK/CD38/GIPR/PTGFR/TRPC6/MCOLN2/CCR8/KCNK3/TSPOAP1/PLCG2/RAMP3/CXCR4/ADCY8/CCR5/CALB1/P2RX5/CXCR3/CXCR6/GPR65/JSRP1/S1PR4/CORO1A/PIK3CG/PTPRC/CX3CR1/ANK2/CD52/CASQ2/P2RX1/CHRNA9/CYSLTR1/CCR2/FZD9/GPR174/P2RY8/HTR2B/P2RY10/CCR4/CCR7/GPR18/SCGN/PLA2G1B/CALCA/CD19/TAC4/CCL19/MS4A1
GOBP_REGULATION_OF_PEPTIDYL_THREONINE_PHOSPHORYLATION	GOBP_REGULATION_OF_PEPTIDYL_THREONINE_PHOSPHORYLATION	40	0.498616	1.66826	0.0126043	0.164503	0.148632	907	tags=20%, list=5%, signal=19%	GCG/DDIT4/SPHK1/SPRED3/CEMIP/PLK1/TRIM6/RIPK2
GOBP_ROOF_OF_MOUTH_DEVELOPMENT	GOBP_ROOF_OF_MOUTH_DEVELOPMENT	79	0.420145	1.51482	0.0126237	0.164521	0.148648	2498	tags=28%, list=14%, signal=24%	WNT7A/COL11A2/EPHB2/INHBA/TFAP2A/GLI3/SNAI1/TWIST1/MSC/JAG2/TBX1/IRF6/OSR2/TIPARP/ITGB6/PRRX1/SOX11/MSX1/SATB2/TGFB2/ITGB8/WNT3A
HP_SYNOSTOSIS_INVOLVING_BONES_OF_THE_LOWER_LIMBS	HP_SYNOSTOSIS_INVOLVING_BONES_OF_THE_LOWER_LIMBS	22	0.61987	1.8416	0.0126654	0.164782	0.148884	1314	tags=36%, list=7%, signal=34%	TNNT3/TNNI2/SMOC1/GLI3/TPM2/FLNA/HOXD13/FLNB
GOBP_SMOOTH_MUSCLE_CELL_MIGRATION	GOBP_SMOOTH_MUSCLE_CELL_MIGRATION	60	0.450275	1.61388	0.0126797	0.164782	0.148884	4115	tags=50%, list=22%, signal=39%	VTN/PLAU/SERPINE1/PDGFB/IGFBP3/POSTN/PLXNA1/HAS2/ITGB3/ITGA2/PPARD/TRIB1/PDGFA/PLAT/DOCK7/SSH1/NOX4/ADAMTS1/SRC/S100A11/MIR221/PDGFRB/TPM1/AAMP/RPS6KB1/MDK/DDR1/PAK1/DOCK5/NR4A3
HP_DECREASED_CIRCULATING_IGG_LEVEL	HP_DECREASED_CIRCULATING_IGG_LEVEL	51	-0.571927	-1.50427	0.0128065	0.166194	0.15016	2797	tags=35%, list=15%, signal=30%	CASP10/IL6R/SPINK5/FASLG/IL2RG/CTLA4/RASGRP1/ICOS/CXCR4/CD247/CD3D/CD3E/ITK/TNFRSF13C/SH2D1A/CD40LG/CD19/CR2
GOBP_STRIATED_MUSCLE_CELL_DEVELOPMENT	GOBP_STRIATED_MUSCLE_CELL_DEVELOPMENT	68	0.445706	1.60741	0.0128532	0.166564	0.150494	3402	tags=44%, list=18%, signal=36%	TNNT3/FLNC/TNNT1/DNER/FHOD3/KRT8/VEGFA/TCAP/TNNT2/SHOX2/LOX/CAV2/KRT19/WNT10B/TMOD1/EDN1/TMOD3/OBSCN/BMP4/SRF/FLII/ANKRD1/HDAC9/CSRP2/MYORG/HOMER1/PDGFRB/TPM1/WDR1/PROX1
GOBP_LEUKOCYTE_DIFFERENTIATION	GOBP_LEUKOCYTE_DIFFERENTIATION	453	-0.414809	-1.25812	0.0129281	0.167226	0.151092	3415	tags=28%, list=18%, signal=24%	CD81/MERTK/DOCK11/PTK2B/ITGA4/ITPKB/SPI1/PREX1/NLRP3/IL7R/OSCAR/TMEM176A/TMEM176B/VAV1/ZNF675/SEMA4A/TCF7/TNFSF18/SYK/BCL2/PGLYRP3/PRKCZ/TMEM98/IL6R/TYROBP/LEPR/SHH/HHEX/CD83/DNAJB9/TCTA/PIK3R1/PIK3R6/NRROS/SPINK5/LILRB4/TAL1/HCLS1/CD4/FOXP3/GPR183/IL34/NFATC2/TREM2/IL12RB1/LILRB1/TLR4/DTX1/TBX21/PDE1B/FCGR2B/NFAM1/LCK/TLR2/CTLA4/CD8A/MFNG/PLCL2/PTPN22/DOCK10/RORA/CBFA2T3/HLA-DRB1/RORC/FOXJ1/CD74…
GOBP_MYOBLAST_MIGRATION	GOBP_MYOBLAST_MIGRATION	12	0.716826	1.77591	0.0129408	0.167226	0.151092	3	tags=8%, list=0%, signal=8%	MSTN
GOBP_POTASSIUM_ION_IMPORT_ACROSS_PLASMA_MEMBRANE	GOBP_POTASSIUM_ION_IMPORT_ACROSS_PLASMA_MEMBRANE	24	-0.662312	-1.57233	0.0129648	0.167298	0.151158	2286	tags=38%, list=12%, signal=33%	KCNH2/ATP1A3/KCNJ5/ABCC9/KCNJ11/KCNJ8/KCNJ15/ATP1B2/ATP4B
GOBP_REGULATION_OF_EPIDERMAL_GROWTH_FACTOR_ACTIVATED_RECEPTOR_ACTIVITY	GOBP_REGULATION_OF_EPIDERMAL_GROWTH_FACTOR_ACTIVATED_RECEPTOR_ACTIVITY	30	0.523953	1.66139	0.0131952	0.169728	0.153353	2136	tags=40%, list=12%, signal=35%	EREG/ERRFI1/AREG/EPGN/CBLC/SHC1/TGFA/NEURL1/HBEGF/GPRC5A/ADAM17/APP
GOBP_SKELETAL_MUSCLE_TISSUE_REGENERATION	GOBP_SKELETAL_MUSCLE_TISSUE_REGENERATION	29	0.558203	1.77545	0.0132269	0.169728	0.153353	1424	tags=24%, list=8%, signal=22%	MSTN/WNT7A/PKM/SOX15/PPARD/WNT10B/ANXA1
GOBP_PYRIMIDINE_CONTAINING_COMPOUND_SALVAGE	GOBP_PYRIMIDINE_CONTAINING_COMPOUND_SALVAGE	10	0.746772	1.77677	0.0132456	0.169728	0.153353	872	tags=40%, list=5%, signal=38%	CDA/TK1/UPP1/UCK2
GOCC_RESPIRATORY_CHAIN_COMPLEX_IV	GOCC_RESPIRATORY_CHAIN_COMPLEX_IV	21	0.596418	1.75069	0.0132519	0.169728	0.153353	1319	tags=24%, list=7%, signal=22%	COX6B2/COX8C/C15orf48/NDUFA4L2/COX7B2
GOBP_NEGATIVE_REGULATION_OF_IMMUNE_EFFECTOR_PROCESS	GOBP_NEGATIVE_REGULATION_OF_IMMUNE_EFFECTOR_PROCESS	109	-0.505436	-1.44279	0.0132755	0.169728	0.153353	3100	tags=28%, list=17%, signal=24%	IL7R/IRAK3/ARRB2/TNFSF18/PGLYRP3/FOXF1/SPINK5/LILRB4/ANGPT1/ENPP3/FOXP3/SUSD4/LILRB1/TBX21/FCGR2B/SERPINB4/RNF125/FOXJ1/CD84/IL33/FGL2/A2M/CR1/PTPRC/CD96/CCR2/C4BPA/FCRL3/CD22/APOA2/APOA1
HP_PREAXIAL_FOOT_POLYDACTYLY	HP_PREAXIAL_FOOT_POLYDACTYLY	15	0.691014	1.85308	0.013281	0.169728	0.153353	3365	tags=60%, list=18%, signal=49%	GLI3/KIF7/HOXD13/FGFRL1/MEGF8/NSD2/RAB23/LETM1/CPLX1
GOBP_IMMUNOLOGICAL_SYNAPSE_FORMATION	GOBP_IMMUNOLOGICAL_SYNAPSE_FORMATION	13	-0.733866	-1.55958	0.0133007	0.169728	0.153353	1388	tags=62%, list=8%, signal=57%	HAVCR2/PRF1/CD81/DOCK2/DOCK8/CD6/CCR7/CCL19
GOBP_TELOMERASE_RNA_LOCALIZATION	GOBP_TELOMERASE_RNA_LOCALIZATION	19	0.611218	1.76451	0.0133095	0.169728	0.153353	3968	tags=63%, list=21%, signal=50%	CCT6A/CCT5/RUVBL2/CCT3/RUVBL1/DKC1/CCT7/TCP1/CCT4/WRAP53/EXOSC10/CCT8
GOBP_PHOSPHATIDYLCHOLINE_BIOSYNTHETIC_PROCESS	GOBP_PHOSPHATIDYLCHOLINE_BIOSYNTHETIC_PROCESS	38	-0.614291	-1.55316	0.01332	0.169728	0.153353	2374	tags=24%, list=13%, signal=21%	PCYT1B/LPIN2/LPCAT1/FABP3/MFSD2A/SLC44A4/ACHE/APOA2/APOA1
GOBP_HIGH_DENSITY_LIPOPROTEIN_PARTICLE_ASSEMBLY	GOBP_HIGH_DENSITY_LIPOPROTEIN_PARTICLE_ASSEMBLY	12	-0.775624	-1.62308	0.0133902	0.170307	0.153876	32	tags=25%, list=0%, signal=25%	APOE/APOA2/APOA1
HP_ABNORMALITY_OF_THE_UPPER_RESPIRATORY_TRACT	HP_ABNORMALITY_OF_THE_UPPER_RESPIRATORY_TRACT	345	-0.422841	-1.27108	0.0134033	0.170307	0.153876	3809	tags=27%, list=21%, signal=22%	CFAP410/ATM/MDM2/AGA/MDM4/RFXAP/IFT80/SLC26A2/BLNK/CD81/DNAAF3/ANG/CFAP300/FREM2/IL7R/C9orf72/TBC1D24/ACP5/WIPF1/MT-CYB/IL21R/SPEF2/CCDC40/CAT/CFI/GFI1/TNFSF12/IL6R/LEPR/SHH/ARMC4/DNAH5/PIK3R1/ASAH1/SETBP1/RALGAPA1/KCNMA1/LRRC56/NCF4/SFRP4/DNAH11/IL2RG/TREM2/CYBB/PON3/CCDC65/CTLA4/PTPN22/FUCA1/CCDC39/DNAH1/RSPH9/WAS/FOXJ1/CIITA/SCNN1G/ICOS/CXCR4/NFIX/NCF1/DOCK8/HLA-DPA1/ZAP70/CCDC114/ADA2/HLA-DPB…
[truncated: 576 more rows]

## Sheet: ssGSEA_results
id	TCGA-55-6970-11A-01R-1949-07	TCGA-55-6975-11A-01R-1949-07	TCGA-55-6971-11A-01R-1949-07	TCGA-49-6743-11A-01R-1858-07	TCGA-50-5936-11A-01R-1628-07	TCGA-77-7142-11A-01R-2045-07	TCGA-77-8007-11A-01R-2187-07	TCGA-33-6737-11A-01R-1820-07	TCGA-77-7335-11A-01R-2045-07	TCGA-22-5481-11A-01R-1949-07	TCGA-77-8008-11A-01R-2187-07	TCGA-43-6773-11A-01R-1949-07	TCGA-60-2709-11A-01R-1820-07	TCGA-22-5489-11A-01R-1635-07	TCGA-22-5478-11A-11R-1635-07	TCGA-43-5670-11A-01R-2125-07	TCGA-56-8309-11A-01R-2296-07	TCGA-50-6595-11A-01R-1858-07	TCGA-55-6978-11A-01R-1949-07	TCGA-44-6777-11A-01R-1858-07	TCGA-44-3398-11B-01R-1758-07	TCGA-91-6829-11A-01R-1858-07	TCGA-44-2665-11A-01R-1758-07	TCGA-38-4626-11A-01R-1758-07	TCGA-44-3396-11A-01R-1758-07	TCGA-49-6744-11A-01R-1858-07	TCGA-55-6980-11A-01R-1949-07	TCGA-50-5939-11A-01R-1628-07	TCGA-55-6968-11A-01R-1949-07	TCGA-55-6985-11A-01R-1949-07	TCGA-44-2661-11A-01R-1758-07	TCGA-55-6982-11A-01R-1949-07	TCGA-50-5933-11A-01R-1755-07	TCGA-44-6146-11A-01R-1858-07	TCGA-44-6148-11A-01R-1858-07	TCGA-50-5932-11A-01R-1755-07	TCGA-55-6981-11A-01R-1949-07	TCGA-56-7730-11A-01R-2125-07	TCGA-56-7582-11A-01R-2045-07	TCGA-34-8454-11A-01R-2326-07	TCGA-43-6143-11A-01R-1820-07	TCGA-22-5491-11A-01R-1858-07	TCGA-90-7767-11A-01R-2125-07	TCGA-39-5040-11A-01R-2125-07	TCGA-44-2657-11A-01R-1758-07	TCGA-55-6972-11A-01R-1949-07	TCGA-50-5931-11A-01R-1858-07	TCGA-44-6776-11A-01R-1858-07	TCGA-91-6836-11A-01R-1858-07
[truncated: 29 more rows]
[truncated: 1,096 more columns]
